# Supplementary material for: Genotypes Associated with Listeria monocytogenes Isolates Displaying Impaired or Enhanced Tolerances to Cold, Salt, Acid, or Desiccation Stress
Source: Front Microbiol. 2017 Mar 8;8:369. doi: 10.3389/fmicb.2017.00369 (PMC5340757; doi:10.3389/fmicb.2017.00369)
Supplement: Supplementary file 1 [file Table1.XLSX]

## Sheet: S1 Table
Order in Fig. 6	Isolate name	Province or Country of Origin	Sampling Date	Source	Lineage	Serotype	CC	MLST	Sequenced assembly length (bp)	Presence of a plasmid (repA)	Plasmid group (repA)	Contig containing repA	Length (bp) of contig containing repA	Additional contigs belonging to plasmids	Combined length of all plasmid contigs	inlA profile	SSI-1 configuration	Presence of LGI1 (emrE)	Cold stress LPD (h)	Cold stress LPD SD (h)	Cold stress std-µmax	Cold stress std-µmax SD	Cold stress Nmax (log CFU/ml)	Cold stress Nmax SD (log CFU/ml)	Salt stress std-LPD	Salt stress std-LPD SD	Salt stress std-µmax	Salt stress std-µmax SD	Salt stress std-Nmax	Salt stress std-Nmax SD	Acid stress std-LPD	Acid stress std-LPD SD	Acid stress std-µmax	Acid stress std-µmax SD	Acid stress std-Nmax	Acid stress std-Nmax SD	Desiccation stress std-TRG	Desiccation stress std-TRG SD	Cold stress phenotype	Salt stress phenotype	Acid stress phenotype	Desiccation stress phenotype
1	A51	AB	1990-03-08	Food	III	4c	396	1023	2844145							3CD	F2365_0481		5.525	7.81353	0.969748	0.00626531	8.855	0.176777	0.978378	0.0112299	1.02759	0.0173044	1.04991	0.0547631	1.02778	0.0283095	1.05751	0.173931	0.990453	0.0639893	1.20114	0.11243				S
2	Lm224	CH	2011	Carcasses	I	4b*	1	1	2944978							full length	F2365_0481		1.975	2.79307	1.02117	0.026874	8.925	0.0494975	0.997749	0.0674525	1.0233	0.0329337	1.07505	0.013525	0.974327	0.0659075	1.08715	0.263971	0.995857	0.0397611	1.04421	0.106418
3	Lm225	CH	2011	Carcasses	I	4b*	1	1	2943982							full length	F2365_0481		0	0	0.758518	0.0279038	9.08	0	1.39423	0.0606598	0.736579	0.0385985	0.692809	0.135161	1.26897	0.0763255	0.950782	0.0359333	1.0777	0.0178573	1.17464	0.0191887	S	S		S
4	A5	AB	1990-08-02	Food	I	4b	1	1	2876195							full length	F2365_0481		121.81	107.367	0.748102	0.0802863	9.035	0.0494975	1.06281	0.0535451	0.997831	0.00306771	0.891165	0.0253508	1.30663	0.00517502	1.16414	0.156091	1.1307	0.0957993	1.10184	0.00272739	S
5	Lm69	BC	Aug. - Oct. 2009	Environmental	I	4b*	1	1	2956204							full length	F2365_0481		0.513333	0.889119	0.969185	0.0568952	9.09667	0.105987	0.993365	0.00938393	0.934577	0.0682586	0.957269	0.0531903	1.0486	0.0144593	1.18122	0.0152187	1.22675	0.0442048	1.0785	0.158996
6	Lm77	BC	Aug. - Oct. 2009	Food	I	4b*	1	1	2955565							full length	F2365_0481		0.4675	0.935	1.0395	0.0325327	9.1725	0.255392	0.946732	0.0494163	1.0622	0.0701767	1.15468	0.0450189	0.973147	0.00516594	1.20468	0.00822815	1.15162	0.126539	1.03953	0.0392865
7	Lm88	BC	Aug. - Oct. 2009	Food	I	4b*	1	1	2955982							full length	F2365_0481		1.92667	3.33708	1.00913	0.0562128	8.91	0.0866025	0.984366	0.0172801	0.96402	0.0115085	0.891611	0.107354	1.06379	0.0814507	1.31801	0.0243438	1.44798	0.117831	0.98193	0.120225			T
8	Lm220	CH	1999	Meat	I	4b*	1	1017	2987312							full length	F2365_0481		5.92	5.23259	1.09624	0.0378549	8.885	0.00707107	0.98321	0.0341628	1.01427	0.0139286	1.05241	0.0583104	1.04826	0.00365923	1.28398	0.162391	1.17875	0.0474946	0.977544	0.0580235	T		T
9	Lm222	CH	2011	Carcasses	I	4b*	4	4	2920320							full length	F2365_0481		5.635	7.96909	1.0502	0.0523091	8.805	0.0777817	0.963048	0.00702248	1.04333	0.120198	1.01536	0.00990163	1.03719	0.0719015	1.24294	0.0152654	1.38284	0.120064	1.05074	0.171406			T
10	Lm214	CH	1999	Meat	I	4b*	4	4	2882872							full length	F2365_0481		2.35333	2.52463	1.06661	0.0592191	8.92667	0.100167	0.982315	0.0368112	0.950425	0.00498136	1.04037	0.0209479	0.868509	0.148816	1.04073	0.00131923	1.0838	0.113956	1.05893	0.184493	T
11	OCF45	BC	2013-07-04	Environmental	I	4b*	4	397	2912349							full length	F2365_0481		0	0	1.04744	0.0564854	8.66	0.0832649	0.964245	0.124257	0.932453	0.081661	0.934227	0.0278565	1.13638	0.091934	1.49706	0.045754	1.38072	0.0392837	1.16172	0.0900981			T	S
12	Lm41	BC	Aug. - Oct. 2009	Food	I	4b*	315	194	2971503							3CD	SSI-1		0	0	1.05579	0.0607063	9.03333	0.135031	1.01871	0.00230917	1.06438	0.123859	0.980308	0.0833549	1.04386	0.0154574	1.13809	0.0939831	1.14575	0.0969252	1.01159	0.0163848
13	Lm33	BC	Aug. - Oct. 2009	Environmental	I	4b*	315	194	2968154							3CD	SSI-1		3.05	5.28275	1.00601	0.0681094	8.98	0.02	0.984521	0.0598052	1.00941	0.0063775	0.973504	0.0374706	1.0388	0.0547844	1.14409	0.00288949	1.20218	0.112815	0.813252	0.0968192				T
14	Lm60	BC	Aug. - Oct. 2009	Food	I	4b*	315	194	2972330							3CD	SSI-1		2.12667	3.68349	0.976004	0.0752808	9.12333	0.219393	0.969886	0.0373436	0.992289	0.0940943	1.01707	0.0120564	1.06511	0.0521978	1.16886	0.121845	1.27442	0.0285407	0.886036	0.0106167
15	OCF07	BC	2013-04-03	Environmental	I	4b*	315	194	2929930							3CD	SSI-1		0	0	1.03809	0.055981	8.89	0.015	0.929695	0.0888043	0.95951	0.00180146	0.950494	0.0410019	0.982725	0.0703456	1.06109	0.0823446	1.16087	0.00420521	1.08913	0.0196021
16	Lm212	CH	2006	Sporadic Listeriosis Case	I	4b*	2	2	2969980							full length	F2365_0481		1.81333	3.14079	0.907272	0.0711217	8.69667	0.430155	0.98252	0.0921561	1.07592	0.148263	1.09494	0.0574695	0.97665	0.00799031	1.05974	0.0493026	1.0449	0.151887	1.04108	0.0590576	S
17	Lm50	BC	Aug. - Oct. 2009	Food	I	4b*	2	2	2961473							full length	F2365_0481		1.44	2.49415	0.987864	0.0485221	9.14667	0.113725	1.0059	0.0258763	1.18093	0.196943	1.25458	0.16697	0.946507	0.00494409	0.995702	0.00607828	1.0216	0.0598392	1.03199	0.12719		T
18	A144	AB	1992-01-03	Food	I	4b	2	67	3072021							full length	F2365_0481		1.54	2.17789	0.974762	0.048891	8.66	0.0565685	1.10356	0.0273965	1.12031	0.0505084	0.905077	0.00975101	0.869144	0.0977517	0.880455	0.108235	0.89002	0.213151	0.951661	0.0686496		T
19	Lm213	CH	1999	Meat	II	1/2b*	3	3	2994369	+	1	2	48140	23	56554	full length	SSI-1		6.8	7.14154	0.946665	0.0851665	8.56667	0.390043	1.04967	0.0459824	0.99445	0.0140521	1.06136	0.00545137	1.10802	0.0613615	1.01439	0.0133179	0.968261	0.00838967	0.960129	0.0534965
20	Lm215	CH	1999	Meat	I	1/2b*	3	3	2994133	+	1	2	48140	29	56554	full length	SSI-1		3.82667	6.62798	1.03058	0.0347534	8.93	0.132288	0.931213	0.0820483	0.927447	0.0431581	0.971086	0.0702596	1.01435	0.00850402	1.26337	0.0778345	1.14944	0.00307777	1.07193	0.0184513			T
21	Lm217	CH	2005	Sporadic Listeriosis Case	I	1/2b*	3	3	2995794	+	1	1	48140	22	56554	full length	SSI-1		4.79	3.90323	1.06301	0.0227133	8.93	0.0707107	0.973377	0.0114115	1.03434	0.0202746	0.972636	0.0275949	0.968072	0.0294904	1.18319	0.111318	1.05217	0.110269	1.04964	0.0615368
22	A31	AB	1990-01-31	Food	I	1/2b,3b,7	3	3	2882846							full length	SSI-1		8.09	3.22441	0.956153	0.0118927	8.89	0.0282843	0.921387	0.00983027	0.978232	0.00659586	0.923652	0.0763891	1.06207	0.0284609	1.14706	0.083189	1.13476	0.105198	1.14457	0.0425933				S
23	A147	AB	1992-01-03	Food	I	3b*	3	3	3036083	+	1	253	48140	279	56554	full length	SSI-1		5.39	2.58801	0.984989	0.0330145	8.77	0.0141421	1.00747	0.00766344	1.09511	0.0348192	0.820312	0.0114136	1.03417	0.196018	1.14118	0.116465	1.05392	0.0762566	0.866094	0.0726822				T
24	Lm219	CH	1999	Meat	I	1/2b*	3	3	3068761	+	1	25	48140	22	56554	full length	SSI-1		22.065	15.2382	1.02815	0.0609473	8.47	0.537401	1.04743	0.0237626	0.747865	0.107836	1.02366	0.00981563	1.02379	0.0638878	0.998401	0.103277	0.923597	0.078991	0.963356	0.10088		S
25	Lm230	CH	2011	Seafood (Tuna sandwich)	I	1/2b*	224	224	2919100							full length	SSI-1		9.835	13.9088	0.946535	0.0929881	8.79	0.0707107	1.01946	0.00702931	0.746711	0.00162156	0.885096	0.141748	0.87778	0.0629918	0.829113	0.00245	0.913699	0.160794	0.849222	0.0286304		S		T
26	Lm191	BC	2013-09-11	Food	I	1/2b	224	224	2878326							full length	SSI-1		20	26.4317	1	0.0307591	8.435	0.685894	0.967169	0.0748181	1.03064	0.0465923	1.02927	0.0316073	0.990511	0.00183139	0.972657	0.078845	0.957652	0.0226731	1.03211	0.0706845
27	Lm210	CH	2005	Sporadic Listeriosis Case	I	1/2b*	224	224	2878578							full length	SSI-1		7.74667	4.17143	1.04973	0.0768851	8.80333	0.225019	0.958854	0.080069	0.985221	0.00231964	0.947519	0.04032	0.969568	0.0448065	1.34857	0.155229	1.1707	0.0186229	0.80444	0.0749257			T	T
28	Lm227	CH	2011	Carcasses	I	1/2b*	224	224	2910771							full length	SSI-1		3.31	4.68105	1.09627	0.0497571	8.81	0.0565685	0.834062	0.0711032	0.787552	0.034499	1.00227	0.0393572	0.993047	0.170341	1.06268	0.0802217	1.10864	0.0470884	0.58341	0.0396421	T	S		T
29	Lm235	CH	2011	Environment	I	1/2b*	5	5	3096426	+	2	35	77108	3	89996	full length	SSI-1		15.555	4.53255	0.981838	0.0422844	8.945	0.0636396	1.03061	0.0432937	1.164	0.0316859	0.983002	0.00984874	1.06336	0.166177	1.18945	0.175332	1.01348	0.08749	1.14776	0.0163586		T		S
30	A45	AB	1990-03-08	Food	I	1/2b	5	5	3012312	+	2	1	77108	22	89996	full length	SSI-1		7.005	9.90657	0.998869	0.0455011	9.035	0.00707107	0.989076	0.00875222	1.08666	0.0338637	1.08354	0.0327527	0.766613	0.216787	1.22353	0.116465	1.12926	0.00668826	0.986882	0.08989
31	Lm106	BC	Aug. - Oct. 2009	Environmental	I	1/2b*	5	5	3021099	+	1	33	52260	29, 30	77716	stop at 606aa	SSI-1		13.7467	5.64504	0.957848	0.0169915	8.94333	0.191398	0.930235	0.0658325	0.960099	0.032165	0.835206	0.0372396	0.986703	0.0903268	0.976109	0.118883	1.07253	0.134467	1.12098	0.0297463
32	A40	AB	1990-02-28	Food	I	1/2b	5	5	2973536	+	1	3	48140	1	56554	full length	SSI-1		4.825	2.42538	1.1274	0.0174355	8.99	0.0424264	0.909039	0.105896	0.917543	0.0827484	1.00622	0.0251291	0.999491	0.000719921	1.46471	0.0083189	1.28203	0.0013952	1.00665	0.131641	T		T
33	A58	AB	1990-03-15	Food	I	1/2b	5	5	3127207	++	1&2	1 &32	61729 and 69224		61729 and 69224	stop at 606aa	SSI-1		13.02	0.367696	0.97876	0.0345062	8.905	0.0919239	0.973898	0.000780867	1.06299	0.0704801	1.08167	0.00197957	1.07209	0.149328	1.27094	0.239763	1.11339	0.0333658	0.847429	0.0678615			T	T
34	A146	AB	1992-01-03	Food	I	1/2b	5	5	2997356	+	1	27	52257	25, 26	77711	stop at 606aa	SSI-1		30.985	30.9642	1.00289	0.0813839	8.865	0.120208	0.981561	0.0377025	1.05847	0.0860336	1.06977	0.0781032	0.991466	0.0411209	1.24004	0.187399	1.18794	0.113897	1.0068	0.118196			T
35	A57	AB	1990-03-15	Food	I	1/2b	5	5	3021603	+	1	2	48140	1	56554	full length	SSI-1		3.265	4.61741	1.02294	0.0656466	8.915	0.00707107	0.953547	0.000513556	1.01302	0.062219	1.07832	0.00670938	0.973541	0.0999977	1.39361	0.161009	1.08323	0.00821781	1.02255	0.0756126			T
36	Lm228	CH	2011	Carcasses	I	1/2b*	59	59	3073349	+	2	1	99852		99852	full length	F2365_0481		0.395	0.558614	0.98141	0.120442	8.89	0.0565685	0.932262	0.00440625	1.10688	0.0177984	0.997104	0.0230144	1.04673	0.000124262	1.31166	0.30003	1.09728	0.201446	1.08259	0.021438		T	T
37	Lm112	BC	Sept. Oct. 2010	Food	I	1/2b*	88	296	3022041	+	2	31	81644		81644	full length	SSI-1		9.80333	1.2665	0.989583	0.0147314	9.09	0.0608276	0.965512	0.0523169	0.93989	0.109185	1.05221	0.0854307	1.04079	0.0497249	1.02144	0.0142517	1.01788	0.0146582	0.989571	0.00591941
38	Lm115	BC	2012	Food/environmental	I	1/2b	88	296	3024271	+	2	30	81644		81644	full length	SSI-1		7.83667	1.98757	0.981623	0.0410916	8.87333	0.38553	1.08986	0.0120152	1.0458	0.0877409	1.11355	0.0517939	1.04223	0.0716579	1.1929	0.104056	1.0235	0.0305679	1.13976	0.0631853				S
39	OCF54	BC	2013-08-06	Seagull Droppings	I	4b*	singleton	213	2917196							full length	F2365_0481		0	0	1.0367	0.0289207	9.0049	0.0352139	1.01876	0.0036203	1.12888	0.00859045	1.04652	0.0477212	0.957095	0.0453367	1.0458	0.0900217	0.961136	0.109706	1.00796	0.0418596		T
40	Lm79	BC	Aug. - Oct. 2009	Food	I	4b*	6	6	3015379	+	1	2	17494	17, 21-23	54736	3CD	F2365_0481		2.15	1.86925	0.978861	0.0201074	9.19333	0.0680686	0.949329	0.0335142	1.00723	0.0985414	1.03353	0.17976	1.00631	0.0149742	1.12393	0.0577552	1.0667	0.144925	0.823339	0.0448645				T
41	Lm87	BC	Aug. - Oct. 2009	Food	I	4b*	6	6	3014795	+	1	2	17494	1, 19, 23, 24	54736	3CD	F2365_0481		2.70667	2.90149	0.98389	0.0198369	9.27667	0.083865	1.05116	0.0593858	0.970327	0.0550894	0.971836	0.027743	1.00391	0.0498137	0.932958	0.00161167	0.884255	0.0520395	0.791451	0.0194828				T
42	Lm70	BC	Aug. - Oct. 2009	Environmental	I	4b*	6	6	3015892	+	1	2	17494	19, 23-25	54735	3CD	F2365_0481		0.156667	0.271355	0.965311	0.0284336	9.13667	0.133167	1.0029	0.0335375	0.999804	0.0700587	0.974522	0.0249271	0.942989	0.040155	0.995653	0.022218	1.05919	0.107684	1.01006	0.0208101
43	Lm90	BC	Aug. - Oct. 2009	Food	I	4b*	6	6	3014805	+	1	2	17494	1, 17, 21, 22	71242	3CD	F2365_0481		0	0	0.979444	0.0730972	9.11333	0.0550757	1.04842	0.0161103	0.933204	0.0025896	0.922292	0.00594464	1.00224	0.020238	1.00726	0.0424098	1.16084	0.0436892	0.987201	0.0650346
44	Lm211	CH	2006	Sporadic Listeriosis Case	I	4b*	6	6	2920977							3CD	F2365_0481		6.33667	9.2409	1.03939	0.0695686	8.87667	0.0635085	1.14295	0.000989366	0.917346	0.0176475	0.951679	0.00734027	1.13079	0.0495056	0.721215	0.0912153	0.774757	0.110284	0.992098	0.092799			S
45	Lm234	CH	2011	Carcasses	I	4b*	6	6	2878916							3CD	F2365_0481		8.625	9.93485	0.882066	0.103574	8.995	0.162635	1.04223	0.0108715	0.990418	0.0391924	1.08346	0.067887	0.958131	0.0957061	1.00595	0.00841794	1.08219	0.116237	0.932823	0.0316665	S
46	A152	AB	1992-01-03	Food	I	4b	6	6	3010651							3CD	F2365_0481		4.9	6.92965	0.983428	0.0560588	8.975	0.00707107	1.09283	0.0710769	0.936937	0.0278306	0.879145	0.0090765	1.085	0.552617	1.1906	0.445166	1.40028	0.549575	0.995579	0.120205
47	A512	AB	1990-12-28	Food	II	1/2a*	singleton	839	2977154	+	1	20	8661	1, 14	40730	full length	SSI-1		16.285	20.3576	1.02939	0.0767299	9.04	0.0565685	1.06563	0.0127554	0.98818	0.0167165	0.861252	0.00948392	0.726539	0.0121148	0.522259	0.074818	0.592953	0.0528878	1.05945	0.0730572			S
48	Lm229	CH	2011	Environment	II	1/2a*	121	121	3057434	+	2	30	61053		61053	stop at 492aa	lin0464/lin0465		2.335	3.30219	0.95519	0.0592402	8.72	0.268701	1.02464	0.0140078	0.901849	0.0426641	1.01837	0.02598	1.04674	0.0748687	0.753271	0.0298803	0.759806	0.188223	1.0207	0.0586529			S
49	A500	AB	1990-12-28	Food	II	1/2a	11	11	3027488	+	1	24	48140	21	56554	full length	F2365_0481		0	0	1.04792	0.0505344	9.04	0.0282843	1.02476	0.0256775	1.05391	0.0127205	1.02098	0.0425305	1.07528	0.00696273	0.92025	0.170059	0.825599	0.0999809	0.991368	0.16747
50	A55	AB	1990-03-15	Food	II	1/2a	11	11	2996480	+	1	1	48140	18	56554	full length	F2365_0481		0	0	0.969165	0.0764933	9.05	0.0282843	1.04132	0.0333094	1.07726	0.011096	1.07538	0.019904	1.0436	0.061656	1.05522	0.106766	1.06809	0.0962986	0.737313	0.0366603				T
51	A517	AB	1990-12-28	Food	II	1/2a	11	11	3027181	+	1	24	48140	19	56554	full length	F2365_0481		23.155	23.1436	1.01958	0.0765321	8.98	0.0282843	1.01459	0.0352443	1.06182	0.0851025	1.08165	0.0189292	1.07327	0.033555	1.15138	0.0292205	1.05883	0.109393	0.918037	0.0767636
52	Lm101	BC	Aug. - Oct. 2009	Environmental	II	1/2a*	11	11	3025485	+	1	24	48140	19	56554	full length	F2365_0481		4.38667	5.17905	0.972061	0.0690202	9.09667	0.0650641	1.00394	0.00601725	1.05827	0.0685361	1.00086	0.0157011	1.08506	0.0443613	0.95855	0.0264774	0.882411	0.00383475	0.824077	0.0363203				T
53	OCF14	BC	2013-05-06	Environmental	II	1/2a*	11	11	2995460	+	1	19	48140	3	56554	full length	F2365_0481		0	0	1.01315	0.0546362	8.99	0.103551	1.03119	0.0699501	1.03453	0.0174441	0.976559	0.0344301	1.10457	0.0940904	0.915986	0.0499271	0.965241	0.0731257	0.800069	0.0560084				T
54	OCF58	BC	2013-08-06	Seagull Droppings	II	1/2a*	11	11	2935319							full length	F2365_0481		0	0	1.00306	0.0362746	8.9978	0.0313955	0.964083	0.0372089	0.910854	0.0196922	0.962749	0.0300902	0.979336	0.0274544	1.1831	0.195623	1.08874	0.111815	1.00982	0.154207
55	Lm119	BC	2010	Environmental	II	1/2a	11	11	3048145	+	1	1	87488		87488	full length	F2365_0481		1.72	2.97913	1.088	0.0615256	9.12667	0.080829	0.964834	0.105793	1.17594	0.0235196	1.10587	0.0385185	1.03642	0.0515008	1.2299	0.0760361	1.06302	0.00656814	1.05237	0.0352115	T	T	T
56	Lm190	BC	2012	Environmental	II	1/2a	11	11	3051043	+	1	1	87574		87574	full length	F2365_0481		0	0	1.05	0.0307591	8.995	0.0353553	0.996339	0.0520919	1.10604	0.0633126	1.01027	0.0314125	1.05404	0.0143398	1.18178	0.200825	1.08197	0.195678	0.777292	0.0235726		T		T
57	Lm117	BC	2007	main floor drain	II	1/2a	11	11	3021317	+	1	2	87487		87487	full length	F2365_0481		1.95667	3.38905	1.00556	0.0446792	9.15667	0.110604	0.995983	0.035627	1.16841	0.0183283	1	0	1.05215	0.0140825	1.16422	0.0554643	1.04989	0.0492911	0.937802	0.200653		T
58	Lm4	BC	Aug. - Oct. 2009	Environmental	II	1/2a*	11	11	3047116	+	1	1	87574		87574	full length	F2365_0481		0.186667	0.323316	1.04315	0.00967362	9.20667	0.0152753	0.988962	0.017524	1.11534	0.0318072	1.03452	0.0548782	0.96658	0.0101564	1.10664	0.114348	1.01595	0.0678291	1.02895	0.0859964		T
59	Lm133	BC	2012	Food/environmental	II	1/2a	11	11	3049431	+	1	1	87487		87487	full length	F2365_0481		1.04	1.80133	0.942237	0.0589203	9.13333	0.0208167	1.03919	0.0518328	1.03804	0.00526767	0.982925	0.00722556	1.07305	0.0310125	1.01243	0.135092	1.00282	0.00664824	0.882024	0.0181979
60	A508	AB	1990-12-28	Food	II	1/2a	89	391	2960855	+	1	1	48139	19	56553	3CD	F2365_0481		13.325	10.9672	1.0099	0.043525	9.005	0.0353553	0.928009	0.00786812	0.935742	0.00729215	1.03423	0.0210185	0.979097	0.0514924	1.09762	0.0468125	0.936828	0.0317225	0.962821	0.0703334
61	C5	NS	2012-03-06	Water	II	1/2a*	singleton	368	2926850							full length	SSI-1		4.845	6.85186	1.01901	0.0268318	9.01	0.0282843	0.996022	0.0234823	0.834009	0.0535106	0.901221	0.0325385	0.69761	0.0118761	0.490974	0.0302347	0.583004	0.0400458	0.742179	0.00556032		S	S	T
62	Lm15	BC	Aug. - Oct. 2009	Food	II	1/2a*	193	662	2994928	+	1	25	48140	20	56554	full length	SSI-1		0.31	0.536936	1.02263	0.0650305	9.09667	0.0208167	1.00078	0.0372566	0.918023	0.109371	0.897561	0.0626765	1.11836	0.0840862	1.13544	0.0951187	1.06466	0.0361512	1.58401	0.056549				S
63	A13	AB	1990-01-25	Food	II	1/2a*	singleton	375	2883995							full length	SSI-1		12.045	7.81353	1.0504	0.0749239	8.935	0.190919	0.956991	0.00291626	0.982281	0.0312605	0.897379	0.0197881	0.974838	0.00447204	0.791507	0.00819234	0.820158	0.0218612	1.06062	0.0671216
64	A522	AB	1991-01-02	Food	II	1/2a*	19	19	2902987							full length	F2365_0481		3.135	4.43356	1.10506	0.0641718	9.04	0.0282843	0.999989	0.0210977	1.22603	0.141724	1.08199	0.025962	0.800392	0.0394118	0.659952	0.0247033	0.846304	0.21736	1.09971	0.250975	T	T	S
65	OCF61	BC	2012	Environmental	II	1/2a*	19	19	2943305							full length	F2365_0481		0	0	1	0.0270115	9.02	0.0707107	1.04926	0.0354011	1.26246	0.11066	0.97388	0.00146579	0.971767	0.065603	1.4407	0.0592397	1.19534	0.189072	1.01395	0.177771		T	T
66	A52	AB	1990-03-08	Food	II	1/2a*	singleton	1021	2834291							full length	F2365_0481		2.45	3.46482	0.974062	0.0367666	9	0	0.976256	0.00876512	0.881277	0.204187	0.831836	0.0198578	1.14864	0.000905054	0.912162	0.124221	1.0418	0.191703	1.04293	0.0632969		S
67	Lm223	CH	2011	Carcasses	II	1/2a*	20	20	2874233							full length	F2365_0481		3.22	4.55377	1.09282	0.0396165	8.945	0.13435	0.983619	0.0231659	1.1785	0.0291472	1.03144	0.0241251	0.8331	0.00318255	0.775702	0.0195128	0.871147	0.0938369	1.0993	0.281541	T	T
68	A542	AB	1991-01-04	Food	II	1/2a	20	20	2919723							full length	F2365_0481		0	0	1.03811	0.0786667	8.985	0.0919239	0.972943	0.044301	0.960087	0.0415872	1.02152	0.0649642	0.886507	0.160503	0.75	0.22877	0.913288	0.293629	0.995418	0.0771568			S
69	A529	AB	1991-01-04	Food	II	1/2a	20	20	2919787							full length	F2365_0481		0.485	0.685894	1.01302	0.0420849	9.01	0.0848528	0.985411	0.00181824	0.820144	0.000264708	0.878121	0.0204844	0.889737	0.0164142	0.679108	0.180091	0.609477	0.00231081	0.947465	0.0875986		S	S
70	Lm78	BC	Aug. - Oct. 2009	Food	II	1/2a*	14	91	2915550							full length	F2365_0481		2.58333	2.2892	1.07289	0.0333318	9.21333	0.0814453	1.03161	0.0343732	1.02351	0.0783114	1.0982	0.0155815	0.761839	0.306391	0.884418	0.0107866	1.07616	0.0624274	1.02902	0.0965932	T
71	Lm84	BC	Aug. - Oct. 2009	Food	II	1/2a*	14	91	2915131							full length	F2365_0481		3.52	3.31403	1.03702	0.0727801	9.13333	0.158219	1.08032	0.0324682	1.1176	0.00339689	1.13338	0.0917549	0.918541	0.0204231	0.821698	0.00497314	0.86544	0.0520646	0.972831	0.0207652		T
72	Lm92	BC	Aug. - Oct. 2009	Food	II	1/2a*	14	91	2856164							full length	F2365_0481		0	0	0.991667	0.0117851	9.06	0.0984886	1.06628	0.106839	1.06356	0.0549825	1.05402	0.0261842	0.937655	0.0683512	0.775926	0.0356523	0.857861	0.131899	1.09151	0.0786373
73	A10	AB	1990-01-24	Food	II	1/2a	199	230	2903660							full length	SSI-1		6.405	9.05804	1.07118	0.0682508	9.065	0.0636396	0.970442	0.0367821	1.04355	0.0374992	0.962105	0.0748906	1.08001	0.127095	0.668124	0.0297907	0.714092	0.00658743	1.3574	0.100608	T		S	S
74	A41	AB	1990-02-28	Food	II	1/2a/3a	199	199	2992660	+	1	4	48117		48117	stop at 9aa	SSI-1		0.15	0.212132	0.9383	0.035752	8.955	0.0212132	0.992359	0.0704302	0.846624	0.113214	0.877118	0.0642421	0.987375	0.0106539	0.996078	0.0610053	0.876739	0.0402908	1.06397	0.00393366		S
75	A3	AB	1990-08-02	Food	II	1/2a	7	7	2999753	+	2	2	81644		81644	full length	SSI-1		38.62	10.4369	0.949556	0.00594114	9.015	0.0212132	1.0405	0.0356607	1.02434	0.0588616	1.04441	0.0131296	0.888843	0.0133235	0.985297	0.189655	1.02598	0.0504317	1.1336	0.0810703				S
76	A547	AB	1991-01-04	Food	II	1/2a	7	7	2905008							full length	SSI-1		0	0	1.03464	0.0414763	9.025	0.00707107	1.01271	0.0350127	1.08292	0.0447076	1.06897	0.0168193	0.893487	0.0755678	0.770588	0.0499134	0.735084	0.0597845	1.00194	0.035266			S
77	A554	AB	1991-01-04	Food	II	1/2a	7	7	2979893							full length	SSI-1		6.37	6.10071	1.04	0.0674169	9.09	0.12	1.07627	0.0326005	0.849322	0.00184521	0.950841	0.00651174	0.621055	0.0103669	0.290588	0.00998268	0.291176	0.0503756	1.01313	0.0751234		S	S
78	Lm1	BC	Aug. - Oct. 2009	Environmental	II	1/2a*	7	7	2945385							full length	SSI-1		5.10333	3.79074	1.12666	0.049244	9.12	0.043589	0.889952	0.043129	0.9736	0.0632152	1.1718	0.0550921	0.906308	0.011394	1.00141	0.00604375	1.00092	0.0252763	0.839865	0.00274242	T			T
79	A502	AB	1990-12-28	Food	II	1/2a	7	7	2902426							full length	SSI-1		8.84	8.95197	0.974637	0.0386621	8.915	0.0212132	1.0246	0.0826286	0.731661	0.0451091	0.778624	0.0391942	0.894552	0.0926629	0.889205	0.147444	0.936079	0.0746849	0.926236	0.0901727		S
80	A506	AB	1990-12-28	Food	II	1/2a	7	7	2902426							full length	SSI-1		14.635	8.66206	1.02971	0.0252453	8.935	0.0212132	1.05326	0.0072675	0.710761	0.0255824	0.806604	0.017053	0.822544	0.13967	0.739669	0.0108086	0.860391	0.171248	0.951649	0.00466895		S	S
81	Lm96	BC	Aug. - Oct. 2009	Environmental	II	1/2a*	7	7	2912132							full length	SSI-1		4.47333	3.78801	0.788003	0.0252517	7.27	0.44	0.984339	0.0523694	0.900019	0.0686044	1.0632	0.0097379	0.858417	0.172652	0.874468	0.368872	1.09843	0.277429	0.95459	0.0327367	S
82	A557	AB	1991-01-04	Food	II	1/2a	7	7	2969603	+	1	20	48140	18	56554	full length	SSI-1		25.195	18.406	1.03028	0.0734133	9.14	0.0424264	0.879474	0.00207449	0.827541	0.0168833	1.02602	0.00691715	1.05335	0.128148	0.862745	0.138648	0.946708	0.20193	0.939515	0.0320845		S
83	A504	AB	1990-12-28	Food	II	1/2a	7	7	3008368	+	1	20	48140	18	56554	full length	SSI-1		2.10333	3.64308	0.980469	0.012001	9.19667	0.061101	0.988029	0.0951484	1.02885	0.076979	1.01028	0.0539785	1.00767	0.0230003	1.07921	0.0121973	0.930682	0.0179799	1.02926	0.0157696
84	A536	AB	1991-01-04	Food	II	1/2a	7	7	2966583	+	1	19	48140	17	56554	full length	SSI-1		12.81	11.7945	0.971101	0.0837077	9.13	0	1.08796	0.0616178	0.846784	0.0909035	0.896261	0.0769941	0.931771	0.0136768	1.05108	0.0722313	0.996118	0.016521	0.961635	0.0645059		S
85	A544	AB	1991-01-04	Food	II	1/2a	7	7	3007211	+	1	21	48140	19	56554	full length	SSI-1		26.015	22.8749	0.96311	0.0850305	9.05	0.0282843	0.92701	0.00702152	0.95418	0.0187834	1.03658	0.00802172	0.791399	0.0748721	0.923203	0.127094	0.957126	0.0441241	1.04704	0.0665202
86	A550-1	AB	1991-01-04	Food	II	1/2a	7	7	2966798	+	1	2	48140	14	56554	full length	SSI-1		0	0	0.997068	0.0391626	9.055	0.0353553	0.9288	0.0320237	0.919601	0.0173492	0.882244	0.0330694	1.06657	0.0384668	1.14547	0.0809407	1.10629	0.0595996	1.07343	0.204557
87	A521-3	AB	1991-01-02	Food	II	1/2a	7	7	2969398	+	1	20	48140	18	56554	full length	SSI-1		16.26	0.254558	1.04437	0.0631865	9.08	0	0.919567	0.0232818	0.944919	0.0257455	1.17279	0.064373	0.848221	0.113006	1.19697	0.118895	1.38954	0.0776503	1.08489	0.115091
88	A514	AB	1990-12-28	Food	II	1/2a	7	7	3010680	+	1	21	48140	19	56554	full length	SSI-1		0	0	1.00414	0.0673822	9.24	0.0848528	0.883983	0.134541	0.84342	0.0527131	1.0842	0.0891987	0.905396	0.125632	1.08012	0.00685788	1.28366	0.164533	0.800892	0.12603		S		T
89	Lm11	BC	Aug. - Oct. 2009	Environmental	II	1/2a*	7	7	2919568							full length	SSI-1		2.67	2.97067	1.04159	0.0308004	9.2	0.150997	1.01121	0.0158594	0.993873	0.00866552	1.02729	0.0675981	0.892382	0.0383943	0.919022	0.110468	0.833478	0.0175167	0.918873	0.0465488
90	A531	AB	1991-01-04	Food	II	1/2a	7	7	3013269	+	1	1	48140	35	56554	full length	SSI-1		4.57	6.46296	0.997003	0.0512523	9.04	0.0141421	0.882408	0.0541712	0.813522	0.0917854	0.941818	0.0822815	0.801991	0.0217676	0.3717	0.0945567	0.459432	0.230709	0.791271	0.0846327		S	S	T
91	A537	AB	1991-01-04	Food	II	1/2a	7	7	3012894	+	1	1	48140	32	56554	full length	SSI-1		6.335	8.95904	0.933472	0.0554503	8.94	0.0707107	1.01669	0.0520205	0.826893	0.0546536	0.984586	0.0788839	0.777317	0.179721	0.332353	0.0199654	0.431286	0.00912115	1.09189	0.0978381	S	S	S
92	Lm32	BC	Aug. - Oct. 2009	Environmental	II	1/2a*	155	155	2970422							full length	SSI-1		4.06333	7.0379	0.964272	0.0767936	9.21	0.147309	1.08067	0.00181097	1.27132	0.0391738	0.971844	0.0422354	0.900729	0.140308	0.953577	0.215583	1.00097	0.0385828	0.885694	0.0703895		T
93	A520-4	AB	1990-12-28	Food	II	1/2a	155	155	2977600							full length	SSI-1		2.165	3.06177	0.993211	0.0698848	8.97	0.0989949	0.989009	0.0163457	1.07558	0.0301912	1.04186	0.0154912	0.798101	0.00317357	0.770662	0.139468	0.938421	0.0595727	1.02584	0.14921			S
94	A8	AB	1990-01-24	Food	II	1/2a	155	155	2895244							full length	SSI-1		3.25	4.59619	0.978844	0.0490947	8.94	0.0424264	0.988714	0.0332502	1.04649	0.0750498	1.00775	0.0245142	0.913399	0.0528762	0.745602	0.0483089	0.726536	0.0491506	0.957915	0.00692016			S
95	A24	AB	1990-01-31	Food	II	1/2a*	155	372	2971095							full length	SSI-1		6.96	9.84293	1.00682	0.0557996	8.92	0.141421	0.948497	0.0935493	0.887025	0.181245	0.904283	0.00091444	0.971189	0.149744	0.848303	0.196046	1.07442	0.241429	1.07028	0.0132686		S
96	Lm232	CH	2006	Sporadic Listeriosis Case	II	1/2a*	155	155	2888762							full length	SSI-1		6.52	7.33977	1.00598	0.0211298	8.975	0.106066	0.997212	0.0834809	0.997521	0.0911703	0.949577	0.0591768	0.803284	0.0782905	0.861763	0.128154	0.926304	0.128438	1.02328	0.157106
97	A150	AB	1992-01-03	Food	II	1/2a	155	155	2918125							full length	SSI-1		17.235	10.8258	0.96545	0.138749	9.085	0.0919239	0.981133	0.0572377	0.928052	0.0148236	1.09967	0.0338931	1.08555	0.112833	0.977546	0.0594846	0.924708	0.0349426	0.936624	0.0063828
98	Lm10	BC	Aug. - Oct. 2009	Environmental	II	1/2a*	155	155	3027089	+	2	2	77109	18	89015	full length	SSI-1		8.97	8.8317	1.04917	0.0226062	9.19333	0.0814453	0.907146	0.0904494	0.971111	0.0146047	0.928256	0.0169944	1.03878	0.196177	1.2691	0.0766506	1.29027	0.258699	1.20188	0.0341463			T	S
99	A142	AB	1992-01-03	Food	II	1/2a*	155	1020	2938608							full length	SSI-1		71.105	86.9671	1.00719	0.017131	8.365	0.940452	1.12216	0.0331416	1.05389	0.0647287	0.956256	0.061328	1.09654	0.0200068	1.06367	0.196493	1.03031	0.105714	1.31515	0.0541856				S
100	A39	AB	1990-02-28	Food	II	1/2a	155	155	2959826							full length	SSI-1		45.64	18.5121	0.903167	0.0577248	8.905	0.148492	0.961099	0.0321222	0.886518	0.0147245	0.9699	0.0425683	0.792875	0.0239958	0.62922	0.179227	0.730557	0.0160919	0.881803	0.0551133	S	S	S
101	Lm226	CH	2011	Carcasses	II	1/2a*	451	451	2837722							full length	F2365_0481		0	0	1.08071	0.0275833	9	0.141421	0.884816	0.0577581	0.970084	0.057814	1.07223	0.0208233	0.798843	0.081341	0.854078	0.121934	0.848674	0.0862714	0.890284	0.0673717	T
102	568	-	-	Food	II	1/2a	451	451	2837548							full length	F2365_0481		8.035	11.3632	0.956112	0.059827	9.04	0.127279	0.967087	0.0190295	1.03421	0.0112879	0.900744	0.0128671	1.15079	0	1.01176	0	1.04528	0	1.01762	0.0152018
103	A533	AB	1991-01-04	Food	II	1/2a	29	1019	2937779							full length	F2365_0481		13.15	7.9196	1.02622	0.0556604	9.005	0.0777817	1.08722	0.026107	0.985662	0.0297018	1.01136	0.0640278	0.792244	0.0864494	0.858634	0.0890033	0.989004	0.131109	1.02053	0.123387
104	C4	NS	2012-05-08	Water	II	1/2a	37	37	2887225							full length	F2365_0481		5.23	7.39634	1.04358	0.0492785	9.05	0.0565685	0.969306	0.0406491	1.0053	0.127526	1.0823	0.0812794	1.05623	0.187863	0.797059	0.278683	1.01123	0.330742	1.00696	0.0878614
105	A32	AB	1990-01-31	Food	II	1/2a*	singleton	1024	2865247							full length	SSI-1		3.4	4.80833	1.00656	0.0514091	9.005	0.120208	1.00068	0.0380065	0.937935	0.00251434	0.959304	0.05732	1.14075	0.125323	0.895688	0.027357	0.973065	0.0876164	1.18202	0.106701				S
106	Lm53	BC	Aug. - Oct. 2009	Food	II	1/2a*	321	321	3006217	+	2	33	61056	27	65637	stop at 700aa	SSI-1		5.30667	2.83507	0.98421	0.0571359	9.00667	0.145717	0.980636	0.0874297	0.992778	0.00365118	1.04867	0.0083951	0.826837	0.0347557	0.699002	0.000195702	0.903105	0.00120149	1.04024	0.0564331			S
107	Lm22	BC	Aug. - Oct. 2009	Environmental	II	3a*	321	321	3027917	+	2	1	61056	17	65637	stop at 700aa	SSI-1		3.35	4.27143	0.944939	0.0832746	9.06	0.0655744	1.14453	0.0249325	1.02613	0.0196187	1.11604	0.107306	1.04142	0.0295838	1.05662	0.207634	1.01149	0.0982732	0.939474	0.0513732
108	Lm44	BC	Aug. - Oct. 2009	Environmental	II	1/2a*	321	321	3004802	+	2	35	61056	29	65637	stop at 700aa	SSI-1		0	0	0.994449	0.0114657	8.96	0.117898	1.07304	0.10262	1.17174	0.0413761	1.06785	0.0593133	0.71075	0.101328	0.662932	0.0508153	0.530075	0.0425327	0.810265	0.0344316		T	S	T
109	Lm23	BC	Aug. - Oct. 2009	Environmental	II	3a*	321	321	3028276	+	2	1	61056	14	65637	stop at 700aa	SSI-1		6.13	8.2082	1.01286	0.0376662	9.005	0.103441	1.09935	0.0897206	1.02539	0.0799678	0.983008	0.00732235	0.828449	0.0334477	0.648442	0.24189	0.894579	0.0985998	0.892173	0.0232255			S
110	Lm99	BC	Aug. - Oct. 2009	Environmental	II	1/2a*	321	321	2954448	+	2	1	61056	16	65637	stop at 700aa	SSI-1		1.27667	2.21125	1.01038	0.060205	9.09667	0.125033	1.11749	0.0557285	0.995033	0.0103061	0.940183	0.0652879	0.863859	0.0024607	0.656315	0.036251	0.767625	0.0202651	0.838256	0.0717642			S	T
111	Lm102	BC	Aug. - Oct. 2009	Food	II	1/2a*	321	321	2995062	+	2	1	61056	14	65637	stop at 700aa	SSI-1		0.43	0.744782	0.97384	0.0628842	9.02333	0.0378594	1.13642	0.117172	0.935001	0.0328606	1.00508	0.0652095	0.955376	0.0423889	0.753077	0.0438603	0.83728	0.0410259	0.946576	0.0227559			S
112	A510	AB	1990-12-28	Food	II	1/2a*	415	361	2884396							full length	F2365_0481		0	0	1.04144	0.0329239	9.06	0.0848528	1.02694	0.0326192	1.0057	0.0387416	1.0741	0.0122272	1.03619	0.133917	0.952298	0.13589	0.791944	0.179003	1.02436	0.0509664
113	A549-2	AB	1991-01-04	Food	II	1/2a	8	120	2977239							full length	SSI-1	+	18.66	4.36992	1.08539	0.0583083	9.04	0.0282843	1.07123	0.0120083	0.836218	0.0291541	0.859939	0.0461973	1.02612	0.0187108	0.736243	0.0679824	0.899978	0.0313964	0.950824	0.161054	T	S	S
114	A49	AB	1990-03-08	Food	II	1/2a	8	120	3122732	+	2	57	87491		87491	full length	SSI-1	+	2	2.82843	1.00045	0.0168022	9.03	0.0141421	0.927513	0.103982	1.01048	0.101749	1.08276	0.0373291	1.10525	0.0558856	1.20372	0.174056	1.17644	0.0018954	1.09375	0.0451747
115	A12	AB	1990-01-25	Food	II	1/2a	8	120	2977248							full length	SSI-1	+	21.885	15.1674	0.963044	0.0174517	8.99	0.0707107	0.975883	0.0127263	1.01952	0.0276094	0.986364	0.0192847	1.17932	0.182782	0.901697	0.157508	1.05401	0.0501874	1.08945	0.0755405
116	A559	AB	1991-01-04	Food	II	1/2a*	8	120	3099322	+	2	20	77221		77221	full length	SSI-1	+	0	0	0.998655	0.0650782	9.065	0.00707107	0.987482	0.0135666	1.0265	0.0160094	1.04843	0.0112223	1.22297	0.0606651	1.34482	0.381209	1.32181	0.282262	1.0853	0.151284			T
117	A527	AB	1991-01-04	Food	II	1/2a*	8	120	2978032							full length	SSI-1	+	14.745	10.0904	1.09697	0.0605577	8.98	0.0989949	0.97863	0.0302217	0.876322	0.012318	0.903633	0.0205749	0.95935	0.0229555	0.89553	0.11077	0.9361	0.0353401	0.933075	0.0818514	T	S
118	A17	AB	1990-01-26	Food	II	1/2a	8	120	2977035							full length	SSI-1	+	15.695	11.745	1.02725	0.0825698	8.92	0.155563	0.99666	0.0144667	1.00987	0.0139561	0.876575	0.0468448	1.15744	0.0428072	0.781405	0.0145115	0.850862	0.0171855	1.12182	0.0577897
119	A15	AB	1990-01-25	Food	II	1/2a	8	120	2977345							full length	SSI-1	+	29.175	23.3699	1.10545	0.0750367	8.995	0.0777817	0.944276	0.14024	0.995	0.178597	1.03204	0.0276814	0.837208	0.0358608	0.84514	0.0213191	1.0034	0.131374	0.984145	0.0267558	T
120	A540	AB	1991-01-04	Food	II	1/2a	8	120	3053748	+	2	23	77109		77109	full length	SSI-1	+	24.895	21.1637	0.959267	0.043452	9.05	0.0565685	1.01056	0.0233564	1.08217	0.0609879	1.08794	0.0247714	1.03883	0.0354403	1.14311	0.0637335	1.02677	0.0116679	0.967804	0.0941023
121	A4	AB	1990-08-15	Food	II	1/2a*	8	1025	3053270	+	2	19	77221		77221	full length	SSI-1	+	0	0	1.04849	0.0429946	9.14	0.141421	0.956802	0.0173959	0.866476	0.0611156	1.06067	0.0588923	0.950197	0.0869906	1.04706	0.241248	1.22331	0.465239	1.01874	0.197825		S
122	A26	AB	1990-01-31	Food	II	1/2a*	8	1022	2977362							full length	SSI-1	+	42.12	29.9955	1.03422	0.0557901	8.865	0.233345	1.00393	0.00500891	0.966639	0.103003	0.96698	0.0715478	1.07547	0.111089	0.835732	0.316489	0.85665	0.212413	0.885465	0.0308785
123	Lm109	BC	Sept. Oct. 2010	Food	II	1/2a*	8	120	2977879							full length	SSI-1	+	5.85333	2.28756	1.00034	0.0548722	9.12667	0.134288	1.00721	0.0513541	1.01508	0.021328	1.0069	0.108701	1.11294	0.00933978	0.859436	0.219048	0.935166	0.115658	1.02462	0.032296
124	A20	AB	1990-01-30	Food	II	1/2a*	8	120	2975763							full length	SSI-1	+	4.525	6.39932	1.05233	0.0704574	8.96	0.127279	0.954944	0.0331635	1.04505	0.043655	1.09794	0.0389135	1.31334	0.0711024	0.850042	0.221316	1.03199	0.20238	0.951607	0.00132671
125	A18	AB	1990-01-26	Food	II	1/2a	8	120	2974116							full length	SSI-1	+	5.845	8.26608	0.978366	0.0702448	8.96	0.0282843	0.967524	0.00864474	0.965221	0.0277109	0.906549	0.0375464	1.17003	0.130732	0.835389	0.0941467	1.0049	0.0454489	1.04029	0.0146341
126	A59	AB	1990-05-04	Food	II	1/2a	8	120	3054319	+	2	21	77229		77229	full length	SSI-1	+	0.02	0.0282843	1.05629	0.0943398	9.06	0.0707107	0.983339	0.0549244	1.05416	0.0765965	1.01627	0.184034	1.12865	3.17201e-05	1.16765	0.195494	1.21839	0.0793697	1.04518	0.0415631
127	A54	AB	1990-03-15	Food	II	1/2a	8	120	3054293	+	2	17	77229		77229	full length	SSI-1	+	9.02	6.13769	1.04833	0.0595108	9.18	0.0141421	0.944669	0.0813662	1.08228	0.0852098	0.980659	0.0823305	1.13402	0.0546232	0.985294	0.0291162	1.0567	0.0214861	0.991791	0.118409
128	A60	AB	1990-05-04	Food	II	1/2a*	8	120	3054326	+	2	21	77229		77229	full length	SSI-1	+	0	0	1.01778	0.0363772	9.09	0.113137	0.929409	0.0653542	1.05339	0.0816351	1.03941	0.083119	1.07678	0.042932	1.23213	0.115391	1.20768	0.157522	0.989343	0.0375265			T
129	A552	AB	1991-01-04	Food	II	1/2a	singleton	1018	3001773	+	2	1	77249		77249	full length	SSI-1		8.575	1.47785	0.965199	0.0577969	8.86	0.0282843	1.126	0.0494529	1.11729	0.012614	1.09283	0.0504471	0.839673	0.0543875	0.425882	0.0249567	0.482026	0.0577702	1.09962	0.132636		T	S
130	A35	AB	1990-02-23	Food	II	1/2a	8	120	3002912	+	2	22	77249		77249	full length	SSI-1		24.515	8.81762	0.994762	0.000767572	8.785	0.106066	1.02141	0.0310865	1.01268	0.0302745	1.07153	0.0546298	1.02531	0.0357937	1.01536	0.222399	1.0429	0.215389	0.966067	0.128909
131	A143	AB	1992-01-03	Food	II	1/2a*	8	551	2978255	+	2	16	55472		55472	full length	SSI-1		5.37	7.59433	1.01247	0.0375839	8.98	0	0.997787	0.0572329	1.02785	0.029836	1.00078	0.0767139	1.22177	0.0278002	0.825914	0.169751	0.881759	0.0622575	1.10819	0.109179
132	A36	AB	1990-02-23	Food	II	1/2a	8	120	3068588	+	2	54	92204		92204	full length	SSI-1		1.49	2.10718	0.952824	0.0269959	8.835	0.106066	0.991827	0.0115591	1.18638	0.0462622	0.991415	0.0469986	1.21253	0.0228205	1.19792	0.0898233	1.17534	0.0436859	1.20288	0.0251379		T		S
133	A38	AB	1990-02-28	Food	II	1/2a	8	120	3083499	+	2	47	92204		92204	full length	SSI-1		8.92	8.457	1.04222	0.0401556	8.94	0.0565685	0.954137	0.0473541	1.00319	0.11819	1.06338	0.0896333	1.07067	0.0344273	1.16438	0.0910458	1.04483	0.151209	0.952168	0.0600663
134	Lm93	BC	Aug. - Oct. 2009	Food	II	1/2a*	8	120	3048190	+	2	2	92205		92205	full length	SSI-1		1.05667	1.8302	1.05166	0.0496434	9.09667	0.0208167	0.974215	0.0183198	1.07466	0.0223896	1.05724	0.0447539	1.03931	0.0263662	0.913071	0.0297352	0.952048	0.0385178	1.05729	0.00696929
135	A9	AB	1990-01-24	Food	II	1/2a*	8	120	3048547	+	2	23	92204		92204	full length	SSI-1		11.385	3.44361	1.05391	0.123474	8.985	0.205061	1.02256	0.0657206	1.00268	0.0878099	1.00781	0.0990202	1.10902	0.16177	1.26022	0.0865666	1.20678	0.0405891	1.0077	0.102227			T
136	A37	AB	1990-02-23	Food	II	1/2a	8	120	3063915	+	2	70	92204		92204	full length	SSI-1		7.005	5.49422	0.981309	0.010084	8.825	0.0353553	0.992917	0.0100172	1.07721	0.132573	1.03417	0.0234873	0.994118	0.0417444	1.08849	0.163328	1.1117	0.229805	0.933514	0.00677452
137	A19	AB	1990-01-26	Food	II	1/2a	8	120	3048368	+	2	24	92204		92204	full length	SSI-1		0	0	0.98233	0.0235925	9.05	0.0424264	0.893631	0.097981	1.08119	0.00355189	1.02182	0.0834944	1.23886	0.0659147	1.07727	0.100951	1.16263	0.0421721	1.15754	0.00252313				S
138	Lm116	BC	2012	Food/environmental	II	1/2a	204	204	3022579	+	2	1	77108	19	89996	full length	SSI-1		3.67	3.7848	1.04465	0.129852	9.05	0.0264575	0.966092	0.0116617	0.996127	0.0153205	1.11532	0.0617318	1.01881	0.0270194	1.2942	0.158109	1.4255	0.210294	0.856785	0.0605105			T	T
139	Lm236	CH	2011	Environment	II	1/2a*	204	204	3109688	+	2	3	77108	19	89996	full length	SSI-1		12.33	0.848528	0.933637	0.0158538	8.94	0.0424264	0.987335	0.0253136	1.06523	0.0798391	1.00503	0.108771	1.15249	0.0890507	0.857498	0.0678461	0.855722	0.0671798	0.93455	0.0467356	S
140	A546	AB	1991-01-04	Food	II	1/2c	9	9	2949665	+	1	1	35407	17	43821	full length	SSI-1		0	0	1.02894	0.0554781	9.04333	0.0929157	0.986764	0.0115831	0.988027	0.0169319	1.02683	0.0250712	1.02722	0.0156393	1.20294	0.0207973	1.01184	0.0953186	1.13951	0.0218662				S
141	A524	AB	1991-01-02	Food	II	1/2c	9	9	2949783	+	1	1	35407	17	43821	full length	SSI-1		2.77	3.91737	1.04197	0.0777549	8.985	0.00707107	1.05611	0.0427875	1.0595	0.137929	1.05267	0.0695526	1.00758	0.0107132	1.27583	0.321649	1.1285	0.186962	0.876912	0.0654738			T
142	A560	AB	1991-01-04	Food	II	1/2c	9	9	2949445	+	1	1	35407	17	43821	full length	SSI-1		8.935	10.7692	1.10378	0.0749241	9.01	0	0.976432	0.0629017	0.95675	0.111743	1.01422	0.081582	1.06189	0.00962857	1.41274	0.180732	1.1386	0.0912528	0.924034	0.0749228	T		T
143	Lm76	BC	Aug. - Oct. 2009	Food	II	1/2a*	9	9	3003194	+	1	24	48140	4	56554	full length	SSI-1		0	0	1.07964	0.0124609	9.19	0.25865	1.05381	0.0475318	0.855361	0.0831448	0.977003	0.100211	1.36381	0.0683323	0.793533	0.125848	0.826002	0.0569756	1.2359	0.0191923	T	S		S
144	Lm218	CH	2005	Sporadic Listeriosis Case	II	1/2c*	9	9	3023166	+	1	27	25605		25605	stop at 577aa	SSI-1		4.605	6.51245	1.10177	0.0499961	9.125	0.120208	0.932126	0.0974957	0.862056	0.0896371	0.961987	0.0266486	1.0903	0.0151519	0.71433	0.025191	0.95612	0.189791	0.957453	0.118769	T	S	S
145	Lm14	BC	Aug. - Oct. 2009	Food	II	1/2c*	9	9	3053786	+	1	1	49160	22	57576	stop at 685aa	SSI-1		1.1	1.73494	0.975523	0.0543256	9.06	0.06	1.05615	0.0594683	1.03219	0.082574	1.06935	0.0783618	0.980282	0.0134501	1.1301	0.0956063	1.03296	0.0519294	1.01645	0.0320287
146	Lm105	BC	Aug. - Oct. 2009	Food	II	1/2c*	9	9	2998874	+	1	2	49160	12	57576	stop at 685aa	SSI-1		1.66	2.8752	0.964011	0.0597407	9.01333	0.115902	0.799234	0.145235	0.984326	0.132411	0.95816	0.0332656	1.01789	0.0528753	1.09361	0.112128	1.14011	0.104925	0.960584	0.0557433
147	A528	AB	1991-01-04	Food	II	1/2c	9	9	2562867	+	1	1	49160	22	57576	stop at 685aa	SSI-1		1.345	1.90212	1.01411	0.00457602	9	0.0141421	0.980395	0.0107465	0.954521	0.0918659	1.07012	0.0177473	1.12095	0.0801011	1.12269	0.0653708	1.09285	0.0981653	0.931051	0.0985855
148	A538	AB	1991-01-04	Food	II	1/2c	9	9	2994098	+	1	1	39464	15	47880	stop at 9aa	SSI-1		0	0	0.931459	0.0587007	9.11333	0.150111	1.04835	0.016721	1.06042	0.0281097	1.00118	0.0706794	0.924497	0.0465923	0.908824	0.128943	0.953706	0.0839564	1.0111	0.0528714	S
149	A520-2	AB	1990-12-28	Food	II	1/2c	9	9	2744086							stop at 9aa	SSI-1		14.145	13.9371	0.947501	0.109132	8.85	0.0707107	1.02114	0.0396297	1.01321	0.0737545	1.04935	0.0404074	0.958576	0.0121018	1.14585	0.0617954	1.27381	0.141044	0.933822	0.0806365
150	Lm216	CH	2000	Meat	II	1/2a*	9	9	2937913	+	1	25	25605		25605	stop at 577aa	SSI-1		1.525	2.15668	0.962418	0.0400257	8.8	0.141421	0.953518	0.206513	0.78926	0.124356	0.807412	0.0642491	1.07781	0.152182	0.718195	0.129159	0.747188	0.212718	1.21458	0.016102		S	S	S
151	A520	AB	1991-01-02	Food	II	1/2c*	9	9	2945895							stop at 9aa	SSI-1		0	0	0.96299	0.0432606	8.93	0.0282843	1.01313	0.0220857	0.940915	0.0212581	0.994661	0.0344552	1.01303	0.0691149	1.1	0.0748701	1.15931	0.00115976	0.926736	0.0832391
152	A22	AB	1990-01-30	Food	II	1/2c	9	9	2954291	+	1	23	39464	18	47880	stop at 9aa	SSI-1		8.23	7.90545	0.942062	0.0300162	8.975	0.233345	0.833446	0.108062	0.850072	0.0476592	1.04475	0.0112616	1.17121	0.0391554	0.88986	0.046329	0.965325	0.039351	0.889527	0.0244425		S
153	Lm221	CH	2001	Meat	II	1/2c*	9	9	2949963							stop at 577aa	SSI-1		6.46	3.28098	1.01862	0.0533382	8.915	0.0212132	0.969706	0.146937	0.980884	0.126277	0.923312	0.00676227	1.01367	0.127766	0.972059	0.115275	0.901801	0.166247	1.17638	0.166011				S
154	A505	AB	1990-12-28	Food	II	1/2c	9	9	2997779	+	1	26	39515	20	47931	stop at 9aa	SSI-1		29.86	39.9798	0.888602	0.094762	8.99	0.0141421	0.997809	0.0986772	0.988377	0.115714	0.934586	0.0320051	0.993301	0.0525549	0.98366	0.0231081	0.980264	0.0436248	0.864901	0.0802873	S			T
155	A46	AB	1990-03-08	Food	II	1/2c	9	9	3050997	+	2	2	74115	19	81510	stop at 9aa	SSI-1		0	0	1.02096	0.0534645	8.96	0.113137	0.999771	0.013286	0.966513	0.0596281	0.936882	0.0444454	0.981368	0.050826	1.1272	0.0634205	0.918447	0.0552526	0.924323	0.0849067
156	A555	AB	1991-01-04	Food	II	1/2c	9	9	3026863	+	1	25	39464	21	47880	stop at 9aa	SSI-1		0	0	0.994393	0.019067	8.9	0.0424264	1.06556	0.024487	0.995269	0.0658751	1.03013	0.0297386	1.05047	0.0953641	1.02353	0.249567	1.05139	0.126048	0.960541	0.127361
157	A30	AB	1990-01-31	Food	II	1/2c	9	9	2999656	+	1	23	39464	20	47880	stop at 9aa	SSI-1		39.975	33.6936	0.894616	0.0906758	8.94	0.0848528	1.01616	0.0330724	1.05636	0.0498193	0.996605	0.0488672	1.3915	0.137813	1.12389	0.183624	0.946078	0.0423545	1.16682	0.0665057	S			S
158	A507	AB	1990-12-28	Food	II	1/2c*	9	9	3053017	+	1	36	48140	28	56554	stop at 760aa	SSI-1		0	0	1.07195	0.0440028	8.97	0.0282843	1.08441	0.00402074	0.94759	0.0660563	0.917015	0.0436654	1.04706	0.0929805	1.33529	0.474177	1.19536	0.153533	0.870941	0.0157684	T		T	T
159	Lm233	CH	2002	Meat	II	1/2c*	9	9	2939461	+	1	17	25605		25605	stop at 577aa	SSI-1		4.09333	3.59046	0.77047	0.116152	9.32667	0.25658	1.00063	0.0114515	0.82035	0.0431718	0.809009	0.06199	1.2275	0.0280003	0.797886	0.0677204	0.879709	0.081729	1.35236	0.204505	S	S		S
160	Lm231	CH	2004	Asymptomatic Human Carriage	II	1/2c*	9	9	2961717	+	1	16	26561	2, 4	38056	stop at 326aa	SSI-1		45.32	22.0052	0.725843	0.00401458	8.875	0.106066	1.0268	0.0941045	1.09543	0.231105	0.888817	0.0460854	1.062	0.194806	0.878509	0.264411	1.02174	0.0854902	1.07045	0.0586774	S
161	A47	AB	1990-03-08	Food	II	1/2c	9	9	2936395							stop at 9aa	SSI-1		6.775	9.5813	0.936793	0.0440207	8.905	0.00707107	1.06272	0.0549755	1.03206	0.0391373	1.11589	0.00780494	1.0127	0.0941719	0.741711	0.441037	0.722006	0.286592	1.02431	0.133911			S
162	Lm20	BC	Aug. - Oct. 2009	Environmental	II	1/2c*	9	9	3015298	+	1	19	4836	20-22, 25	59649	stop at 9aa	SSI-1		10.1767	12.4086	0.977426	0.0378173	8.99667	0.0737111	1.01882	0.0196772	0.99525	0.112393	0.9966	0.0788054	0.981951	0.0102751	0.787266	0.0597928	0.775123	0.0628279	0.970488	0.093999
163	A509	AB	1990-12-28	Food	II	1/2c	9	9	3052665	+	1	39	48140	30	56554	stop at 760aa	SSI-1		0	0	0.997262	0.0691121	9.01	0.0565685	1.11892	0.0217735	1.04662	0.00986005	1.06811	0.0530378	1.06023	0.121204	0.991812	0.103087	1.08328	0.0956846	0.802147	0.115555				T
164	A535	AB	1991-01-04	Food	II	1/2c	9	9	3027675	+	1	1	39464	17	47880	stop at 9aa	SSI-1		0	0	0.9497	0.055817	8.955	0.0212132	1.02969	0.0681472	1.0212	0.0527154	0.980491	0.109269	1.18585	0.0340688	1.72941	0.640556	1.02346	0.193279	0.929408	0.081919			T
165	A23	AB	1990-01-30	Food	II	1/2c	9	9	2952616	+	1	1	39464	17	47880	stop at 9aa	SSI-1		0.02	0.0282843	0.991267	0.0937159	9.14	0.0141421	1.01276	0.00906681	0.898236	0.061675	0.974011	0.0379238	1.17405	0.024976	0.938235	0.0207973	1.02793	0.0672314	0.771074	0.0566114		S		T
166	A28	AB	1990-01-31	Food	II	1/2c	9	9	2984450	+	2	3	74115	17	81510	stop at 9aa	SSI-1		0	0	0.97096	0.0387995	8.92	0.113137	1.01456	0.0404974	1.08869	0.0149904	0.960807	0.014287	1.05674	0.131961	0.793116	0.0799837	0.986381	0.0192597	1.11623	0.015764
