# Supplementary material for: Genotypes Associated with Listeria monocytogenes Isolates Displaying Impaired or Enhanced Tolerances to Cold, Salt, Acid, or Desiccation Stress
Source: Front Microbiol. 2017 Mar 8;8:369. doi: 10.3389/fmicb.2017.00369 (PMC5340757; doi:10.3389/fmicb.2017.00369)
Supplement: Supplementary file 2 [file Table2.XLSX]

## Sheet: cold_sensitive_nonsyn_coding
POS	REF	ALT	SNV or INDEL?	IMPACT	AFFECT	Gene	Locus	Protein Accession	Gene Product	Protein change	Predicted loss of function?	Clustered within 50bp of another SNV?	Clustered within 20bp of another SNV?	# Potential paralogs in gene family	Lm225	Lm233	A39	A537	Lm96	Lm212	Lm231	Lm234	Lm236	A30	A505	A5	A538	SUM
326502	G	A	SNV	HIGH	stop_gained	lmo0300	lmo0300	NP_463831.1	phospho-beta-galactosidase	p.Gln207*		Yes	Yes	10	0	0	0	0	0	0	0	0	0	0	0	0	1	1
417925	G	T	SNV	HIGH	stop_gained	lmo0395	lmo0395	NP_463925.1	blasticidin S-acetyltransferase	p.Gly131*		Yes	Yes	0	0	0	0	0	0	0	0	0	0	1	0	0	0	1
455509	G	T	SNV	HIGH	stop_gained	inlA	lmo0433	NP_463962.1	internalin A	p.Glu326*		Yes	Yes	1	0	0	0	0	0	0	1	0	0	0	0	0	0	1
457120	C	T	SNV	HIGH	stop_gained	inlB	lmo0434	NP_463963.1	internalin B	p.Gln34*		Yes	Yes	1	0	0	0	0	0	0	0	0	0	0	0	1	0	1
921413	C	T	SNV	HIGH	stop_gained	lmo0882	lmo0882	NP_464408.1	hypothetical protein	p.Gln118*		Yes	Yes	0	0	1	0	0	0	0	0	0	0	0	0	0	0	1
928195	C	T	SNV	HIGH	stop_gained	rsbS	lmo0890	NP_464416.1	negative regulation of sigma-B activity	p.Gln82*		Yes	Yes	0	0	0	0	0	0	0	0	0	0	1	0	0	0	1
929969	T	A	SNV	HIGH	stop_gained	rsbV	lmo0893	NP_464419.1	anti-anti-sigma factor (antagonist of RsbW)	p.Tyr26*		Yes	No	0	0	0	0	0	0	0	0	0	0	0	0	1	0	1
1862633	C	T	SNV	HIGH	stop_gained	lmo1788	lmo1788	NP_465313.1	transcriptional regulator	p.Arg59*		Yes	Yes	0	0	0	0	0	0	1	0	0	0	0	0	0	0	1
1888798	G	T	SNV	HIGH	stop_gained	lmo1814	lmo1814	NP_465339.1	hypothetical protein	p.Tyr492*		Yes	Yes	0	0	0	0	0	0	0	1	0	0	0	0	0	0	1
1937601	C	T	SNV	HIGH	start_lost	lmo1863	lmo1863	NP_465388.1	hypothetical protein	p.Met1?	Yes	Yes	Yes	1	0	0	0	0	0	0	0	0	0	0	0	1	0	1
2333740	G	A	SNV	HIGH	stop_gained	lmo2242	lmo2242	NP_465766.1	O6-methylguanine-DNA methyltransferase	p.Arg40*		Yes	Yes	0	0	0	0	0	0	0	0	0	0	0	0	1	0	1
43982	G	C	SNV	MODERATE	missense_variant	lmo0038	lmo0038	NP_463571.1	agmatine deiminase	p.Val270Leu		Yes	Yes	1	0	0	1	0	0	0	0	0	0	0	0	0	0	1
46397	C	T	SNV	MODERATE	missense_variant	lmo0040	lmo0040	NP_463573.1	agmatine deiminase	p.Thr358Met		Yes	No	1	0	0	1	0	0	0	0	0	0	0	0	0	0	1
60548	C	T	SNV	MODERATE	missense_variant	lmo0056	lmo0056	NP_463589.1	heat shock protein	p.Arg15Cys		Yes	Yes	0	0	0	0	0	0	1	0	0	0	0	0	0	0	1
93937	C	T	SNV	MODERATE	missense_variant	lmo0086	lmo0086	NP_463619.1	hypothetical protein	p.Pro1684Ser		Yes	Yes	0	0	0	0	0	0	0	1	0	0	0	0	0	0	1
98935	A	G	SNV	MODERATE	missense_variant	lmo0090	lmo0090	NP_463623.1	ATP synthase F0F1 subunit alpha	p.Asp176Gly		Yes	Yes	1	0	0	0	0	0	0	1	0	0	0	0	0	0	1
114898	T	C	SNV	MODERATE	missense_variant	lmo0107	lmo0107	NP_463640.1	ABC transporter ATP-binding protein	p.Asn66Ser		Yes	Yes	10	0	0	0	0	0	0	0	0	0	0	0	1	0	1
124967	G	T	SNV	MODERATE	missense_variant	lmo0121	lmo0121	NP_463654.1	phage tail protein	p.Gly158Val		Yes	Yes	0	0	0	1	0	0	0	0	0	0	0	0	0	0	1
129653	A	G	SNV	MODERATE	missense_variant	lmo0126	lmo0126	NP_463659.1	hypothetical protein	p.Ile146Val		Yes	Yes	0	0	0	0	0	0	0	1	0	0	0	0	0	0	1
141599	T	G	SNV	MODERATE	missense_variant	lmo0139	lmo0139	NP_463672.1	hypothetical protein	p.Ile88Ser		Yes	Yes	1	0	0	0	0	0	0	0	0	1	0	0	0	0	1
149955	G	C	SNV	MODERATE	missense_variant	lmo0152	lmo0152	NP_463685.1	peptide ABC transporter substrate-binding protein	p.Leu19Val		Yes	Yes	3	0	0	0	0	0	0	0	0	0	0	0	1	0	1
198658	G	A	SNV	MODERATE	missense_variant	lmo0195	lmo0195	NP_463726.1	ABC transporter permease	p.Ser153Asn		Yes	Yes	1	0	0	0	0	0	0	1	0	0	0	0	0	0	1
205935	G	A	SNV	MODERATE	missense_variant	hly	lmo0202	NP_463733.1	listeriolysin O precursor	p.Met39Ile		Yes	Yes	0	0	0	0	0	0	0	0	0	0	0	0	1	0	1
230686	G	A	SNV	MODERATE	missense_variant	hslO	lmo0222	NP_463753.1	heat shock protein 33	p.Glu283Lys		Yes	Yes	0	0	0	0	0	0	1	0	0	0	0	0	0	0	1
261927	C	T	SNV	MODERATE	missense_variant	lmo0241	lmo0241	NP_463772.1	hypothetical protein	p.Arg208Cys		Yes	Yes	0	0	0	0	0	0	0	0	0	0	0	0	1	0	1
266821	T	G	SNV	MODERATE	missense_variant	rplJ	lmo0250	NP_463781.1	50S ribosomal protein L10	p.Ser131Ala		No	No	0	0	0	0	0	0	1	0	0	0	0	0	0	0	1
270940	A	G	SNV	MODERATE	missense_variant	lmo0256	lmo0256	NP_463787.1	hypothetical protein	p.Asp190Gly		Yes	Yes	0	0	0	0	0	0	1	0	0	0	0	0	0	0	1
325811	A	G	SNV	MODERATE	missense_variant	lmo0300	lmo0300	NP_463831.1	phospho-beta-galactosidase	p.Ile437Thr		Yes	Yes	10	0	0	0	0	0	0	1	0	0	0	0	0	0	1
341072	C	G	SNV	MODERATE	missense_variant	lmo0316	lmo0316	NP_463846.1	hydroxyethylthiazole kinase	p.Ala43Gly		Yes	Yes	0	0	0	0	0	0	0	0	0	0	0	0	1	0	1
375995	C	T	SNV	MODERATE	missense_variant	lmo0347	lmo0347	NP_463877.1	dihydroxyacetone kinase	p.Met166Ile		Yes	Yes	1	0	0	1	0	0	0	0	0	0	0	0	0	0	1
395605	G	A	SNV	MODERATE	missense_variant	lmo0368	lmo0368	NP_463898.1	hypothetical protein	p.Glu2Lys		Yes	Yes	0	0	0	0	0	0	0	1	0	0	0	0	0	0	1
396668	C	T	SNV	MODERATE	missense_variant	lmo0369	lmo0369	NP_463899.1	hypothetical protein	p.Ala154Val		Yes	Yes	1	0	0	0	0	0	0	0	0	0	0	0	1	0	1
397579	C	A	SNV	MODERATE	missense_variant	lmo0371	lmo0371	NP_463901.1	GntR family transcriptional regulator	p.Asp159Tyr		Yes	Yes	6	0	0	1	0	0	0	0	0	0	0	0	0	0	1
421584	C	A	SNV	MODERATE	missense_variant	lmo0401	lmo0401	NP_463931.1	alpha-mannosidase	p.Thr39Asn		Yes	Yes	4	0	0	1	0	0	0	0	0	0	0	0	0	0	1
441155	T	C	SNV	MODERATE	missense_variant	lmo0420	lmo0420	NP_463949.1	hypothetical protein	p.Leu133Ser		Yes	Yes	3	0	0	0	0	0	0	0	0	0	0	0	1	0	1
455170	G	A	SNV	MODERATE	missense_variant	inlA	lmo0433	NP_463962.1	internalin A	p.Asp213Asn		Yes	Yes	1	0	0	0	0	0	0	0	0	0	1	0	0	0	1
461610	G	A	SNV	MODERATE	missense_variant	lmo0435	lmo0435	NP_463964.1	peptidoglycan binding protein	p.Gly644Ser		Yes	Yes	0	0	0	0	0	0	0	1	0	0	0	0	0	0	1
477207	C	T	SNV	MODERATE	missense_variant	lmo0445	lmo0445	NP_463974.1	transcripitonal regulator	p.Ala83Val		Yes	No	0	0	0	0	0	0	0	1	0	0	0	0	0	0	1
477431	C	A	SNV	MODERATE	missense_variant	lmo0445	lmo0445	NP_463974.1	transcripitonal regulator	p.Gln158Lys		Yes	Yes	0	0	0	0	0	0	0	1	0	0	0	0	0	0	1
515481	C	A	SNV	MODERATE	missense_variant	lmo0479	lmo0479	NP_464007.1	secreted protein	p.His31Asn		Yes	Yes	2	1	0	0	0	0	0	0	0	0	0	0	0	0	1
530630	A	G	SNV	MODERATE	missense_variant	lmo0494	lmo0494	NP_464022.1	hypothetical protein	p.Glu39Gly		Yes	Yes	1	0	0	0	0	0	0	1	0	0	0	0	0	0	1
531409	C	A	SNV	MODERATE	missense_variant	lmo0495	lmo0495	NP_464023.1	hypothetical protein	p.Thr39Lys		Yes	Yes	0	0	0	0	0	0	1	0	0	0	0	0	0	0	1
539041	C	T	SNV	MODERATE	missense_variant	lmo0503	lmo0503	NP_464031.1	PTS fructose transporter subunit IIA	p.Thr54Ile		Yes	Yes	2	0	0	0	0	0	0	0	0	0	0	0	1	0	1
543386	C	A	SNV	MODERATE	missense_variant	prs	lmo0509	NP_464037.1	phosphoribosyl pyrophosphate synthetase	p.Ser62Tyr		Yes	Yes	1	0	0	0	0	0	0	1	0	0	0	0	0	0	1
561974	C	T	SNV	MODERATE	missense_variant	lmo0526	lmo0526	NP_464054.1	transcriptional regulator	p.Asp196Asn		Yes	Yes	0	0	0	0	0	0	0	0	0	0	0	0	1	0	1
566970	G	A	SNV	MODERATE	missense_variant	lmo0529	lmo0529	NP_464057.1	glucosaminyltransferase	p.Val403Ile		Yes	Yes	0	0	0	0	0	0	0	0	0	0	0	0	1	0	1
580403	C	A	SNV	MODERATE	missense_variant	lmo0541	lmo0541	NP_464069.1	ABC transporter substrate-binding protein	p.Gly213Cys		Yes	Yes	1	0	0	0	0	0	0	1	0	0	0	0	0	0	1
580405	G	T	SNV	MODERATE	missense_variant	lmo0541	lmo0541	NP_464069.1	ABC transporter substrate-binding protein	p.Ala212Glu		Yes	Yes	1	0	0	0	0	0	0	1	0	0	0	0	0	0	1
583340	C	T	SNV	MODERATE	missense_variant	lmo0545	lmo0545	NP_464073.1	hypothetical protein	p.Gly38Glu		Yes	Yes	0	0	0	0	0	0	0	0	0	0	0	0	1	0	1
589506	C	T	SNV	MODERATE	missense_variant	lmo0551	lmo0551	NP_464079.1	hypothetical protein	p.Ser34Phe		Yes	Yes	0	0	0	0	0	0	0	0	0	0	0	0	1	0	1
618474	C	T	SNV	MODERATE	missense_variant	lmo0581	lmo0581	NP_464109.1	hypothetical protein	p.Gly124Asp		Yes	Yes	0	0	0	0	0	0	0	0	0	0	0	0	1	0	1
639761	C	T	SNV	MODERATE	missense_variant	lmo0597a	lmo0597a	YP_008475631.1		p.Ala116Thr		Yes	Yes		0	0	1	0	0	0	0	0	0	0	0	0	0	1
643450	C	T	SNV	MODERATE	missense_variant	lmo0604	lmo0604	NP_464131.1	hypothetical protein	p.Gly99Arg		Yes	Yes	1	0	0	0	0	0	0	0	0	0	0	0	1	0	1
660643	T	A	SNV	MODERATE	missense_variant	lmo0622	lmo0622	NP_464149.1	hypothetical protein	p.Phe82Leu		Yes	Yes	0	0	0	0	0	0	0	0	0	0	0	1	0	1	2
661942	G	A	SNV	MODERATE	missense_variant	lmo0625	lmo0625	NP_464152.1	hypothetical protein	p.Ala77Val		Yes	Yes	0	0	0	1	0	0	0	0	0	0	0	0	0	0	1
672428	G	A	SNV	MODERATE	missense_variant	lmo0631	lmo0631	NP_464158.1	PTS fructose transporter subunit IIA	p.Glu30Lys		Yes	Yes	8	0	0	0	0	0	1	0	0	0	0	0	0	0	1
675431	T	A	SNV	MODERATE	missense_variant	lmo0634	lmo0634	NP_464161.1	tagatose 6-phosphate kinase	p.Asn409Lys		Yes	Yes	0	0	0	0	0	0	1	0	0	0	0	0	0	0	1
681625	G	A	SNV	MODERATE	missense_variant	lmo0641	lmo0641	NP_464168.1	heavy metal-transporting ATPase	p.Gly28Asp		Yes	Yes	2	0	0	0	0	0	0	0	1	0	0	0	0	0	1
694899	A	C	SNV	MODERATE	missense_variant	lmo0651	lmo0651	NP_464178.1	transcriptional regulator	p.Ile195Leu		Yes	Yes	0	0	0	0	0	0	0	0	1	0	0	0	0	0	1
709909	C	T	SNV	MODERATE	missense_variant	lmo0674	lmo0674	NP_464201.1	hypothetical protein	p.Ala281Thr		Yes	Yes	0	0	0	0	0	0	0	1	0	0	0	0	0	0	1
728333	C	G,A	SNV	MODERATE	missense_variant	lmo0693	lmo0693	NP_464220.1	flagellar motor switch protein FliY	p.Pro18Ala		Yes	Yes	0	0	0	0	0	0	0	0	1	0	0	0	0	0	1
728621	G	T	SNV	MODERATE	missense_variant	lmo0694	lmo0694	NP_464221.1	hypothetical protein	p.Ala8Ser		Yes	Yes	0	0	0	0	0	1	0	0	0	0	0	0	0	0	1
745057	G	C	SNV	MODERATE	missense_variant	fliF	lmo0713	NP_464240.1	flagellar MS-ring protein FliF	p.Ala426Pro		Yes	Yes	0	0	0	0	0	0	0	0	0	0	0	0	1	0	1
756780	G	A	SNV	MODERATE	missense_variant	lmo0727	lmo0727	NP_464254.1	glucosamine--fructose-6-phosphate aminotransferase	p.Gly15Ser		Yes	Yes	0	0	0	0	0	0	0	0	0	0	0	0	1	0	1
823937	C	G	SNV	MODERATE	missense_variant	lmo0796	lmo0796	NP_464323.1	hypothetical protein	p.Val78Leu		Yes	No	0	0	0	0	0	0	0	1	0	0	0	0	0	0	1
856668	T	G	SNV	MODERATE	missense_variant	nifJ	lmo0829	NP_464356.1	pyruvate-flavodoxin oxidoreductase	p.Tyr304Asp		Yes	Yes	0	0	0	0	0	0	0	0	0	1	0	0	0	0	1
892289	T	C	SNV	MODERATE	missense_variant	lmo0854	lmo0854	NP_464380.1	SugE protein	p.Ile33Thr		Yes	Yes	1	0	0	0	0	0	0	0	0	0	1	0	0	0	1
895639	C	T	SNV	MODERATE	missense_variant	lmo0857	lmo0857	NP_464383.1	carboxylesterase	p.Thr121Met		Yes	Yes	2	0	0	0	0	0	1	0	0	0	0	0	0	0	1
928681	C	T	SNV	MODERATE	missense_variant	rsbT	lmo0891	NP_464417.1	positive regulation of sigma-B activity	p.Ser124Phe		Yes	No	0	0	0	0	0	0	0	0	0	0	1	0	0	0	1
929042	C	A	SNV	MODERATE	missense_variant	rsbU	lmo0892	NP_464418.1	serine phosphatase	p.Ala102Glu		Yes	Yes	0	0	1	0	0	0	0	0	0	0	0	0	0	0	1
931429	G	T	SNV	MODERATE	missense_variant	sigB	lmo0895	NP_464421.1	RNA polymerase sigma factor SigB	p.Leu253Phe		No	No	1	0	0	1	0	0	0	0	0	0	0	0	0	0	1
934365	C	T	SNV	MODERATE	missense_variant	lmo0898	lmo0898	NP_464424.1	hypothetical protein	p.Pro136Leu		Yes	Yes	0	0	0	0	0	0	0	0	0	0	0	0	1	0	1
955463	C	T	SNV	MODERATE	missense_variant	lmo0918	lmo0918	NP_464444.1	transcription antiterminator BglG	p.Pro541Leu		Yes	Yes	4	0	0	1	0	0	0	0	0	0	0	0	0	0	1
963113	T	A	SNV	MODERATE	missense_variant	lmo0926	lmo0926	NP_464451.1	TetR family transcriptional regulator	p.Asp169Glu		Yes	Yes	0	0	0	0	0	0	0	0	1	0	0	0	0	0	1
984914	C	A	SNV	MODERATE	missense_variant	lmo0950	lmo0950	NP_464475.1	hypothetical protein	p.Gly270Val		Yes	Yes	2	0	0	0	0	1	0	0	0	0	0	0	0	0	1
988215	C	G	SNV	MODERATE	missense_variant	lmo0955	lmo0955	NP_464480.1	hypothetical protein	p.Gln51Glu		Yes	Yes	0	0	0	0	0	0	1	0	0	0	0	0	0	0	1
1041454	T	A	SNV	MODERATE	missense_variant	lmo1012	lmo1012	NP_464537.1	N-acyl-L-amino acid amidohydrolase	p.Asn3Lys		Yes	Yes	3	0	0	0	0	0	0	1	0	0	0	0	0	0	1
1054926	C	T	SNV	MODERATE	missense_variant	lmo1026	lmo1026	NP_464551.1	LytR protein	p.Gly120Glu		Yes	Yes	1	0	0	0	0	0	0	1	0	0	0	0	0	0	1
1067213	G	A	SNV	MODERATE	missense_variant	lmo1036	lmo1036	NP_464561.1	hypothetical protein	p.Val273Ile		Yes	No	0	0	0	0	0	0	0	0	0	0	0	0	1	0	1
1086074	C	T	SNV	MODERATE	missense_variant	lmo1058	lmo1058	NP_464583.1	hypothetical protein	p.Pro90Leu		Yes	No	0	0	0	0	0	0	1	0	0	0	0	0	0	0	1
1130524	G	A	SNV	MODERATE	missense_variant	guaA	lmo1096	NP_464621.1	GMP synthase	p.Ala194Thr		Yes	Yes	0	0	0	0	0	0	1	0	0	0	0	0	0	0	1
1150230	C	T	SNV	MODERATE	missense_variant	lmo1115	lmo1115	NP_464640.1	fibrinogen-binding protein	p.Gly749Asp		Yes	Yes	0	0	0	0	0	0	0	0	0	1	0	0	0	0	1
1170492	C	A	SNV	MODERATE	missense_variant	lmo1136	lmo1136	NP_464661.1	internalin	p.Thr164Lys		Yes	No	8	0	0	0	0	0	0	0	0	0	0	0	1	0	1
1185540	C	A	SNV	MODERATE	missense_variant	lmo1156	lmo1156	NP_464681.1	diol dehydratase-reactivating factor large subunit	p.Leu56Ile		Yes	Yes	0	0	0	0	0	0	0	0	0	0	0	0	1	0	1
1185981	G	A	SNV	MODERATE	missense_variant	lmo1156	lmo1156	NP_464681.1	diol dehydratase-reactivating factor large subunit	p.Ala203Thr		Yes	Yes	0	0	0	0	0	0	0	0	0	0	1	0	0	0	1
1218937	G	T	SNV	MODERATE	missense_variant	cobD	lmo1192	NP_464717.1	cobalamin biosynthesis protein	p.Gly255Cys		Yes	Yes	0	1	0	0	0	0	0	0	0	0	0	0	0	0	1
1234996	G	A	SNV	MODERATE	missense_variant	lmo1214	lmo1214	NP_464739.1	hypothetical protein	p.Gly73Asp		Yes	Yes	0	0	0	0	0	0	1	0	0	0	0	0	0	0	1
1263552	G	A	SNV	MODERATE	missense_variant	lmo1236	lmo1236	NP_464761.1	hypothetical protein	p.Leu44Phe		Yes	Yes	0	0	0	0	0	1	0	0	0	0	0	0	0	0	1
1274654	C	T	SNV	MODERATE	missense_variant	lmo1250	lmo1250	NP_464775.1	antibiotic resistance protein	p.Gly9Ser		Yes	No	0	0	0	0	0	0	0	0	0	0	0	0	1	0	1
1341614	C	T	SNV	MODERATE	missense_variant	lmo1315	lmo1315	NP_464840.1	UDP pyrophosphate synthase	p.Leu170Phe		Yes	Yes	0	0	0	0	0	0	1	0	0	0	0	0	0	0	1
1357225	G	A	SNV	MODERATE	missense_variant	truB	lmo1328	NP_464853.1	tRNA pseudouridine synthase B	p.Asp153Asn		Yes	Yes	0	0	0	0	0	0	0	0	0	0	0	0	1	0	1
1382303	G	T	SNV	MODERATE	missense_variant	lmo1357	lmo1357	NP_464882.1	acetyl-CoA carboxylase biotin carboxylase subunit	p.Arg368Leu		Yes	Yes	1	0	0	0	0	1	0	0	0	0	0	0	0	0	1
1393902	A	G	SNV	MODERATE	missense_variant	lmo1370	lmo1370	NP_464895.1	butyrate kinase	p.Asp129Gly		Yes	Yes	0	0	0	0	0	0	0	0	0	1	0	0	0	0	1
1415425	G	A	SNV	MODERATE	missense_variant	lmo1389	lmo1389	NP_464914.1	sugar ABC transporter ATP-binding protein	p.Asp92Asn		Yes	Yes	0	0	0	0	0	0	0	0	0	0	1	0	0	0	1
1533293	T	A	SNV	MODERATE	missense_variant	alaS	lmo1504	NP_465029.1	alanyl-tRNA synthetase	p.Met614Leu		Yes	Yes	0	0	0	0	0	0	0	0	0	0	0	0	1	0	1
1533989	T	G	SNV	MODERATE	missense_variant	alaS	lmo1504	NP_465029.1	alanyl-tRNA synthetase	p.Thr382Pro		Yes	Yes	0	0	0	0	0	0	0	1	0	0	0	0	0	0	1
1566543	G	A	SNV	MODERATE	missense_variant	queA	lmo1531	NP_465056.1	S-adenosylmethionine:tRNA ribosyltransferase-isome...	p.Pro284Leu		Yes	Yes	0	0	0	0	0	0	0	0	0	0	1	0	0	0	1
1596277	G	T	SNV	MODERATE	missense_variant	thrS	lmo1559	NP_465084.1	threonyl-tRNA synthetase	p.His291Gln		Yes	Yes	0	0	0	0	0	1	0	0	0	0	0	0	0	0	1
1603620	C	T	SNV	MODERATE	missense_variant	polA	lmo1565	NP_465090.1	DNA polymerase I	p.Met276Ile		Yes	Yes	0	0	0	0	0	1	0	0	0	0	0	0	0	0	1
1610330	C	A	SNV	MODERATE	missense_variant	pfkA	lmo1571	NP_465096.1	6-phosphofructokinase	p.Arg279Leu		Yes	Yes	0	0	0	1	0	0	0	0	0	0	0	0	0	0	1
1616031	C	T	SNV	MODERATE	missense_variant	dnaE	lmo1574	NP_465099.1	DNA polymerase III subunit alpha	p.Asp265Asn		Yes	Yes	0	0	0	0	0	0	0	0	0	0	0	0	1	0	1
1648022	A	C	SNV	MODERATE	missense_variant	lmo1604	lmo1604	NP_465129.1	2-cys peroxiredoxin	p.Asp115Glu		Yes	Yes	0	0	0	0	0	0	0	1	0	0	0	0	0	0	1
1655354	C	T	SNV	MODERATE	missense_variant	lmo1611	lmo1611	NP_465136.1	aminopeptidase	p.Ala208Thr		Yes	Yes	2	0	0	0	0	0	1	0	0	0	0	0	0	0	1
1705543	C	T	SNV	MODERATE	missense_variant	lmo1656	lmo1656	NP_465181.1	hypothetical protein	p.Ala30Thr		Yes	Yes	0	0	0	0	0	0	0	1	0	0	0	0	0	0	1
1724260	C	A	SNV	MODERATE	missense_variant	lmo1670	lmo1670	NP_465195.1	hypothetical protein	p.Ala22Asp		Yes	Yes	0	0	0	0	0	0	0	0	0	0	0	0	1	0	1
1736761	C	T	SNV	MODERATE	missense_variant	lmo1680	lmo1680	NP_465205.1	cystathionine gamma-synthase	p.Gly102Glu		Yes	Yes	2	0	0	0	0	0	1	0	0	0	0	0	0	0	1
1769602	G	A	SNV	MODERATE	missense_variant	lmo1707	lmo1707	NP_465232.1	hypothetical protein	p.Ala42Thr		Yes	Yes	0	0	0	0	0	0	1	0	0	0	0	0	0	0	1
1770932	G	C	SNV	MODERATE	missense_variant	lmo1709	lmo1709	NP_465234.1	methionine aminopeptidase	p.Leu159Val		Yes	Yes	2	0	0	1	0	0	0	0	0	0	0	0	0	0	1
1805276	A	G	SNV	MODERATE	missense_variant	gltC	lmo1735	NP_465260.1	transcription activator of glutamate synthase oper...	p.Glu79Gly		Yes	Yes	5	0	0	0	0	0	0	1	0	0	0	0	0	0	1
1805805	A	T	SNV	MODERATE	missense_variant	gltC	lmo1735	NP_465260.1	transcription activator of glutamate synthase oper...	p.Lys255Asn		Yes	Yes	5	0	0	0	0	0	0	0	0	0	0	0	1	0	1
1815999	A	T	SNV	MODERATE	missense_variant	lmo1746	lmo1746	NP_465271.1	ABC transporter permease	p.Met375Lys		Yes	Yes	1	0	0	0	0	0	0	0	0	0	0	0	1	0	1
1839200	G	A	SNV	MODERATE	missense_variant	purM	lmo1767	NP_465292.1	phosphoribosylaminoimidazole synthetase	p.Ala155Val		Yes	Yes	0	0	0	0	0	0	1	0	0	0	0	0	0	0	1
1841123	C	G	SNV	MODERATE	missense_variant	purQ	lmo1769	NP_465294.1	phosphoribosylformylglycinamidine synthase II	p.Glu731Gln		Yes	Yes	0	0	0	0	0	0	0	0	0	0	0	0	1	0	1
1863083	C	A	SNV	MODERATE	missense_variant	lmo1789	lmo1789	NP_465314.1	hypothetical protein	p.Ala64Glu		Yes	Yes	0	0	0	1	0	0	0	0	0	0	0	0	0	0	1
1889565	C	A	SNV	MODERATE	missense_variant	lmo1814	lmo1814	NP_465339.1	hypothetical protein	p.Asp237Tyr		Yes	Yes	0	0	0	0	0	0	0	1	0	0	0	0	0	0	1
1890117	C	G	SNV	MODERATE	missense_variant	lmo1814	lmo1814	NP_465339.1	hypothetical protein	p.Gly53Arg		Yes	Yes	0	0	0	1	0	0	0	0	0	0	0	0	0	0	1
1893055	T	C	SNV	MODERATE	missense_variant	lmo1819	lmo1819	NP_465344.1	ribosome-associated GTPase	p.Thr142Ala		Yes	Yes	1	0	0	0	0	0	0	0	0	1	0	0	0	0	1
1919871	C	T	SNV	MODERATE	missense_variant	lmo1843	lmo1843	NP_465368.1	hypothetical protein	p.Gly189Asp		Yes	Yes	2	0	0	0	0	0	0	0	0	0	1	0	0	0	1
1922701	A	C	SNV	MODERATE	missense_variant	lmo1846	lmo1846	NP_465371.1	multidrug transporter	p.Lys88Thr		Yes	Yes	2	0	0	0	0	0	0	0	0	1	0	0	0	0	1
1951460	C	T	SNV	MODERATE	missense_variant	lmo1877	lmo1877	NP_465401.1	formyl-tetrahydrofolate synthetase	p.Glu369Lys		Yes	Yes	0	0	0	0	0	0	1	0	0	0	0	0	0	0	1
1963397	A	T	SNV	MODERATE	missense_variant	lmo1890	lmo1890	NP_465414.1	hypothetical protein	p.Leu70Gln		Yes	Yes	0	0	0	0	0	0	0	1	0	0	0	0	0	0	1
1965925	C	A	SNV	MODERATE	missense_variant	pbpA	lmo1892	NP_465416.1	penicillin-binding protein 2A	p.Asn479Lys		Yes	Yes	0	0	0	0	0	0	0	0	0	1	0	0	0	0	1
1985600	C	T	SNV	MODERATE	missense_variant	lmo1912	lmo1912	NP_465436.1	histidine kinase	p.Ala128Val		Yes	Yes	2	0	0	0	0	0	1	0	0	0	0	0	0	0	1
2016079	C	A	SNV	MODERATE	missense_variant	lmo1941	lmo1941	NP_465465.1	hypothetical protein	p.Ala154Ser		Yes	Yes	0	0	0	0	0	0	0	0	0	0	1	0	0	0	1
2016988	G	A	SNV	MODERATE	missense_variant	recS	lmo1942	NP_465466.1	ATP-dependent DNA helicase	p.Pro425Leu		Yes	Yes	1	0	0	0	0	0	0	0	0	0	0	1	0	1	2
2019039	G	A	SNV	MODERATE	missense_variant	lmo1943	lmo1943	NP_465467.1	hypothetical protein	p.Thr76Ile		Yes	Yes	0	0	0	0	0	0	0	0	0	0	0	0	1	0	1
2021343	C	T	SNV	MODERATE	missense_variant	resE	lmo1947	NP_465471.1	two-component sensor histidine kinas	p.Gly574Arg		Yes	Yes	0	0	0	0	0	0	1	0	0	0	0	0	0	0	1
2021357	A	C	SNV	MODERATE	missense_variant	resE	lmo1947	NP_465471.1	two-component sensor histidine kinas	p.Val569Gly		Yes	Yes	0	0	0	0	0	1	0	0	0	0	0	0	0	0	1
2068752	G	T	SNV	MODERATE	missense_variant	lmo1994	lmo1994	NP_465518.1	LacI family transcriptional regulator	p.Pro49Gln		Yes	Yes	10	0	0	0	0	0	1	0	0	0	0	0	0	0	1
2088597	G	C	SNV	MODERATE	missense_variant	lmo2013	lmo2013	NP_465537.1	hypothetical protein	p.Thr66Arg		Yes	No	1	0	0	0	0	0	1	0	0	0	0	0	0	0	1
2096317	C	T	SNV	MODERATE	missense_variant	dapF	lmo2018	NP_465542.1	diaminopimelate epimerase	p.Asp250Asn		Yes	Yes	0	0	0	0	0	0	0	0	0	0	0	0	1	0	1
2102102	C	T	SNV	MODERATE	missense_variant	lmo2022	lmo2022	NP_465546.1	carbon-sulfur lyase	p.Asp126Asn		Yes	Yes	2	0	0	0	0	0	0	0	1	0	0	0	0	0	1
2112241	G	A	SNV	MODERATE	missense_variant	lmo2031	lmo2031	NP_465555.1	hypothetical protein	p.Leu45Phe		Yes	Yes	0	0	0	0	0	0	0	0	0	0	0	0	1	0	1
2121862	G	A	SNV	MODERATE	missense_variant	pbpB	lmo2039	NP_465563.1	penicillin-binding protein 2B	p.Pro626Leu		Yes	Yes	0	0	0	0	0	0	0	0	0	0	0	0	1	0	1
2153574	G	A	SNV	MODERATE	missense_variant	lmo2073	lmo2073	NP_465597.1	ABC transporter ATP-binding protein	p.Glu611Lys		Yes	Yes	3	0	0	0	0	0	0	0	0	1	0	0	0	0	1
2160661	C	A	SNV	MODERATE	missense_variant	lmo2083	lmo2083	NP_465607.1	hypothetical protein	p.Met168Ile		Yes	Yes	0	0	0	0	0	0	0	0	0	1	0	0	0	0	1
2164863	C	T	SNV	MODERATE	missense_variant	lmo2086	lmo2086	NP_465610.1	hypothetical protein	p.Cys172Tyr		Yes	Yes	0	0	0	0	0	0	0	0	1	0	0	0	0	0	1
2166833	G	A	SNV	MODERATE	missense_variant	lmo2087	lmo2087	NP_465611.1	hypothetical protein	p.Leu171Phe		Yes	Yes	2	0	0	1	0	0	0	0	0	0	0	0	0	0	1
2194583	C	T	SNV	MODERATE	missense_variant	lmo2115	lmo2115	NP_465639.1	ABC transporter permease	p.Ser62Leu		Yes	Yes	1	0	0	0	0	1	0	0	0	0	0	0	0	0	1
2195056	C	A	SNV	MODERATE	missense_variant	lmo2115	lmo2115	NP_465639.1	ABC transporter permease	p.Leu220Ile		Yes	Yes	1	0	0	0	0	0	0	0	0	0	0	0	1	0	1
2220356	A	G	SNV	MODERATE	missense_variant	lmo2135	lmo2135	NP_465659.1	PTS fructose transporter subunit IIC	p.Phe164Leu		Yes	Yes	6	0	0	0	0	0	1	0	0	0	0	0	0	0	1
2232874	C	T	SNV	MODERATE	missense_variant	lmo2147	lmo2147	NP_465671.1	hypothetical protein	p.Ala263Val		Yes	Yes	0	0	0	0	0	0	1	0	0	0	0	0	0	0	1
2264230	G	A	SNV	MODERATE	missense_variant	lmo2178	lmo2178	NP_465702.1	peptidoglycan binding protein	p.Ser121Phe		Yes	Yes	0	0	0	0	0	0	1	0	0	0	0	0	0	0	1
2287110	G	A	SNV	MODERATE	missense_variant	lmo2197	lmo2197	NP_465721.1	hypothetical protein	p.Gly91Asp		Yes	Yes	0	0	0	0	0	0	0	0	0	0	1	0	0	0	1
2303475	G	A	SNV	MODERATE	missense_variant	lmo2214	lmo2214	NP_465738.1	ABC transporter permease	p.Thr270Ile		Yes	Yes	0	0	0	0	0	0	0	0	0	0	1	0	0	0	1
2307987	C	A	SNV	MODERATE	missense_variant	lmo2220	lmo2220	NP_465744.1	3'-5' exoribonuclease	p.Gly237Val		Yes	Yes	0	0	0	0	0	0	0	1	0	0	0	0	0	0	1
2325736	G	A	SNV	MODERATE	missense_variant	lmo2235	lmo2235	NP_465759.1	NADH oxidase	p.Arg87Gln		Yes	Yes	1	0	0	0	0	0	1	0	0	0	0	0	0	0	1
2332235	C	T	SNV	MODERATE	missense_variant	lmo2240	lmo2240	NP_465764.1	ABC transporter ATP-binding protein	p.Ala222Thr		Yes	Yes	8	0	0	0	0	0	0	0	0	0	1	0	0	0	1
2357931	G	T	SNV	MODERATE	missense_variant	addB	lmo2268	NP_465792.1	ATP-dependent deoxyribonuclease subunit B	p.Ala623Glu		Yes	Yes	0	0	0	0	0	0	0	1	0	0	0	0	0	0	1
2361784	C	T	SNV	MODERATE	missense_variant	lmo2272	lmo2272	NP_465796.1	hypothetical protein	p.Pro68Leu		Yes	Yes	0	0	0	1	0	0	0	0	0	0	0	0	0	0	1
2365613	C	T	SNV	MODERATE	missense_variant	lmo2279	lmo2279	NP_465803.1	holin	p.Glu90Lys		Yes	Yes	0	0	0	0	0	0	1	0	0	0	0	0	0	0	1
2365983	T	G,A	SNV	MODERATE	missense_variant	lmo2280	lmo2280	NP_465804.1	protein gp23	p.Lys92Asn		Yes	Yes	0	0	0	0	0	0	1	0	0	0	0	0	0	0	1
2368371	G	T	SNV	MODERATE	missense_variant	lmo2284	lmo2284	NP_465808.1	protein gp19	p.Gln171Lys		Yes	Yes	0	0	0	0	0	0	0	0	0	0	1	0	0	0	1
2374206	C	T	SNV	MODERATE	missense_variant	lmo2287	lmo2287	NP_465811.1	tape-measure	p.Ala632Thr		Yes	Yes	0	0	0	0	0	0	1	0	0	0	0	0	0	0	1
2388105	T	A	SNV	MODERATE	missense_variant	lmo2305	lmo2305	NP_465829.1	hypothetical protein	p.Asp24Val		Yes	Yes	0	0	0	0	0	0	1	0	0	0	0	0	0	0	1
2389133	C	T	SNV	MODERATE	missense_variant	lmo2308	lmo2308	NP_465832.1	single-stranded DNA-binding protein	p.Ala27Thr		Yes	Yes	1	0	0	0	0	0	1	0	0	0	0	0	0	0	1
2389321	C	T	SNV	MODERATE	missense_variant	lmo2309	lmo2309	NP_465833.1	hypothetical protein	p.Ala23Thr		Yes	Yes	0	0	0	0	0	0	0	0	0	0	1	0	0	0	1
2390121	C	T	SNV	MODERATE	missense_variant	lmo2312	lmo2312	NP_465836.1	hypothetical protein	p.Ala155Thr		Yes	Yes	0	0	0	1	0	0	0	0	0	0	0	0	0	0	1
2390319	T	G	SNV	MODERATE	missense_variant	lmo2312	lmo2312	NP_465836.1	hypothetical protein	p.Thr89Pro		Yes	Yes	0	0	0	0	0	0	0	1	0	0	0	0	0	0	1
2390345	A	G	SNV	MODERATE	missense_variant	lmo2312	lmo2312	NP_465836.1	hypothetical protein	p.Val80Ala		Yes	Yes	0	0	0	0	0	0	0	1	0	0	0	0	0	0	1
2390350	A	T	SNV	MODERATE	missense_variant	lmo2312	lmo2312	NP_465836.1	hypothetical protein	p.Asn78Lys		Yes	Yes	0	0	0	0	0	0	0	1	0	0	0	0	0	0	1
2390831	C	T	SNV	MODERATE	missense_variant	lmo2313	lmo2313	NP_465837.1	hypothetical protein	p.Gly65Ser		Yes	Yes	0	0	0	1	0	0	0	0	0	0	0	0	0	0	1
2390840	C	A	SNV	MODERATE	missense_variant	lmo2313	lmo2313	NP_465837.1	hypothetical protein	p.Asp62Tyr		Yes	Yes	0	0	0	0	0	0	0	0	0	1	0	0	0	0	1
2390854	T	A	SNV	MODERATE	missense_variant	lmo2313	lmo2313	NP_465837.1	hypothetical protein	p.Tyr57Phe		Yes	Yes	0	0	0	0	0	0	0	0	0	1	0	0	0	0	1
2390867	C	A	SNV	MODERATE	missense_variant	lmo2313	lmo2313	NP_465837.1	hypothetical protein	p.Val53Leu		Yes	Yes	0	0	0	1	0	0	0	0	0	0	0	0	0	0	1
2390944	G	A	SNV	MODERATE	missense_variant	lmo2313	lmo2313	NP_465837.1	hypothetical protein	p.Thr27Ile		Yes	Yes	0	0	0	1	0	0	0	0	0	0	0	0	0	0	1
2392744	A	G	SNV	MODERATE	missense_variant	lmo2317	lmo2317	NP_465841.1	hypothetical protein	p.Phe285Leu		Yes	Yes	0	0	0	0	0	1	0	0	0	0	0	0	0	0	1
2392778	G	T	SNV	MODERATE	missense_variant	lmo2317	lmo2317	NP_465841.1	hypothetical protein	p.Asn273Lys		Yes	Yes	0	0	0	0	0	0	0	1	0	0	0	0	0	0	1
2392780	T	C	SNV	MODERATE	missense_variant	lmo2317	lmo2317	NP_465841.1	hypothetical protein	p.Asn273Asp		Yes	Yes	0	0	0	0	0	0	0	1	0	0	0	0	0	0	1
2471700	G	A	SNV	MODERATE	missense_variant	lmo2396	lmo2396	NP_465919.1	internalin	p.Asp870Asn		Yes	Yes	0	0	0	0	0	0	0	1	0	0	0	0	0	0	1
2476612	C	T	SNV	MODERATE	missense_variant	lmo2403	lmo2403	NP_465926.1	hypothetical protein	p.Glu214Lys		Yes	Yes	0	0	0	0	0	0	0	1	0	0	0	0	0	0	1
2481568	A	C	SNV	MODERATE	missense_variant	lmo2410	lmo2410	NP_465933.1	hypothetical protein	p.Leu3Val		Yes	Yes	0	0	0	0	0	0	0	1	0	0	0	0	0	0	1
2500904	G	A	SNV	MODERATE	missense_variant	lmo2431	lmo2431	NP_465954.1	ferrichrome ABC transporter substrate-binding prot...	p.Arg83Cys		Yes	Yes	2	0	0	0	0	1	0	0	0	0	0	0	0	0	1
2538100	G	A	SNV	MODERATE	missense_variant	lmo2463	lmo2463	NP_465986.1	multidrug transporter	p.Thr161Ile		Yes	Yes	0	0	0	0	0	0	0	0	0	0	0	0	1	0	1
2551310	C	T	SNV	MODERATE	missense_variant	lmo2476	lmo2476	NP_465999.1	aldose 1-epimerase	p.Gly329Glu		Yes	Yes	0	0	0	0	0	0	0	1	0	0	0	0	0	0	1
2566128	C	T	SNV	MODERATE	missense_variant	uvrB	lmo2489	NP_466012.1	excinuclease ABC subunit B	p.Asp440Asn		Yes	Yes	0	0	0	0	0	0	0	0	0	0	0	0	1	0	1
2619190	C	T	SNV	MODERATE	missense_variant	lmo2542	lmo2542	NP_466065.1	protoporphyrinogen oxidase	p.Gly80Asp		Yes	Yes	0	0	0	0	0	1	0	0	0	0	0	0	0	0	1
2629464	G	A	SNV	MODERATE	missense_variant	lmo2553	lmo2553	NP_466076.1	hypothetical protein	p.Ala272Val		Yes	Yes	0	0	0	0	0	0	1	0	0	0	0	0	0	0	1
2662623	C	T	SNV	MODERATE	missense_variant	lmo2582	lmo2582	NP_466105.1	histidine kinase	p.Glu334Lys		Yes	Yes	1	0	0	0	0	0	0	1	0	0	0	0	0	0	1
2740671	A	T	SNV	MODERATE	missense_variant	lmo2667	lmo2667	NP_466189.1	PTS galacticol transporter subunit IIA	p.Tyr62Asn		No	No	3	0	0	0	0	0	0	1	0	0	0	0	0	0	1
2760934	C	T	SNV	MODERATE	missense_variant	lmo2687	lmo2687	NP_466209.1	cell division protein FtsW	p.Gly341Ser		Yes	Yes	5	0	0	1	0	0	0	0	0	0	0	0	0	0	1
2768984	G	C	SNV	MODERATE	missense_variant	lmo2692	lmo2692	NP_466214.1	hypothetical protein	p.Thr97Ser		Yes	Yes	0	0	0	0	0	0	1	0	0	0	0	0	0	0	1
2796195	A	G	SNV	MODERATE	missense_variant	lmo2720	lmo2720	NP_466242.1	acetate-CoA ligase	p.Glu259Gly		Yes	Yes	2	0	0	0	0	0	0	1	0	0	0	0	0	0	1
2826257	C	A	SNV	MODERATE	missense_variant	lmo2750	lmo2750	NP_466272.1	para-aminobenzoate synthase subunit I	p.Ser537Tyr		Yes	Yes	0	0	0	1	0	0	0	0	0	0	0	0	0	0	1
2826259	G	A	SNV	MODERATE	missense_variant	lmo2750	lmo2750	NP_466272.1	para-aminobenzoate synthase subunit I	p.Glu538Lys		Yes	Yes	0	0	0	1	0	0	0	0	0	0	0	0	0	0	1
2842153	G	A	SNV	MODERATE	missense_variant	lmo2760a	lmo2760a	YP_008475646.1		p.Ser40Asn		Yes	Yes		0	0	0	0	1	0	0	0	0	0	0	0	0	1
2867597	A	T	SNV	MODERATE	missense_variant	lmo2782	lmo2782	NP_466304.1	PTS cellbiose transporter subunit IIB	p.Asn45Lys		Yes	Yes	8	0	0	0	0	0	0	0	1	0	0	0	0	0	1
2871742	G	T	SNV	MODERATE	missense_variant	kat	lmo2785	NP_466307.1	catalase	p.Pro348Gln		Yes	Yes	0	0	0	0	0	0	0	0	0	0	0	0	1	0	1
2880966	G	C	SNV	MODERATE	missense_variant	lmo2794	lmo2794	NP_466316.1	NA-binding protein Spo0J	p.Pro36Ala		Yes	Yes	0	0	0	0	0	1	0	0	0	0	0	0	0	0	1
2907769	G	A	SNV	MODERATE	missense_variant	lmo2821	lmo2821	NP_466343.1	internalin	p.Cys206Tyr		Yes	Yes	0	0	0	0	0	1	0	0	0	0	0	0	0	0	1
2907957	G	A	SNV	MODERATE	missense_variant	lmo2821	lmo2821	NP_466343.1	internalin	p.Asp269Asn		Yes	Yes	0	0	0	0	0	0	0	0	0	0	0	0	1	0	1
178927	TT	T	INDEL	HIGH	frameshift_variant	lmo0178	lmo0178	NP_463709.1	xylose repressor	p.Ile335fs	Yes	Yes	Yes	0	0	1	0	0	0	0	0	0	0	0	0	0	0	1
292819	TG	T	INDEL	HIGH	frameshift_variant	lmo0269	lmo0269	NP_463800.1	transporter	p.Leu503fs	Yes	Yes	Yes	0	0	0	0	0	0	0	0	0	0	0	0	1	0	1
296911	T	TT	INDEL	HIGH	frameshift_variant	lmo0274	lmo0274	NP_463805.1	hypothetical protein	p.Lys215fs		Yes	Yes	3	0	0	0	0	0	1	0	0	0	0	0	0	0	1
797845	GA	G	INDEL	HIGH	frameshift_variant	lmo0771	lmo0771	NP_464298.1	hypothetical protein	p.Glu165fs	Yes	Yes	Yes	0	0	0	0	0	0	0	0	0	1	0	0	0	0	1
1783457	AA	A	INDEL	HIGH	frameshift_variant	lmo1721	lmo1721	NP_465246.1	transcriptional regulator	p.Ala294fs	Yes	Yes	Yes	1	0	0	0	0	0	0	0	0	0	0	0	1	0	1
2390993	TT	T	INDEL	HIGH	frameshift_variant	lmo2313	lmo2313	NP_465837.1	hypothetical protein	p.Val10fs	Yes	Yes	Yes	0	0	0	1	0	0	0	0	0	0	0	0	0	0	1
2435420	A	AAA	INDEL	HIGH	frameshift_variant	lmo2365	lmo2365	NP_465888.1	RofA family transcriptional regulator	p.Gln242fs	Yes	Yes	Yes	0	0	0	0	0	0	0	1	0	0	0	0	0	0	1
2635674	T	TT	INDEL	HIGH	frameshift_variant	ami	lmo2558	NP_466081.1	autolysin, amidase	p.Trp170fs	Yes	Yes	Yes	0	0	0	0	0	0	1	0	0	0	0	0	0	0	1
2808545	A	AA	INDEL	HIGH	frameshift_variant	lmo2734	lmo2734	NP_466256.1	sugar hydrolase	p.Met363fs	Yes	Yes	Yes	3	0	0	0	0	0	0	1	0	0	0	0	0	0	1
28751	T	TGTT	INDEL	MODERATE	inframe_insertion	lmo0026	lmo0026	NP_463559.1	copper homeostasis protein CutC	p.Val166dup		Yes	Yes	1	0	0	0	0	0	0	0	0	0	1	0	0	0	1
66647	AAGA	A	INDEL	MODERATE	disruptive_inframe_deletion	lmo0061	lmo0061	NP_463594.1	hypothetical protein	p.Glu163del		Yes	Yes	0	0	0	0	0	0	0	0	0	0	0	0	1	0	1
2318111	CCTC	C	INDEL	MODERATE	inframe_deletion	lmo2229	lmo2229	NP_465753.1	penicillin-binding protein	p.Glu661del		Yes	Yes	1	0	0	0	0	0	0	0	0	0	0	0	1	0	1
2432434	A	ATTA	INDEL	MODERATE	inframe_insertion	lmo2362	lmo2362	NP_465885.1	amino acid antiporter	p.Leu249dup		Yes	Yes	2	0	0	0	0	0	0	1	0	0	0	0	0	0	1

## Sheet: potential_regulatory
POS	REF	ALT	SNV or INDEL?	IMPACT	AFFECT	Gene	Locus	Protein Accession	Gene product	Clustered within 50bp of another SNV?	Clustered within 20bp of another SNV?	Lm225	A39	Lm96	Lm212	Lm231	Lm234	Lm236	A30	A5	SUM
159572	A	G	SNV	MODIFIER	upstream_gene_variant	lmo0160	lmo0160	NP_463693.1	peptidoglycan binding protein	Yes	Yes	0	0	0	0	0	1	0	0	0	1
177913	G	A	SNV	MODIFIER	upstream_gene_variant	lmo0174	lmo0174	NP_463705.1	transposase	Yes	Yes	0	0	0	0	0	0	0	1	0	1
289094	T	C	SNV	MODIFIER	upstream_gene_variant	lmo0266	lmo0266	NP_463797.1	transcriptional regulator	Yes	Yes	0	0	0	0	0	0	0	1	0	1
346321	C	T	SNV	MODIFIER	upstream_gene_variant	lmo0319	lmo0319	NP_463849.1	phospho-beta-glucosidase	Yes	Yes	0	0	0	1	0	0	0	0	0	1
532255	T	C	SNV	MODIFIER	upstream_gene_variant	lmo0492	lmo0492	NP_464020.1	LysR family transcriptional regulator	Yes	Yes	0	0	0	1	0	0	0	0	0	1
679641	A	G	SNV	MODIFIER	upstream_gene_variant	lmo0639	lmo0639	NP_464166.1	transcripitonal regulator	Yes	Yes	0	0	0	0	0	0	1	0	0	1
681310	G	T	SNV	MODIFIER	upstream_gene_variant	lmo0641	lmo0641	NP_464168.1	heavy metal-transporting ATPase	Yes	Yes	0	0	0	0	0	0	1	0	0	1
897208	G	A	SNV	MODIFIER	upstream_gene_variant	lmo0858	lmo0858	NP_464384.1	LacI family transcriptional regulator	Yes	Yes	0	0	0	0	1	0	0	0	0	1
907548	T	A	SNV	MODIFIER	upstream_gene_variant	lmo0866a	lmo0866a	YP_008475633.1		Yes	No	0	0	0	0	0	0	0	0	1	1
983733	T	C	SNV	MODIFIER	upstream_gene_variant	lmo0942	lmo0942	NP_464467.1	heat shock protein 90	Yes	Yes	0	0	0	1	0	0	0	0	0	1
1077562	G	A	SNV	MODIFIER	upstream_gene_variant	lmo1048	lmo1048	NP_464573.1	molybdenum cofactor biosynthesis protein B	Yes	Yes	0	0	0	0	0	0	0	0	1	1
1276704	C	T	SNV	MODIFIER	upstream_gene_variant	lmo1249	lmo1249	NP_464774.1	hypothetical protein	Yes	Yes	0	0	0	0	0	0	1	0	0	1
1656040	C	T	SNV	MODIFIER	upstream_gene_variant	lmo1606	lmo1606	NP_465131.1	DNA translocase	Yes	Yes	0	0	0	0	1	0	0	0	0	1
1902177	T	C	SNV	MODIFIER	upstream_gene_variant	lmo1822	lmo1822	NP_465347.1	RNA-binding Sun protein	Yes	Yes	0	0	0	0	0	0	1	0	0	1
2004418	T	C	SNV	MODIFIER	upstream_gene_variant	aroE	lmo1923	NP_465447.1	3-phosphoshikimate 1-carboxyvinyltransferase	Yes	Yes	0	0	0	1	0	0	0	0	0	1
2020703	A	T	SNV	MODIFIER	upstream_gene_variant	lmo1940	lmo1940	NP_465464.1	asparaginase	Yes	Yes	0	0	1	0	0	0	0	0	0	1
2058471	C	T	SNV	MODIFIER	upstream_gene_variant	lmo1982	lmo1982	NP_465506.1	hypothetical protein	Yes	Yes	0	0	1	0	0	0	0	0	0	1
2115224	G	A	SNV	MODIFIER	upstream_gene_variant	lmo2028	lmo2028	NP_465552.1	hypothetical protein	Yes	No	0	0	0	0	1	0	0	0	0	1
2181277	G	A	SNV	MODIFIER	upstream_gene_variant	lmo2096	lmo2096	NP_465620.1	PTS galacticol transporter subunit IIC	Yes	Yes	0	0	0	0	0	0	1	0	0	1
2337457	C	A	SNV	MODIFIER	upstream_gene_variant	lmo2240	lmo2240	NP_465764.1	ABC transporter ATP-binding protein	Yes	No	0	0	0	0	0	0	0	0	1	1
2361150	C	T	SNV	MODIFIER	upstream_gene_variant	lmo2267	lmo2267	NP_465791.1	ATP-dependent deoxyribonuclease subunit A	Yes	Yes	0	0	0	0	0	1	0	0	0	1
2361173	A	G	SNV	MODIFIER	upstream_gene_variant	lmo2267	lmo2267	NP_465791.1	ATP-dependent deoxyribonuclease subunit A	Yes	Yes	0	0	0	0	0	0	1	0	0	1
2395050	C	T	SNV	MODIFIER	upstream_gene_variant	lmo2311	lmo2311	NP_465835.1	hypothetical protein	Yes	Yes	0	0	0	1	0	0	0	0	0	1
2395081	T	A	SNV	MODIFIER	upstream_gene_variant	lmo2311	lmo2311	NP_465835.1	hypothetical protein	Yes	Yes	0	0	0	1	0	0	0	0	0	1
2395084	T	G	SNV	MODIFIER	upstream_gene_variant	lmo2311	lmo2311	NP_465835.1	hypothetical protein	Yes	Yes	0	0	0	1	0	0	0	0	0	1
2434950	G	T	SNV	MODIFIER	upstream_gene_variant	lmo2360	lmo2360	NP_465883.1	transmembrane protein	Yes	Yes	0	1	0	0	0	0	0	0	0	1
2505187	C	A	SNV	MODIFIER	upstream_gene_variant	lmo2431	lmo2431	NP_465954.1	ferrichrome ABC transporter substrate-binding prot...	Yes	Yes	0	0	0	0	0	1	0	0	0	1
2525912	C	T	SNV	MODIFIER	upstream_gene_variant	lmo2449	lmo2449	NP_465972.1	exoribonuclease RNase-R	Yes	Yes	0	0	0	0	0	0	0	1	0	1
2746411	G	A	SNV	MODIFIER	upstream_gene_variant	lmo2668	lmo2668	NP_466190.1	transcriptional antiterminator BglG	Yes	Yes	0	0	0	0	1	0	0	0	0	1
2900566	T	A	SNV	MODIFIER	upstream_gene_variant	trmE	lmo2811	NP_466333.1	tRNA modification GTPase TrmE	Yes	Yes	0	0	0	0	1	0	0	0	0	1
2911352	G	T	SNV	MODIFIER	upstream_gene_variant	lmo2820	lmo2820	NP_466342.1	amino-terminal domain-containing protein	Yes	Yes	0	0	0	1	0	0	0	0	0	1
2929153	T	C	SNV	MODIFIER	upstream_gene_variant	lmo2836	lmo2836	NP_466358.1	alcohol dehydrogenase	Yes	Yes	0	0	0	0	0	0	0	1	0	1
440713	TC	T	INDEL	MODIFIER	upstream_gene_variant	lmo0412	lmo0412	NP_463941.1	hypothetical protein	Yes	Yes	0	0	0	1	0	0	0	0	0	1
2671582	AA	A	INDEL	MODIFIER	upstream_gene_variant	lmo2586	lmo2586	NP_466109.1	formate dehydrogenase subunit alpha	Yes	Yes	1	0	0	0	0	0	0	0	0	1
