# Supplementary material for: Genotypes Associated with Listeria monocytogenes Isolates Displaying Impaired or Enhanced Tolerances to Cold, Salt, Acid, or Desiccation Stress
Source: Front Microbiol. 2017 Mar 8;8:369. doi: 10.3389/fmicb.2017.00369 (PMC5340757; doi:10.3389/fmicb.2017.00369)
Supplement: Supplementary file 4 [file Table4.XLSX]

## Sheet: acid_sensitive_nonsyn_coding
POS	REF	ALT	SNV or indel?	IMPACT	AFFECT	Gene	Locus	Accession	Gene Product	Protein change	Predicted loss of function?	Clustered within 50bp of another SNV?	Clustered within 20bp of another SNV?	# Potential paralogs in gene family	A39	A537	LM218	A549-2	A522	A10	Lm216	A506	A529	A531	C5	A554	Lm44	A552	Lm23	Lm53	Lm99	Lm102	Lm211	Lm229	A8	A47	A512	A520-4	A542	A547	Sum
80558	C	T	SNV	HIGH	stop_gained	lmo0076	lmo0076	NP_463609.1	O6-methylguanine-DNA methyltransferase	p.Gln248*		Yes	Yes	0	0	0	0	0	0	0	0	0	0	0	0	0	0	0	0	0	0	0	0	0	0	0	1	0	0	0	1
168007	G	A	SNV	HIGH	start_lost	lmo0170	lmo0170	NP_463703.1	hypothetical protein	p.Leu1?	Yes	Yes	Yes	1	0	0	0	0	0	0	0	0	0	0	1	0	0	0	0	0	0	0	0	0	0	0	0	0	0	0	1
329950	C	T	SNV	HIGH	stop_gained	lmo0305	lmo0305	NP_463836.1	L-allo-threonine aldolase	p.Gln10*		Yes	Yes	0	0	1	0	0	0	0	0	0	0	1	0	0	0	0	0	0	0	0	0	0	0	0	0	0	0	0	2
358770	G	A	SNV	HIGH	stop_gained	lmo0331	lmo0331	NP_463861.1	internalin	p.Gln303*		Yes	No	2	0	0	0	0	0	0	0	0	0	0	0	0	0	0	0	0	0	0	0	1	0	0	0	0	0	0	1
456007	C	T	SNV	HIGH	stop_gained	inlA	lmo0433	NP_463962.1	internalin A	p.Gln492*		Yes	Yes	1	0	0	0	0	0	0	0	0	0	0	0	0	0	0	0	0	0	0	0	1	0	0	0	0	0	0	1
501815	G	A	SNV	HIGH	stop_gained	lmo0464	lmo0464	NP_463993.1	transposase	p.Trp41*		Yes	Yes	2	0	0	0	0	0	0	0	0	0	0	1	0	0	0	0	0	0	0	0	0	0	0	0	0	0	0	1
514947	T	A	SNV	HIGH	stop_gained	lmo0478	lmo0478	NP_464006.1	secreted protein	p.Tyr89*		Yes	Yes	2	0	0	0	0	0	0	0	0	0	0	0	0	0	0	0	0	0	0	0	0	0	0	1	0	0	0	1
549150	C	A	SNV	HIGH	stop_gained	lmo0514	lmo0514	NP_464042.1	internalin	p.Ser544*		Yes	Yes	4	0	0	0	0	0	0	0	0	0	0	0	0	0	0	0	0	0	0	0	1	0	0	0	0	0	0	1
658980	G	T	SNV	HIGH	stop_gained	lmo0619	lmo0619	NP_464146.1	hypothetical protein	p.Glu137*		Yes	Yes	0	0	0	0	0	0	0	0	0	0	0	0	0	0	0	0	0	0	0	0	0	0	0	1	0	0	0	1
748537	A	G	SNV	HIGH	start_lost	lmo0717	lmo0717	NP_464244.1	transglycosylase	p.Met1?	Yes	Yes	Yes	0	0	0	0	0	0	0	0	0	0	0	0	0	0	0	0	0	1	1	0	0	0	0	0	0	0	0	2
1356065	C	T	SNV	HIGH	stop_gained	lmo1326	lmo1326	NP_464851.1	hypothetical protein	p.Gln12*		Yes	Yes	0	0	0	0	0	0	1	0	0	0	0	0	0	0	0	0	0	0	0	0	0	0	0	0	0	0	0	1
1630754	T	C	SNV	HIGH	start_lost	argD	lmo1588	NP_465113.1	acetylornithine aminotransferase	p.Met1?	Yes	Yes	Yes	2	0	0	0	0	0	0	0	0	0	0	0	0	0	0	0	0	0	0	0	1	0	0	0	0	0	0	1
1680475	G	A	SNV	HIGH	stop_gained	lmo1635	lmo1635	NP_465160.1	hypothetical protein	p.Trp115*		Yes	Yes	3	0	0	0	0	0	0	0	0	0	0	0	0	0	0	0	0	0	0	0	0	0	0	1	0	0	0	1
1806233	G	A	SNV	HIGH	stop_gained	lmo1736	lmo1736	NP_465261.1	hypothetical protein	p.Arg71*		Yes	Yes	0	0	0	0	0	0	0	0	0	0	0	0	0	0	0	0	0	0	0	0	0	0	0	1	0	0	0	1
1816973	C	T	SNV	HIGH	stop_gained	lmo1746	lmo1746	NP_465271.1	ABC transporter permease	p.Trp50*		Yes	Yes	1	0	0	0	0	0	0	0	0	0	0	0	0	0	1	0	0	0	0	0	0	0	0	0	0	0	0	1
1943073	G	A	SNV	HIGH	stop_gained	lmo1869	lmo1869	NP_465394.1	hypothetical protein	p.Arg327*		Yes	Yes	0	0	0	0	0	0	0	0	0	0	0	0	0	0	0	0	0	0	0	0	0	0	0	1	0	0	0	1
2270467	A	G	SNV	HIGH	stop_lost&splice_region_variant	lmo2183	lmo2183	NP_465707.1	ferrichrome ABC transporter permease	p.Ter330Glnext*?		Yes	No	3	0	0	0	0	0	0	0	0	1	0	0	0	0	0	0	0	0	0	0	0	0	0	0	0	1	0	2
2293172	C	A	SNV	HIGH	start_lost	lmo2203	lmo2203	NP_465727.1	N-acetylmuramoyl-L-alanine amidase	p.Leu1?	Yes	Yes	No	3	0	0	0	0	0	0	0	0	0	0	0	0	0	0	0	1	0	0	0	0	0	0	0	0	0	0	1
2362665	C	A	SNV	HIGH	stop_gained	lmo2275	lmo2275	NP_465799.1	protein gp28	p.Ser2*		Yes	Yes	0	0	0	0	0	0	0	0	0	0	0	1	0	0	0	0	0	0	0	0	0	0	0	0	0	0	0	1
2813794	C	A	SNV	HIGH	stop_gained	lmo2737	lmo2737	NP_466259.1	LacI family transcriptional regulator	p.Glu30*		Yes	Yes	8	0	0	0	0	0	0	0	0	0	0	0	0	0	0	0	0	0	0	0	1	0	0	0	0	0	0	1
2832917	A	C	SNV	HIGH	stop_gained	lmo2755	lmo2755	NP_466277.1	CoA-transferase	p.Leu270*		Yes	Yes	0	0	0	0	0	0	0	0	0	0	0	1	0	0	0	0	0	0	0	0	0	0	0	0	0	0	0	1
2833184	A	T	SNV	HIGH	stop_gained	lmo2755	lmo2755	NP_466277.1	CoA-transferase	p.Leu181*		Yes	Yes	0	0	0	0	0	0	0	0	0	0	0	1	0	0	0	0	0	0	0	0	0	0	0	0	0	0	0	1
2837694	G	T	SNV	HIGH	stop_gained	lmo2757	lmo2757	NP_466279.1	ATP-dependent DNA helicase	p.Cys30*		Yes	Yes	0	0	0	0	0	0	0	0	0	0	0	1	0	0	0	0	0	0	0	0	0	0	0	0	0	0	0	1
2926775	G	A	SNV	HIGH	stop_gained	lmo2839	lmo2839	NP_466361.1	sugar ABC transporter substrate-binding protein	p.Gln207*		Yes	Yes	1	0	0	0	0	0	0	0	0	0	0	0	0	0	0	0	0	0	0	1	0	0	0	0	0	0	0	1
2224	C	T	SNV	MODERATE	missense_variant	dnaN	lmo0002	NP_463535.1	DNA polymerase III subunit beta	p.Pro120Ser		Yes	Yes	0	0	0	0	0	0	0	0	0	0	0	1	0	0	0	0	0	0	0	0	0	0	0	0	0	0	0	1
2306	G	A	SNV	MODERATE	missense_variant	dnaN	lmo0002	NP_463535.1	DNA polymerase III subunit beta	p.Arg147Lys		Yes	Yes	0	0	0	0	0	0	0	0	0	0	0	0	0	0	0	0	0	0	0	0	0	0	0	1	0	0	0	1
3177	G	A	SNV	MODERATE	missense_variant	lmo0003	lmo0003	NP_463536.1	hypothetical protein	p.Met19Ile		Yes	Yes	5	0	0	0	0	0	0	0	0	0	0	1	0	0	0	0	0	0	0	0	0	0	0	0	0	0	0	1
5502	C	A	SNV	MODERATE	missense_variant	recF	lmo0005	NP_463538.1	recombination protein F	p.His212Asn		Yes	Yes	0	0	0	0	0	0	0	0	0	1	0	0	0	0	0	0	0	0	0	0	0	0	0	0	0	1	0	2
5526	A	G	SNV	MODERATE	missense_variant	recF	lmo0005	NP_463538.1	recombination protein F	p.Thr220Ala		Yes	Yes	0	0	0	0	0	0	0	0	0	0	0	0	0	0	0	0	0	0	0	0	0	0	0	1	0	0	0	1
10546	C	G	SNV	MODERATE	missense_variant	gyrA	lmo0007	NP_463540.1	DNA gyrase subunit A	p.Pro828Ala		Yes	Yes	1	0	0	0	0	0	0	0	0	0	0	0	0	0	0	0	0	0	0	0	0	0	0	1	0	0	0	1
13999	C	A	SNV	MODERATE	missense_variant	lmo0011	lmo0011	NP_463544.1	mevalonate diphosphate decarboxylase	p.Gln53Lys		Yes	Yes	0	0	0	0	0	0	0	0	0	0	0	1	0	0	0	0	0	0	0	0	0	0	0	0	0	0	0	1
23529	G	A	SNV	MODERATE	missense_variant	lmo0019	lmo0019	NP_463552.1	hypothetical protein	p.Ala142Val		Yes	Yes	0	0	0	0	0	0	0	0	0	0	0	1	0	0	0	0	0	0	0	0	0	0	0	0	0	0	0	1
23706	C	T	SNV	MODERATE	missense_variant	lmo0019	lmo0019	NP_463552.1	hypothetical protein	p.Ser83Asn		Yes	Yes	0	0	0	0	0	0	0	0	0	0	0	0	0	0	0	0	0	0	0	0	1	0	0	0	0	0	0	1
26826	G	A	SNV	MODERATE	missense_variant	lmo0024	lmo0024	NP_463557.1	PTS mannose transporter subunit IID	p.Asp63Asn		Yes	Yes	2	0	0	0	0	0	0	0	0	0	0	1	0	0	0	0	0	0	0	0	0	0	0	0	0	0	0	1
30023	G	T	SNV	MODERATE	missense_variant	lmo0027	lmo0027	NP_463560.1	PTS beta-glucoside transporter subunit IIABC	p.Trp308Cys		Yes	No	4	0	0	0	0	0	0	0	0	0	0	0	0	0	0	0	0	0	0	0	1	0	0	0	0	0	0	1
32338	G	A	SNV	MODERATE	missense_variant	lmo0029	lmo0029	NP_463562.1	hypothetical protein	p.Val48Ile		Yes	Yes	0	0	0	0	0	0	0	0	0	0	0	1	0	0	0	0	0	0	0	0	0	0	0	0	0	0	0	1
33314	G	T	SNV	MODERATE	missense_variant	lmo0030	lmo0030	NP_463563.1	hypothetical protein	p.Pro23Thr		Yes	Yes	9	0	0	0	0	0	0	0	0	0	0	1	0	0	0	0	0	0	0	0	0	0	0	0	0	0	0	1
33690	T	C	SNV	MODERATE	missense_variant	lmo0031	lmo0031	NP_463564.1	LacI family transcription regulator	p.Thr255Ala		Yes	Yes	10	0	0	0	0	0	0	0	0	0	0	1	0	0	0	0	0	0	0	0	0	0	0	0	0	0	0	1
35911	C	T	SNV	MODERATE	missense_variant	lmo0033	lmo0033	NP_463566.1	endoglucanase	p.Ser99Leu		Yes	Yes	0	0	0	0	0	0	0	0	0	0	0	0	0	0	0	0	0	0	0	0	1	0	0	0	0	0	0	1
36361	T	A	SNV	MODERATE	missense_variant	lmo0033	lmo0033	NP_463566.1	endoglucanase	p.Phe249Tyr		Yes	Yes	0	0	0	0	0	0	0	0	0	0	0	1	0	0	0	0	0	0	0	0	0	0	0	0	0	0	0	1
36430	C	G	SNV	MODERATE	missense_variant	lmo0033	lmo0033	NP_463566.1	endoglucanase	p.Thr272Ser		Yes	Yes	0	0	0	0	0	0	0	0	0	0	0	1	0	0	0	0	0	0	0	0	0	0	0	0	0	0	0	1
36627	C	A	SNV	MODERATE	missense_variant	lmo0033	lmo0033	NP_463566.1	endoglucanase	p.His338Asn		Yes	Yes	0	0	0	0	0	0	0	0	0	0	0	0	0	0	0	0	0	0	0	0	1	0	0	0	0	0	0	1
37427	A	C	SNV	MODERATE	missense_variant	lmo0033	lmo0033	NP_463566.1	endoglucanase	p.Gln604His		Yes	Yes	0	0	0	0	0	0	0	0	0	0	0	1	0	0	0	0	0	0	0	0	0	0	0	0	0	0	0	1
39961	G	A	SNV	MODERATE	missense_variant	lmo0035	lmo0035	NP_463568.1	glucosamine--fructose-6-phosphate aminotransferase	p.Ala193Thr		Yes	Yes	1	0	0	0	0	0	1	0	0	0	0	0	0	0	0	0	0	0	0	0	0	0	0	0	0	0	0	1
43535	G	A	SNV	MODERATE	missense_variant	lmo0038	lmo0038	NP_463571.1	agmatine deiminase	p.Val121Ile		Yes	Yes	1	0	0	0	0	0	0	0	0	0	0	0	0	0	0	0	0	0	0	0	0	0	0	1	0	0	0	1
43982	G	C	SNV	MODERATE	missense_variant	lmo0038	lmo0038	NP_463571.1	agmatine deiminase	p.Val270Leu		Yes	Yes	1	1	0	0	0	0	0	0	0	0	0	0	0	0	0	0	0	0	0	0	0	0	0	0	0	0	0	1
44183	T	A	SNV	MODERATE	missense_variant	lmo0038	lmo0038	NP_463571.1	agmatine deiminase	p.Cys337Ser		Yes	Yes	1	0	0	0	0	0	0	0	0	0	0	0	0	0	0	0	0	0	0	0	1	0	0	0	0	0	0	1
45469	G	A	SNV	MODERATE	missense_variant	lmo0040	lmo0040	NP_463573.1	agmatine deiminase	p.Glu49Lys		Yes	Yes	1	0	0	0	0	0	0	0	0	0	0	1	0	0	0	0	0	0	0	0	0	0	0	0	0	0	0	1
46397	C	T	SNV	MODERATE	missense_variant	lmo0040	lmo0040	NP_463573.1	agmatine deiminase	p.Thr358Met		Yes	No	1	1	0	0	0	0	0	0	0	0	0	0	0	0	0	0	0	0	0	0	0	0	0	0	0	0	0	1
48863	C	T	SNV	MODERATE	missense_variant	lmo0043	lmo0043	NP_463576.1	arginine deiminase	p.Pro264Ser		Yes	Yes	0	0	0	0	0	0	0	0	0	0	0	1	0	0	0	0	0	0	0	0	0	0	0	0	0	0	0	1
49163	A	T	SNV	MODERATE	missense_variant	lmo0043	lmo0043	NP_463576.1	arginine deiminase	p.Thr364Ser		Yes	Yes	0	0	0	0	0	0	0	0	0	0	0	0	0	0	0	0	0	0	0	0	0	0	0	0	1	0	0	1
51863	G	A	SNV	MODERATE	missense_variant	lmo0048	lmo0048	NP_463581.1	sensor histidine kinase AgrB	p.Gly30Asp		Yes	No	0	0	0	0	0	0	1	0	0	0	0	0	0	0	0	0	0	0	0	0	0	0	0	0	0	0	0	1
53521	G	A	SNV	MODERATE	missense_variant	lmo0050	lmo0050	NP_463583.1	histidine kinase	p.Gly298Ser		Yes	Yes	0	0	0	0	0	0	0	0	0	0	0	0	1	0	0	0	0	0	0	0	0	0	0	0	0	0	1	2
54176	G	T	SNV	MODERATE	missense_variant	lmo0051	lmo0051	NP_463584.1	response regulator	p.Arg78Leu		Yes	Yes	0	0	0	0	0	0	0	0	0	0	0	0	0	1	0	0	0	0	0	0	0	0	0	0	0	0	0	1
54977	A	G	SNV	MODERATE	missense_variant	lmo0052	lmo0052	NP_463585.1	hypothetical protein	p.Thr47Ala		Yes	Yes	0	0	1	0	0	0	0	0	0	0	1	0	0	0	0	0	0	0	0	0	0	0	0	0	0	0	0	2
56983	T	G	SNV	MODERATE	missense_variant	rplI	lmo0053	NP_463586.1	50S ribosomal protein L9	p.Leu57Val		Yes	Yes	0	0	0	0	0	0	0	0	0	0	0	1	0	0	0	0	0	0	0	0	0	0	0	0	0	0	0	1
56985	A	T	SNV	MODERATE	missense_variant	rplI	lmo0053	NP_463586.1	50S ribosomal protein L9	p.Leu57Phe		Yes	Yes	0	0	0	0	0	0	0	0	0	0	0	1	0	0	0	0	0	0	0	0	0	0	0	0	0	0	0	1
57036	T	A	SNV	MODERATE	missense_variant	rplI	lmo0053	NP_463586.1	50S ribosomal protein L9	p.Asn74Lys		Yes	Yes	0	0	0	0	0	0	0	0	0	0	0	1	0	0	0	0	0	0	0	0	0	0	0	0	0	0	0	1
57145	G	A	SNV	MODERATE	missense_variant	rplI	lmo0053	NP_463586.1	50S ribosomal protein L9	p.Asp111Asn		Yes	Yes	0	0	0	0	0	0	0	0	0	0	0	0	0	0	0	0	0	0	0	0	0	0	0	1	0	0	0	1
57293	A	C	SNV	MODERATE	missense_variant	dnaC	lmo0054	NP_463587.1	replicative DNA helicase	p.Asn3Thr		Yes	No	0	0	0	0	0	0	0	0	0	0	0	1	0	0	0	0	0	0	0	0	0	0	0	0	0	0	0	1
62491	C	T	SNV	MODERATE	missense_variant	lmo0057	lmo0057	NP_463590.1	hypothetical protein	p.Ala515Val		Yes	Yes	0	0	0	0	0	0	0	0	0	0	0	0	0	0	0	0	0	0	0	0	0	0	0	1	0	0	0	1
63001	G	A	SNV	MODERATE	missense_variant	lmo0057	lmo0057	NP_463590.1	hypothetical protein	p.Arg685Gln		Yes	Yes	0	0	0	0	0	0	0	0	0	0	0	1	0	0	0	0	0	0	0	0	0	0	0	0	0	0	0	1
64043	T	G	SNV	MODERATE	missense_variant	lmo0057	lmo0057	NP_463590.1	hypothetical protein	p.Ile1032Met		Yes	Yes	0	0	0	0	0	0	0	0	0	0	0	0	0	0	0	0	0	0	0	0	1	0	0	0	0	0	0	1
67204	C	T	SNV	MODERATE	missense_variant	lmo0061	lmo0061	NP_463594.1	hypothetical protein	p.Arg349Cys		Yes	Yes	0	0	0	0	0	0	0	0	0	0	0	1	0	0	0	0	0	0	0	0	0	0	0	0	0	0	0	1
70817	A	C	SNV	MODERATE	missense_variant	lmo0062	lmo0062	NP_463595.1	hypothetical protein	p.Lys48Gln		Yes	Yes	0	0	0	0	0	0	0	0	0	0	0	0	0	0	0	0	0	0	0	0	1	0	0	0	0	0	0	1
73503	C	T	SNV	MODERATE	missense_variant	lmo0066	lmo0066	NP_463599.1	toxin	p.Pro366Ser		Yes	Yes	0	0	0	0	0	0	0	0	0	0	0	0	0	0	0	0	0	0	0	0	1	0	0	0	0	0	0	1
76449	T	C	SNV	MODERATE	missense_variant	lmo0070	lmo0070	NP_463603.1	hypothetical protein	p.Val63Ala		Yes	Yes	0	0	0	0	0	0	0	0	0	1	0	0	0	0	0	0	0	0	0	0	0	0	0	0	0	1	0	2
77886	T	G	SNV	MODERATE	missense_variant	lmo0072	lmo0072	NP_463605.1	hypothetical protein	p.Asp8Glu		Yes	Yes	0	0	0	0	0	0	0	0	0	0	0	0	0	0	0	0	0	0	0	0	0	0	0	1	0	0	0	1
77890	T	A	SNV	MODERATE	missense_variant	lmo0072	lmo0072	NP_463605.1	hypothetical protein	p.Leu10Ile		Yes	Yes	0	0	0	0	0	0	0	0	0	0	0	0	0	0	0	0	0	0	0	0	0	0	0	1	0	0	0	1
77900	A	C	SNV	MODERATE	missense_variant	lmo0072	lmo0072	NP_463605.1	hypothetical protein	p.Glu13Ala		Yes	Yes	0	0	0	0	0	0	0	0	0	0	0	0	0	0	0	0	0	0	0	0	0	0	0	1	0	0	0	1
80333	G	A	SNV	MODERATE	missense_variant	lmo0076	lmo0076	NP_463609.1	O6-methylguanine-DNA methyltransferase	p.Glu173Lys		Yes	Yes	0	0	0	0	0	0	0	0	0	0	0	0	0	0	0	0	0	0	0	0	0	0	0	1	0	0	0	1
80335	G	T	SNV	MODERATE	missense_variant	lmo0076	lmo0076	NP_463609.1	O6-methylguanine-DNA methyltransferase	p.Glu173Asp		Yes	Yes	0	0	0	0	0	0	0	0	0	0	0	0	0	0	0	0	0	0	0	0	0	0	0	1	0	0	0	1
80369	T	C	SNV	MODERATE	missense_variant	lmo0076	lmo0076	NP_463609.1	O6-methylguanine-DNA methyltransferase	p.Tyr185His		Yes	Yes	0	0	0	0	0	0	0	0	0	0	0	0	0	0	0	0	0	0	0	0	0	0	0	1	0	0	0	1
80434	G	T	SNV	MODERATE	missense_variant	lmo0076	lmo0076	NP_463609.1	O6-methylguanine-DNA methyltransferase	p.Leu206Phe		Yes	Yes	0	0	0	0	0	0	0	0	0	0	0	0	0	0	0	0	0	0	0	0	0	0	0	1	0	0	0	1
80526	T	C	SNV	MODERATE	missense_variant	lmo0076	lmo0076	NP_463609.1	O6-methylguanine-DNA methyltransferase	p.Ile237Thr		Yes	Yes	0	0	0	0	0	0	0	0	0	0	0	0	0	0	0	0	0	0	0	0	0	0	0	1	0	0	0	1
80528	A	G	SNV	MODERATE	missense_variant	lmo0076	lmo0076	NP_463609.1	O6-methylguanine-DNA methyltransferase	p.Ile238Val		Yes	Yes	0	0	0	0	0	0	0	0	0	0	0	0	0	0	0	0	0	0	0	0	0	0	0	1	0	0	0	1
80534	C	A	SNV	MODERATE	missense_variant	lmo0076	lmo0076	NP_463609.1	O6-methylguanine-DNA methyltransferase	p.Gln240Lys		Yes	Yes	0	0	0	0	0	0	0	0	0	0	0	0	0	0	0	0	0	0	0	0	0	0	0	1	0	0	0	1
80547	C	A	SNV	MODERATE	missense_variant	lmo0076	lmo0076	NP_463609.1	O6-methylguanine-DNA methyltransferase	p.Ala244Asp		Yes	Yes	0	0	0	0	0	0	0	0	0	0	0	0	0	0	0	0	0	0	0	0	0	0	0	1	0	0	0	1
80579	A	G	SNV	MODERATE	missense_variant	lmo0076	lmo0076	NP_463609.1	O6-methylguanine-DNA methyltransferase	p.Ile255Val		Yes	Yes	0	0	0	0	0	0	0	0	0	0	0	0	0	0	0	0	0	0	0	0	0	0	0	1	0	0	0	1
80588	A	C	SNV	MODERATE	missense_variant	lmo0076	lmo0076	NP_463609.1	O6-methylguanine-DNA methyltransferase	p.Lys258Gln		Yes	Yes	0	0	0	0	0	0	0	0	0	0	0	0	0	0	0	0	0	0	0	0	0	0	0	1	0	0	0	1
80839	A	C	SNV	MODERATE	missense_variant	lmo0076	lmo0076	NP_463609.1	O6-methylguanine-DNA methyltransferase	p.Leu341Phe		Yes	Yes	0	0	0	0	0	0	0	0	0	0	0	0	0	0	0	0	0	0	0	0	0	0	0	1	0	0	0	1
81002	A	T	SNV	MODERATE	missense_variant	lmo0077	lmo0077	NP_463610.1	hypothetical protein	p.Ser177Thr		Yes	Yes	0	0	0	0	0	0	0	0	0	0	0	0	0	0	0	0	0	0	0	0	0	0	0	1	0	0	0	1
81019	T	C	SNV	MODERATE	missense_variant	lmo0077	lmo0077	NP_463610.1	hypothetical protein	p.Asn171Ser		Yes	Yes	0	0	0	0	0	0	0	0	0	0	0	0	0	0	0	0	0	0	0	0	0	0	0	1	0	0	0	1
81190	A	G	SNV	MODERATE	missense_variant	lmo0077	lmo0077	NP_463610.1	hypothetical protein	p.Val114Ala		Yes	Yes	0	0	0	0	0	0	0	0	0	0	0	0	0	0	0	0	0	0	0	0	0	0	0	1	0	0	0	1
81191	C	T	SNV	MODERATE	missense_variant	lmo0077	lmo0077	NP_463610.1	hypothetical protein	p.Val114Ile		Yes	Yes	0	0	0	0	0	0	0	0	0	0	0	0	0	0	0	0	0	0	0	0	0	0	0	1	0	0	0	1
81266	T	C	SNV	MODERATE	missense_variant	lmo0077	lmo0077	NP_463610.1	hypothetical protein	p.Ile89Val		Yes	Yes	0	0	0	0	0	0	0	0	0	0	0	0	0	0	0	0	0	0	0	0	0	0	0	1	0	0	0	1
81415	G	A	SNV	MODERATE	missense_variant	lmo0077	lmo0077	NP_463610.1	hypothetical protein	p.Thr39Met		Yes	Yes	0	0	0	0	0	0	0	0	0	0	0	1	0	0	0	0	0	0	0	0	1	0	0	0	0	0	0	2
82989	G	A	SNV	MODERATE	missense_variant	lmo0079	lmo0079	NP_463612.1	hypothetical protein	p.Ala11Thr		Yes	Yes	0	0	0	0	0	0	0	0	0	0	0	1	0	0	0	0	0	0	0	0	0	0	0	0	0	0	0	1
83058	G	A	SNV	MODERATE	missense_variant	lmo0079	lmo0079	NP_463612.1	hypothetical protein	p.Val34Met		Yes	Yes	0	0	0	0	0	0	0	0	0	0	0	1	0	0	0	0	0	0	0	0	0	0	0	0	0	0	0	1
84272	C	A	SNV	MODERATE	missense_variant	lmo0079	lmo0079	NP_463612.1	hypothetical protein	p.His438Gln		Yes	Yes	0	0	0	0	0	0	0	0	0	0	0	0	0	0	0	0	0	0	0	0	0	0	0	1	0	0	0	1
86023	A	T	SNV	MODERATE	missense_variant	lmo0082	lmo0082	NP_463615.1	hypothetical protein	p.Glu41Val		Yes	Yes	0	0	0	0	0	0	0	0	0	0	0	0	1	0	0	0	0	0	0	0	0	0	0	0	0	0	0	1
86464	G	T	SNV	MODERATE	missense_variant	lmo0083	lmo0083	NP_463616.1	MerR family transcriptional regulator	p.Ser76Arg		Yes	Yes	7	0	0	0	0	0	0	0	0	0	0	1	0	0	0	0	0	0	0	0	0	0	0	0	0	0	0	1
86800	C	T	SNV	MODERATE	missense_variant	lmo0084	lmo0084	NP_463617.1	oxidoreductase	p.Glu311Lys		Yes	Yes	6	0	0	0	0	0	0	0	0	0	0	0	0	0	0	0	0	0	0	0	0	0	0	1	0	0	0	1
89108	C	A	SNV	MODERATE	missense_variant	lmo0086	lmo0086	NP_463619.1	hypothetical protein	p.Pro74Gln		Yes	Yes	0	0	0	0	0	0	0	0	0	0	0	1	0	0	0	0	0	0	0	0	0	0	0	0	0	0	0	1
89948	T	C	SNV	MODERATE	missense_variant	lmo0086	lmo0086	NP_463619.1	hypothetical protein	p.Val354Ala		Yes	Yes	0	0	0	0	0	0	0	0	0	0	0	1	0	0	0	0	0	0	0	0	0	0	0	0	0	0	0	1
92403	G	A	SNV	MODERATE	missense_variant	lmo0086	lmo0086	NP_463619.1	hypothetical protein	p.Met1172Ile		Yes	Yes	0	0	0	0	0	0	0	0	0	0	0	0	0	0	0	0	0	0	0	0	0	0	0	1	0	0	0	1
92613	G	C	SNV	MODERATE	missense_variant	lmo0086	lmo0086	NP_463619.1	hypothetical protein	p.Trp1242Cys		Yes	Yes	0	0	0	0	0	0	0	0	0	0	0	0	0	0	0	0	0	0	0	0	0	0	0	1	0	0	0	1
92930	A	G	SNV	MODERATE	missense_variant	lmo0086	lmo0086	NP_463619.1	hypothetical protein	p.Asn1348Ser		Yes	Yes	0	0	0	0	0	0	0	0	0	0	0	1	0	0	0	0	0	0	0	0	0	0	0	0	0	0	0	1
94446	G	T	SNV	MODERATE	missense_variant	lmo0086	lmo0086	NP_463619.1	hypothetical protein	p.Gln1853His		Yes	Yes	0	0	0	0	0	0	0	0	0	0	0	0	0	0	0	0	0	0	0	0	1	0	0	0	0	0	0	1
95625	T	A	SNV	MODERATE	missense_variant	lmo0087	lmo0087	NP_463620.1	hypothetical protein	p.Ser288Thr		Yes	Yes	0	0	0	0	0	0	0	0	0	0	0	1	0	0	0	0	0	0	0	0	0	0	0	0	0	0	0	1
99109	C	T	SNV	MODERATE	missense_variant	lmo0090	lmo0090	NP_463623.1	ATP synthase F0F1 subunit alpha	p.Pro234Leu		Yes	Yes	1	0	0	0	0	0	0	0	0	0	0	0	0	0	0	0	0	0	0	0	0	0	0	0	1	0	0	1
111159	T	A	SNV	MODERATE	missense_variant	lmo0105	lmo0105	NP_463638.1	chitinase B	p.Leu383Met		Yes	Yes	0	0	0	0	0	0	0	0	0	0	0	0	0	0	0	0	0	0	0	0	1	0	0	0	0	0	0	1
111730	C	T	SNV	MODERATE	missense_variant	lmo0105	lmo0105	NP_463638.1	chitinase B	p.Ala573Val		Yes	Yes	0	0	0	0	0	0	0	0	0	0	0	1	0	0	0	0	0	0	0	0	0	0	0	0	0	0	0	1
111826	G	T	SNV	MODERATE	missense_variant	lmo0105	lmo0105	NP_463638.1	chitinase B	p.Gly605Val		Yes	Yes	0	0	0	0	0	0	0	0	0	0	0	0	0	0	0	0	0	0	0	0	0	0	0	1	0	0	0	1
113903	T	C	SNV	MODERATE	missense_variant	lmo0107	lmo0107	NP_463640.1	ABC transporter ATP-binding protein	p.Ser398Gly		Yes	Yes	10	0	0	0	0	0	0	0	0	0	0	0	1	0	0	0	0	0	0	0	0	0	0	0	0	0	1	2
114986	T	C	SNV	MODERATE	missense_variant	lmo0107	lmo0107	NP_463640.1	ABC transporter ATP-binding protein	p.Ile37Val		Yes	Yes	10	0	0	0	0	0	0	0	0	0	0	0	0	0	0	0	0	0	0	0	0	0	0	1	0	0	0	1
116352	G	A	SNV	MODERATE	missense_variant	lmo0108	lmo0108	NP_463641.1	ABC transporter ATP-binding protein	p.Leu160Phe		Yes	Yes	11	0	0	0	0	0	0	0	0	0	0	0	0	0	0	0	0	0	0	0	1	0	0	0	0	0	0	1
118534	C	T	SNV	MODERATE	missense_variant	lmo0110	lmo0110	NP_463643.1	lipase	p.Leu232Phe		Yes	Yes	0	0	0	0	0	0	0	0	0	0	0	0	0	0	0	0	0	0	0	0	1	0	0	0	0	0	0	1
118852	G	A	SNV	MODERATE	missense_variant	lmo0110	lmo0110	NP_463643.1	lipase	p.Val338Ile		Yes	Yes	0	0	0	0	0	0	0	0	0	0	0	1	0	0	0	0	0	0	0	0	0	0	0	0	0	0	0	1
118907	C	A	SNV	MODERATE	missense_variant	lmo0110	lmo0110	NP_463643.1	lipase	p.Ala356Glu		Yes	No	0	0	0	0	0	0	0	0	0	0	0	0	0	0	0	0	0	0	0	0	1	0	0	0	0	0	0	1
119193	C	T	SNV	MODERATE	missense_variant	lmo0111	lmo0111	NP_463644.1	hypothetical protein	p.Ala44Val		Yes	Yes	2	0	0	0	0	0	0	0	0	0	0	0	0	0	0	0	0	0	0	0	1	0	0	0	0	0	0	1
121799	C	T	SNV	MODERATE	missense_variant	lmaD	lmo0115	NP_463648.1	hypothetical protein	p.Leu46Phe		Yes	Yes	0	0	0	0	0	0	0	0	0	0	0	1	0	0	0	0	0	0	0	0	0	0	0	0	0	0	0	1
122233	C	T	SNV	MODERATE	missense_variant	lmaC	lmo0116	NP_463649.1	hypothetical protein	p.Leu44Phe		Yes	Yes	1	0	0	0	0	0	0	0	0	0	0	0	0	0	0	0	0	0	0	0	1	0	0	0	0	0	0	1
122243	G	A	SNV	MODERATE	missense_variant	lmaC	lmo0116	NP_463649.1	hypothetical protein	p.Gly47Asp		Yes	Yes	1	0	0	0	0	0	0	0	0	0	0	1	0	0	0	0	0	0	0	0	0	0	0	0	0	0	0	1
124245	G	A	SNV	MODERATE	missense_variant	lmo0120	lmo0120	NP_463653.1	hypothetical protein	p.Val48Met		Yes	Yes	0	0	0	0	0	0	0	0	0	0	0	1	0	0	0	0	0	0	0	0	0	0	0	0	0	0	0	1
124248	A	G	SNV	MODERATE	missense_variant	lmo0120	lmo0120	NP_463653.1	hypothetical protein	p.Ile49Val		Yes	Yes	0	0	0	0	0	0	0	0	0	0	0	1	0	0	0	0	0	0	0	0	0	0	0	0	0	0	0	1
124967	G	T	SNV	MODERATE	missense_variant	lmo0121	lmo0121	NP_463654.1	phage tail protein	p.Gly158Val		Yes	Yes	0	1	0	0	0	0	0	0	0	0	0	0	0	0	0	0	0	0	0	0	0	0	0	0	0	0	0	1
125693	T	C	SNV	MODERATE	missense_variant	lmo0121	lmo0121	NP_463654.1	phage tail protein	p.Met400Thr		Yes	Yes	0	0	0	0	0	0	0	0	0	0	0	0	0	0	0	0	0	0	0	0	0	0	0	1	0	0	0	1
126562	T	A	SNV	MODERATE	missense_variant	lmo0122	lmo0122	NP_463655.1	hypothetical protein	p.Leu68His		Yes	Yes	1	0	0	0	0	0	0	0	0	0	0	0	0	0	0	0	0	0	0	0	1	0	0	1	0	0	0	2
130640	A	G	SNV	MODERATE	missense_variant	lmo0128	lmo0128	NP_463661.1	hypothetical protein	p.Asp131Gly		Yes	Yes	0	0	0	0	0	0	0	0	0	0	0	0	0	0	0	0	0	0	0	0	1	0	0	1	0	0	0	2
131829	C	T	SNV	MODERATE	missense_variant	lmo0130	lmo0130	NP_463663.1	5'-nucleotidase	p.Ala649Thr		Yes	No	0	0	0	0	0	0	0	0	0	0	0	1	0	0	0	0	0	0	0	0	0	0	0	0	0	0	0	1
132084	C	T	SNV	MODERATE	missense_variant	lmo0130	lmo0130	NP_463663.1	5'-nucleotidase	p.Asp564Asn		Yes	Yes	0	0	0	0	0	0	0	0	0	0	0	0	0	0	0	0	0	0	0	0	1	0	0	0	0	0	0	1
133059	C	T	SNV	MODERATE	missense_variant	lmo0130	lmo0130	NP_463663.1	5'-nucleotidase	p.Glu239Lys		Yes	Yes	0	0	0	0	0	0	0	0	0	0	0	0	0	0	0	0	0	0	0	0	0	0	0	1	0	0	0	1
133230	T	A	SNV	MODERATE	missense_variant	lmo0130	lmo0130	NP_463663.1	5'-nucleotidase	p.Thr182Ser		Yes	Yes	0	0	0	0	0	0	0	0	0	0	0	1	0	0	0	0	0	0	0	0	0	0	0	0	0	0	0	1
133686	T	A	SNV	MODERATE	missense_variant	lmo0130	lmo0130	NP_463663.1	5'-nucleotidase	p.Thr30Ser		Yes	No	0	0	0	0	0	0	0	0	0	0	0	0	0	0	0	0	0	0	0	0	1	0	0	0	0	0	0	1
136789	G	T	SNV	MODERATE	missense_variant	lmo0134	lmo0134	NP_463667.1	hypothetical protein	p.Val26Leu		Yes	Yes	0	0	0	0	0	0	0	0	0	0	0	1	0	0	0	0	0	0	0	0	0	0	0	0	0	0	0	1
138128	C	A	SNV	MODERATE	missense_variant	lmo0135	lmo0135	NP_463668.1	peptide ABC transporter substrate-binding protein	p.Ala269Glu		Yes	Yes	3	0	0	0	0	0	0	0	0	0	0	0	0	0	0	0	0	0	0	0	0	0	0	1	0	0	0	1
138836	C	A	SNV	MODERATE	missense_variant	lmo0135	lmo0135	NP_463668.1	peptide ABC transporter substrate-binding protein	p.Ala505Asp		Yes	Yes	3	0	0	0	0	0	0	0	0	0	0	0	0	0	0	0	0	0	0	0	1	0	0	0	0	0	0	1
146089	A	G	SNV	MODERATE	missense_variant	lmo0147	lmo0147	NP_463680.1	hypothetical protein	p.Glu74Gly		Yes	No	0	0	0	0	0	0	0	0	0	0	0	1	0	0	0	0	0	0	0	0	0	0	0	0	0	0	0	1
149912	G	T	SNV	MODERATE	missense_variant	lmo0152	lmo0152	NP_463685.1	peptide ABC transporter substrate-binding protein	p.Thr33Asn		Yes	Yes	3	0	0	0	0	0	0	0	0	0	0	0	0	0	0	0	0	0	0	0	1	0	0	0	0	0	0	1
150691	G	A	SNV	MODERATE	missense_variant	lmo0153	lmo0153	NP_463686.1	zinc ABC transporter substrate-binding protein	p.Glu154Lys		Yes	Yes	2	0	0	0	0	0	0	0	0	0	0	0	0	0	0	0	0	0	0	0	1	0	0	0	0	0	0	1
151117	G	A	SNV	MODERATE	missense_variant	lmo0153	lmo0153	NP_463686.1	zinc ABC transporter substrate-binding protein	p.Asp296Asn		Yes	Yes	2	0	0	0	0	0	0	0	0	0	0	0	0	0	0	0	0	0	0	0	1	0	0	0	0	0	0	1
154058	T	G	SNV	MODERATE	missense_variant	lmo0157	lmo0157	NP_463690.1	ATP-dependent helicase	p.Phe151Val		Yes	Yes	0	0	0	0	0	0	0	0	0	0	0	0	0	0	0	0	0	0	0	0	0	0	0	1	0	0	0	1
154412	A	G	SNV	MODERATE	missense_variant	lmo0157	lmo0157	NP_463690.1	ATP-dependent helicase	p.Thr269Ala		Yes	Yes	0	0	0	0	0	0	0	0	0	0	0	0	0	0	0	0	0	0	0	0	0	0	0	1	0	0	0	1
154928	G	A	SNV	MODERATE	missense_variant	lmo0157	lmo0157	NP_463690.1	ATP-dependent helicase	p.Glu441Lys		Yes	Yes	0	0	0	0	0	0	0	0	0	0	0	0	0	0	0	0	0	0	0	0	0	0	0	1	0	0	0	1
155853	G	A	SNV	MODERATE	missense_variant	lmo0157	lmo0157	NP_463690.1	ATP-dependent helicase	p.Arg749Gln		Yes	Yes	0	0	0	0	0	0	0	0	0	0	0	0	0	0	0	0	0	0	0	0	1	0	0	0	0	0	0	1
155856	C	T	SNV	MODERATE	missense_variant	lmo0157	lmo0157	NP_463690.1	ATP-dependent helicase	p.Ala750Val		Yes	Yes	0	0	0	0	0	0	0	0	0	0	0	0	0	0	0	0	0	0	0	0	1	0	0	0	0	0	0	1
156098	G	A	SNV	MODERATE	missense_variant	lmo0158	lmo0158	NP_463691.1	hypothetical protein	p.Val36Ile		Yes	Yes	8	0	0	0	0	0	0	0	0	0	0	1	0	0	0	0	0	0	0	0	1	0	0	0	0	0	0	2
159004	G	A	SNV	MODERATE	missense_variant	lmo0159	lmo0159	NP_463692.1	peptidoglycan binding protein	p.Gly639Asp		Yes	Yes	0	0	0	0	0	0	0	0	0	0	0	1	0	0	0	0	0	0	0	0	0	0	0	0	0	0	0	1
159010	C	A	SNV	MODERATE	missense_variant	lmo0159	lmo0159	NP_463692.1	peptidoglycan binding protein	p.Thr641Asn		Yes	Yes	0	0	0	0	0	0	0	0	0	0	0	1	0	0	0	0	0	0	0	0	0	0	0	0	0	0	0	1
159683	G	T	SNV	MODERATE	missense_variant	lmo0160	lmo0160	NP_463693.1	peptidoglycan binding protein	p.Met7Ile		Yes	Yes	1	0	0	0	0	0	0	0	0	0	0	0	0	0	0	0	0	0	0	0	0	0	0	1	0	0	0	1
160693	C	G	SNV	MODERATE	missense_variant	lmo0160	lmo0160	NP_463693.1	peptidoglycan binding protein	p.Pro344Arg		Yes	Yes	1	0	0	0	0	0	0	0	0	0	0	0	0	0	0	0	0	0	0	0	0	0	0	1	0	0	0	1
166239	A	G	SNV	MODERATE	missense_variant	lmo0167	lmo0167	NP_463700.1	hypothetical protein	p.Lys160Arg		Yes	Yes	0	0	0	0	0	0	0	0	0	0	0	0	0	0	0	0	0	0	0	0	1	0	0	0	0	0	0	1
168347	C	T	SNV	MODERATE	missense_variant	lmo0170	lmo0170	NP_463703.1	hypothetical protein	p.Pro115Ser		Yes	Yes	1	0	0	0	0	0	0	0	0	0	0	0	0	0	0	0	0	0	0	0	0	0	0	1	0	0	0	1
170640	A	G	SNV	MODERATE	missense_variant	lmo0171	lmo0171	NP_463704.1	internalin	p.Ile377Met		Yes	Yes	0	0	0	0	0	0	0	0	0	0	0	1	0	0	0	0	0	0	0	0	0	0	0	0	0	0	0	1
170690	G	T	SNV	MODERATE	missense_variant	lmo0171	lmo0171	NP_463704.1	internalin	p.Gly394Val		Yes	No	0	0	0	0	0	0	0	0	0	0	0	0	0	0	0	0	0	0	0	0	0	0	0	1	0	0	0	1
171019	G	A	SNV	MODERATE	missense_variant	lmo0171	lmo0171	NP_463704.1	internalin	p.Val504Ile		No	No	0	0	0	0	0	0	0	0	0	0	0	0	0	0	0	0	0	0	0	0	0	0	0	1	0	0	0	1
173538	G	A	SNV	MODERATE	missense_variant	lmo0175	lmo0175	NP_463706.1	peptidoglycan-binding protein	p.Thr340Ile		Yes	Yes	0	0	0	0	0	0	0	0	0	0	0	0	0	0	0	0	0	0	0	0	1	0	0	0	0	0	0	1
177970	A	G	SNV	MODERATE	missense_variant	lmo0178	lmo0178	NP_463709.1	xylose repressor	p.Asn16Ser		Yes	Yes	0	0	0	0	0	0	0	1	0	0	0	0	0	0	0	0	0	0	0	0	0	0	0	0	0	0	0	1
178862	G	A	SNV	MODERATE	missense_variant	lmo0178	lmo0178	NP_463709.1	xylose repressor	p.Met313Ile		Yes	Yes	0	0	0	0	0	0	0	0	0	0	0	0	0	0	0	0	0	0	0	0	0	0	0	0	1	0	0	1
182425	T	A	SNV	MODERATE	missense_variant	lmo0182	lmo0182	NP_463713.1	alpha-glucosidase	p.His53Gln		Yes	Yes	0	0	0	0	0	0	0	0	0	0	0	0	0	0	0	0	0	0	0	0	0	0	0	1	0	0	0	1
183246	C	T	SNV	MODERATE	missense_variant	lmo0182	lmo0182	NP_463713.1	alpha-glucosidase	p.Thr327Met		Yes	Yes	0	0	0	0	0	0	0	0	0	0	0	0	0	0	0	0	0	0	0	0	0	0	0	1	0	0	0	1
183495	A	T	SNV	MODERATE	missense_variant	lmo0182	lmo0182	NP_463713.1	alpha-glucosidase	p.Gln410Leu		Yes	Yes	0	0	0	0	0	0	0	0	0	0	0	1	0	0	0	0	0	0	0	0	0	0	0	0	0	0	0	1
186046	G	A	SNV	MODERATE	missense_variant	lmo0183	lmo0183	NP_463714.1	alpha-glucosidase	p.Gly159Ser		Yes	Yes	2	0	0	0	0	0	0	0	0	0	0	0	0	0	0	0	0	0	0	0	1	0	0	0	0	0	0	1
186382	G	A	SNV	MODERATE	missense_variant	lmo0183	lmo0183	NP_463714.1	alpha-glucosidase	p.Glu271Lys		Yes	Yes	2	0	0	0	0	0	0	0	0	0	0	0	0	0	0	0	0	0	0	0	1	0	0	0	0	0	0	1
187134	G	A	SNV	MODERATE	missense_variant	lmo0183	lmo0183	NP_463714.1	alpha-glucosidase	p.Met521Ile		Yes	Yes	2	0	0	0	1	0	0	0	0	0	0	0	0	0	0	0	0	0	0	0	0	0	0	0	0	0	0	1
187651	G	A	SNV	MODERATE	missense_variant	lmo0183	lmo0183	NP_463714.1	alpha-glucosidase	p.Glu694Lys		Yes	Yes	2	0	0	0	0	0	0	0	0	0	0	0	0	0	1	0	0	0	0	0	0	0	0	0	0	0	0	1
189211	G	A	SNV	MODERATE	missense_variant	lmo0184	lmo0184	NP_463715.1	oligo-1,6-glucosidase	p.Glu449Lys		Yes	Yes	2	0	0	0	0	0	0	0	0	0	0	1	0	0	0	0	0	0	0	0	0	0	0	0	0	0	0	1
190723	T	C	SNV	MODERATE	missense_variant	lmo0186	lmo0186	NP_463717.1	hypothetical protein	p.Ser12Pro		Yes	Yes	0	0	0	0	0	0	0	0	0	0	0	0	0	0	0	0	0	0	0	0	0	0	0	1	0	0	0	1
190959	G	A	SNV	MODERATE	missense_variant	lmo0186	lmo0186	NP_463717.1	hypothetical protein	p.Met90Ile		Yes	Yes	0	0	0	0	0	0	1	0	0	0	0	0	0	0	0	0	0	0	0	0	0	0	0	0	0	0	0	1
196862	C	T	SNV	MODERATE	missense_variant	lmo0193	lmo0193	NP_463724.1	hypothetical protein	p.Ser26Leu		Yes	Yes	0	0	0	0	0	0	0	0	0	0	0	0	0	0	0	0	0	0	0	0	1	0	0	0	0	0	0	1
197248	G	T	SNV	MODERATE	missense_variant	lmo0193	lmo0193	NP_463724.1	hypothetical protein	p.Val155Phe		Yes	Yes	0	0	0	0	0	0	0	0	0	0	0	0	0	0	0	0	0	0	0	0	1	0	0	0	0	0	0	1
204023	T	C	SNV	MODERATE	missense_variant	prfA	lmo0200	NP_463731.1	listeriolysin positive regulatory protein	p.Thr111Ala		Yes	Yes	1	0	0	0	0	0	0	0	0	0	0	1	0	0	0	0	0	0	0	0	0	0	0	0	0	0	0	1
204919	G	A	SNV	MODERATE	missense_variant	plcA	lmo0201	NP_463732.1	phosphatidylinositol-specific phospholipase c	p.Pro220Leu		Yes	Yes	0	0	0	0	0	0	0	0	0	0	0	0	0	0	0	0	0	0	0	0	0	0	0	1	0	0	0	1
205021	G	C	SNV	MODERATE	missense_variant	plcA	lmo0201	NP_463732.1	phosphatidylinositol-specific phospholipase c	p.Thr186Arg		Yes	Yes	0	0	0	0	0	0	0	0	0	0	0	1	0	0	0	0	0	0	0	0	0	0	0	0	0	0	0	1
205120	C	T	SNV	MODERATE	missense_variant	plcA	lmo0201	NP_463732.1	phosphatidylinositol-specific phospholipase c	p.Ser153Asn		Yes	Yes	0	0	0	0	0	0	0	0	0	0	0	1	0	0	0	0	0	0	0	0	0	0	0	0	0	0	0	1
210728	A	C	SNV	MODERATE	missense_variant	actA	lmo0204	NP_463735.1	actin-assembly inducing protein precursor	p.Glu420Ala		Yes	Yes	0	0	0	0	0	0	0	0	0	0	0	0	0	0	0	0	0	0	0	0	1	0	0	0	0	0	0	1
216945	C	T	SNV	MODERATE	missense_variant	lmo0212	lmo0212	NP_463743.1	hypothetical protein	p.Thr171Ile		Yes	Yes	0	0	0	0	0	0	0	0	0	0	0	0	0	0	0	0	0	0	0	0	1	0	0	0	0	0	0	1
218862	G	A	SNV	MODERATE	missense_variant	mfd	lmo0214	NP_463745.1	transcription-repair coupling factor	p.Gly355Arg		Yes	Yes	0	0	0	0	0	0	0	0	0	0	0	0	0	0	0	0	0	0	0	0	0	0	0	1	0	0	0	1
221217	A	G	SNV	MODERATE	missense_variant	mfd	lmo0214	NP_463745.1	transcription-repair coupling factor	p.Thr1140Ala		Yes	Yes	0	0	0	0	0	0	0	0	0	0	0	1	0	0	0	0	0	0	0	0	0	0	0	0	0	0	0	1
221671	T	C	SNV	MODERATE	missense_variant	lmo0215	lmo0215	NP_463746.1	hypothetical protein	p.Phe101Ser		Yes	Yes	2	0	0	0	0	0	0	0	0	0	0	0	0	0	0	0	0	0	0	0	0	0	0	1	0	0	0	1
221961	G	A	SNV	MODERATE	missense_variant	lmo0215	lmo0215	NP_463746.1	hypothetical protein	p.Val198Ile		Yes	Yes	2	0	0	0	0	0	0	0	0	0	0	0	0	0	0	0	0	0	0	0	0	0	0	1	0	0	0	1
222102	G	A	SNV	MODERATE	missense_variant	lmo0215	lmo0215	NP_463746.1	hypothetical protein	p.Val245Ile		Yes	Yes	2	0	0	0	0	0	0	0	0	0	0	0	0	0	0	0	0	0	0	0	0	0	0	1	0	0	0	1
222696	G	A	SNV	MODERATE	missense_variant	lmo0215	lmo0215	NP_463746.1	hypothetical protein	p.Val443Met		Yes	Yes	2	0	0	0	0	0	0	0	0	0	0	0	0	0	0	0	0	0	0	0	0	0	0	1	0	0	0	1
225531	G	T	SNV	MODERATE	missense_variant	lmo0219	lmo0219	NP_463750.1	hypothetical protein	p.Asp324Tyr		Yes	Yes	0	0	0	0	1	0	0	0	0	0	0	0	0	0	0	0	0	0	0	0	0	0	0	0	0	0	0	1
229187	C	T	SNV	MODERATE	missense_variant	lmo0221	lmo0221	NP_463752.1	pantothenate kinase	p.Ser48Leu		Yes	Yes	0	0	0	0	0	0	0	0	0	0	0	0	0	0	0	0	0	0	0	0	0	0	0	1	0	0	0	1
230607	A	C	SNV	MODERATE	missense_variant	hslO	lmo0222	NP_463753.1	heat shock protein 33	p.Glu256Asp		Yes	Yes	0	0	0	0	0	0	0	0	0	0	0	1	0	0	0	0	0	0	0	0	0	0	0	0	0	0	0	1
230647	G	T	SNV	MODERATE	missense_variant	hslO	lmo0222	NP_463753.1	heat shock protein 33	p.Ala270Ser		Yes	Yes	0	0	0	0	0	0	0	0	0	0	0	0	0	0	0	0	0	0	0	0	0	0	0	1	0	0	0	1
232792	A	G	SNV	MODERATE	missense_variant	sul	lmo0224	NP_463755.1	dihydropteroate synthases	p.Glu44Gly		Yes	Yes	0	0	0	0	0	0	0	0	0	0	0	0	0	0	0	0	0	0	0	0	0	0	0	1	0	0	0	1
249258	G	C	SNV	MODERATE	missense_variant	lmo0230	lmo0230	NP_463761.1	hypothetical protein	p.Cys78Ser		Yes	Yes	0	0	0	0	0	0	0	0	0	0	0	0	0	0	0	0	0	1	0	0	0	0	0	0	0	0	0	1
249533	G	A	SNV	MODERATE	missense_variant	lmo0230	lmo0230	NP_463761.1	hypothetical protein	p.Glu170Lys		Yes	Yes	0	0	0	0	0	0	0	0	0	0	0	0	0	0	0	0	0	0	0	0	0	0	0	1	0	0	0	1
256486	A	G	SNV	MODERATE	missense_variant	ispD	lmo0235	NP_463766.1	2-C-methyl-D-erythritol 4-phosphate cytidylyltrans...	p.Ile229Met		Yes	Yes	1	0	0	0	0	0	0	0	0	0	0	1	0	0	0	0	0	0	0	0	0	0	0	0	0	0	0	1
257791	G	A	SNV	MODERATE	missense_variant	gltX	lmo0237	NP_463768.1	glutamyl-tRNA synthetase	p.Arg270His		Yes	Yes	0	0	0	0	0	0	0	0	0	0	0	1	0	0	0	0	0	0	0	0	0	0	0	0	0	0	0	1
258992	G	A	SNV	MODERATE	missense_variant	cysE	lmo0238	NP_463769.1	serine O-acetyltransferase	p.Arg46His		Yes	Yes	0	0	0	0	0	0	0	0	0	0	0	0	0	0	0	0	0	0	0	0	0	0	0	1	0	0	0	1
262206	G	A	SNV	MODERATE	missense_variant	lmo0242	lmo0242	NP_463773.1	hypothetical protein	p.Arg48Gln		Yes	Yes	0	0	0	0	0	0	0	0	0	0	0	0	0	0	0	0	0	0	0	0	1	0	0	0	0	0	0	1
267662	G	A	SNV	MODERATE	missense_variant	lmo0252	lmo0252	NP_463783.1	penicilinase repressor	p.Val45Ile		Yes	Yes	0	0	0	0	0	0	0	0	0	0	0	0	0	0	0	0	0	0	0	0	0	0	0	1	0	0	0	1
267791	G	A	SNV	MODERATE	missense_variant	lmo0252	lmo0252	NP_463783.1	penicilinase repressor	p.Glu88Lys		Yes	Yes	0	0	0	0	0	0	0	0	0	0	0	0	0	0	0	0	0	0	0	0	0	0	0	1	0	0	0	1
267796	G	T	SNV	MODERATE	missense_variant	lmo0252	lmo0252	NP_463783.1	penicilinase repressor	p.Glu89Asp		Yes	Yes	0	0	0	0	0	0	0	0	0	0	0	0	0	0	0	0	0	0	0	0	0	0	0	1	0	0	0	1
268759	A	G	SNV	MODERATE	missense_variant	lmo0253	lmo0253	NP_463784.1	penicillinase antirepressor	p.Glu284Gly		Yes	No	0	0	0	0	0	0	0	0	0	0	0	0	0	0	0	0	0	0	0	0	0	0	0	1	0	0	0	1
269157	G	T	SNV	MODERATE	missense_variant	lmo0254	lmo0254	NP_463785.1	hypothetical protein	p.Ala31Ser		Yes	Yes	0	0	0	0	0	0	0	0	0	0	0	1	0	0	0	0	0	0	0	0	0	0	0	0	0	0	0	1
271739	G	T	SNV	MODERATE	missense_variant	lmo0257	lmo0257	NP_463788.1	hypothetical protein	p.Gly139Val		Yes	Yes	0	0	0	0	0	0	0	0	0	0	0	0	0	0	0	0	0	0	0	0	1	0	0	0	0	0	0	1
279305	G	A	SNV	MODERATE	missense_variant	rpoC	lmo0259	NP_463790.1	DNA-directed RNA polymerase subunit beta'	p.Val860Ile		Yes	Yes	0	0	0	0	0	0	0	0	0	0	0	1	0	0	0	0	0	0	0	0	0	0	0	0	0	0	0	1
280313	G	A	SNV	MODERATE	missense_variant	rpoC	lmo0259	NP_463790.1	DNA-directed RNA polymerase subunit beta'	p.Asp1196Asn		Yes	No	0	0	0	0	0	0	0	0	0	0	0	0	0	0	0	0	0	0	0	0	0	0	0	1	0	0	0	1
280605	A	T	SNV	MODERATE	missense_variant	lmo0260	lmo0260	NP_463791.1	hypothetical protein	p.Ile66Leu		Yes	Yes	0	0	0	0	0	0	0	0	0	0	0	1	0	0	0	0	0	0	0	0	0	0	0	0	0	0	0	1
282195	C	T	SNV	MODERATE	missense_variant	lmo0261	lmo0261	NP_463792.1	phospho-beta-glucosidase	p.Thr392Ile		Yes	Yes	10	0	0	0	0	0	0	0	0	1	0	0	0	0	0	0	0	0	0	0	0	0	0	0	0	1	0	2
282827	G	A	SNV	MODERATE	missense_variant	inlG	lmo0262	NP_463793.1	internalin G	p.Val25Ile		Yes	Yes	3	0	0	0	0	0	0	0	0	0	0	1	0	0	0	0	0	0	0	0	0	0	0	0	0	0	0	1
282839	C	T	SNV	MODERATE	missense_variant	inlG	lmo0262	NP_463793.1	internalin G	p.His29Tyr		Yes	Yes	3	0	0	0	0	0	0	0	0	0	0	1	0	0	0	0	0	0	0	0	0	0	0	0	0	0	0	1
282993	A	G	SNV	MODERATE	missense_variant	inlG	lmo0262	NP_463793.1	internalin G	p.Lys80Arg		Yes	Yes	3	0	0	0	0	0	0	0	0	0	0	1	0	0	0	0	0	0	0	0	0	0	0	0	0	0	0	1
283034	A	G	SNV	MODERATE	missense_variant	inlG	lmo0262	NP_463793.1	internalin G	p.Ile94Val		Yes	Yes	3	0	0	0	0	0	0	0	0	0	0	1	0	0	0	0	0	0	0	0	0	0	0	0	0	0	0	1
283060	G	T	SNV	MODERATE	missense_variant	inlG	lmo0262	NP_463793.1	internalin G	p.Met102Ile		Yes	Yes	3	0	0	0	0	0	0	0	0	0	0	1	0	0	0	0	0	0	0	0	0	0	0	0	0	0	0	1
283181	C	A	SNV	MODERATE	missense_variant	inlG	lmo0262	NP_463793.1	internalin G	p.Gln143Lys		Yes	Yes	3	0	0	0	0	0	0	0	0	0	0	1	0	0	0	0	0	0	0	0	0	0	0	0	0	0	0	1
283183	G	C	SNV	MODERATE	missense_variant	inlG	lmo0262	NP_463793.1	internalin G	p.Gln143His		Yes	Yes	3	0	0	0	0	0	0	0	0	0	0	1	0	0	0	0	0	0	0	0	0	0	0	0	0	0	0	1
283406	G	A	SNV	MODERATE	missense_variant	inlG	lmo0262	NP_463793.1	internalin G	p.Ala218Thr		Yes	Yes	3	0	0	0	0	0	0	0	0	0	0	1	0	0	0	0	0	0	0	0	0	0	0	0	0	0	0	1
284494	A	G	SNV	MODERATE	missense_variant	inlH	lmo0263	NP_463794.1	internalin H	p.Ile44Val		Yes	Yes	4	0	0	0	0	0	0	0	0	0	0	1	0	0	0	0	0	0	0	0	0	0	0	0	0	0	0	1
284764	A	T	SNV	MODERATE	missense_variant	inlH	lmo0263	NP_463794.1	internalin H	p.Asn134Tyr		Yes	Yes	4	0	0	0	0	0	0	0	0	1	0	0	0	0	0	0	0	0	0	0	0	0	0	0	0	1	0	2
285949	A	G	SNV	MODERATE	missense_variant	inlH	lmo0263	NP_463794.1	internalin H	p.Ile529Val		Yes	Yes	4	0	0	0	0	0	0	0	0	0	0	0	0	0	0	0	0	0	0	0	0	0	0	1	0	0	0	1
286403	C	T	SNV	MODERATE	missense_variant	inlE	lmo0264	NP_463795.1	internalin E	p.Ala62Val		Yes	Yes	5	0	0	0	0	0	0	0	0	0	0	0	0	0	0	0	0	0	0	0	0	0	0	1	0	0	0	1
286763	G	C	SNV	MODERATE	missense_variant	inlE	lmo0264	NP_463795.1	internalin E	p.Gly182Ala		Yes	Yes	5	0	0	0	0	0	0	0	0	0	0	0	0	0	0	0	0	0	0	0	0	0	0	1	0	0	0	1
286768	T	A	SNV	MODERATE	missense_variant	inlE	lmo0264	NP_463795.1	internalin E	p.Ser184Thr		Yes	Yes	5	0	0	0	0	0	0	0	0	0	0	0	0	0	0	0	0	0	0	0	0	0	0	1	0	0	0	1
286834	T	G	SNV	MODERATE	missense_variant	inlE	lmo0264	NP_463795.1	internalin E	p.Ser206Ala		Yes	Yes	5	0	0	0	0	0	0	0	0	0	0	1	0	0	0	0	0	0	0	0	0	0	0	0	0	0	0	1
287231	C	A	SNV	MODERATE	missense_variant	inlE	lmo0264	NP_463795.1	internalin E	p.Pro338Gln		Yes	Yes	5	0	0	0	0	0	0	0	0	0	0	0	0	0	0	0	0	0	0	0	0	0	0	1	0	0	0	1
288813	C	A	SNV	MODERATE	missense_variant	lmo0265	lmo0265	NP_463796.1	succinyl-diaminopimelate desuccinylase	p.Leu321Ile		Yes	Yes	1	0	0	0	0	0	0	0	0	0	0	0	0	0	0	0	0	0	0	0	0	0	0	1	0	0	0	1
290298	A	G	SNV	MODERATE	missense_variant	lmo0267	lmo0267	NP_463798.1	hypothetical protein	p.Gln246Arg		Yes	Yes	2	0	0	0	0	0	0	0	0	0	0	0	0	0	0	0	0	0	0	0	1	0	0	1	0	0	0	2
291094	C	G	SNV	MODERATE	missense_variant	lmo0268	lmo0268	NP_463799.1	phosphoglycerate mutase	p.Gln168Glu		Yes	Yes	5	0	0	0	0	0	1	0	0	0	0	0	0	0	0	0	0	0	0	0	0	0	0	0	0	0	0	1
292362	C	A	SNV	MODERATE	missense_variant	lmo0269	lmo0269	NP_463800.1	transporter	p.Leu351Ile		Yes	Yes	0	0	0	0	0	0	0	0	0	0	0	0	0	0	0	0	0	0	0	0	1	0	0	0	0	0	0	1
292669	T	C	SNV	MODERATE	missense_variant	lmo0269	lmo0269	NP_463800.1	transporter	p.Val453Ala		Yes	Yes	0	0	0	0	0	0	0	0	0	0	0	0	0	0	0	0	0	0	0	0	0	0	0	1	0	0	0	1
293106	C	T	SNV	MODERATE	missense_variant	lmo0269	lmo0269	NP_463800.1	transporter	p.Pro599Ser		Yes	Yes	0	0	0	0	0	0	0	0	0	0	0	1	0	0	0	0	0	0	0	0	0	0	0	0	0	0	0	1
293523	G	A	SNV	MODERATE	missense_variant	lmo0270	lmo0270	NP_463801.1	hypothetical protein	p.Pro107Ser		Yes	Yes	0	0	0	0	0	0	0	0	0	0	0	1	0	0	0	0	0	0	0	0	0	0	0	0	0	0	0	1
293687	T	G	SNV	MODERATE	missense_variant	lmo0270	lmo0270	NP_463801.1	hypothetical protein	p.Glu52Ala		Yes	Yes	0	0	0	0	0	0	0	0	0	0	0	0	0	0	0	0	0	0	0	0	1	0	0	1	0	0	0	2
297086	T	G	SNV	MODERATE	missense_variant	lmo0274	lmo0274	NP_463805.1	hypothetical protein	p.Ile156Leu		Yes	Yes	3	0	0	0	0	0	0	0	0	0	0	1	0	0	0	0	0	0	0	0	0	0	0	0	0	0	0	1
297486	G	T	SNV	MODERATE	missense_variant	lmo0274	lmo0274	NP_463805.1	hypothetical protein	p.Asn22Lys		Yes	Yes	3	0	0	0	0	0	0	0	0	0	0	1	0	0	0	0	0	0	0	0	0	0	0	0	0	0	0	1
303797	C	T	SNV	MODERATE	missense_variant	lmo0279	lmo0279	NP_463810.1	anaerobic ribonucleoside triphosphate reductase	p.Pro597Leu		Yes	Yes	0	0	0	0	0	0	1	0	0	0	0	0	0	0	0	0	0	0	0	0	0	0	0	0	0	0	0	1
305109	T	G	SNV	MODERATE	missense_variant	lmo0281	lmo0281	NP_463812.1	hypothetical protein	p.Met169Leu		Yes	Yes	6	0	0	0	0	0	0	0	0	0	0	1	0	0	0	0	0	0	0	0	0	0	0	0	0	0	0	1
305147	G	T	SNV	MODERATE	missense_variant	lmo0281	lmo0281	NP_463812.1	hypothetical protein	p.Thr156Lys		Yes	Yes	6	0	0	0	0	0	0	0	0	0	0	1	0	0	0	0	0	0	0	0	0	0	0	0	0	0	0	1
305163	C	A	SNV	MODERATE	missense_variant	lmo0281	lmo0281	NP_463812.1	hypothetical protein	p.Gly151Cys		Yes	Yes	6	0	0	0	0	0	0	0	0	0	0	1	0	0	0	0	0	0	0	0	0	0	0	0	0	0	0	1
305166	T	G	SNV	MODERATE	missense_variant	lmo0281	lmo0281	NP_463812.1	hypothetical protein	p.Met150Leu		Yes	Yes	6	0	0	0	0	0	0	0	0	0	0	1	0	0	0	0	0	0	0	0	0	0	0	0	0	0	0	1
305432	C	T	SNV	MODERATE	missense_variant	lmo0281	lmo0281	NP_463812.1	hypothetical protein	p.Ser61Asn		Yes	Yes	6	0	0	0	0	0	0	0	0	0	0	1	0	0	0	0	0	0	0	0	0	0	0	0	0	0	0	1
305438	G	A	SNV	MODERATE	missense_variant	lmo0281	lmo0281	NP_463812.1	hypothetical protein	p.Ser59Phe		Yes	Yes	6	0	0	0	0	0	0	0	0	0	0	1	0	0	0	0	0	0	0	0	0	0	0	0	0	0	0	1
305492	T	G	SNV	MODERATE	missense_variant	lmo0281	lmo0281	NP_463812.1	hypothetical protein	p.Asn41Thr		Yes	Yes	6	0	0	0	0	0	0	0	0	0	0	1	0	0	0	0	0	0	0	0	0	0	0	0	0	0	0	1
305501	T	G	SNV	MODERATE	missense_variant	lmo0281	lmo0281	NP_463812.1	hypothetical protein	p.Gln38Pro		Yes	Yes	6	0	0	0	0	0	0	0	0	0	0	1	0	0	0	0	0	0	0	0	0	0	0	0	0	0	0	1
305502	G	T	SNV	MODERATE	missense_variant	lmo0281	lmo0281	NP_463812.1	hypothetical protein	p.Gln38Lys		Yes	Yes	6	0	0	0	0	0	0	0	0	0	0	1	0	0	0	0	0	0	0	0	0	0	0	0	0	0	0	1
305505	A	T	SNV	MODERATE	missense_variant	lmo0281	lmo0281	NP_463812.1	hypothetical protein	p.Ser37Thr		Yes	Yes	6	0	0	0	0	0	0	0	0	0	0	1	0	0	0	0	0	0	0	0	0	0	0	0	0	0	0	1
305507	G	A	SNV	MODERATE	missense_variant	lmo0281	lmo0281	NP_463812.1	hypothetical protein	p.Ala36Val		Yes	Yes	6	0	0	0	0	0	0	0	0	0	0	1	0	0	0	0	0	0	0	0	0	0	0	0	0	0	0	1
305508	C	A	SNV	MODERATE	missense_variant	lmo0281	lmo0281	NP_463812.1	hypothetical protein	p.Ala36Ser		Yes	Yes	6	0	0	0	0	0	0	0	0	0	0	1	0	0	0	0	0	0	0	0	0	0	0	0	0	0	0	1
305521	A	T	SNV	MODERATE	missense_variant	lmo0281	lmo0281	NP_463812.1	hypothetical protein	p.Asp31Glu		Yes	Yes	6	0	0	0	0	0	0	0	0	0	0	1	0	0	0	0	0	0	0	0	0	0	0	0	0	0	0	1
305554	T	G	SNV	MODERATE	missense_variant	lmo0281	lmo0281	NP_463812.1	hypothetical protein	p.Lys20Asn		Yes	Yes	6	0	0	0	0	0	0	0	0	0	0	1	0	0	0	0	0	0	0	0	0	0	0	0	0	0	0	1
305896	T	G	SNV	MODERATE	missense_variant	lmo0282	lmo0282	NP_463813.1	hypothetical protein	p.Asn220Thr		Yes	Yes	1	0	0	0	0	0	0	0	0	0	0	0	0	0	0	0	0	0	0	0	1	0	0	0	0	0	0	1
306143	C	T	SNV	MODERATE	missense_variant	lmo0282	lmo0282	NP_463813.1	hypothetical protein	p.Val138Ile		Yes	Yes	1	0	0	0	0	0	0	0	0	0	0	0	0	0	0	0	0	0	0	0	1	0	0	0	0	0	0	1
306473	C	T	SNV	MODERATE	missense_variant	lmo0282	lmo0282	NP_463813.1	hypothetical protein	p.Val28Ile		Yes	Yes	1	0	0	0	0	0	0	0	0	0	0	1	0	0	0	0	0	0	0	0	0	0	0	0	0	0	0	1
306520	A	G	SNV	MODERATE	missense_variant	lmo0282	lmo0282	NP_463813.1	hypothetical protein	p.Val12Ala		Yes	Yes	1	0	0	0	0	0	0	0	0	0	0	1	0	0	0	0	0	0	0	0	0	0	0	0	0	0	0	1
306990	T	C	SNV	MODERATE	missense_variant	lmo0283	lmo0283	NP_463814.1	ABC transporter permease	p.Tyr106Cys		Yes	Yes	1	0	0	0	0	0	0	0	0	0	0	0	0	0	0	0	0	0	0	0	0	0	0	0	1	0	0	1
311392	G	T	SNV	MODERATE	missense_variant	lmo0287	lmo0287	NP_463818.1	two-component response regulator	p.Arg154Leu		Yes	Yes	9	0	0	0	0	0	0	0	0	0	0	0	0	0	0	0	0	0	0	1	0	0	0	0	0	0	0	1
312746	C	T	SNV	MODERATE	missense_variant	lmo0288	lmo0288	NP_463819.1	two-component sensor histidine kinase	p.Ala306Val		Yes	Yes	1	0	1	0	0	0	0	0	0	0	1	0	0	0	0	0	0	0	0	0	0	0	0	0	0	0	0	2
316746	G	A	SNV	MODERATE	missense_variant	lmo0291	lmo0291	NP_463822.1	hypothetical protein	p.Asp268Asn		Yes	Yes	0	0	0	0	0	0	0	0	0	0	0	1	0	0	0	0	0	0	0	0	0	0	0	0	0	0	0	1
319907	C	A	SNV	MODERATE	missense_variant	lmo0294	lmo0294	NP_463825.1	LysR family transcriptional regulator	p.Ala173Ser		Yes	No	0	0	0	0	0	0	0	0	0	0	0	0	0	0	0	0	0	0	0	0	0	0	0	1	0	0	0	1
321775	A	G	SNV	MODERATE	missense_variant	lmo0296	lmo0296	NP_463827.1	hypothetical protein	p.Ile96Val		Yes	Yes	0	0	0	0	0	0	0	0	0	0	0	1	0	0	0	0	0	0	0	0	0	0	0	0	0	0	0	1
325927	A	C	SNV	MODERATE	missense_variant	lmo0300	lmo0300	NP_463831.1	phospho-beta-galactosidase	p.Asp398Glu		Yes	Yes	10	0	0	0	0	0	0	0	0	0	0	0	0	0	0	0	0	0	0	0	1	0	0	0	0	0	0	1
325940	A	T	SNV	MODERATE	missense_variant	lmo0300	lmo0300	NP_463831.1	phospho-beta-galactosidase	p.Phe394Tyr		Yes	Yes	10	0	0	0	0	0	0	0	0	0	0	0	0	0	0	0	0	0	0	0	1	0	0	0	0	0	0	1
327047	T	C	SNV	MODERATE	missense_variant	lmo0300	lmo0300	NP_463831.1	phospho-beta-galactosidase	p.Lys25Arg		Yes	Yes	10	0	0	0	0	0	0	0	0	0	0	0	0	0	1	0	0	0	0	0	0	0	0	0	0	0	0	1
327050	C	G	SNV	MODERATE	missense_variant	lmo0300	lmo0300	NP_463831.1	phospho-beta-galactosidase	p.Gly24Ala		Yes	Yes	10	0	0	0	0	0	0	0	0	0	0	1	0	0	0	0	0	0	0	0	0	0	0	0	0	0	0	1
328047	A	G	SNV	MODERATE	missense_variant	lmo0303	lmo0303	NP_463834.1	putaive secreted, lysin rich protein	p.Glu36Gly		Yes	Yes	0	0	0	0	0	0	0	0	0	0	0	0	0	0	0	0	0	0	0	0	0	0	0	1	0	0	0	1
329949	C	T	SNV	MODERATE	missense_variant	lmo0304	lmo0304	NP_463835.1	hypothetical protein	p.Pro417Ser		Yes	Yes	0	0	0	0	0	0	0	0	0	0	0	0	0	0	0	0	0	0	0	0	1	0	0	0	0	0	0	1
329971	G	A	SNV	MODERATE	missense_variant	lmo0305	lmo0305	NP_463836.1	L-allo-threonine aldolase	p.Gly17Ser		Yes	Yes	0	0	0	0	0	0	0	0	0	0	0	0	0	0	0	0	0	0	0	0	1	0	0	0	0	0	0	1
329983	C	T	SNV	MODERATE	missense_variant	lmo0305	lmo0305	NP_463836.1	L-allo-threonine aldolase	p.Pro21Ser		Yes	Yes	0	0	0	0	0	0	0	0	0	0	0	0	0	0	0	0	0	0	0	0	1	0	0	0	0	0	0	1
329995	G	A	SNV	MODERATE	missense_variant	lmo0305	lmo0305	NP_463836.1	L-allo-threonine aldolase	p.Gly25Ser		Yes	Yes	0	0	0	0	0	0	0	0	0	0	0	0	0	0	0	0	0	0	0	0	1	0	0	0	0	0	0	1
330005	C	A	SNV	MODERATE	missense_variant	lmo0305	lmo0305	NP_463836.1	L-allo-threonine aldolase	p.Thr28Lys		Yes	Yes	0	0	0	0	0	0	0	0	0	0	0	0	0	0	0	0	0	0	0	0	1	0	0	0	0	0	0	1
330473	C	T	SNV	MODERATE	missense_variant	lmo0305	lmo0305	NP_463836.1	L-allo-threonine aldolase	p.Thr184Met		Yes	Yes	0	0	0	0	0	0	0	0	0	0	0	0	0	0	0	0	0	0	0	0	1	0	0	0	0	0	0	1
330779	C	T	SNV	MODERATE	missense_variant	lmo0305	lmo0305	NP_463836.1	L-allo-threonine aldolase	p.Pro286Leu		Yes	Yes	0	0	0	0	0	0	0	0	0	0	0	0	0	0	0	0	0	0	0	0	1	0	0	0	0	0	0	1
330865	G	A	SNV	MODERATE	missense_variant	lmo0305	lmo0305	NP_463836.1	L-allo-threonine aldolase	p.Val315Ile		Yes	Yes	0	0	0	0	0	0	0	0	0	0	0	0	0	0	0	0	0	0	0	0	1	0	0	0	0	0	0	1
339279	C	G	SNV	MODERATE	missense_variant	lmo0314	lmo0314	NP_463844.1	hypothetical protein	p.Leu4Val		Yes	Yes	1	0	0	0	0	0	0	0	1	0	0	0	0	0	0	0	0	0	0	0	0	0	0	0	0	0	0	1
339423	C	T	SNV	MODERATE	missense_variant	lmo0314	lmo0314	NP_463844.1	hypothetical protein	p.His52Tyr		Yes	Yes	1	0	0	0	0	0	0	0	0	0	0	0	0	0	0	0	0	0	0	0	1	0	0	0	0	0	0	1
339514	A	G	SNV	MODERATE	missense_variant	lmo0314	lmo0314	NP_463844.1	hypothetical protein	p.Asn82Ser		Yes	Yes	1	0	0	0	0	0	0	0	0	0	0	0	0	0	0	0	0	0	0	0	0	0	0	1	0	0	0	1
339987	G	A	SNV	MODERATE	missense_variant	lmo0314	lmo0314	NP_463844.1	hypothetical protein	p.Val240Met		Yes	Yes	1	0	0	0	0	0	0	0	0	0	0	1	0	0	0	0	0	0	0	0	0	0	0	0	0	0	0	1
340005	C	A	SNV	MODERATE	missense_variant	lmo0314	lmo0314	NP_463844.1	hypothetical protein	p.Leu246Ile		Yes	Yes	1	0	0	0	0	0	0	0	0	0	0	1	0	0	0	0	0	0	0	0	0	0	0	0	0	0	0	1
340470	G	C	SNV	MODERATE	missense_variant	lmo0315	lmo0315	NP_463845.1	thiamin biosynthesis protein	p.Glu65Gln		Yes	Yes	0	0	0	0	0	0	0	0	0	0	0	1	0	0	0	0	0	0	0	0	1	0	0	0	0	0	0	2
340929	C	T	SNV	MODERATE	missense_variant	lmo0315	lmo0315	NP_463845.1	thiamin biosynthesis protein	p.Arg218Cys		Yes	Yes	0	0	0	0	0	0	0	0	0	0	0	1	0	0	0	0	0	0	0	0	0	0	0	0	0	0	0	1
342313	A	G	SNV	MODERATE	missense_variant	lmo0317	lmo0317	NP_463847.1	phosphomethylpyrimidine kinase	p.Tyr188Cys		Yes	Yes	1	0	0	0	0	0	0	0	0	0	0	0	0	0	0	0	0	0	0	0	0	0	0	1	0	0	0	1
342357	G	A	SNV	MODERATE	missense_variant	lmo0317	lmo0317	NP_463847.1	phosphomethylpyrimidine kinase	p.Asp203Asn		Yes	Yes	1	0	0	0	0	0	0	0	0	0	0	0	0	0	0	0	0	0	0	0	1	0	0	0	0	0	0	1
342569	G	A	SNV	MODERATE	missense_variant	thiE	lmo0318	NP_463848.1	thiamine-phosphate pyrophosphorylase	p.Val7Ile		Yes	Yes	0	0	0	0	0	0	0	0	0	0	0	1	0	0	0	0	0	0	0	0	0	0	0	0	0	0	0	1
342683	T	G	SNV	MODERATE	missense_variant	thiE	lmo0318	NP_463848.1	thiamine-phosphate pyrophosphorylase	p.Ser45Ala		Yes	Yes	0	0	0	0	0	0	0	0	0	0	0	1	0	0	0	0	0	0	0	0	0	0	0	0	0	0	0	1
342711	A	G	SNV	MODERATE	missense_variant	thiE	lmo0318	NP_463848.1	thiamine-phosphate pyrophosphorylase	p.Glu54Gly		Yes	Yes	0	0	0	0	0	0	0	0	0	0	0	1	0	0	0	0	0	0	0	0	0	0	0	0	0	0	0	1
343152	A	C	SNV	MODERATE	missense_variant	thiE	lmo0318	NP_463848.1	thiamine-phosphate pyrophosphorylase	p.His201Pro		Yes	Yes	0	0	0	0	0	0	0	0	0	0	0	0	0	0	0	0	0	0	0	0	0	0	0	1	0	0	0	1
343838	T	C	SNV	MODERATE	missense_variant	lmo0319	lmo0319	NP_463849.1	phospho-beta-glucosidase	p.Thr267Ala		Yes	Yes	10	0	0	0	0	0	0	0	0	0	0	1	0	0	0	0	0	0	0	0	0	0	0	0	0	0	0	1
344275	T	A	SNV	MODERATE	missense_variant	lmo0319	lmo0319	NP_463849.1	phospho-beta-glucosidase	p.Glu121Val		Yes	Yes	10	0	0	0	0	0	0	0	0	0	0	0	0	0	1	0	0	0	0	0	0	0	0	0	0	0	0	1
345184	T	G	SNV	MODERATE	missense_variant	lmo0320	lmo0320	NP_463850.1	peptidoglycan-bound surface protein	p.Asp289Ala		Yes	Yes	0	0	0	0	0	0	0	0	0	0	0	0	0	0	0	0	0	0	0	0	0	0	0	1	0	0	0	1
345422	C	T	SNV	MODERATE	missense_variant	lmo0320	lmo0320	NP_463850.1	peptidoglycan-bound surface protein	p.Val210Ile		Yes	Yes	0	0	0	0	0	0	0	0	0	0	0	0	0	0	0	0	0	0	0	0	1	0	0	1	0	0	0	2
347669	C	T	SNV	MODERATE	missense_variant	lmo0323	lmo0323	NP_463853.1	hypothetical protein	p.Asp254Asn		Yes	Yes	0	0	0	0	0	0	0	0	0	0	0	0	0	0	0	0	0	0	0	0	0	0	0	1	0	0	0	1
347723	C	T	SNV	MODERATE	missense_variant	lmo0323	lmo0323	NP_463853.1	hypothetical protein	p.Asp236Asn		Yes	Yes	0	0	0	0	0	0	0	0	0	0	0	0	0	0	0	0	0	0	0	0	1	0	0	0	0	0	0	1
348326	A	G	SNV	MODERATE	missense_variant	lmo0323	lmo0323	NP_463853.1	hypothetical protein	p.Tyr35His		Yes	Yes	0	0	0	0	0	0	0	0	0	0	0	1	0	0	0	0	0	0	0	0	0	0	0	0	0	0	0	1
348667	G	A	SNV	MODERATE	missense_variant	lmo0324	lmo0324	NP_463854.1	hypothetical protein	p.Gly28Arg		Yes	Yes	0	0	0	0	0	0	0	0	0	0	0	1	0	0	0	0	0	0	0	0	0	0	0	0	0	0	0	1
348790	G	A	SNV	MODERATE	missense_variant	lmo0324	lmo0324	NP_463854.1	hypothetical protein	p.Val69Ile		Yes	Yes	0	0	0	0	0	0	0	0	0	0	0	1	0	0	0	0	0	0	0	0	0	0	0	0	0	0	0	1
348812	T	C	SNV	MODERATE	missense_variant	lmo0324	lmo0324	NP_463854.1	hypothetical protein	p.Val76Ala		Yes	Yes	0	0	0	0	0	0	0	0	0	0	0	1	0	0	0	0	0	0	0	0	0	0	0	0	0	0	0	1
349660	C	T	SNV	MODERATE	missense_variant	lmo0325	lmo0325	NP_463855.1	transcriptional regulator	p.Ala112Val		Yes	Yes	3	0	0	0	0	0	0	0	0	0	0	1	0	0	0	0	0	0	0	0	0	0	0	0	0	0	0	1
350155	A	G	SNV	MODERATE	missense_variant	lmo0325	lmo0325	NP_463855.1	transcriptional regulator	p.Glu277Gly		Yes	Yes	3	0	0	0	0	0	0	0	0	0	0	0	0	0	0	0	0	0	0	0	1	0	0	1	0	0	0	2
350930	G	A	SNV	MODERATE	missense_variant	lmo0326	lmo0326	NP_463856.1	transcriptional regulator	p.Arg180His		Yes	Yes	3	0	0	0	0	0	0	0	0	0	0	0	0	0	0	0	0	0	0	0	0	0	0	1	0	0	0	1
350956	T	C	SNV	MODERATE	missense_variant	lmo0326	lmo0326	NP_463856.1	transcriptional regulator	p.Ser189Pro		Yes	Yes	3	0	0	0	0	0	0	0	0	0	0	0	0	0	0	0	0	0	0	0	0	0	0	1	0	0	0	1
350985	T	A	SNV	MODERATE	missense_variant	lmo0326	lmo0326	NP_463856.1	transcriptional regulator	p.Asp198Glu		Yes	Yes	3	0	0	0	0	0	0	0	0	0	0	1	0	0	0	0	0	0	0	0	0	0	0	0	0	0	0	1
351117	A	T	SNV	MODERATE	missense_variant	lmo0326	lmo0326	NP_463856.1	transcriptional regulator	p.Arg242Ser		Yes	Yes	3	0	0	0	0	0	0	0	0	0	0	0	0	0	0	0	0	0	0	0	0	0	0	1	0	0	0	1
351233	G	T	SNV	MODERATE	missense_variant	lmo0326	lmo0326	NP_463856.1	transcriptional regulator	p.Arg281Met		Yes	Yes	3	0	0	0	0	0	0	0	0	0	0	0	0	0	0	0	0	0	0	0	0	0	0	1	0	0	0	1
351786	A	G	SNV	MODERATE	missense_variant	lmo0327	lmo0327	NP_463857.1	cell surface protein	p.Lys110Glu		Yes	Yes	0	0	0	0	0	0	0	0	0	0	0	0	0	0	0	0	0	0	0	0	1	0	0	1	0	0	0	2
353547	G	T	SNV	MODERATE	missense_variant	lmo0327	lmo0327	NP_463857.1	cell surface protein	p.Ala697Ser		Yes	Yes	0	0	0	0	0	0	0	0	0	0	0	1	0	0	0	0	0	0	0	0	0	0	0	0	0	0	0	1
353991	G	A	SNV	MODERATE	missense_variant	lmo0327	lmo0327	NP_463857.1	cell surface protein	p.Ala845Thr		Yes	Yes	0	0	0	0	0	0	0	0	0	0	0	0	0	0	0	0	0	0	0	0	1	0	0	0	0	0	0	1
354091	C	T	SNV	MODERATE	missense_variant	lmo0327	lmo0327	NP_463857.1	cell surface protein	p.Ala878Val		Yes	No	0	0	0	0	0	0	0	0	0	0	0	0	0	0	0	0	0	0	0	0	1	0	0	0	0	0	0	1
354213	A	T	SNV	MODERATE	missense_variant	lmo0327	lmo0327	NP_463857.1	cell surface protein	p.Thr919Ser		Yes	Yes	0	0	0	0	0	0	0	0	0	0	0	0	0	0	0	0	0	0	0	0	0	0	0	1	0	0	0	1
354606	A	G	SNV	MODERATE	missense_variant	lmo0327	lmo0327	NP_463857.1	cell surface protein	p.Thr1050Ala		Yes	Yes	0	0	0	0	0	0	0	0	0	0	0	1	0	0	0	0	0	0	0	0	0	0	0	0	0	0	0	1
354991	C	T	SNV	MODERATE	missense_variant	lmo0327	lmo0327	NP_463857.1	cell surface protein	p.Ala1178Val		Yes	Yes	0	0	0	0	0	0	0	0	0	0	0	0	0	0	0	0	0	0	0	0	1	0	0	0	0	0	0	1
357804	A	G	SNV	MODERATE	missense_variant	lmo0331	lmo0331	NP_463861.1	internalin	p.Phe625Leu		Yes	Yes	2	0	0	0	0	0	0	0	0	0	0	0	0	0	0	0	0	0	0	0	0	0	0	1	0	0	0	1
358031	T	G	SNV	MODERATE	missense_variant	lmo0331	lmo0331	NP_463861.1	internalin	p.Glu549Ala		Yes	Yes	2	0	0	0	0	0	0	0	0	0	0	0	0	0	0	0	0	0	0	0	1	0	0	0	0	0	0	1
358079	G	A	SNV	MODERATE	missense_variant	lmo0331	lmo0331	NP_463861.1	internalin	p.Ser533Leu		Yes	Yes	2	0	0	0	0	0	0	0	0	1	0	0	0	0	0	0	0	0	0	0	0	0	0	0	0	1	0	2
358124	A	G	SNV	MODERATE	missense_variant	lmo0331	lmo0331	NP_463861.1	internalin	p.Phe518Ser		Yes	Yes	2	0	0	0	0	0	0	0	0	0	0	0	0	0	0	0	0	0	0	0	1	0	0	0	0	0	0	1
358140	C	T	SNV	MODERATE	missense_variant	lmo0331	lmo0331	NP_463861.1	internalin	p.Ala513Thr		Yes	Yes	2	0	0	0	0	0	0	0	0	0	0	0	0	0	0	0	0	0	0	0	1	0	0	0	0	0	0	1
358220	G	A	SNV	MODERATE	missense_variant	lmo0331	lmo0331	NP_463861.1	internalin	p.Thr486Ile		Yes	Yes	2	0	0	0	0	0	0	0	0	0	0	0	0	0	0	0	0	0	0	0	1	0	0	0	0	0	0	1
358467	C	T	SNV	MODERATE	missense_variant	lmo0331	lmo0331	NP_463861.1	internalin	p.Ala404Thr		Yes	Yes	2	0	0	0	0	0	0	0	0	0	0	1	0	0	0	0	0	0	0	0	0	0	0	0	0	0	0	1
358728	T	A	SNV	MODERATE	missense_variant	lmo0331	lmo0331	NP_463861.1	internalin	p.Ile317Phe		Yes	Yes	2	0	0	0	0	0	0	0	0	0	0	0	0	0	0	0	0	0	0	0	1	0	0	0	0	0	0	1
358739	A	G	SNV	MODERATE	missense_variant	lmo0331	lmo0331	NP_463861.1	internalin	p.Leu313Pro		Yes	Yes	2	0	0	0	0	0	0	0	0	0	0	0	0	0	0	0	0	0	0	0	1	0	0	0	0	0	0	1
359332	T	A	SNV	MODERATE	missense_variant	lmo0331	lmo0331	NP_463861.1	internalin	p.Glu115Asp		Yes	Yes	2	0	0	0	0	0	0	0	0	0	0	1	0	0	0	0	0	0	0	0	0	0	0	0	0	0	0	1
359397	C	T	SNV	MODERATE	missense_variant	lmo0331	lmo0331	NP_463861.1	internalin	p.Glu94Lys		Yes	Yes	2	0	0	0	0	0	0	0	0	0	0	0	0	0	0	0	0	0	0	0	1	0	0	0	0	0	0	1
360240	T	A	SNV	MODERATE	missense_variant	lmo0332	lmo0332	NP_463862.1	hypothetical protein	p.Asp23Glu		Yes	Yes	0	0	0	0	0	0	0	0	0	0	0	0	0	0	0	0	0	0	0	0	1	0	0	0	0	0	0	1
360357	T	G	SNV	MODERATE	missense_variant	lmo0332	lmo0332	NP_463862.1	hypothetical protein	p.Asp62Glu		Yes	Yes	0	0	0	0	0	0	0	0	0	0	0	0	0	0	0	0	0	0	0	0	0	0	0	1	0	0	0	1
361128	C	T	SNV	MODERATE	missense_variant	lmo0333	lmo0333	NP_463863.1	internalin	p.Pro65Ser		Yes	Yes	0	0	0	0	0	0	0	0	0	0	0	0	0	0	0	0	0	0	0	0	1	0	0	0	0	0	0	1
361282	G	A	SNV	MODERATE	missense_variant	lmo0333	lmo0333	NP_463863.1	internalin	p.Gly116Glu		Yes	Yes	0	0	0	0	0	0	0	0	0	0	0	0	0	0	0	0	0	0	0	0	0	0	0	0	1	0	0	1
361996	G	C	SNV	MODERATE	missense_variant	lmo0333	lmo0333	NP_463863.1	internalin	p.Cys354Ser		Yes	No	0	0	0	0	0	0	0	0	0	0	0	0	0	0	1	0	0	0	0	0	0	0	0	0	0	0	0	1
364495	A	G	SNV	MODERATE	missense_variant	lmo0333	lmo0333	NP_463863.1	internalin	p.Glu1187Gly		Yes	Yes	0	0	0	0	0	0	0	0	0	0	0	0	0	0	0	0	0	0	0	0	1	0	0	0	0	0	0	1
365226	A	T	SNV	MODERATE	missense_variant	lmo0333	lmo0333	NP_463863.1	internalin	p.Ser1431Cys		Yes	Yes	0	0	0	0	0	0	0	0	0	0	0	0	0	0	0	0	0	0	0	0	1	0	0	0	0	0	0	1
366105	G	A	SNV	MODERATE	missense_variant	lmo0333	lmo0333	NP_463863.1	internalin	p.Gly1724Arg		Yes	Yes	0	0	0	0	0	0	0	0	0	0	0	1	0	0	0	0	0	0	0	0	0	0	0	0	0	0	0	1
366158	T	A	SNV	MODERATE	missense_variant	lmo0333	lmo0333	NP_463863.1	internalin	p.Asn1741Lys		Yes	Yes	0	0	0	0	0	0	0	0	0	0	0	1	0	0	0	0	0	0	0	0	0	0	0	0	0	0	0	1
366180	A	G	SNV	MODERATE	missense_variant	lmo0333	lmo0333	NP_463863.1	internalin	p.Thr1749Ala		Yes	Yes	0	0	0	0	0	0	0	0	0	0	0	0	0	0	0	0	0	0	0	0	0	0	0	1	0	0	0	1
366721	A	G	SNV	MODERATE	missense_variant	lmo0334	lmo0334	NP_463864.1	hypothetical protein	p.Lys72Glu		Yes	Yes	0	0	0	0	0	0	0	0	0	0	0	1	0	0	0	0	0	0	0	0	0	0	0	0	0	0	0	1
367434	A	G	SNV	MODERATE	missense_variant	lmo0335	lmo0335	NP_463865.1	hypothetical protein	p.Thr63Ala		Yes	Yes	1	0	0	0	0	0	0	0	0	0	0	1	0	0	0	0	0	0	0	0	0	0	0	0	0	0	0	1
367590	A	C	SNV	MODERATE	missense_variant	lmo0336	lmo0336	NP_463866.1	hypothetical protein	p.Ile20Leu		Yes	Yes	1	0	0	0	0	0	0	0	0	0	0	1	0	0	0	0	0	0	0	0	0	0	0	0	0	0	0	1
367683	C	T	SNV	MODERATE	missense_variant	lmo0336	lmo0336	NP_463866.1	hypothetical protein	p.Arg51Trp		Yes	Yes	1	0	0	0	0	0	0	0	0	0	0	1	0	0	0	0	0	0	0	0	0	0	0	0	0	0	0	1
367851	C	T	SNV	MODERATE	missense_variant	lmo0336	lmo0336	NP_463866.1	hypothetical protein	p.His107Tyr		Yes	Yes	1	0	0	0	0	0	0	0	0	0	0	1	0	0	0	0	0	0	0	0	0	0	0	0	0	0	0	1
368002	G	A	SNV	MODERATE	missense_variant	lmo0337	lmo0337	NP_463867.1	hypothetical protein	p.Met35Ile		Yes	Yes	0	0	0	0	0	0	0	0	0	0	0	0	0	0	0	0	0	0	0	0	1	0	0	0	0	0	0	1
368196	T	C	SNV	MODERATE	missense_variant	lmo0337	lmo0337	NP_463867.1	hypothetical protein	p.Ile100Thr		Yes	Yes	0	0	0	0	0	0	0	0	0	0	0	1	0	0	0	0	0	0	0	0	0	0	0	0	0	0	0	1
368348	G	A	SNV	MODERATE	missense_variant	lmo0337	lmo0337	NP_463867.1	hypothetical protein	p.Glu151Lys		Yes	Yes	0	0	0	0	0	0	0	0	0	0	0	1	0	0	0	0	0	0	0	0	0	0	0	0	0	0	0	1
368913	C	T	SNV	MODERATE	missense_variant	lmo0337	lmo0337	NP_463867.1	hypothetical protein	p.Thr339Met		Yes	Yes	0	0	0	0	0	0	0	0	0	0	0	0	0	0	0	0	0	0	0	0	1	0	0	0	0	0	0	1
370524	G	T	SNV	MODERATE	missense_variant	lmo0340	lmo0340	NP_463870.1	hypothetical protein	p.Val37Leu		Yes	Yes	0	0	0	0	0	0	0	0	0	0	0	0	0	0	0	0	0	0	0	0	0	0	0	1	0	0	0	1
371891	C	A	SNV	MODERATE	missense_variant	lmo0342	lmo0342	NP_463872.1	transketolase	p.Ala413Ser		Yes	Yes	2	0	0	0	0	0	0	0	0	0	0	0	0	0	0	0	0	0	0	0	1	0	0	0	0	0	0	1
372350	C	A	SNV	MODERATE	missense_variant	lmo0342	lmo0342	NP_463872.1	transketolase	p.Ala260Ser		Yes	Yes	2	0	0	0	0	0	0	0	0	0	0	0	0	0	0	0	0	0	0	0	1	0	0	0	0	0	0	1
375995	C	T	SNV	MODERATE	missense_variant	lmo0347	lmo0347	NP_463877.1	dihydroxyacetone kinase	p.Met166Ile		Yes	Yes	1	1	0	0	0	0	0	0	0	0	0	0	0	0	0	0	0	0	0	0	0	0	0	0	0	0	0	1
380336	T	G	SNV	MODERATE	missense_variant	lmo0354	lmo0354	NP_463884.1	fatty-acid--CoA ligase	p.Met482Leu		Yes	Yes	0	0	0	0	0	0	0	0	0	0	0	0	0	0	0	0	0	0	0	0	0	0	0	1	0	0	0	1
381668	C	T	SNV	MODERATE	missense_variant	lmo0354	lmo0354	NP_463884.1	fatty-acid--CoA ligase	p.Glu38Lys		Yes	Yes	0	0	0	1	0	0	0	0	0	0	0	0	0	0	0	0	0	0	0	0	0	0	0	0	0	0	0	1
384481	C	G	SNV	MODERATE	missense_variant	lmo0356	lmo0356	NP_463886.1	oxidoreductase	p.Leu258Val		Yes	Yes	0	0	0	0	0	0	0	0	0	0	0	0	0	0	0	0	0	0	0	0	1	0	0	0	0	0	0	1
384539	C	T	SNV	MODERATE	missense_variant	lmo0356	lmo0356	NP_463886.1	oxidoreductase	p.Thr277Met		Yes	Yes	0	0	0	0	0	0	0	0	0	0	0	0	0	0	0	0	0	0	0	0	1	0	0	0	0	0	0	1
385167	T	C	SNV	MODERATE	missense_variant	lmo0357	lmo0357	NP_463887.1	PTS sugar transporter subunit IIA	p.Val81Ala		Yes	Yes	6	0	0	0	0	0	0	0	0	0	0	1	0	0	0	0	0	0	0	0	0	0	0	0	0	0	0	1
385311	T	A	SNV	MODERATE	missense_variant	lmo0357	lmo0357	NP_463887.1	PTS sugar transporter subunit IIA	p.Phe129Tyr		Yes	Yes	6	0	0	0	0	0	0	0	0	0	0	0	0	0	0	0	0	0	0	0	1	0	0	0	0	0	0	1
390783	G	A	SNV	MODERATE	missense_variant	lmo0364	lmo0364	NP_463894.1	transcriptional regulator	p.Met85Ile		Yes	Yes	1	0	0	0	0	0	0	0	0	0	0	0	0	0	0	0	0	0	0	0	0	0	0	1	0	0	0	1
390817	C	T	SNV	MODERATE	missense_variant	lmo0364	lmo0364	NP_463894.1	transcriptional regulator	p.His97Tyr		Yes	Yes	1	0	0	0	0	0	0	0	0	0	0	0	0	0	0	0	0	0	0	0	1	0	0	0	0	0	0	1
392388	G	A	SNV	MODERATE	missense_variant	lmo0365	lmo0365	NP_463895.1	hypothetical protein	p.Arg262Lys		Yes	Yes	0	0	1	0	0	0	0	0	0	0	1	0	0	0	0	0	0	0	0	0	0	0	0	0	0	0	0	2
392841	C	A	SNV	MODERATE	missense_variant	lmo0365	lmo0365	NP_463895.1	hypothetical protein	p.Ala413Glu		Yes	Yes	0	0	0	0	0	0	0	0	0	0	0	0	0	0	0	0	0	0	0	0	0	0	0	1	0	0	0	1
394125	A	C	SNV	MODERATE	missense_variant	lmo0366	lmo0366	NP_463896.1	hypothetical protein	p.Asn347Thr		Yes	Yes	0	0	0	0	0	0	0	0	0	0	0	0	0	0	0	0	0	0	0	0	0	0	0	1	0	0	0	1
395327	T	G	SNV	MODERATE	missense_variant	lmo0367	lmo0367	NP_463897.1	hypothetical protein	p.Ile355Ser		Yes	Yes	0	0	0	0	0	0	1	0	0	0	0	0	0	0	0	0	0	0	0	0	0	0	0	0	0	0	0	1
395328	T	G	SNV	MODERATE	missense_variant	lmo0367	lmo0367	NP_463897.1	hypothetical protein	p.Ile355Met		Yes	Yes	0	0	0	0	0	0	0	0	0	0	0	1	0	0	0	0	0	0	0	0	0	0	0	0	0	0	0	1
395633	G	A	SNV	MODERATE	missense_variant	lmo0368	lmo0368	NP_463898.1	hypothetical protein	p.Arg11His		Yes	Yes	0	0	0	0	0	0	0	0	0	0	0	1	0	0	0	0	0	0	0	0	0	0	0	0	0	0	0	1
395677	C	A	SNV	MODERATE	missense_variant	lmo0368	lmo0368	NP_463898.1	hypothetical protein	p.Pro26Thr		Yes	Yes	0	0	0	0	0	0	0	0	0	0	0	1	0	0	0	0	0	0	0	0	0	0	0	0	0	0	0	1
395764	G	A	SNV	MODERATE	missense_variant	lmo0368	lmo0368	NP_463898.1	hypothetical protein	p.Gly55Ser		Yes	Yes	0	0	0	0	0	0	0	0	0	0	0	1	0	0	0	0	0	0	0	0	0	0	0	0	0	0	0	1
395791	G	A	SNV	MODERATE	missense_variant	lmo0368	lmo0368	NP_463898.1	hypothetical protein	p.Ala64Thr		Yes	Yes	0	0	0	0	0	0	0	0	0	0	0	1	0	0	0	0	0	0	0	0	0	0	0	0	0	0	0	1
395806	C	A	SNV	MODERATE	missense_variant	lmo0368	lmo0368	NP_463898.1	hypothetical protein	p.Leu69Ile		Yes	Yes	0	0	0	0	0	0	0	0	0	0	0	1	0	0	0	0	0	0	0	0	0	0	0	0	0	0	0	1
395858	T	C	SNV	MODERATE	missense_variant	lmo0368	lmo0368	NP_463898.1	hypothetical protein	p.Leu86Ser		Yes	Yes	0	0	0	0	0	0	0	0	0	0	0	1	0	0	0	0	0	0	0	0	0	0	0	0	0	0	0	1
397060	G	A	SNV	MODERATE	missense_variant	lmo0370	lmo0370	NP_463900.1	hypothetical protein	p.Ala33Thr		Yes	Yes	0	0	0	0	0	0	0	0	0	0	0	1	0	0	0	0	0	0	0	0	0	0	0	0	0	0	0	1
397413	C	T	SNV	MODERATE	missense_variant	lmo0371	lmo0371	NP_463901.1	GntR family transcriptional regulator	p.Arg214Gln		Yes	Yes	6	0	0	0	0	0	0	0	0	0	0	0	0	0	0	0	0	0	0	0	1	0	0	0	0	0	0	1
397579	C	A	SNV	MODERATE	missense_variant	lmo0371	lmo0371	NP_463901.1	GntR family transcriptional regulator	p.Asp159Tyr		Yes	Yes	6	1	0	0	0	0	0	0	0	0	0	0	0	0	0	0	0	0	0	0	0	0	0	0	0	0	0	1
402686	A	G	SNV	MODERATE	missense_variant	lmo0377	lmo0377	NP_463907.1	hypothetical protein	p.Asn16Asp		Yes	Yes	0	0	0	0	0	0	0	0	0	0	0	0	0	0	0	0	0	0	0	0	0	0	0	1	0	0	0	1
403364	C	T	SNV	MODERATE	missense_variant	lmo0378	lmo0378	NP_463908.1	hypothetical protein	p.Thr29Ile		Yes	Yes	0	0	0	0	0	0	0	0	0	0	0	1	0	0	0	0	0	0	0	0	0	0	0	0	0	0	0	1
404386	G	A	SNV	MODERATE	missense_variant	lmo0380	lmo0380	NP_463910.1	hypothetical protein	p.Gly8Ser		Yes	Yes	0	0	0	0	0	0	0	0	0	0	0	0	0	0	0	0	0	0	0	0	0	0	0	1	0	0	0	1
404418	A	C	SNV	MODERATE	missense_variant	lmo0380	lmo0380	NP_463910.1	hypothetical protein	p.Lys18Asn		Yes	Yes	0	0	0	0	0	0	0	0	0	0	0	0	0	0	0	0	0	0	0	0	0	0	0	1	0	0	0	1
405377	G	T	SNV	MODERATE	missense_variant	lmo0381	lmo0381	NP_463911.1	hypothetical protein	p.Val53Phe		Yes	Yes	0	0	1	0	0	0	0	0	0	0	1	0	0	0	0	0	0	0	0	0	0	0	0	0	0	0	0	2
406874	A	T	SNV	MODERATE	missense_variant	lmo0383	lmo0383	NP_463913.1	methylmalonate-semialdehyde dehydrogenase	p.Ile80Phe		Yes	Yes	1	0	0	0	0	0	0	0	0	0	0	0	0	0	0	0	0	0	0	0	0	0	0	1	0	0	0	1
408795	C	T	SNV	MODERATE	missense_variant	lmo0384	lmo0384	NP_463914.1	IolB protein	p.Ala227Val		Yes	Yes	0	0	0	0	0	0	0	0	0	0	0	0	0	0	0	0	0	0	0	0	0	0	0	1	0	0	0	1
408884	G	A	SNV	MODERATE	missense_variant	lmo0384	lmo0384	NP_463914.1	IolB protein	p.Val257Ile		Yes	Yes	0	0	0	0	0	0	0	0	0	0	0	0	0	0	0	0	0	0	0	0	0	0	0	1	0	0	0	1
410905	C	T	SNV	MODERATE	missense_variant	lmo0386	lmo0386	NP_463916.1	IolD protein	p.Pro321Leu		Yes	Yes	3	0	0	0	0	0	0	0	0	0	0	1	0	0	0	0	0	0	0	0	0	0	0	0	0	0	0	1
411039	G	A	SNV	MODERATE	missense_variant	lmo0386	lmo0386	NP_463916.1	IolD protein	p.Gly366Ser		Yes	Yes	3	0	0	0	0	0	0	0	0	0	0	0	0	0	0	0	0	0	0	0	0	0	0	1	0	0	0	1
411237	C	T	SNV	MODERATE	missense_variant	lmo0386	lmo0386	NP_463916.1	IolD protein	p.Pro432Ser		Yes	Yes	3	0	0	0	0	0	0	0	0	0	0	0	0	0	0	0	0	0	0	0	0	0	0	1	0	0	0	1
411663	G	A	SNV	MODERATE	missense_variant	lmo0386	lmo0386	NP_463916.1	IolD protein	p.Asp574Asn		Yes	Yes	3	0	0	0	0	0	0	0	0	0	0	1	0	0	0	0	0	0	0	0	0	0	0	0	0	0	0	1
414229	C	A	SNV	MODERATE	missense_variant	lmo0390	lmo0390	NP_463920.1	uracil-DNA glycosylase	p.Phe45Leu		Yes	Yes	1	0	0	0	0	0	0	0	0	0	0	0	0	0	0	0	0	0	0	0	0	0	0	0	1	0	0	1
416548	A	G	SNV	MODERATE	missense_variant	lmo0393	lmo0393	NP_463923.1	hypothetical protein	p.Ser116Gly		Yes	Yes	0	0	0	0	0	0	0	0	0	0	0	0	0	0	0	0	0	0	0	0	0	0	0	1	0	0	0	1
416836	T	C	SNV	MODERATE	missense_variant	lmo0394	lmo0394	NP_463924.1	P60 protein	p.Phe14Ser		Yes	No	0	0	0	0	0	0	0	0	0	0	0	0	0	0	0	0	0	0	0	0	1	0	0	0	0	0	0	1
421332	T	C	SNV	MODERATE	missense_variant	lmo0400	lmo0400	NP_463930.1	PTS fructose transporter subunit IIC	p.Phe333Ser		Yes	Yes	6	0	0	0	0	0	0	0	0	0	0	0	0	0	0	0	0	0	0	0	1	0	0	0	0	0	0	1
421584	C	A	SNV	MODERATE	missense_variant	lmo0401	lmo0401	NP_463931.1	alpha-mannosidase	p.Thr39Asn		Yes	Yes	4	1	0	0	0	0	0	0	0	0	0	0	0	0	0	0	0	0	0	0	0	0	0	0	0	0	0	1
422762	G	A	SNV	MODERATE	missense_variant	lmo0401	lmo0401	NP_463931.1	alpha-mannosidase	p.Glu432Lys		Yes	Yes	4	0	0	0	0	0	0	0	0	0	0	1	0	0	0	0	0	0	0	0	0	0	0	0	0	0	0	1
423255	C	T	SNV	MODERATE	missense_variant	lmo0401	lmo0401	NP_463931.1	alpha-mannosidase	p.Thr596Ile		Yes	Yes	4	0	0	0	0	0	0	0	0	0	0	1	0	0	0	0	0	0	0	0	0	0	0	0	0	0	0	1
423581	T	G	SNV	MODERATE	missense_variant	lmo0401	lmo0401	NP_463931.1	alpha-mannosidase	p.Ser705Ala		Yes	Yes	4	0	0	0	0	0	0	0	0	0	0	0	0	0	0	0	0	0	0	0	0	0	0	1	0	0	0	1
428757	T	G	SNV	MODERATE	missense_variant	lmo0407	lmo0407	NP_463937.1	hypothetical protein	p.Val61Gly		Yes	Yes	0	0	0	0	0	0	0	0	0	0	0	0	0	0	0	0	0	0	0	0	0	0	0	0	1	0	0	1
429222	T	C	SNV	MODERATE	missense_variant	lmo0408	lmo0408	NP_463938.1	hypothetical protein	p.Val81Ala		Yes	Yes	1	0	0	0	0	0	0	0	0	0	0	0	0	0	0	0	0	0	0	0	0	0	0	1	0	0	0	1
431326	G	A	SNV	MODERATE	missense_variant	lmo0409	lmo0409	NP_463939.1	internalin	p.Gly566Asp		Yes	Yes	1	0	0	0	0	0	0	0	0	0	0	0	0	0	0	0	0	0	0	0	0	0	0	0	0	0	1	1
431992	C	T	SNV	MODERATE	missense_variant	lmo0409	lmo0409	NP_463939.1	internalin	p.Thr788Ile		Yes	Yes	1	0	0	0	0	0	0	0	0	0	0	1	0	0	0	0	0	0	0	0	0	0	0	0	0	0	0	1
434045	T	G	SNV	MODERATE	missense_variant	lmo0411	lmo0411	NP_463940.1	phosphoenolpyruvate synthase	p.Asn234Thr		Yes	Yes	0	0	0	0	0	0	0	0	0	0	0	0	0	0	0	0	0	0	0	0	0	0	0	1	0	0	0	1
439584	C	T	SNV	MODERATE	missense_variant	lmo0417	lmo0417	NP_463946.1	hypothetical protein	p.Ala124Val		Yes	Yes	0	0	0	0	0	0	0	0	0	0	0	0	0	0	0	0	0	0	0	0	0	0	0	1	0	0	0	1
442253	A	G	SNV	MODERATE	missense_variant	lmo0421	lmo0421	NP_463950.1	rod shape-determining protein RodA	p.Ile207Thr		Yes	Yes	0	0	0	0	0	0	0	0	0	0	0	1	0	0	0	0	0	0	0	0	0	0	0	0	0	0	0	1
442352	C	T	SNV	MODERATE	missense_variant	lmo0421	lmo0421	NP_463950.1	rod shape-determining protein RodA	p.Ser174Asn		Yes	Yes	0	0	0	0	0	0	0	0	0	0	0	1	0	0	0	0	0	0	0	0	0	0	0	0	0	0	0	1
442436	A	G	SNV	MODERATE	missense_variant	lmo0421	lmo0421	NP_463950.1	rod shape-determining protein RodA	p.Ile146Thr		Yes	Yes	0	0	0	0	0	0	0	0	0	0	0	1	0	0	0	0	0	0	0	0	0	0	0	0	0	0	0	1
443623	T	C	SNV	MODERATE	missense_variant	lmo0423	lmo0423	NP_463952.1	RNA polymerase factor sigma C	p.Ile77Val		Yes	Yes	0	0	0	0	0	0	0	0	0	0	0	0	0	0	0	0	0	0	0	0	1	0	0	0	0	0	0	1
444138	C	T	SNV	MODERATE	missense_variant	lmo0424	lmo0424	NP_463953.1	glucose uptake protein	p.Gly251Ser		Yes	Yes	2	0	0	0	0	0	0	0	0	0	0	0	0	0	0	0	0	0	0	0	0	0	0	0	1	0	0	1
447508	C	A	SNV	MODERATE	missense_variant	lmo0427	lmo0427	NP_463956.1	PTS fructose transporter subunit IIB	p.Thr13Asn		Yes	Yes	6	0	0	0	1	0	0	0	0	0	0	0	0	0	0	0	0	0	0	0	0	0	0	0	0	0	0	1
449520	G	T	SNV	MODERATE	missense_variant	lmo0429	lmo0429	NP_463958.1	sugar hydrolase	p.Ala199Ser		Yes	Yes	3	0	0	0	0	0	0	0	0	0	0	0	0	0	0	0	0	0	0	0	1	0	0	0	0	0	0	1
450988	G	A	SNV	MODERATE	missense_variant	lmo0429	lmo0429	NP_463958.1	sugar hydrolase	p.Gly688Asp		Yes	Yes	3	0	0	0	0	0	0	0	0	0	0	0	0	0	0	0	0	0	0	0	0	0	0	1	0	0	0	1
451176	A	G	SNV	MODERATE	missense_variant	lmo0429	lmo0429	NP_463958.1	sugar hydrolase	p.Asn751Asp		Yes	Yes	3	0	0	0	0	0	0	0	0	0	0	1	0	0	0	0	0	0	0	0	0	0	0	0	0	0	0	1
452710	C	T	SNV	MODERATE	missense_variant	lmo0431	lmo0431	NP_463960.1	acetyltransferase	p.Pro63Ser		Yes	Yes	0	0	0	0	0	0	0	0	0	0	0	1	0	0	0	0	0	0	0	0	0	0	0	0	0	0	0	1
457037	A	G	SNV	MODERATE	missense_variant	inlB	lmo0434	NP_463963.1	internalin B	p.Asn6Ser		Yes	Yes	1	0	0	0	0	0	0	0	0	0	0	0	0	0	0	0	0	0	0	0	0	0	0	1	0	0	0	1
457774	A	G	SNV	MODERATE	missense_variant	inlB	lmo0434	NP_463963.1	internalin B	p.Asn252Asp		Yes	Yes	1	0	0	0	0	0	0	0	0	0	0	0	0	0	0	0	0	0	0	0	1	0	0	0	0	0	0	1
459769	C	G	SNV	MODERATE	missense_variant	lmo0435	lmo0435	NP_463964.1	peptidoglycan binding protein	p.Thr30Ser		Yes	No	0	0	0	0	0	0	0	0	0	0	0	0	0	0	0	0	0	0	0	0	1	0	0	0	0	0	0	1
460354	C	T	SNV	MODERATE	missense_variant	lmo0435	lmo0435	NP_463964.1	peptidoglycan binding protein	p.Ala225Val		Yes	Yes	0	0	0	0	0	0	0	0	0	0	0	0	0	0	0	0	0	0	0	0	0	0	0	1	0	0	0	1
462039	A	T	SNV	MODERATE	missense_variant	lmo0435	lmo0435	NP_463964.1	peptidoglycan binding protein	p.Asn787Tyr		Yes	Yes	0	0	0	0	0	0	0	0	0	0	0	0	0	0	0	0	0	0	0	0	1	0	0	0	0	0	0	1
462082	G	A	SNV	MODERATE	missense_variant	lmo0435	lmo0435	NP_463964.1	peptidoglycan binding protein	p.Ser801Asn		Yes	No	0	0	0	0	0	0	0	0	0	0	0	0	0	0	0	0	0	0	0	0	1	0	0	0	0	0	0	1
462613	A	G	SNV	MODERATE	missense_variant	lmo0435	lmo0435	NP_463964.1	peptidoglycan binding protein	p.Asn978Ser		No	No	0	0	0	0	0	0	0	0	0	0	0	0	0	0	0	0	0	0	0	0	1	0	0	0	0	0	0	1
462786	A	T	SNV	MODERATE	missense_variant	lmo0435	lmo0435	NP_463964.1	peptidoglycan binding protein	p.Asn1036Tyr		No	No	0	0	0	0	0	0	0	0	0	0	0	0	0	0	0	0	0	0	0	0	1	0	0	0	0	0	0	1
463185	G	A	SNV	MODERATE	missense_variant	lmo0435	lmo0435	NP_463964.1	peptidoglycan binding protein	p.Ala1169Thr		Yes	No	0	0	0	0	0	0	0	0	0	0	0	0	0	0	0	0	0	0	0	0	1	0	0	0	0	0	0	1
463224	A	G	SNV	MODERATE	missense_variant	lmo0435	lmo0435	NP_463964.1	peptidoglycan binding protein	p.Thr1182Ala		Yes	No	0	0	0	0	0	0	0	0	0	0	0	0	0	0	0	0	0	0	0	0	1	0	0	0	0	0	0	1
464184	A	G	SNV	MODERATE	missense_variant	lmo0435	lmo0435	NP_463964.1	peptidoglycan binding protein	p.Ile1502Val		No	No	0	0	0	0	0	0	0	0	0	0	0	0	0	0	0	0	0	0	0	0	0	0	0	1	0	0	0	1
466359	C	T	SNV	MODERATE	missense_variant	lmo0436	lmo0436	NP_463965.1	hypothetical protein	p.Ala21Thr		Yes	Yes	0	0	0	0	0	0	0	0	0	0	0	0	0	0	0	0	0	0	0	0	0	0	0	1	0	0	0	1
468360	C	T	SNV	MODERATE	missense_variant	lmo0439	lmo0439	NP_463968.1	hypothetical protein	p.Val360Ile		Yes	Yes	0	0	0	0	0	0	0	0	0	0	0	0	0	0	0	0	0	0	0	0	0	0	0	1	0	0	0	1
468426	C	T	SNV	MODERATE	missense_variant	lmo0439	lmo0439	NP_463968.1	hypothetical protein	p.Gly338Arg		Yes	Yes	0	0	0	0	0	0	0	0	0	0	0	0	0	0	0	0	0	0	0	0	0	0	0	1	0	0	0	1
468715	C	T	SNV	MODERATE	missense_variant	lmo0439	lmo0439	NP_463968.1	hypothetical protein	p.Met241Ile		Yes	Yes	0	0	0	0	0	0	0	0	0	0	0	0	0	0	0	0	0	0	0	0	0	0	0	1	0	0	0	1
469130	G	T	SNV	MODERATE	missense_variant	lmo0439	lmo0439	NP_463968.1	hypothetical protein	p.Ser103Tyr		Yes	Yes	0	0	0	0	0	0	0	0	0	0	0	0	0	0	0	0	0	0	0	0	1	0	0	0	0	0	0	1
469260	A	T	SNV	MODERATE	missense_variant	lmo0439	lmo0439	NP_463968.1	hypothetical protein	p.Cys60Ser		Yes	Yes	0	0	0	0	0	0	0	0	0	0	0	0	0	0	0	0	0	0	0	0	0	0	0	1	0	0	0	1
469869	G	A	SNV	MODERATE	missense_variant	lmo0440	lmo0440	NP_463969.1	hypothetical protein	p.Glu99Lys		Yes	Yes	0	0	0	0	0	0	0	0	0	0	0	0	0	0	0	0	0	0	0	0	0	0	0	1	0	0	0	1
469929	G	T	SNV	MODERATE	missense_variant	lmo0440	lmo0440	NP_463969.1	hypothetical protein	p.Val119Phe		Yes	Yes	0	0	0	0	0	0	0	0	0	0	0	0	0	0	0	0	0	0	0	0	0	0	0	1	0	0	0	1
470493	C	A	SNV	MODERATE	missense_variant	lmo0441	lmo0441	NP_463970.1	D-alanyl-D-alanine carboxypeptidase	p.Ala556Ser		Yes	Yes	0	0	0	0	0	0	0	0	0	0	0	1	0	0	0	0	0	0	0	0	0	0	0	0	0	0	0	1
471891	C	T	SNV	MODERATE	missense_variant	lmo0441	lmo0441	NP_463970.1	D-alanyl-D-alanine carboxypeptidase	p.Val90Ile		Yes	Yes	0	0	0	0	0	0	0	0	0	0	0	1	0	0	0	0	0	0	0	0	0	0	0	0	0	0	0	1
478854	G	A	SNV	MODERATE	missense_variant	lmo0446	lmo0446	NP_463975.1	penicillin acylase	p.Gly45Asp		Yes	No	1	0	0	0	0	0	0	0	0	0	0	1	0	0	0	0	0	0	0	0	0	0	0	0	0	0	0	1
482179	G	A	SNV	MODERATE	missense_variant	lmo0448	lmo0448	NP_463977.1	amino acid antiporter	p.Met310Ile		No	No	2	0	0	0	0	0	0	0	0	0	0	0	0	0	0	0	0	0	0	0	0	0	0	0	1	0	0	1
483427	G	A	SNV	MODERATE	missense_variant	lmo0449	lmo0449	NP_463978.1	hypothetical protein	p.Val88Ile		Yes	No	1	0	0	0	0	0	0	0	0	0	0	0	1	0	0	0	0	0	0	0	0	0	0	0	0	0	1	2
483502	G	T	SNV	MODERATE	missense_variant	lmo0449	lmo0449	NP_463978.1	hypothetical protein	p.Asp113Tyr		Yes	Yes	1	0	0	0	0	0	0	0	0	0	0	0	1	0	0	0	0	0	0	0	0	0	0	0	0	0	0	1
483981	T	C	SNV	MODERATE	missense_variant	lmo0450	lmo0450	NP_463979.1	hypothetical protein	p.Ile207Val		Yes	Yes	0	0	0	0	0	0	0	0	0	0	0	0	0	0	0	0	0	0	0	0	1	0	0	0	0	0	0	1
484077	C	G	SNV	MODERATE	missense_variant	lmo0450	lmo0450	NP_463979.1	hypothetical protein	p.Val175Leu		Yes	Yes	0	0	0	0	0	0	0	0	0	0	0	0	0	0	0	0	0	0	0	1	0	0	0	0	0	0	0	1
484566	C	T	SNV	MODERATE	missense_variant	lmo0450	lmo0450	NP_463979.1	hypothetical protein	p.Gly12Arg		Yes	Yes	0	0	0	0	0	0	0	0	0	0	0	1	0	0	0	0	0	0	0	0	0	0	0	0	0	0	0	1
484929	C	A	SNV	MODERATE	missense_variant	lmo0451	lmo0451	NP_463980.1	hypothetical protein	p.Glu149Asp		Yes	Yes	0	0	0	0	0	0	0	0	0	0	0	1	0	0	0	0	0	0	0	0	0	0	0	0	0	0	0	1
485038	A	G	SNV	MODERATE	missense_variant	lmo0451	lmo0451	NP_463980.1	hypothetical protein	p.Ile113Thr		Yes	Yes	0	0	0	0	0	0	0	0	0	0	0	0	0	0	0	0	0	0	0	0	0	0	0	1	0	0	0	1
485782	C	T	SNV	MODERATE	missense_variant	lmo0452	lmo0452	NP_463981.1	hypothetical protein	p.Arg624His		Yes	Yes	0	0	0	0	0	0	0	0	0	0	0	0	0	0	0	0	0	0	0	0	0	0	0	1	0	0	0	1
486174	C	A	SNV	MODERATE	missense_variant	lmo0452	lmo0452	NP_463981.1	hypothetical protein	p.Glu493Asp		Yes	No	0	0	0	0	0	0	0	0	0	0	0	0	0	0	0	0	0	0	0	0	1	0	0	0	0	0	0	1
487836	C	T	SNV	MODERATE	missense_variant	lmo0453	lmo0453	NP_463982.1	hypothetical protein	p.Gly321Asp		Yes	Yes	0	0	0	0	0	0	0	0	0	0	0	1	0	0	0	0	0	0	0	0	0	0	0	0	0	0	0	1
488505	T	A	SNV	MODERATE	missense_variant	lmo0453	lmo0453	NP_463982.1	hypothetical protein	p.Lys98Ile		Yes	Yes	0	0	0	0	0	0	0	0	0	0	0	0	0	0	0	0	0	0	0	0	1	0	0	0	0	0	0	1
489059	C	T	SNV	MODERATE	missense_variant	lmo0454	lmo0454	NP_463983.1	hypothetical protein	p.Asp231Asn		Yes	Yes	0	0	0	0	0	0	0	0	0	0	0	0	0	0	0	0	0	0	0	0	1	0	0	0	0	0	0	1
490706	G	A	SNV	MODERATE	missense_variant	lmo0455	lmo0455	NP_463984.1	hypothetical protein	p.Val268Ile		Yes	Yes	0	0	0	0	0	0	0	0	0	0	0	1	0	0	0	0	0	0	0	0	0	0	0	0	0	0	0	1
491393	A	C	SNV	MODERATE	missense_variant	lmo0455	lmo0455	NP_463984.1	hypothetical protein	p.Ile497Leu		Yes	Yes	0	0	0	0	0	0	0	0	0	0	0	1	0	0	0	0	0	0	0	0	0	0	0	0	0	0	0	1
495002	C	T	SNV	MODERATE	missense_variant	lmo0458	lmo0458	NP_463987.1	hydantoinase	p.Thr331Ile		Yes	Yes	0	0	0	0	0	0	0	0	0	0	0	0	0	0	0	0	0	0	0	0	1	0	0	0	0	0	0	1
496562	C	A	SNV	MODERATE	missense_variant	lmo0459	lmo0459	NP_463988.1	transcriptional regulator	p.Ala61Glu		Yes	Yes	0	0	0	0	0	0	0	0	0	0	0	0	0	0	0	0	0	0	0	0	1	0	0	0	0	0	0	1
496791	G	T	SNV	MODERATE	missense_variant	lmo0459	lmo0459	NP_463988.1	transcriptional regulator	p.Arg137Ser		Yes	Yes	0	0	0	0	0	0	0	0	0	0	0	0	0	0	0	0	0	0	0	0	1	0	0	0	0	0	0	1
497052	A	T	SNV	MODERATE	missense_variant	lmo0459	lmo0459	NP_463988.1	transcriptional regulator	p.Gln224His		Yes	Yes	0	0	0	0	0	0	0	0	0	0	0	0	0	0	0	0	0	0	0	0	1	0	0	0	0	0	0	1
501439	T	C	SNV	MODERATE	missense_variant	lmo0463	lmo0463	NP_463992.1	hypothetical protein	p.Val43Ala		Yes	Yes	0	0	0	0	0	0	0	0	0	0	0	1	0	0	0	0	0	0	0	0	0	0	0	0	0	0	0	1
512368	G	A	SNV	MODERATE	missense_variant	lmo0476	lmo0476	NP_464004.1	oxetanocin A resistance protein OxrB	p.Arg301Cys		Yes	Yes	0	0	0	0	0	0	0	0	0	0	0	0	0	0	0	0	0	0	0	0	0	0	0	1	0	0	0	1
512388	T	C	SNV	MODERATE	missense_variant	lmo0476	lmo0476	NP_464004.1	oxetanocin A resistance protein OxrB	p.Asp294Gly		Yes	Yes	0	0	0	0	0	0	0	0	0	0	0	0	0	0	0	0	0	0	0	0	0	0	0	1	0	0	0	1
512712	G	T	SNV	MODERATE	missense_variant	lmo0476	lmo0476	NP_464004.1	oxetanocin A resistance protein OxrB	p.Ala186Asp		Yes	Yes	0	0	0	0	0	0	0	0	0	0	0	0	0	0	0	0	0	0	0	0	0	0	0	1	0	0	0	1
512743	C	T	SNV	MODERATE	missense_variant	lmo0476	lmo0476	NP_464004.1	oxetanocin A resistance protein OxrB	p.Val176Ile		Yes	Yes	0	0	0	0	0	0	0	0	0	0	0	0	0	0	0	0	0	0	0	0	0	0	0	1	0	0	0	1
513258	G	A	SNV	MODERATE	missense_variant	lmo0476	lmo0476	NP_464004.1	oxetanocin A resistance protein OxrB	p.Thr4Ile		Yes	Yes	0	0	0	0	0	0	0	0	0	0	0	0	0	0	0	0	0	0	0	0	0	0	0	1	0	0	0	1
514059	T	C	SNV	MODERATE	missense_variant	lmo0477	lmo0477	NP_464005.1	secreted protein	p.Val19Ala		Yes	Yes	2	0	0	0	0	0	0	0	0	0	0	0	0	0	0	0	0	0	0	0	0	0	0	1	0	0	0	1
514166	G	A	SNV	MODERATE	missense_variant	lmo0477	lmo0477	NP_464005.1	secreted protein	p.Val55Met		Yes	Yes	2	0	0	0	0	0	0	0	0	0	0	0	0	0	0	0	0	0	0	0	0	0	0	1	0	0	0	1
514167	T	C	SNV	MODERATE	missense_variant	lmo0477	lmo0477	NP_464005.1	secreted protein	p.Val55Ala		Yes	Yes	2	0	0	0	0	0	0	0	0	0	0	0	0	0	0	0	0	0	0	0	0	0	0	1	0	0	0	1
514284	T	A	SNV	MODERATE	missense_variant	lmo0477	lmo0477	NP_464005.1	secreted protein	p.Phe94Tyr		Yes	Yes	2	0	0	0	0	0	0	0	0	0	0	0	0	0	0	0	0	0	0	0	0	0	0	1	0	0	0	1
514843	G	A	SNV	MODERATE	missense_variant	lmo0478	lmo0478	NP_464006.1	secreted protein	p.Val55Met		Yes	Yes	2	0	0	0	0	0	0	0	0	0	0	0	0	0	0	0	0	0	0	0	0	0	0	1	0	0	0	1
514844	T	C	SNV	MODERATE	missense_variant	lmo0478	lmo0478	NP_464006.1	secreted protein	p.Val55Ala		Yes	Yes	2	0	0	0	0	0	0	0	0	0	0	0	0	0	0	0	0	0	0	0	0	0	0	1	0	0	0	1
514951	C	T	SNV	MODERATE	missense_variant	lmo0478	lmo0478	NP_464006.1	secreted protein	p.His91Tyr		Yes	Yes	2	0	0	0	0	0	0	0	0	0	0	0	0	0	0	0	0	0	0	0	0	0	0	1	0	0	0	1
514967	T	G	SNV	MODERATE	missense_variant	lmo0478	lmo0478	NP_464006.1	secreted protein	p.Ile96Ser		Yes	Yes	2	0	0	0	0	0	0	0	0	0	0	0	0	0	0	0	0	0	0	0	0	0	0	1	0	0	0	1
519865	C	T	SNV	MODERATE	missense_variant	lmo0483	lmo0483	NP_464011.1	hypothetical protein	p.Ala26Val		Yes	Yes	0	0	0	0	0	0	1	0	0	0	0	0	0	0	0	0	0	0	0	0	0	0	0	0	0	0	0	1
520590	C	A	SNV	MODERATE	missense_variant	lmo0484	lmo0484	NP_464012.1	heme-degrading monooxygenase IsdG	p.Asp55Glu		Yes	No	0	0	0	0	0	0	0	0	0	0	0	0	0	0	0	0	0	0	0	0	0	0	0	1	0	0	0	1
521129	C	A	SNV	MODERATE	missense_variant	lmo0485	lmo0485	NP_464013.1	hypothetical protein	p.Arg57Ser		Yes	Yes	0	0	0	1	0	0	0	0	0	0	0	0	0	0	0	0	0	0	0	0	0	0	0	0	0	0	0	1
522379	G	A	SNV	MODERATE	missense_variant	lmo0487	lmo0487	NP_464015.1	hypothetical protein	p.Glu173Lys		Yes	Yes	0	0	0	0	0	0	0	0	0	0	0	0	0	0	0	0	0	0	0	0	1	0	0	1	0	0	0	2
524166	A	T	SNV	MODERATE	missense_variant	lmo0489	lmo0489	NP_464017.1	NADH:flavin oxidoreductase	p.Asn150Tyr		Yes	Yes	1	0	0	0	0	0	0	0	0	0	0	0	0	0	1	0	0	0	0	0	0	0	0	0	0	0	0	1
524638	T	C	SNV	MODERATE	missense_variant	lmo0489	lmo0489	NP_464017.1	NADH:flavin oxidoreductase	p.Ile307Thr		Yes	Yes	1	0	0	0	0	0	0	0	0	0	0	0	0	0	0	0	0	0	0	0	0	0	0	1	0	0	0	1
524715	G	T	SNV	MODERATE	missense_variant	lmo0489	lmo0489	NP_464017.1	NADH:flavin oxidoreductase	p.Ala333Ser		Yes	Yes	1	0	0	0	0	0	0	0	0	0	0	1	0	0	0	0	0	0	0	0	0	0	0	0	0	0	0	1
524964	G	A	SNV	MODERATE	missense_variant	lmo0489	lmo0489	NP_464017.1	NADH:flavin oxidoreductase	p.Glu416Lys		Yes	Yes	1	0	0	0	0	0	0	0	0	0	0	1	0	0	0	0	0	0	0	0	0	0	0	0	0	0	0	1
525204	G	T	SNV	MODERATE	missense_variant	lmo0489	lmo0489	NP_464017.1	NADH:flavin oxidoreductase	p.Gly496Cys		Yes	Yes	1	0	0	0	0	0	0	0	0	0	0	0	0	0	0	0	0	0	0	0	0	0	0	1	0	0	0	1
525276	G	A	SNV	MODERATE	missense_variant	lmo0489	lmo0489	NP_464017.1	NADH:flavin oxidoreductase	p.Val520Ile		Yes	Yes	1	0	0	0	0	0	0	0	0	0	0	0	0	0	0	0	0	0	0	0	1	0	0	0	0	0	0	1
525475	C	T	SNV	MODERATE	missense_variant	lmo0489	lmo0489	NP_464017.1	NADH:flavin oxidoreductase	p.Ala586Val		Yes	Yes	1	0	0	0	0	0	0	0	0	0	0	0	0	0	0	0	0	0	0	0	0	0	0	1	0	0	0	1
526191	G	T	SNV	MODERATE	missense_variant	aroE	lmo0490	NP_464018.1	shikimate 5-dehydrogenase	p.Asp127Tyr		Yes	Yes	2	0	0	0	0	0	0	0	0	0	0	1	0	0	0	0	0	0	0	0	0	0	0	0	0	0	0	1
526363	A	C	SNV	MODERATE	missense_variant	aroE	lmo0490	NP_464018.1	shikimate 5-dehydrogenase	p.Lys184Thr		Yes	Yes	2	0	0	0	0	0	0	0	0	0	0	0	0	0	0	0	0	0	0	0	1	0	0	0	0	0	0	1
526369	A	G	SNV	MODERATE	missense_variant	aroE	lmo0490	NP_464018.1	shikimate 5-dehydrogenase	p.Gln186Arg		Yes	Yes	2	0	0	0	0	0	0	0	0	0	0	0	0	0	0	0	0	0	0	0	1	0	0	0	0	0	0	1
526865	C	A	SNV	MODERATE	missense_variant	aroD	lmo0491	NP_464019.1	3-dehydroquinate dehydratase	p.Gln38Lys		Yes	Yes	0	0	0	0	0	0	0	0	0	0	0	1	0	0	0	0	0	0	0	0	1	0	0	0	0	0	0	2
526908	T	A	SNV	MODERATE	missense_variant	aroD	lmo0491	NP_464019.1	3-dehydroquinate dehydratase	p.Phe52Tyr		Yes	Yes	0	0	0	0	0	0	0	0	0	0	0	1	0	0	0	0	0	0	0	0	1	0	0	0	0	0	0	2
527154	A	G	SNV	MODERATE	missense_variant	aroD	lmo0491	NP_464019.1	3-dehydroquinate dehydratase	p.Asn134Ser		Yes	Yes	0	0	0	0	0	0	0	0	0	0	0	1	0	0	0	0	0	0	0	0	0	0	0	0	0	0	0	1
529309	C	T	SNV	MODERATE	missense_variant	lmo0493	lmo0493	NP_464021.1	acylase	p.Glu339Lys		Yes	No	0	0	0	0	0	0	0	0	0	0	0	1	0	0	0	0	0	0	0	0	0	0	0	0	0	0	0	1
529561	C	A	SNV	MODERATE	missense_variant	lmo0493	lmo0493	NP_464021.1	acylase	p.Ala255Ser		Yes	Yes	0	0	0	0	0	0	0	0	0	0	0	1	0	0	0	0	0	0	0	0	0	0	0	0	0	0	0	1
529735	C	G	SNV	MODERATE	missense_variant	lmo0493	lmo0493	NP_464021.1	acylase	p.Ala197Pro		Yes	Yes	0	0	0	0	0	0	0	0	0	0	0	0	0	0	0	0	0	1	1	0	0	0	0	0	0	0	0	2
530052	G	A	SNV	MODERATE	missense_variant	lmo0493	lmo0493	NP_464021.1	acylase	p.Pro91Leu		Yes	Yes	0	0	1	0	0	0	0	0	0	0	1	0	0	0	0	0	0	0	0	0	0	0	0	0	0	0	0	2
530957	C	T	SNV	MODERATE	missense_variant	lmo0494	lmo0494	NP_464022.1	hypothetical protein	p.Ala148Val		Yes	Yes	1	0	0	0	0	0	0	0	0	0	0	1	0	0	0	0	0	0	0	0	0	0	0	1	0	0	0	2
531905	G	A	SNV	MODERATE	missense_variant	lmo0495	lmo0495	NP_464023.1	hypothetical protein	p.Met204Ile		Yes	Yes	0	0	0	0	0	0	0	0	0	0	0	0	0	0	0	0	0	0	0	0	1	0	0	1	0	0	0	2
531934	C	T	SNV	MODERATE	missense_variant	lmo0495	lmo0495	NP_464023.1	hypothetical protein	p.Thr214Met		Yes	Yes	0	0	0	0	0	0	0	0	0	0	0	1	0	0	0	0	0	0	0	0	0	0	0	0	0	0	0	1
534023	G	A	SNV	MODERATE	missense_variant	lmo0497	lmo0497	NP_464025.1	sugar transferase	p.Ala30Val		Yes	Yes	0	0	0	0	0	0	0	0	0	0	0	1	0	0	0	0	0	0	0	0	0	0	0	0	0	0	0	1
535381	A	G	SNV	MODERATE	missense_variant	lmo0499	lmo0499	NP_464027.1	ribulose-5-phosphate 3 epimerase	p.Glu210Gly		Yes	Yes	5	0	0	0	0	0	0	0	0	0	0	0	0	0	0	0	0	0	0	0	0	0	0	1	0	0	0	1
535587	G	A	SNV	MODERATE	missense_variant	lmo0500	lmo0500	NP_464028.1	transaldolase	p.Val54Ile		Yes	Yes	3	0	0	0	0	0	0	0	0	0	0	1	0	0	0	0	0	0	0	0	0	0	0	0	0	0	0	1
535897	C	T	SNV	MODERATE	missense_variant	lmo0500	lmo0500	NP_464028.1	transaldolase	p.Ala157Val		Yes	Yes	3	0	0	0	0	0	0	0	0	0	0	1	0	0	0	0	0	0	0	0	0	0	0	1	0	0	0	2
537831	T	C	SNV	MODERATE	missense_variant	lmo0501	lmo0501	NP_464029.1	transcriptional antiterminator BglG	p.Cys549Arg		Yes	Yes	4	0	0	0	0	0	0	0	0	0	0	0	0	0	0	0	0	0	0	0	0	0	0	1	0	0	0	1
538260	C	A	SNV	MODERATE	missense_variant	lmo0502	lmo0502	NP_464030.1	sugar-phosphate isomerase	p.Gln4Lys		Yes	Yes	0	0	0	0	0	0	0	0	0	0	0	0	0	0	0	0	0	0	0	0	1	0	0	1	0	0	0	2
538362	G	A	SNV	MODERATE	missense_variant	lmo0502	lmo0502	NP_464030.1	sugar-phosphate isomerase	p.Glu38Lys		Yes	Yes	0	0	0	0	0	0	0	0	0	0	0	1	0	0	0	0	0	0	0	0	0	0	0	0	0	0	0	1
541098	T	A	SNV	MODERATE	missense_variant	lmo0506	lmo0506	NP_464034.1	sorbitol dehydrogenase	p.Asp226Glu		Yes	Yes	3	0	0	0	0	0	0	0	0	0	0	0	0	0	0	0	0	0	0	0	0	0	0	1	0	0	0	1
543922	G	A	SNV	MODERATE	missense_variant	prs	lmo0509	NP_464037.1	phosphoribosyl pyrophosphate synthetase	p.Val241Ile		Yes	Yes	1	0	0	0	0	0	0	0	0	0	0	0	0	0	0	0	0	0	0	0	1	0	0	0	0	0	0	1
545905	A	C	SNV	MODERATE	missense_variant	lmo0511	lmo0511	NP_464039.1	hypothetical protein	p.Glu99Asp		Yes	No	0	0	0	0	0	0	0	0	0	0	0	0	0	0	0	0	0	0	0	0	0	0	0	1	0	0	0	1
545955	C	T	SNV	MODERATE	missense_variant	lmo0511	lmo0511	NP_464039.1	hypothetical protein	p.Thr116Ile		Yes	Yes	0	0	0	0	0	0	0	0	0	0	0	0	0	0	0	0	0	0	0	0	0	0	0	1	0	0	0	1
546432	A	G	SNV	MODERATE	missense_variant	lmo0512	lmo0512	NP_464040.1	hypothetical protein	p.Val81Ala		Yes	Yes	0	0	0	0	0	0	1	0	0	0	0	0	0	0	0	0	0	0	0	0	0	0	0	0	0	0	0	1
547962	C	T	SNV	MODERATE	missense_variant	lmo0514	lmo0514	NP_464042.1	internalin	p.Thr148Ile		Yes	Yes	4	0	0	0	0	0	0	0	0	0	0	0	0	0	0	0	0	0	0	0	0	0	0	1	0	0	0	1
549183	C	T	SNV	MODERATE	missense_variant	lmo0514	lmo0514	NP_464042.1	internalin	p.Thr555Met		Yes	Yes	4	0	0	0	0	0	0	0	0	0	0	0	0	0	0	0	0	0	0	0	1	0	0	0	0	0	0	1
549816	G	A	SNV	MODERATE	missense_variant	lmo0515	lmo0515	NP_464043.1	hypothetical protein	p.Val127Ile		Yes	No	2	0	0	0	0	0	0	0	0	0	0	0	0	0	0	0	0	0	0	0	0	1	0	0	0	0	0	1
551067	C	T	SNV	MODERATE	missense_variant	lmo0516	lmo0516	NP_464044.1	encapsulation protein CapA	p.Val94Ile		Yes	Yes	0	0	0	0	0	0	0	0	0	0	0	0	0	0	0	0	0	0	0	0	1	0	0	0	0	0	0	1
551103	G	T	SNV	MODERATE	missense_variant	lmo0516	lmo0516	NP_464044.1	encapsulation protein CapA	p.Leu82Ile		Yes	Yes	0	0	0	0	0	0	0	0	0	0	0	0	0	0	0	0	0	0	0	0	1	0	0	0	0	0	0	1
551757	C	A	SNV	MODERATE	missense_variant	lmo0517	lmo0517	NP_464045.1	phosphoglycerate mutase	p.Val176Leu		Yes	Yes	5	0	0	0	0	0	0	0	0	0	0	0	0	0	0	0	0	0	0	0	1	0	0	0	0	0	0	1
559532	T	C	SNV	MODERATE	missense_variant	lmo0524	lmo0524	NP_464052.1	sulfate transporter	p.Lys219Arg		Yes	Yes	1	0	0	0	0	0	0	0	0	0	0	0	0	0	0	0	0	0	0	0	0	0	0	1	0	0	0	1
562988	T	A	SNV	MODERATE	missense_variant	lmo0527	lmo0527	NP_464055.1	transmembrane protein	p.Leu67Gln		Yes	Yes	0	0	0	0	0	0	0	0	0	0	0	0	0	0	0	0	0	0	0	0	0	0	0	1	0	0	0	1
564614	C	G	SNV	MODERATE	missense_variant	lmo0528	lmo0528	NP_464056.1	hypothetical protein	p.Gln120Glu		Yes	Yes	0	0	0	0	0	0	0	0	0	0	0	0	0	0	0	0	0	0	0	0	0	0	0	1	0	0	0	1
564789	G	A	SNV	MODERATE	missense_variant	lmo0528	lmo0528	NP_464056.1	hypothetical protein	p.Gly178Glu		Yes	Yes	0	0	0	0	0	0	0	0	0	0	0	1	0	0	0	0	0	0	0	0	0	0	0	0	0	0	0	1
565342	C	A	SNV	MODERATE	missense_variant	lmo0528	lmo0528	NP_464056.1	hypothetical protein	p.Ser362Arg		Yes	Yes	0	0	0	0	1	0	0	0	0	0	0	0	0	0	0	0	0	0	0	0	0	0	0	0	0	0	0	1
565470	A	C	SNV	MODERATE	missense_variant	lmo0528	lmo0528	NP_464056.1	hypothetical protein	p.Asn405Thr		Yes	Yes	0	0	0	0	0	0	1	0	0	0	0	0	0	0	0	0	0	0	0	0	0	0	0	0	0	0	0	1
566301	A	G	SNV	MODERATE	missense_variant	lmo0529	lmo0529	NP_464057.1	glucosaminyltransferase	p.Asn180Asp		Yes	Yes	0	0	0	0	0	0	0	0	0	0	0	0	0	0	0	0	0	0	0	0	0	0	0	1	0	0	0	1
567199	A	G	SNV	MODERATE	missense_variant	lmo0530	lmo0530	NP_464058.1	hypothetical protein	p.Asp57Gly		Yes	Yes	0	0	0	0	0	0	0	0	0	0	0	0	0	0	0	0	0	0	0	0	0	0	0	1	0	0	0	1
567580	G	C	SNV	MODERATE	missense_variant	lmo0530	lmo0530	NP_464058.1	hypothetical protein	p.Gly184Ala		Yes	Yes	0	0	0	0	0	0	0	0	0	0	0	1	0	0	0	0	0	0	0	0	0	0	0	0	0	0	0	1
567844	C	T	SNV	MODERATE	missense_variant	lmo0530	lmo0530	NP_464058.1	hypothetical protein	p.Ala272Val		Yes	Yes	0	0	0	0	0	0	0	0	0	0	0	0	0	0	0	0	0	0	0	0	0	0	0	1	0	0	0	1
573313	C	T	SNV	MODERATE	missense_variant	lmo0535	lmo0535	NP_464063.1	LacI family transcriptional regulator	p.Glu86Lys		Yes	Yes	9	0	0	0	0	0	0	0	0	0	0	0	0	0	0	0	0	0	0	0	1	0	0	0	0	0	0	1
576100	A	G	SNV	MODERATE	missense_variant	lmo0537	lmo0537	NP_464065.1	allantoate amidohydrolase	p.Lys312Arg		Yes	Yes	0	0	0	0	0	0	0	0	0	0	0	1	0	0	0	0	0	0	0	0	0	0	0	0	0	0	0	1
576476	T	C	SNV	MODERATE	missense_variant	lmo0538	lmo0538	NP_464066.1	N-acyl-L-amino acid amidohydrolase	p.Met25Thr		Yes	Yes	4	0	0	0	0	0	0	0	0	0	0	0	0	0	0	0	0	0	0	0	1	0	0	0	0	0	0	1
579369	C	T	SNV	MODERATE	missense_variant	lmo0540	lmo0540	NP_464068.1	penicillin-binding protein	p.Pro162Ser		Yes	Yes	0	0	0	0	0	0	0	0	0	0	0	1	0	0	0	0	0	0	0	0	0	0	0	0	0	0	0	1
579806	G	A	SNV	MODERATE	missense_variant	lmo0540	lmo0540	NP_464068.1	penicillin-binding protein	p.Met307Ile		Yes	Yes	0	0	1	0	0	0	0	0	0	0	1	0	0	0	0	0	0	0	0	0	0	0	0	0	0	0	0	2
580316	C	T	SNV	MODERATE	missense_variant	lmo0541	lmo0541	NP_464069.1	ABC transporter substrate-binding protein	p.Asp242Asn		Yes	Yes	1	0	0	0	0	0	0	0	0	0	0	0	0	0	0	0	0	0	0	0	1	0	0	0	0	0	0	1
588662	G	A	SNV	MODERATE	missense_variant	lmo0549	lmo0549	NP_464077.1	internalin	p.Asp551Asn		Yes	Yes	2	0	0	0	0	0	0	0	0	0	0	0	0	0	0	0	0	0	0	0	1	0	0	0	0	0	0	1
589246	A	C	SNV	MODERATE	missense_variant	lmo0550	lmo0550	NP_464078.1	pepdidoglycan-bound protein	p.Lys61Gln		Yes	Yes	0	0	0	0	0	0	0	0	0	0	0	1	0	0	0	0	0	0	0	0	0	0	0	0	0	0	0	1
590438	G	T	SNV	MODERATE	missense_variant	lmo0552	lmo0552	NP_464080.1	hypothetical protein	p.Asp39Tyr		Yes	Yes	1	0	0	0	0	0	0	0	0	0	0	1	0	0	0	0	0	0	0	0	0	0	0	0	0	0	0	1
590871	C	T	SNV	MODERATE	missense_variant	lmo0552	lmo0552	NP_464080.1	hypothetical protein	p.Thr183Met		Yes	Yes	1	0	0	0	0	0	0	0	0	0	0	0	0	0	0	0	0	0	0	0	1	0	0	1	0	0	0	2
596710	A	G	SNV	MODERATE	missense_variant	lmo0558	lmo0558	NP_464086.1	hypothetical protein	p.Ile304Thr		Yes	Yes	0	0	0	0	0	0	0	0	0	0	0	1	0	0	0	0	0	0	0	0	0	0	0	0	0	0	0	1
601636	A	G	SNV	MODERATE	missense_variant	hisF	lmo0563	NP_464091.1	imidazole glycerol phosphate synthase subunit HisF	p.Ser195Pro		Yes	Yes	1	0	0	0	0	0	0	0	0	0	0	0	0	0	0	0	0	0	0	0	0	0	0	1	0	0	0	1
601939	G	T	SNV	MODERATE	missense_variant	hisF	lmo0563	NP_464091.1	imidazole glycerol phosphate synthase subunit HisF	p.Gln94Lys		Yes	Yes	1	0	0	0	0	0	0	0	0	0	0	0	0	0	0	0	0	0	0	0	0	0	0	0	1	0	0	1
604948	C	T	SNV	MODERATE	missense_variant	hisD	lmo0567	NP_464095.1	histidinol dehydrogenase	p.Val153Ile		Yes	Yes	0	0	0	0	0	0	0	0	0	0	0	1	0	0	0	0	0	0	0	0	0	0	0	0	0	0	0	1
605190	C	T	SNV	MODERATE	missense_variant	hisD	lmo0567	NP_464095.1	histidinol dehydrogenase	p.Ser72Asn		Yes	Yes	0	0	0	0	0	0	0	0	0	0	0	1	0	0	0	0	0	0	0	0	0	0	0	0	0	0	0	1
605328	T	G	SNV	MODERATE	missense_variant	hisD	lmo0567	NP_464095.1	histidinol dehydrogenase	p.Gln26Pro		Yes	Yes	0	0	0	0	0	0	0	0	0	0	0	0	0	0	0	0	0	0	0	0	0	0	0	1	0	0	0	1
607444	T	G	SNV	MODERATE	missense_variant	hisJ	lmo0570	NP_464098.1	histidinol-phosphatase	p.Leu25Val		Yes	Yes	0	0	0	0	0	0	0	0	0	0	0	0	0	0	0	0	0	0	0	0	1	0	0	0	0	0	0	1
607566	G	A	SNV	MODERATE	missense_variant	hisJ	lmo0570	NP_464098.1	histidinol-phosphatase	p.Met65Ile		Yes	Yes	0	0	0	0	0	0	0	0	0	0	0	0	0	0	0	0	0	0	0	0	1	0	0	0	0	0	0	1
607723	G	A	SNV	MODERATE	missense_variant	hisJ	lmo0570	NP_464098.1	histidinol-phosphatase	p.Gly118Ser		Yes	Yes	0	0	0	0	0	0	0	0	0	0	0	0	0	0	0	0	0	0	0	0	0	0	0	1	0	0	0	1
608225	C	T	SNV	MODERATE	missense_variant	lmo0571	lmo0571	NP_464099.1	methyltransferase	p.Glu86Lys		Yes	Yes	0	0	0	0	0	0	0	0	0	0	0	0	0	0	0	0	0	0	0	0	1	0	0	0	0	0	0	1
608237	C	T	SNV	MODERATE	missense_variant	lmo0571	lmo0571	NP_464099.1	methyltransferase	p.Val82Ile		Yes	Yes	0	0	0	0	0	0	0	0	0	0	0	0	0	0	0	0	0	0	0	0	0	0	0	1	0	0	0	1
613264	A	G	SNV	MODERATE	missense_variant	lmo0575	lmo0575	NP_464103.1	GntR family transcriptional regulator	p.Tyr196Cys		Yes	Yes	7	0	0	0	0	0	0	0	0	0	0	1	0	0	0	0	0	0	0	0	0	0	0	0	0	0	0	1
614172	A	T	SNV	MODERATE	missense_variant	lmo0576	lmo0576	NP_464104.1	hypothetical protein	p.Ile113Phe		Yes	Yes	0	0	0	0	0	0	0	0	0	0	0	0	0	0	0	0	0	0	0	0	1	0	0	0	0	0	0	1
617483	G	T	SNV	MODERATE	missense_variant	lmo0580	lmo0580	NP_464108.1	hypothetical protein	p.Asp171Tyr		Yes	Yes	1	0	0	0	0	0	0	0	0	0	0	0	0	0	0	0	0	0	0	0	0	0	0	1	0	0	0	1
618333	G	A	SNV	MODERATE	missense_variant	lmo0581	lmo0581	NP_464109.1	hypothetical protein	p.Ala171Val		Yes	Yes	0	0	0	0	0	0	0	0	0	0	0	1	0	0	0	0	0	0	0	0	0	0	0	0	0	0	0	1
625078	G	A	SNV	MODERATE	missense_variant	lmo0585	lmo0585	NP_464113.1	secreted protein	p.Asp133Asn		Yes	Yes	0	0	0	0	0	0	0	0	0	0	0	0	0	0	0	0	0	0	0	0	0	0	0	1	0	0	0	1
625231	T	A	SNV	MODERATE	missense_variant	lmo0585	lmo0585	NP_464113.1	secreted protein	p.Ser184Thr		Yes	Yes	0	0	0	0	0	0	0	0	0	0	0	0	0	0	0	0	0	0	0	0	1	0	0	0	0	0	0	1
625533	C	T	SNV	MODERATE	missense_variant	lmo0586	lmo0586	NP_464114.1	hypothetical protein	p.Ala24Val		Yes	Yes	1	0	0	0	0	0	0	0	0	0	0	0	0	0	0	0	0	0	0	0	1	0	0	0	0	0	0	1
626476	A	C	SNV	MODERATE	missense_variant	lmo0586	lmo0586	NP_464114.1	hypothetical protein	p.Lys338Asn		Yes	Yes	1	0	0	0	0	0	0	0	0	0	0	0	0	0	0	0	0	0	0	0	1	0	0	0	0	0	0	1
629262	G	A	SNV	MODERATE	missense_variant	lmo0588	lmo0588	NP_464116.1	DNA photolyase	p.Glu59Lys		Yes	Yes	0	0	0	0	0	0	0	0	0	0	0	0	0	0	0	0	0	0	0	0	1	0	0	0	0	0	0	1
629644	G	A	SNV	MODERATE	missense_variant	lmo0588	lmo0588	NP_464116.1	DNA photolyase	p.Cys186Tyr		Yes	Yes	0	0	0	0	0	0	0	0	0	0	0	0	0	0	0	0	0	0	0	0	1	0	0	1	0	0	0	2
630276	A	T	SNV	MODERATE	missense_variant	lmo0588	lmo0588	NP_464116.1	DNA photolyase	p.Thr397Ser		Yes	Yes	0	0	0	0	0	0	0	0	0	0	0	0	0	0	0	0	0	0	0	0	1	0	0	0	0	0	0	1
630312	G	A	SNV	MODERATE	missense_variant	lmo0588	lmo0588	NP_464116.1	DNA photolyase	p.Ala409Thr		Yes	Yes	0	0	0	0	0	0	0	0	0	0	0	0	0	0	0	0	0	0	0	0	1	0	0	1	0	0	0	2
630354	T	G	SNV	MODERATE	missense_variant	lmo0588	lmo0588	NP_464116.1	DNA photolyase	p.Ser423Ala		Yes	Yes	0	0	0	0	0	0	0	0	0	0	0	0	0	0	0	0	0	0	0	0	1	0	0	1	0	0	0	2
631687	A	T	SNV	MODERATE	missense_variant	lmo0590	lmo0590	NP_464118.1	hypothetical protein	p.Thr215Ser		Yes	Yes	0	0	0	0	0	0	0	0	0	0	0	0	0	0	0	0	0	0	0	0	1	0	0	0	0	0	0	1
631870	A	C	SNV	MODERATE	missense_variant	lmo0590	lmo0590	NP_464118.1	hypothetical protein	p.Lys276Gln		Yes	Yes	0	0	0	0	0	0	0	0	0	0	0	0	0	0	0	0	0	0	0	0	1	0	0	1	0	0	0	2
631873	G	A	SNV	MODERATE	missense_variant	lmo0590	lmo0590	NP_464118.1	hypothetical protein	p.Glu277Lys		Yes	Yes	0	0	0	0	0	0	0	0	0	0	0	0	0	0	0	0	0	0	0	0	1	0	0	1	0	0	0	2
631882	A	G	SNV	MODERATE	missense_variant	lmo0590	lmo0590	NP_464118.1	hypothetical protein	p.Ser280Gly		Yes	Yes	0	0	0	0	0	0	0	0	0	0	0	0	0	0	0	0	0	0	0	0	1	0	0	1	0	0	0	2
635145	C	T	SNV	MODERATE	missense_variant	lmo0593	lmo0593	NP_464121.1	formate transporter	p.Leu223Phe		Yes	No	1	0	0	0	0	0	0	0	0	0	0	1	0	0	0	0	0	0	0	0	0	0	0	0	0	0	0	1
639761	C	T	SNV	MODERATE	missense_variant	lmo0597a	lmo0597a	YP_008475631.1		p.Ala116Thr		Yes	Yes		1	0	0	0	0	0	0	0	0	0	0	0	0	0	0	0	0	0	0	0	0	0	0	0	0	0	1
641204	A	G	SNV	MODERATE	missense_variant	lmo0600	lmo0600	NP_464127.1	hypothetical protein	p.Lys194Glu		Yes	Yes	0	0	0	0	0	0	0	0	0	0	0	0	0	0	0	0	0	0	0	0	0	0	0	1	0	0	0	1
641592	G	A	SNV	MODERATE	missense_variant	lmo0601	lmo0601	NP_464128.1	cell surface protein	p.Val129Ile		Yes	Yes	0	0	0	0	0	0	0	0	0	0	0	0	0	0	0	0	0	0	0	0	1	0	0	0	0	0	0	1
642588	T	A	SNV	MODERATE	missense_variant	lmo0602	lmo0602	NP_464129.1	transcripitonal regulator	p.Phe59Ile		Yes	Yes	0	0	0	0	0	0	0	0	0	0	0	1	0	0	0	0	0	0	0	0	0	0	0	0	0	0	0	1
649626	C	A	SNV	MODERATE	missense_variant	lmo0609	lmo0609	NP_464136.1	phage shock protein E	p.Pro36His		Yes	Yes	0	0	0	0	0	0	0	0	0	0	0	0	0	0	0	0	0	0	0	0	0	0	0	1	0	0	0	1
649734	C	T	SNV	MODERATE	missense_variant	lmo0609	lmo0609	NP_464136.1	phage shock protein E	p.Ala72Val		Yes	Yes	0	0	0	0	0	0	0	0	0	0	0	0	0	0	0	0	0	0	0	0	0	0	0	1	0	0	0	1
649958	T	A	SNV	MODERATE	missense_variant	lmo0610	lmo0610	NP_464137.1	internalin	p.Asn559Ile		Yes	Yes	6	0	0	0	0	0	0	0	0	0	0	1	0	0	0	0	0	0	0	0	0	0	0	0	0	0	0	1
650109	T	C	SNV	MODERATE	missense_variant	lmo0610	lmo0610	NP_464137.1	internalin	p.Thr509Ala		Yes	Yes	6	0	0	0	0	0	0	0	0	0	0	0	0	0	0	0	0	0	0	0	1	0	0	0	0	0	0	1
651405	T	G	SNV	MODERATE	missense_variant	lmo0610	lmo0610	NP_464137.1	internalin	p.Ile77Leu		Yes	Yes	6	0	0	0	0	0	0	0	0	0	0	0	0	0	0	0	0	0	0	0	0	0	0	1	0	0	0	1
653573	C	T	SNV	MODERATE	missense_variant	lmo0613	lmo0613	NP_464140.1	oxidoreductase	p.Ala178Val		Yes	Yes	3	0	0	0	0	0	0	0	0	0	0	0	0	0	0	0	0	0	0	0	1	0	0	0	0	0	0	1
655111	G	A	SNV	MODERATE	missense_variant	lmo0616	lmo0616	NP_464143.1	glycerophosphoryl diester phosphodiesterase	p.Gly52Glu		Yes	Yes	0	0	0	0	0	0	1	0	0	0	0	0	0	0	0	0	0	0	0	0	0	0	0	0	0	0	0	1
655123	C	T	SNV	MODERATE	missense_variant	lmo0616	lmo0616	NP_464143.1	glycerophosphoryl diester phosphodiesterase	p.Ala56Val		Yes	Yes	0	0	0	0	0	0	0	0	0	0	0	0	0	0	0	0	0	0	0	0	1	0	0	0	0	0	0	1
656835	C	T	SNV	MODERATE	missense_variant	lmo0617	lmo0617	NP_464144.1	hypothetical protein	p.Asp137Asn		Yes	Yes	0	0	0	0	0	0	0	0	0	0	0	0	0	0	0	0	0	0	0	0	1	0	0	0	0	0	0	1
660417	A	C	SNV	MODERATE	missense_variant	lmo0622	lmo0622	NP_464149.1	hypothetical protein	p.Asp7Ala		Yes	Yes	0	0	0	0	0	0	0	0	0	0	0	0	0	0	1	0	0	0	0	0	0	0	0	0	0	0	0	1
660900	G	A	SNV	MODERATE	missense_variant	lmo0623	lmo0623	NP_464150.1	hypothetical protein	p.Arg70Gln		Yes	Yes	0	0	0	0	0	0	0	0	0	1	0	0	0	0	0	0	0	0	0	0	0	0	0	0	0	1	0	2
661942	G	A	SNV	MODERATE	missense_variant	lmo0625	lmo0625	NP_464152.1	hypothetical protein	p.Ala77Val		Yes	Yes	0	1	0	0	0	0	0	0	0	0	0	0	0	0	0	0	0	0	0	0	0	0	0	0	0	0	0	1
664477	G	A	SNV	MODERATE	missense_variant	lmo0627	lmo0627	NP_464154.1	pepdidoglycan bound protein	p.Gly79Asp		Yes	Yes	0	0	0	0	0	0	0	0	0	0	0	0	0	0	0	0	0	0	0	0	1	0	0	1	0	0	0	2
666268	C	T	SNV	MODERATE	missense_variant	lmo0627	lmo0627	NP_464154.1	pepdidoglycan bound protein	p.Thr676Met		Yes	Yes	0	0	0	0	0	0	0	0	0	0	0	0	0	0	0	0	0	0	0	0	1	0	0	0	0	0	0	1
669240	G	A	SNV	MODERATE	missense_variant	lmo0628	lmo0628	NP_464155.1	hypothetical protein	p.Arg52His		Yes	Yes	1	0	0	0	0	0	0	0	0	0	0	1	0	0	0	0	0	0	0	0	0	0	0	0	0	0	0	1
669715	C	T	SNV	MODERATE	missense_variant	lmo0629	lmo0629	NP_464156.1	hypothetical protein	p.Thr98Met		Yes	Yes	0	0	0	0	0	0	0	0	0	0	0	0	0	0	0	0	0	0	0	0	1	0	0	0	0	0	0	1
673110	C	T	SNV	MODERATE	missense_variant	lmo0632	lmo0632	NP_464159.1	PTS fructose transporter subunit IIC	p.Ala106Val		Yes	Yes	6	0	0	0	0	0	0	0	0	1	0	0	0	0	0	0	0	0	0	0	0	0	0	0	0	1	0	2
675716	C	T	SNV	MODERATE	missense_variant	lmo0635	lmo0635	NP_464162.1	hypothetical protein	p.Arg52Cys		Yes	Yes	0	0	0	0	0	0	0	0	0	0	0	0	0	0	0	0	0	0	0	0	0	0	0	0	1	0	0	1
676871	G	A	SNV	MODERATE	missense_variant	lmo0637	lmo0637	NP_464164.1	hypothetical protein	p.Glu24Lys		Yes	Yes	0	0	0	0	0	0	0	0	0	0	0	0	0	0	0	0	0	0	0	0	1	0	0	1	0	0	0	2
681633	G	A	SNV	MODERATE	missense_variant	lmo0641	lmo0641	NP_464168.1	heavy metal-transporting ATPase	p.Val31Ile		Yes	Yes	2	0	0	0	0	0	0	0	0	0	0	0	0	0	0	0	0	0	0	0	1	0	0	0	0	0	0	1
684679	G	A	SNV	MODERATE	missense_variant	lmo0643	lmo0643	NP_464170.1	transaldolase	p.Arg97His		Yes	Yes	3	0	0	0	0	0	0	0	0	0	0	0	0	0	0	0	0	0	0	0	0	0	0	1	0	0	0	1
691221	A	G	SNV	MODERATE	missense_variant	lmo0649	lmo0649	NP_464176.1	transcriptional regulator	p.Asn109Asp		Yes	Yes	1	0	0	0	0	0	0	0	0	0	0	0	0	0	0	0	0	0	0	0	0	0	0	1	0	0	0	1
693124	A	G	SNV	MODERATE	missense_variant	lmo0650	lmo0650	NP_464177.1	hypothetical protein	p.Gln515Arg		Yes	Yes	2	0	0	0	0	0	1	0	0	0	0	0	0	0	0	0	0	0	0	0	0	0	0	0	0	0	0	1
693158	A	T	SNV	MODERATE	missense_variant	lmo0650	lmo0650	NP_464177.1	hypothetical protein	p.Lys526Asn		Yes	Yes	2	0	0	0	0	0	0	0	0	0	0	0	0	0	0	0	0	0	0	0	0	0	0	1	0	0	0	1
693300	G	A	SNV	MODERATE	missense_variant	lmo0650	lmo0650	NP_464177.1	hypothetical protein	p.Ala574Thr		Yes	Yes	2	0	0	0	0	0	0	0	0	0	0	0	0	0	0	0	0	0	0	0	1	0	0	0	0	0	0	1
694388	G	T	SNV	MODERATE	missense_variant	lmo0651	lmo0651	NP_464178.1	transcriptional regulator	p.Glu24Asp		Yes	Yes	0	0	0	0	0	0	0	0	0	0	0	0	0	0	0	0	0	0	0	0	0	0	0	1	0	0	0	1
695501	T	G	SNV	MODERATE	missense_variant	lmo0652	lmo0652	NP_464179.1	hypothetical protein	p.Gln3His		Yes	Yes	0	0	0	0	0	0	0	0	0	0	0	1	0	0	0	0	0	0	0	0	0	0	0	0	0	0	0	1
697355	G	A	SNV	MODERATE	missense_variant	lmo0655	lmo0655	NP_464182.1	phosphoprotein phosphatase	p.Arg158His		Yes	Yes	0	0	0	0	0	0	0	0	0	0	0	1	0	0	0	0	0	0	0	0	0	0	0	0	0	0	0	1
699721	C	T	SNV	MODERATE	missense_variant	lmo0659	lmo0659	NP_464186.1	transcriptional regulator	p.Val196Ile		Yes	Yes	3	0	0	0	0	0	0	0	0	0	0	0	0	0	0	0	0	0	0	0	0	0	0	1	0	0	0	1
700574	G	A	SNV	MODERATE	missense_variant	lmo0660	lmo0660	NP_464187.1	transposase	p.Ser13Asn		Yes	Yes	2	0	0	0	0	0	0	0	0	0	0	0	0	0	0	0	0	0	0	0	0	1	0	0	0	0	0	1
704117	G	A	SNV	MODERATE	missense_variant	lmo0666	lmo0666	NP_464193.1	hypothetical protein	p.Val53Ile		Yes	Yes	0	0	0	0	0	0	0	0	0	0	0	1	0	0	0	0	0	0	0	0	0	0	0	0	0	0	0	1
710463	T	C	SNV	MODERATE	missense_variant	lmo0674	lmo0674	NP_464201.1	hypothetical protein	p.Asp96Gly		Yes	Yes	0	0	0	0	0	0	0	0	0	0	0	0	0	0	0	0	0	0	0	0	0	0	0	0	1	0	0	1
711373	G	T	SNV	MODERATE	missense_variant	lmo0675	lmo0675	NP_464202.1	hypothetical protein	p.Asp85Tyr		Yes	Yes	0	0	0	0	0	0	0	0	0	0	0	0	0	0	0	0	0	0	0	0	0	0	0	1	0	0	0	1
715313	T	G	SNV	MODERATE	missense_variant	flhA	lmo0680	NP_464207.1	flagellar biosynthesis protein FlhA	p.Leu321Val		Yes	Yes	0	0	0	0	0	0	0	0	0	0	0	1	0	0	0	0	0	0	0	0	0	0	0	0	0	0	0	1
719219	G	A	SNV	MODERATE	missense_variant	lmo0683	lmo0683	NP_464210.1	chemotaxis protein CheR	p.Asp248Asn		Yes	Yes	0	0	0	0	0	0	0	0	0	0	0	0	0	0	0	0	0	0	0	0	1	0	0	0	0	0	0	1
723016	A	T	SNV	MODERATE	missense_variant	lmo0688	lmo0688	NP_464215.1	hypothetical protein	p.Tyr398Phe		Yes	Yes	0	0	0	0	0	0	0	0	0	0	0	0	0	0	0	0	0	0	0	0	1	0	0	0	0	0	0	1
723243	G	A	SNV	MODERATE	missense_variant	lmo0688	lmo0688	NP_464215.1	hypothetical protein	p.Val474Ile		Yes	Yes	0	0	0	0	0	0	0	0	0	1	0	0	0	0	0	0	0	0	0	0	0	0	0	0	0	1	0	2
727077	A	G	SNV	MODERATE	missense_variant	cheA	lmo0692	NP_464219.1	two-component sensor histidine kinase CheA	p.Gln222Arg		Yes	No	0	0	0	0	0	0	0	0	0	0	0	1	0	0	0	0	0	0	0	0	0	0	0	0	0	0	0	1
727979	C	A	SNV	MODERATE	missense_variant	cheA	lmo0692	NP_464219.1	two-component sensor histidine kinase CheA	p.His523Asn		Yes	Yes	0	0	0	0	0	0	0	0	0	0	0	0	0	0	0	0	0	0	0	0	1	0	0	0	0	0	0	1
729137	G	A	SNV	MODERATE	missense_variant	lmo0695	lmo0695	NP_464222.1	hypothetical protein	p.Glu38Lys		Yes	No	0	0	0	0	0	0	1	0	0	0	0	0	0	0	0	0	0	0	0	0	0	0	0	0	0	0	0	1
729572	G	A	SNV	MODERATE	missense_variant	lmo0695	lmo0695	NP_464222.1	hypothetical protein	p.Ala183Thr		Yes	Yes	0	0	0	0	0	0	0	0	0	0	0	0	0	0	0	0	0	0	0	0	1	0	0	0	0	0	0	1
734307	G	A	SNV	MODERATE	missense_variant	lmo0700	lmo0700	NP_464227.1	flagellar motor switch protein FliY	p.Val431Ile		Yes	Yes	0	0	0	0	0	0	0	0	0	0	0	1	0	0	0	0	0	0	0	0	0	0	0	0	0	0	0	1
736307	A	C	SNV	MODERATE	missense_variant	lmo0702	lmo0702	NP_464229.1	hypothetical protein	p.Gln104His		Yes	Yes	0	0	0	0	0	0	0	0	0	0	0	1	0	0	0	0	0	0	0	0	0	0	0	0	0	0	0	1
738962	G	A	SNV	MODERATE	missense_variant	flgK	lmo0705	NP_464232.1	flagellar hook-associated protein FlgK	p.Val258Met		Yes	Yes	0	0	0	0	0	0	0	0	0	0	0	0	0	0	0	0	0	0	0	0	0	0	0	1	0	0	0	1
742824	G	C	SNV	MODERATE	missense_variant	flgB	lmo0710	NP_464237.1	flagellar basal-body rod protein FlgB	p.Val83Leu		Yes	Yes	0	0	0	0	0	0	0	0	0	0	0	0	0	0	0	0	0	0	0	0	0	0	0	1	0	0	0	1
744405	T	A	SNV	MODERATE	missense_variant	fliF	lmo0713	NP_464240.1	flagellar MS-ring protein FliF	p.Asn208Lys		Yes	Yes	0	0	0	0	0	0	0	0	0	0	0	0	0	0	0	0	0	0	0	0	1	0	0	0	0	0	0	1
745063	C	T	SNV	MODERATE	missense_variant	fliF	lmo0713	NP_464240.1	flagellar MS-ring protein FliF	p.Pro428Ser		Yes	Yes	0	0	0	0	0	0	0	0	0	0	0	0	0	0	0	0	0	0	0	0	1	0	0	0	0	0	0	1
748639	G	A	SNV	MODERATE	missense_variant	lmo0717	lmo0717	NP_464244.1	transglycosylase	p.Glu35Lys		Yes	Yes	0	0	0	0	0	0	0	0	0	0	0	0	0	0	0	0	0	0	0	0	1	0	0	0	0	0	0	1
748817	C	T	SNV	MODERATE	missense_variant	lmo0717	lmo0717	NP_464244.1	transglycosylase	p.Thr94Ile		Yes	Yes	0	0	0	0	0	0	0	0	0	0	0	1	0	0	0	0	0	0	0	0	0	0	0	0	0	0	0	1
749267	G	A	SNV	MODERATE	missense_variant	lmo0718	lmo0718	NP_464245.1	hypothetical protein	p.Ala17Thr		Yes	Yes	0	0	0	0	0	0	0	0	0	0	0	0	0	0	0	0	0	0	0	0	0	0	0	1	0	0	0	1
749515	C	A	SNV	MODERATE	missense_variant	lmo0718	lmo0718	NP_464245.1	hypothetical protein	p.Phe99Leu		Yes	Yes	0	0	0	0	0	0	1	0	0	0	0	0	0	0	0	0	0	0	0	0	0	0	0	0	0	0	0	1
750760	C	T	SNV	MODERATE	missense_variant	lmo0721	lmo0721	NP_464248.1	fibronectin-binding protein	p.Asp190Asn		Yes	Yes	0	0	0	0	0	0	0	0	0	0	0	1	0	0	0	0	0	0	0	0	0	0	0	0	0	0	0	1
753530	G	A	SNV	MODERATE	missense_variant	lmo0723	lmo0723	NP_464250.1	metyl-accepting chemotaxis protein	p.Ser14Asn		Yes	Yes	0	0	1	0	0	0	0	0	0	0	1	0	0	0	0	0	0	0	0	0	0	0	0	0	0	0	0	2
755247	A	C	SNV	MODERATE	missense_variant	lmo0723	lmo0723	NP_464250.1	metyl-accepting chemotaxis protein	p.Glu586Asp		Yes	Yes	0	0	0	0	0	0	0	0	0	0	0	1	0	0	0	0	0	0	0	0	0	0	0	0	0	0	0	1
755248	T	A	SNV	MODERATE	missense_variant	lmo0723	lmo0723	NP_464250.1	metyl-accepting chemotaxis protein	p.Ser587Thr		Yes	Yes	0	0	0	0	0	0	0	0	0	0	0	1	0	0	0	0	0	0	0	0	0	0	0	0	0	0	0	1
755264	C	A	SNV	MODERATE	missense_variant	lmo0723	lmo0723	NP_464250.1	metyl-accepting chemotaxis protein	p.Pro592Gln		Yes	Yes	0	0	0	0	0	0	0	0	0	0	0	1	0	0	0	0	0	0	0	0	0	0	0	0	0	0	0	1
755275	G	A	SNV	MODERATE	missense_variant	lmo0723	lmo0723	NP_464250.1	metyl-accepting chemotaxis protein	p.Val596Ile		Yes	Yes	0	0	0	0	0	0	0	0	0	0	0	1	0	0	0	0	0	0	0	0	0	0	0	0	0	0	0	1
755399	C	A	SNV	MODERATE	missense_variant	lmo0724	lmo0724	NP_464251.1	hypothetical protein	p.Thr31Asn		Yes	No	0	0	0	0	0	0	0	0	0	0	0	1	0	0	0	0	0	0	0	0	0	0	0	0	0	0	0	1
755479	A	G	SNV	MODERATE	missense_variant	lmo0724	lmo0724	NP_464251.1	hypothetical protein	p.Asn58Asp		Yes	Yes	0	0	0	0	0	0	0	0	0	0	0	1	0	0	0	0	0	0	0	0	0	0	0	0	0	0	0	1
755497	A	T	SNV	MODERATE	missense_variant	lmo0724	lmo0724	NP_464251.1	hypothetical protein	p.Thr64Ser		Yes	Yes	0	0	0	0	0	0	0	0	0	0	0	1	0	0	0	0	0	0	0	0	0	0	0	0	0	0	0	1
755548	A	G	SNV	MODERATE	missense_variant	lmo0724	lmo0724	NP_464251.1	hypothetical protein	p.Asn81Asp		Yes	Yes	0	0	0	0	0	0	0	0	0	0	0	1	0	0	0	0	0	0	0	0	0	0	0	0	0	0	0	1
755657	G	A	SNV	MODERATE	missense_variant	lmo0724	lmo0724	NP_464251.1	hypothetical protein	p.Ser117Asn		Yes	Yes	0	0	0	0	0	0	0	0	0	0	0	1	0	0	0	0	0	0	0	0	0	0	0	0	0	0	0	1
759519	T	G	SNV	MODERATE	missense_variant	lmo0729	lmo0729	NP_464256.1	hypothetical protein	p.Val14Gly		Yes	No	0	0	0	1	0	0	0	0	0	0	0	0	0	0	0	0	0	0	0	0	0	0	0	0	0	0	0	1
762806	G	A	SNV	MODERATE	missense_variant	lmo0732	lmo0732	NP_464259.1	peptidoglycan binding protein	p.Val419Met		Yes	Yes	1	0	0	0	0	0	0	0	0	0	0	0	0	0	0	0	0	0	0	0	0	0	0	1	0	0	0	1
762812	A	T	SNV	MODERATE	missense_variant	lmo0732	lmo0732	NP_464259.1	peptidoglycan binding protein	p.Thr421Ser		Yes	Yes	1	0	0	0	0	0	0	0	0	0	0	1	0	0	0	0	0	0	0	0	0	0	0	1	0	0	0	2
763305	T	G	SNV	MODERATE	missense_variant	lmo0732	lmo0732	NP_464259.1	peptidoglycan binding protein	p.Val585Gly		Yes	Yes	1	0	0	0	0	0	0	0	0	0	0	0	0	0	0	0	0	0	0	0	0	0	0	1	0	0	0	1
763313	G	T	SNV	MODERATE	missense_variant	lmo0732	lmo0732	NP_464259.1	peptidoglycan binding protein	p.Ala588Ser		Yes	Yes	1	0	0	0	0	0	0	0	0	0	0	0	0	0	0	0	0	0	0	0	0	0	0	1	0	0	0	1
763415	G	T	SNV	MODERATE	missense_variant	lmo0732	lmo0732	NP_464259.1	peptidoglycan binding protein	p.Val622Leu		Yes	Yes	1	0	0	0	0	0	0	0	0	0	0	0	0	0	0	0	0	0	0	0	0	0	0	1	0	0	0	1
764940	G	C	SNV	MODERATE	missense_variant	lmo0734	lmo0734	NP_464261.1	LacI family transcriptional regulator	p.Ala177Gly		Yes	No	10	0	0	0	0	0	0	0	0	0	0	1	0	0	0	0	0	0	0	0	0	0	0	0	0	0	0	1
768313	C	A	SNV	MODERATE	missense_variant	lmo0738	lmo0738	NP_464265.1	PTS beta-glucoside transporter subunit IIABC	p.Ala183Glu		No	No	4	0	0	0	0	0	0	0	0	0	0	0	0	0	0	0	0	0	0	0	0	0	0	0	1	0	0	1
768417	A	G	SNV	MODERATE	missense_variant	lmo0738	lmo0738	NP_464265.1	PTS beta-glucoside transporter subunit IIABC	p.Ile218Val		No	No	4	0	0	0	0	0	1	0	0	0	0	0	0	0	0	0	0	0	0	0	0	0	0	0	0	0	0	1
770075	A	G	SNV	MODERATE	missense_variant	lmo0739	lmo0739	NP_464266.1	6-phospho-beta-glucosidase	p.Lys146Arg		Yes	Yes	10	0	0	0	0	0	0	0	0	0	0	1	0	0	0	0	0	0	0	0	0	0	0	0	0	0	0	1
770087	A	G	SNV	MODERATE	missense_variant	lmo0739	lmo0739	NP_464266.1	6-phospho-beta-glucosidase	p.His150Arg		Yes	Yes	10	0	0	0	0	0	0	0	0	0	0	0	0	0	0	0	0	0	0	0	0	0	0	1	0	0	0	1
770468	A	C	SNV	MODERATE	missense_variant	lmo0739	lmo0739	NP_464266.1	6-phospho-beta-glucosidase	p.Gln277Pro		Yes	Yes	10	0	0	0	0	0	0	0	0	0	0	1	0	0	0	0	0	0	0	0	0	0	0	0	0	0	0	1
772276	G	A	SNV	MODERATE	missense_variant	lmo0741	lmo0741	NP_464268.1	GntR family transcriptional regulator	p.Ala110Thr		Yes	Yes	2	0	0	0	0	0	0	0	0	0	0	0	0	0	0	0	0	0	0	0	0	0	0	1	0	0	0	1
774406	C	G	SNV	MODERATE	missense_variant	lmo0744	lmo0744	NP_464271.1	ABC transporter ATP-binding protein	p.Thr231Ser		Yes	Yes	0	0	0	0	0	0	0	0	0	0	0	0	0	0	0	0	0	0	0	0	1	0	0	0	0	0	0	1
775475	G	A	SNV	MODERATE	missense_variant	lmo0744	lmo0744	NP_464271.1	ABC transporter ATP-binding protein	p.Met587Ile		Yes	Yes	0	0	0	0	0	0	0	0	0	0	0	0	0	0	0	0	0	0	0	0	1	0	0	0	0	0	0	1
777428	G	T	SNV	MODERATE	missense_variant	lmo0748	lmo0748	NP_464275.1	hypothetical protein	p.Ala74Ser		Yes	Yes	0	0	0	0	0	0	0	0	0	0	0	0	0	0	0	0	0	0	0	0	0	0	0	1	0	0	0	1
778427	G	T	SNV	MODERATE	missense_variant	lmo0751	lmo0751	NP_464278.1	hypothetical protein	p.Val56Phe		Yes	Yes	0	0	0	0	0	0	0	0	0	0	0	0	0	0	0	0	0	0	0	0	1	0	0	0	0	0	0	1
780477	C	A	SNV	MODERATE	missense_variant	lmo0754	lmo0754	NP_464281.1	hypothetical protein	p.Ala34Glu		Yes	Yes	0	0	0	0	0	0	0	0	0	0	0	0	0	0	0	0	0	0	0	0	0	0	0	0	0	0	1	1
780507	C	A	SNV	MODERATE	missense_variant	lmo0754	lmo0754	NP_464281.1	hypothetical protein	p.Thr44Lys		Yes	Yes	0	0	0	0	0	0	0	0	0	0	0	0	0	0	0	0	0	0	0	0	0	0	0	1	0	0	0	1
781419	A	G	SNV	MODERATE	missense_variant	lmo0755	lmo0755	NP_464282.1	hypothetical protein	p.Asp106Gly		Yes	Yes	1	0	0	0	0	0	0	0	0	0	0	0	0	0	0	0	0	0	0	0	1	0	0	0	0	0	0	1
781420	C	G	SNV	MODERATE	missense_variant	lmo0755	lmo0755	NP_464282.1	hypothetical protein	p.Asp106Glu		Yes	Yes	1	0	0	0	0	0	0	0	0	0	0	0	0	0	0	0	0	0	0	0	1	0	0	0	0	0	0	1
785077	A	G	SNV	MODERATE	missense_variant	lmo0759	lmo0759	NP_464286.1	hypothetical protein	p.Asp97Gly		Yes	Yes	2	0	0	0	0	0	0	0	0	0	0	0	0	0	0	0	0	0	0	0	0	0	0	1	0	0	0	1
786147	A	G	SNV	MODERATE	missense_variant	lmo0760	lmo0760	NP_464287.1	hypothetical protein	p.Asn132Asp		Yes	Yes	1	0	0	0	0	0	0	0	0	0	0	0	0	0	0	0	0	0	0	0	1	0	0	0	0	0	0	1
786535	C	T	SNV	MODERATE	missense_variant	lmo0761	lmo0761	NP_464288.1	hypothetical protein	p.Pro55Leu		Yes	Yes	0	0	0	0	0	0	0	0	0	0	0	0	0	0	0	0	0	0	0	0	0	0	0	1	0	0	0	1
789488	A	G	SNV	MODERATE	missense_variant	lmo0763	lmo0763	NP_464290.1	hypothetical protein	p.Thr283Ala		Yes	Yes	1	0	0	0	0	0	0	0	0	0	0	0	0	0	0	0	0	0	0	0	0	0	0	1	0	0	0	1
790259	C	A	SNV	MODERATE	missense_variant	lmo0764	lmo0764	NP_464291.1	lipoate-protein ligase	p.Thr247Asn		Yes	Yes	1	0	0	0	0	0	0	0	0	0	0	1	0	0	0	0	0	0	0	0	0	0	0	0	0	0	0	1
790274	A	G	SNV	MODERATE	missense_variant	lmo0764	lmo0764	NP_464291.1	lipoate-protein ligase	p.Lys252Arg		Yes	Yes	1	0	0	0	0	0	0	0	0	0	0	0	0	0	0	0	0	0	0	0	0	0	0	1	0	0	0	1
790468	G	A	SNV	MODERATE	missense_variant	lmo0764	lmo0764	NP_464291.1	lipoate-protein ligase	p.Gly317Arg		Yes	Yes	1	0	0	0	0	0	0	0	0	0	0	0	0	0	0	0	0	0	0	0	1	0	0	0	0	0	0	1
792092	C	T	SNV	MODERATE	missense_variant	lmo0766	lmo0766	NP_464293.1	sugar ABC transporter permease	p.Ala39Val		Yes	Yes	6	0	1	0	0	0	0	0	0	0	1	0	0	0	0	0	0	0	0	0	0	0	0	0	0	0	0	2
792260	C	T	SNV	MODERATE	missense_variant	lmo0766	lmo0766	NP_464293.1	sugar ABC transporter permease	p.Ala95Val		Yes	Yes	6	0	0	0	0	0	0	0	0	0	0	0	0	0	0	0	0	0	0	0	1	0	0	0	0	0	0	1
795763	A	T	SNV	MODERATE	missense_variant	lmo0769	lmo0769	NP_464296.1	alpha-1,6-mannanase	p.Thr244Ser		Yes	Yes	0	0	0	0	0	0	0	0	0	0	0	0	0	0	0	0	0	0	0	0	0	0	0	1	0	0	0	1
796310	C	T	SNV	MODERATE	missense_variant	lmo0770	lmo0770	NP_464297.1	LacI family transcriptional regulator	p.Gly295Glu		Yes	Yes	0	0	0	0	0	0	0	0	0	0	0	0	0	0	0	0	0	0	0	0	0	0	0	1	0	0	0	1
799382	C	T	SNV	MODERATE	missense_variant	lmo0773	lmo0773	NP_464300.1	alcohol dehydrogenase	p.Val146Ile		Yes	Yes	0	0	0	0	0	0	0	0	0	0	0	0	0	0	0	0	0	0	0	0	1	0	0	0	0	0	0	1
799796	A	T	SNV	MODERATE	missense_variant	lmo0773	lmo0773	NP_464300.1	alcohol dehydrogenase	p.Phe8Ile		Yes	Yes	0	0	0	0	0	0	0	0	0	0	0	0	0	0	0	0	0	0	0	0	0	0	0	1	0	0	0	1
800302	A	C	SNV	MODERATE	missense_variant	lmo0774	lmo0774	NP_464301.1	hypothetical protein	p.Ile103Leu		Yes	Yes	2	0	0	0	0	0	0	0	0	0	0	0	0	0	0	0	0	0	0	0	0	0	0	0	1	0	0	1
800510	A	G	SNV	MODERATE	missense_variant	lmo0774	lmo0774	NP_464301.1	hypothetical protein	p.Asn172Ser		Yes	Yes	2	0	0	0	0	0	0	0	0	0	0	0	0	0	0	0	0	0	0	0	0	0	0	0	1	0	0	1
801670	A	G	SNV	MODERATE	missense_variant	lmo0776	lmo0776	NP_464303.1	transcriptional regulator	p.Ile178Thr		Yes	Yes	6	0	0	0	0	0	0	0	0	0	0	1	0	0	0	0	0	0	0	0	0	0	0	0	0	0	0	1
801901	T	G	SNV	MODERATE	missense_variant	lmo0776	lmo0776	NP_464303.1	transcriptional regulator	p.Glu101Ala		Yes	Yes	6	0	0	0	0	0	0	0	0	0	0	1	0	0	0	0	0	0	0	0	0	0	0	0	0	0	0	1
802708	C	T	SNV	MODERATE	missense_variant	lmo0777	lmo0777	NP_464304.1	hypothetical protein	p.Pro118Leu		Yes	Yes	0	0	0	0	0	0	0	0	0	0	0	0	0	0	0	0	0	1	0	0	0	0	0	0	0	0	0	1
810536	T	C	SNV	MODERATE	missense_variant	lmo0785	lmo0785	NP_464312.1	transcriptional regulator	p.Asn86Ser		Yes	Yes	1	0	0	0	0	0	0	0	0	0	0	0	0	0	0	0	0	0	0	0	1	0	0	0	0	0	0	1
811220	A	G	SNV	MODERATE	missense_variant	lmo0786	lmo0786	NP_464313.1	ACP phosphodiesterase	p.Lys79Arg		Yes	Yes	1	0	0	0	0	0	0	0	0	0	0	0	0	0	0	0	0	0	0	0	1	0	0	0	0	0	0	1
813457	C	T	SNV	MODERATE	missense_variant	lmo0788	lmo0788	NP_464315.1	hypothetical protein	p.His3Tyr		Yes	Yes	0	0	0	0	0	0	0	0	0	0	0	0	0	0	0	0	0	0	0	0	0	0	0	1	0	0	0	1
815312	A	C	SNV	MODERATE	missense_variant	lmo0788	lmo0788	NP_464315.1	hypothetical protein	p.Asp621Ala		Yes	Yes	0	0	0	0	0	0	0	0	0	0	0	1	0	0	0	0	0	0	0	0	0	0	0	0	0	0	0	1
818299	A	G	SNV	MODERATE	missense_variant	lmo0789	lmo0789	NP_464316.1	hypothetical protein	p.Ile155Thr		Yes	Yes	0	0	0	0	0	0	0	0	0	1	0	0	0	0	0	0	0	0	0	0	0	0	0	0	0	1	0	2
819003	G	T	SNV	MODERATE	missense_variant	lmo0790	lmo0790	NP_464317.1	transcriptional regulator	p.Ala88Glu		Yes	Yes	0	0	0	0	0	0	0	0	0	0	0	0	0	0	0	0	0	0	0	0	1	0	0	1	0	0	0	2
819488	A	G	SNV	MODERATE	missense_variant	lmo0791	lmo0791	NP_464318.1	hypothetical protein	p.Ile34Val		Yes	Yes	0	0	0	0	0	0	0	0	0	0	0	0	0	0	0	0	0	0	0	0	0	0	0	1	0	0	0	1
821893	C	T	SNV	MODERATE	missense_variant	lmo0794	lmo0794	NP_464321.1	hypothetical protein	p.Gly212Glu		Yes	Yes	0	0	0	0	0	0	0	0	0	0	0	0	0	0	0	0	0	0	0	0	1	0	0	0	0	0	0	1
821956	G	A	SNV	MODERATE	missense_variant	lmo0794	lmo0794	NP_464321.1	hypothetical protein	p.Ala191Val		Yes	Yes	0	0	0	0	0	0	0	0	0	0	0	0	0	0	0	0	0	0	0	0	0	0	0	0	1	0	0	1
828315	C	T	SNV	MODERATE	missense_variant	lmo0801	lmo0801	NP_464328.1	internalin	p.Pro50Ser		Yes	Yes	3	0	0	0	0	0	0	0	0	0	0	1	0	0	0	0	0	0	0	0	0	0	0	0	0	0	0	1
829236	A	G	SNV	MODERATE	missense_variant	lmo0801	lmo0801	NP_464328.1	internalin	p.Asn357Asp		Yes	Yes	3	0	0	0	0	0	0	0	0	0	0	1	0	0	0	0	0	0	0	0	0	0	0	0	0	0	0	1
831960	G	A	SNV	MODERATE	missense_variant	lmo0803	lmo0803	NP_464330.1	Na+/H+ antiporter	p.Met312Ile		Yes	Yes	1	0	0	0	0	0	0	0	0	0	0	1	0	0	0	0	0	0	0	0	0	0	0	0	0	0	0	1
832659	A	G	SNV	MODERATE	missense_variant	lmo0803	lmo0803	NP_464330.1	Na+/H+ antiporter	p.Ile545Met		Yes	Yes	1	0	0	0	0	0	0	0	0	0	0	0	0	0	0	0	0	0	0	0	1	0	0	0	0	0	0	1
833406	G	A	SNV	MODERATE	missense_variant	lmo0804	lmo0804	NP_464331.1	hypothetical protein	p.Thr61Met		Yes	Yes	1	0	0	0	0	0	1	0	0	0	0	0	0	0	0	0	0	0	0	0	0	0	0	0	0	0	0	1
833434	C	T	SNV	MODERATE	missense_variant	lmo0804	lmo0804	NP_464331.1	hypothetical protein	p.Val52Ile		Yes	Yes	1	0	0	0	0	0	0	0	0	0	0	0	0	0	0	0	0	0	0	0	1	0	0	0	0	0	0	1
833436	A	C	SNV	MODERATE	missense_variant	lmo0804	lmo0804	NP_464331.1	hypothetical protein	p.Phe51Cys		Yes	Yes	1	0	0	0	0	0	0	0	0	0	0	0	0	0	0	0	0	0	0	0	1	0	0	0	0	0	0	1
833449	A	C	SNV	MODERATE	missense_variant	lmo0804	lmo0804	NP_464331.1	hypothetical protein	p.Leu47Val		Yes	Yes	1	0	0	0	0	0	0	0	0	0	0	0	0	0	0	0	0	0	0	0	1	0	0	0	0	0	0	1
833701	C	A	SNV	MODERATE	missense_variant	lmo0805	lmo0805	NP_464332.1	hypothetical protein	p.Ala126Ser		Yes	Yes	1	0	0	0	0	0	0	0	0	0	0	0	0	0	0	0	0	0	0	0	1	0	0	0	0	0	0	1
834024	A	C	SNV	MODERATE	missense_variant	lmo0805	lmo0805	NP_464332.1	hypothetical protein	p.Leu18Arg		Yes	Yes	1	0	0	0	0	0	0	0	0	0	0	0	0	0	0	0	0	0	0	0	1	0	0	0	0	0	0	1
840648	C	T	SNV	MODERATE	missense_variant	lmo0813	lmo0813	NP_464340.1	fructokinase	p.Ser150Phe		Yes	Yes	5	0	0	0	0	0	0	0	0	0	0	0	0	0	0	0	0	0	0	0	0	0	0	0	1	0	0	1
843418	C	T	SNV	MODERATE	missense_variant	lmo0817	lmo0817	NP_464344.1	PhnB protein	p.Gly103Ser		Yes	Yes	3	0	0	0	0	0	0	0	0	0	0	0	0	0	0	0	0	0	0	0	1	0	0	0	0	0	0	1
845623	G	T	SNV	MODERATE	missense_variant	lmo0818	lmo0818	NP_464345.1	cation-transporting ATPase	p.Ala559Ser		Yes	Yes	1	0	0	0	0	0	0	0	0	0	0	1	0	0	0	0	0	0	0	0	0	0	0	0	0	0	0	1
847348	C	T	SNV	MODERATE	missense_variant	lmo0819	lmo0819	NP_464346.1	hypothetical protein	p.Thr252Ile		Yes	Yes	0	0	0	0	0	0	0	0	0	0	0	1	0	0	0	0	0	0	0	0	0	0	0	0	0	0	0	1
848526	C	T	SNV	MODERATE	missense_variant	lmo0821	lmo0821	NP_464348.1	hypothetical protein	p.Pro134Leu		Yes	No	0	0	1	0	0	0	0	0	0	0	1	0	0	0	0	0	0	0	0	0	0	0	0	0	0	0	0	2
848808	C	T	SNV	MODERATE	missense_variant	lmo0822	lmo0822	NP_464349.1	transcriptional regulator	p.Ser129Asn		Yes	Yes	4	0	0	0	0	0	0	0	0	0	0	0	0	0	0	0	0	0	0	0	0	0	0	1	0	0	0	1
850074	C	T	SNV	MODERATE	missense_variant	lmo0823	lmo0823	NP_464350.1	oxidoreductase	p.Ala254Val		Yes	Yes	6	0	0	0	0	0	0	0	0	0	0	1	0	0	0	0	0	0	0	0	0	0	0	0	0	0	0	1
850651	C	T	SNV	MODERATE	missense_variant	lmo0824	lmo0824	NP_464351.1	hypothetical protein	p.Pro146Ser		Yes	Yes	0	0	0	0	0	0	0	0	0	0	0	0	0	0	0	0	0	0	0	0	0	0	0	1	0	0	0	1
850834	A	G	SNV	MODERATE	missense_variant	lmo0824	lmo0824	NP_464351.1	hypothetical protein	p.Thr207Ala		Yes	Yes	0	0	0	0	0	0	0	0	0	0	0	0	0	0	0	0	0	0	0	0	1	0	0	1	0	0	0	2
851796	T	C	SNV	MODERATE	missense_variant	lmo0825	lmo0825	NP_464352.1	3-hydroxy-3-methylglutaryl-CoA reductase	p.Val191Ala		Yes	Yes	0	0	0	0	0	0	0	0	0	0	0	1	0	0	0	0	0	0	0	0	0	0	0	0	0	0	0	1
853389	C	T	SNV	MODERATE	missense_variant	lmo0826	lmo0826	NP_464353.1	transporter	p.Thr229Ile		Yes	Yes	0	0	0	0	0	0	0	0	0	0	0	0	0	0	0	0	0	0	0	0	0	0	0	1	0	0	0	1
857527	A	T	SNV	MODERATE	missense_variant	nifJ	lmo0829	NP_464356.1	pyruvate-flavodoxin oxidoreductase	p.Lys590Ile		Yes	Yes	0	0	0	0	0	0	0	0	0	0	0	0	0	0	0	0	0	0	0	0	1	0	0	0	0	0	0	1
857559	C	T	SNV	MODERATE	missense_variant	nifJ	lmo0829	NP_464356.1	pyruvate-flavodoxin oxidoreductase	p.Leu601Phe		Yes	Yes	0	0	0	0	0	0	0	0	0	0	0	0	0	0	0	0	0	0	0	0	1	0	0	1	0	0	0	2
858592	C	T	SNV	MODERATE	missense_variant	nifJ	lmo0829	NP_464356.1	pyruvate-flavodoxin oxidoreductase	p.Ala945Val		Yes	Yes	0	0	0	0	0	0	0	0	0	0	0	0	0	0	0	0	0	0	0	0	1	0	0	1	0	0	0	2
865621	C	T	SNV	MODERATE	missense_variant	lmo0835	lmo0835	NP_464362.1	peptidoglycan binding protein	p.Ala31Val		Yes	Yes	2	0	0	0	0	0	0	0	0	0	0	1	0	0	0	0	0	0	0	0	0	0	0	0	0	0	0	1
865944	G	A	SNV	MODERATE	missense_variant	lmo0835	lmo0835	NP_464362.1	peptidoglycan binding protein	p.Asp139Asn		Yes	Yes	2	0	0	0	0	0	0	0	0	0	0	0	0	0	0	0	0	0	0	0	0	0	0	1	0	0	0	1
866151	T	A	SNV	MODERATE	missense_variant	lmo0835	lmo0835	NP_464362.1	peptidoglycan binding protein	p.Tyr208Asn		Yes	Yes	2	0	0	0	0	0	0	0	0	0	0	0	0	0	0	0	0	0	0	0	0	0	0	1	0	0	0	1
871426	C	T	SNV	MODERATE	missense_variant	lmo0839	lmo0839	NP_464365.1	tetracycline resistance protein	p.Ala128Thr		Yes	Yes	0	0	0	0	0	0	0	0	0	0	0	0	0	0	0	0	0	0	0	0	0	0	0	1	0	0	0	1
871696	G	A	SNV	MODERATE	missense_variant	lmo0839	lmo0839	NP_464365.1	tetracycline resistance protein	p.Pro38Ser		Yes	Yes	0	0	0	0	0	0	0	0	0	0	0	0	0	0	0	0	0	0	0	0	0	1	0	0	0	0	0	1
872277	G	A	SNV	MODERATE	missense_variant	lmo0840	lmo0840	NP_464366.1	hypothetical protein	p.Ala45Val		Yes	Yes	0	0	0	0	0	0	0	0	0	0	0	1	0	0	0	0	0	0	0	0	0	0	0	0	0	0	0	1
872857	T	G	SNV	MODERATE	missense_variant	lmo0841	lmo0841	NP_464367.1	calcium-transporting ATPase	p.Ile81Ser		Yes	Yes	1	0	0	0	0	0	0	0	0	0	0	0	0	0	0	0	0	0	0	0	0	0	0	1	0	0	0	1
873950	G	A	SNV	MODERATE	missense_variant	lmo0841	lmo0841	NP_464367.1	calcium-transporting ATPase	p.Met445Ile		Yes	Yes	1	0	0	0	0	0	0	0	0	0	0	0	0	0	0	0	0	0	0	0	0	0	0	1	0	0	0	1
874306	G	A	SNV	MODERATE	missense_variant	lmo0841	lmo0841	NP_464367.1	calcium-transporting ATPase	p.Gly564Asp		Yes	Yes	1	0	0	0	0	0	0	0	0	0	0	0	0	0	0	0	0	0	0	0	0	0	0	1	0	0	0	1
879504	A	G	SNV	MODERATE	missense_variant	lmo0842	lmo0842	NP_464368.1	peptidoglycan binding protein	p.Thr1262Ala		Yes	Yes	0	0	0	0	0	0	0	0	0	0	0	1	0	0	0	0	0	0	0	0	0	0	0	0	0	0	0	1
879637	C	A	SNV	MODERATE	missense_variant	lmo0842	lmo0842	NP_464368.1	peptidoglycan binding protein	p.Ser1306Tyr		Yes	Yes	0	0	1	0	0	0	0	0	0	0	1	0	0	0	0	0	0	0	0	0	0	0	0	0	0	0	0	2
879676	T	C	SNV	MODERATE	missense_variant	lmo0842	lmo0842	NP_464368.1	peptidoglycan binding protein	p.Val1319Ala		Yes	Yes	0	0	0	0	0	0	0	0	0	0	0	0	0	0	0	0	0	0	0	0	1	0	0	0	0	0	0	1
881110	C	T	SNV	MODERATE	missense_variant	lmo0842	lmo0842	NP_464368.1	peptidoglycan binding protein	p.Ser1797Phe		Yes	Yes	0	0	0	0	0	0	0	0	0	0	0	0	0	0	0	0	0	0	0	0	0	0	0	1	0	0	0	1
881136	A	G	SNV	MODERATE	missense_variant	lmo0842	lmo0842	NP_464368.1	peptidoglycan binding protein	p.Lys1806Glu		Yes	Yes	0	0	0	0	0	0	0	0	0	0	0	1	0	0	0	0	0	0	0	0	0	0	0	0	0	0	0	1
882053	C	T	SNV	MODERATE	missense_variant	lmo0843	lmo0843	NP_464369.1	hypothetical protein	p.Arg66Gln		Yes	Yes	0	0	0	0	0	0	0	0	0	0	0	1	0	0	0	0	0	0	0	0	0	0	0	0	0	0	0	1
885512	G	A	SNV	MODERATE	missense_variant	lmo0847	lmo0847	NP_464373.1	glutamine ABC transporter	p.Gly25Arg		Yes	Yes	1	0	0	0	0	0	0	0	0	0	0	0	0	0	0	0	0	0	0	0	0	0	0	1	0	0	0	1
885513	G	T	SNV	MODERATE	missense_variant	lmo0847	lmo0847	NP_464373.1	glutamine ABC transporter	p.Gly25Val		Yes	Yes	1	0	0	0	0	0	0	0	0	0	0	0	0	0	0	0	0	0	0	0	0	0	0	1	0	0	0	1
889413	A	T	SNV	MODERATE	missense_variant	lmo0849	lmo0849	NP_464375.1	amidase	p.Asn30Lys		Yes	Yes	1	0	1	0	0	0	0	0	0	0	1	0	0	0	0	0	0	0	0	0	0	0	0	0	0	0	0	2
890574	A	T	SNV	MODERATE	missense_variant	lmo0851	lmo0851	NP_464377.1	hypothetical protein	p.Ile46Phe		Yes	Yes	0	0	0	0	0	0	0	0	0	0	0	0	0	0	0	0	0	0	0	0	1	0	0	0	0	0	0	1
891664	C	T	SNV	MODERATE	missense_variant	lmo0852	lmo0852	NP_464378.1	TetR family transcriptional regulator	p.Arg130Cys		Yes	Yes	0	0	0	0	0	0	0	0	0	0	0	0	0	0	0	0	0	0	0	0	1	0	0	1	0	0	0	2
892196	A	C	SNV	MODERATE	missense_variant	lmo0854	lmo0854	NP_464380.1	SugE protein	p.Asp2Ala		Yes	Yes	1	0	0	0	0	0	0	0	0	0	0	1	0	0	0	0	0	0	0	0	0	0	0	0	0	0	0	1
896038	C	T	SNV	MODERATE	missense_variant	lmo0858	lmo0858	NP_464384.1	LacI family transcriptional regulator	p.Glu331Lys		Yes	Yes	8	0	0	0	0	0	0	0	0	0	0	1	0	0	0	0	0	0	0	0	0	0	0	0	0	0	0	1
897346	G	A	SNV	MODERATE	missense_variant	lmo0859	lmo0859	NP_464385.1	sugar ABC transporter substrate-binding protein	p.Gly25Asp		Yes	Yes	2	0	0	0	0	0	0	0	0	0	0	0	0	0	0	0	0	0	0	0	0	0	0	1	0	0	0	1
901554	C	T	SNV	MODERATE	missense_variant	lmo0862	lmo0862	NP_464388.1	oligo-1,6-glucosidase	p.Pro418Ser		Yes	Yes	2	0	0	0	0	0	0	0	0	0	0	0	0	0	0	0	0	0	0	0	0	0	0	1	0	0	0	1
901683	G	A	SNV	MODERATE	missense_variant	lmo0862	lmo0862	NP_464388.1	oligo-1,6-glucosidase	p.Gly461Ser		Yes	Yes	2	0	0	0	0	0	0	0	0	0	0	1	0	0	0	0	0	0	0	0	0	0	0	0	0	0	0	1
903841	C	T	SNV	MODERATE	missense_variant	lmo0865	lmo0865	NP_464391.1	phosphomannomutase	p.Thr2Ile		Yes	Yes	1	0	0	0	0	0	0	0	0	0	0	0	0	0	0	0	0	0	0	0	0	0	0	1	0	0	0	1
903906	C	G	SNV	MODERATE	missense_variant	lmo0865	lmo0865	NP_464391.1	phosphomannomutase	p.Gln24Glu		Yes	Yes	1	0	0	0	0	0	0	0	0	0	0	0	0	0	0	0	0	0	0	0	0	0	0	1	0	0	0	1
904359	G	A	SNV	MODERATE	missense_variant	lmo0865	lmo0865	NP_464391.1	phosphomannomutase	p.Asp175Asn		Yes	Yes	1	0	0	0	0	0	0	0	0	0	0	0	0	0	0	0	0	0	0	0	0	0	0	1	0	0	0	1
904380	C	T	SNV	MODERATE	missense_variant	lmo0865	lmo0865	NP_464391.1	phosphomannomutase	p.Arg182Cys		Yes	Yes	1	0	0	0	0	0	0	0	0	0	0	1	0	0	0	0	0	0	0	0	0	0	0	0	0	0	0	1
904694	A	C	SNV	MODERATE	missense_variant	lmo0865	lmo0865	NP_464391.1	phosphomannomutase	p.Gln286His		Yes	Yes	1	0	0	0	0	0	1	0	0	0	0	0	0	0	0	0	0	0	0	0	0	0	0	0	0	0	0	1
905115	C	T	SNV	MODERATE	missense_variant	lmo0865	lmo0865	NP_464391.1	phosphomannomutase	p.Leu427Phe		Yes	Yes	1	0	0	0	0	0	0	0	0	0	0	0	1	0	0	0	0	0	0	0	0	0	0	0	0	0	1	2
909517	C	T	SNV	MODERATE	missense_variant	lmo0869	lmo0869	NP_464395.1	hypothetical protein	p.Ala120Val		Yes	Yes	0	0	0	0	0	0	0	0	0	0	0	0	0	0	0	0	0	0	0	0	1	0	0	0	0	0	0	1
911368	C	T	SNV	MODERATE	missense_variant	lmo0872	lmo0872	NP_464398.1	antibiotic resistance protein	p.Ala124Val		Yes	Yes	0	0	0	0	0	0	0	0	0	0	0	1	0	0	0	0	0	0	0	0	0	0	0	0	0	0	0	1
912999	C	A	SNV	MODERATE	missense_variant	lmo0873	lmo0873	NP_464399.1	transcriptional regulator	p.Arg210Ser		Yes	Yes	1	0	0	0	0	0	0	0	0	0	0	0	0	0	0	0	0	0	0	0	1	0	0	0	0	0	0	1
914052	G	A	SNV	MODERATE	missense_variant	lmo0873	lmo0873	NP_464399.1	transcriptional regulator	p.Glu561Lys		Yes	Yes	1	0	0	0	0	0	0	0	0	1	0	0	0	0	0	0	0	0	0	0	0	0	0	0	0	1	0	2
914502	C	T	SNV	MODERATE	missense_variant	lmo0874	lmo0874	NP_464400.1	PTS sugar transporter subunit IIA	p.Ser33Leu		Yes	Yes	5	0	0	0	0	0	0	0	0	0	0	1	0	0	0	0	0	0	0	0	0	0	0	0	0	0	0	1
917075	C	G	SNV	MODERATE	missense_variant	lmo0877	lmo0877	NP_464403.1	glucosamine-6-phosphate isomerase	p.Pro214Ala		Yes	Yes	2	0	0	0	0	0	0	0	0	0	0	0	0	0	0	0	0	0	0	0	1	0	0	0	0	0	0	1
917110	T	G	SNV	MODERATE	missense_variant	lmo0877	lmo0877	NP_464403.1	glucosamine-6-phosphate isomerase	p.Asp225Glu		Yes	Yes	2	0	0	0	0	0	0	0	0	0	0	0	0	0	0	0	0	0	0	0	1	0	0	0	0	0	0	1
917129	G	C	SNV	MODERATE	missense_variant	lmo0877	lmo0877	NP_464403.1	glucosamine-6-phosphate isomerase	p.Val232Leu		Yes	Yes	2	0	0	0	0	0	0	0	0	0	0	0	0	0	0	0	0	0	0	0	1	0	0	0	0	0	0	1
917944	A	C	SNV	MODERATE	missense_variant	lmo0878	lmo0878	NP_464404.1	oxidoreductase	p.Asn261His		Yes	Yes	3	0	0	0	0	0	0	0	0	0	0	0	0	0	0	0	0	0	0	0	0	0	0	1	0	0	0	1
918359	G	T	SNV	MODERATE	missense_variant	lmo0879	lmo0879	NP_464405.1	hypothetical protein	p.Leu75Phe		Yes	Yes	1	0	0	0	0	0	0	0	0	0	0	1	0	0	0	0	0	0	0	0	0	0	0	0	0	0	0	1
918552	C	A	SNV	MODERATE	missense_variant	lmo0879	lmo0879	NP_464405.1	hypothetical protein	p.His140Asn		Yes	Yes	1	0	0	0	0	0	0	0	0	0	0	0	0	0	0	0	0	0	0	0	1	0	0	0	0	0	0	1
918883	A	G	SNV	MODERATE	missense_variant	lmo0879	lmo0879	NP_464405.1	hypothetical protein	p.Gln250Arg		Yes	Yes	1	0	0	0	0	0	0	0	0	0	0	0	0	0	0	0	0	0	0	0	1	0	0	0	0	0	0	1
919351	C	T	SNV	MODERATE	missense_variant	lmo0880	lmo0880	NP_464406.1	wall associated protein precursor	p.Thr111Met		Yes	Yes	0	0	0	0	0	0	0	0	0	0	0	0	0	0	0	0	0	0	0	0	1	0	0	0	0	0	0	1
919501	C	A	SNV	MODERATE	missense_variant	lmo0880	lmo0880	NP_464406.1	wall associated protein precursor	p.Thr161Asn		Yes	Yes	0	0	0	0	0	0	0	0	0	0	0	0	0	0	0	0	0	0	0	0	1	0	0	0	0	0	0	1
919503	C	G	SNV	MODERATE	missense_variant	lmo0880	lmo0880	NP_464406.1	wall associated protein precursor	p.Pro162Ala		Yes	Yes	0	0	0	0	0	0	0	0	0	0	0	0	0	0	0	0	0	0	0	0	1	0	0	0	0	0	0	1
919507	A	T	SNV	MODERATE	missense_variant	lmo0880	lmo0880	NP_464406.1	wall associated protein precursor	p.Tyr163Phe		Yes	Yes	0	0	0	0	0	0	0	0	0	0	0	0	0	0	0	0	0	0	0	0	1	0	0	0	0	0	0	1
920570	C	G	SNV	MODERATE	missense_variant	lmo0881	lmo0881	NP_464407.1	hypothetical protein	p.Ser120Thr		Yes	Yes	0	0	0	0	0	0	0	0	0	0	0	0	0	0	0	0	0	0	0	0	1	0	0	0	0	0	0	1
920574	T	A	SNV	MODERATE	missense_variant	lmo0881	lmo0881	NP_464407.1	hypothetical protein	p.Thr119Ser		Yes	Yes	0	0	0	0	0	0	0	0	0	0	0	0	0	0	0	0	0	0	0	0	1	0	0	0	0	0	0	1
920710	T	A	SNV	MODERATE	missense_variant	lmo0881	lmo0881	NP_464407.1	hypothetical protein	p.Glu73Asp		Yes	Yes	0	0	0	0	0	0	0	0	0	0	0	0	0	0	0	0	0	0	0	0	1	0	0	0	0	0	0	1
922935	G	A	SNV	MODERATE	missense_variant	lmo0883	lmo0883	NP_464409.1	hypothetical protein	p.Ala467Thr		Yes	Yes	0	0	0	0	0	0	0	0	0	0	0	1	0	0	0	0	0	0	0	0	0	0	0	0	0	0	0	1
923248	G	A	SNV	MODERATE	missense_variant	lmo0884	lmo0884	NP_464410.1	protoporphyrinogen oxidase	p.Glu30Lys		Yes	Yes	0	0	0	0	0	0	0	0	0	0	0	0	0	0	0	0	0	0	0	0	1	0	0	0	0	0	0	1
923723	C	T	SNV	MODERATE	missense_variant	lmo0884	lmo0884	NP_464410.1	protoporphyrinogen oxidase	p.Thr188Ile		Yes	Yes	0	0	0	0	0	0	0	0	0	0	0	1	0	0	0	0	0	0	0	0	0	0	0	0	0	0	0	1
924687	T	A	SNV	MODERATE	missense_variant	acpS	lmo0885	NP_464411.1	4'-phosphopantetheinyl transferase	p.Phe49Tyr		Yes	Yes	0	0	0	0	0	0	0	0	0	0	0	0	0	0	0	0	0	0	0	0	1	0	0	0	0	0	0	1
925686	C	G	SNV	MODERATE	missense_variant	dal	lmo0886	NP_464412.1	alanine racemase	p.Pro257Arg		Yes	Yes	0	0	0	0	0	0	0	0	0	0	0	0	0	0	0	0	0	0	0	0	1	0	0	0	0	0	0	1
927188	C	G	SNV	MODERATE	missense_variant	RsbR	lmo0889	NP_464415.1	positive regulator of sigma-B activity	p.Gln27Glu		Yes	Yes	1	0	0	1	0	0	0	0	0	0	0	0	0	0	0	0	0	0	0	0	0	0	0	0	0	0	0	1
928566	A	T	SNV	MODERATE	missense_variant	rsbT	lmo0891	NP_464417.1	positive regulation of sigma-B activity	p.Ile86Leu		Yes	Yes	0	0	0	0	0	0	1	0	0	0	0	0	0	0	0	0	0	0	0	0	0	0	0	0	0	0	0	1
929533	G	T	SNV	MODERATE	missense_variant	rsbU	lmo0892	NP_464418.1	serine phosphatase	p.Asp266Tyr		Yes	Yes	0	0	0	0	0	0	1	0	0	0	0	0	0	0	0	0	0	0	0	0	0	0	0	0	0	0	0	1
930118	G	A	SNV	MODERATE	missense_variant	rsbV	lmo0893	NP_464419.1	anti-anti-sigma factor (antagonist of RsbW)	p.Ser76Asn		Yes	Yes	0	0	0	1	0	0	0	0	0	0	0	0	0	0	0	0	0	0	0	0	0	0	0	0	0	0	0	1
930160	T	G	SNV	MODERATE	missense_variant	rsbV	lmo0893	NP_464419.1	anti-anti-sigma factor (antagonist of RsbW)	p.Leu90Trp		Yes	Yes	0	0	0	0	0	0	0	1	0	0	0	0	0	0	0	0	0	0	0	0	0	0	0	0	0	0	0	1
931429	G	T	SNV	MODERATE	missense_variant	sigB	lmo0895	NP_464421.1	RNA polymerase sigma factor SigB	p.Leu253Phe		No	No	1	1	0	0	0	0	0	0	0	0	0	0	0	0	0	0	0	0	0	0	0	0	0	0	0	0	0	1
933976	T	A	SNV	MODERATE	missense_variant	lmo0898	lmo0898	NP_464424.1	hypothetical protein	p.Asp6Glu		Yes	Yes	0	0	0	0	0	0	0	0	0	0	0	0	0	0	0	0	0	0	0	0	0	0	0	1	0	0	0	1
934377	A	G	SNV	MODERATE	missense_variant	lmo0898	lmo0898	NP_464424.1	hypothetical protein	p.Asp140Gly		Yes	Yes	0	0	0	0	0	0	1	0	0	0	0	0	0	0	0	0	0	0	0	0	0	0	0	0	0	0	0	1
934377	A	C	SNV	MODERATE	missense_variant	lmo0898	lmo0898	NP_464424.1	hypothetical protein	p.Asp140Ala		Yes	Yes	0	0	0	0	0	0	0	0	0	0	0	1	0	0	0	0	0	0	0	0	0	0	0	0	0	0	0	1
935732	G	T	SNV	MODERATE	missense_variant	lmo0898	lmo0898	NP_464424.1	hypothetical protein	p.Ala592Ser		Yes	Yes	0	0	0	0	0	0	0	0	0	0	0	0	0	0	0	0	0	0	0	0	1	0	0	0	0	0	0	1
936212	C	T	SNV	MODERATE	missense_variant	lmo0899	lmo0899	NP_464425.1	hypothetical protein	p.Ala26Val		Yes	Yes	0	0	0	0	0	0	0	0	0	0	0	0	0	0	0	0	0	0	0	0	1	0	0	0	0	0	0	1
937033	T	G	SNV	MODERATE	missense_variant	lmo13a	lmo13a	YP_008475634.1		p.Asn16Lys		Yes	Yes		0	0	0	0	0	0	0	0	0	0	1	0	0	0	0	0	0	0	0	0	0	0	0	0	0	0	1
937121	G	A	SNV	MODERATE	missense_variant	lmo13a	lmo13a	YP_008475634.1		p.Val46Met		Yes	Yes		0	0	0	0	0	0	0	0	0	0	1	0	0	0	0	0	0	0	0	0	0	0	0	0	0	0	1
938109	T	C	SNV	MODERATE	missense_variant	lmo0901	lmo0901	NP_464427.1	PTS cellbiose transporter subunit IIC	p.Ile124Thr		Yes	Yes	9	0	1	0	0	0	0	0	0	0	1	0	0	0	0	0	0	0	0	0	0	0	0	0	0	0	0	2
938340	A	G	SNV	MODERATE	missense_variant	lmo0901	lmo0901	NP_464427.1	PTS cellbiose transporter subunit IIC	p.His201Arg		Yes	Yes	9	0	0	0	0	0	0	0	0	0	0	1	0	0	0	0	0	0	0	0	0	0	0	0	0	0	0	1
940990	T	G	SNV	MODERATE	missense_variant	lmo0904	lmo0904	NP_464430.1	hypothetical protein	p.Phe61Val		Yes	Yes	0	0	0	0	0	0	0	0	0	0	0	0	0	0	0	0	0	0	0	0	0	0	0	1	0	0	0	1
941009	C	A	SNV	MODERATE	missense_variant	lmo0904	lmo0904	NP_464430.1	hypothetical protein	p.Ala67Asp		Yes	Yes	0	0	0	0	0	0	0	0	0	0	0	1	0	0	0	0	0	0	0	0	0	0	0	0	0	0	0	1
942434	G	A	SNV	MODERATE	missense_variant	lmo0906	lmo0906	NP_464432.1	glutathione reductase	p.Gly96Asp		Yes	Yes	3	0	0	0	0	0	0	0	0	0	0	1	0	0	0	0	0	0	0	0	0	0	0	0	0	0	0	1
944015	G	C	SNV	MODERATE	missense_variant	lmo0907	lmo0907	NP_464433.1	phosphoglycerate mutase	p.Glu164Gln		Yes	Yes	6	0	0	0	0	0	0	0	0	0	0	0	0	0	0	0	0	0	0	0	1	0	0	0	0	0	0	1
947188	C	A	SNV	MODERATE	missense_variant	lmo0911	lmo0911	NP_464437.1	hypothetical protein	p.His30Asn		Yes	Yes	0	0	0	0	0	0	0	0	0	0	0	0	0	0	0	0	0	0	0	0	1	0	0	0	0	0	0	1
948033	C	G	SNV	MODERATE	missense_variant	lmo0912	lmo0912	NP_464438.1	formate transporter	p.Leu106Val		Yes	No	1	0	0	0	0	0	0	0	0	0	0	0	0	0	0	0	1	0	0	0	0	0	0	0	0	0	0	1
952444	A	G	SNV	MODERATE	missense_variant	lmo0917	lmo0917	NP_464443.1	beta-glucosidase	p.Lys43Glu		Yes	Yes	10	0	0	0	0	0	0	0	0	1	0	0	0	0	0	0	0	0	0	0	0	0	0	0	0	1	0	2
952514	G	A	SNV	MODERATE	missense_variant	lmo0917	lmo0917	NP_464443.1	beta-glucosidase	p.Ser66Asn		Yes	Yes	10	0	0	0	0	0	0	0	0	0	0	0	0	0	0	0	0	0	0	0	0	0	0	1	0	0	0	1
952775	A	G	SNV	MODERATE	missense_variant	lmo0917	lmo0917	NP_464443.1	beta-glucosidase	p.Glu153Gly		Yes	Yes	10	0	0	0	0	0	0	0	0	0	0	0	0	0	0	0	0	0	0	0	0	0	0	1	0	0	0	1
955463	C	T	SNV	MODERATE	missense_variant	lmo0918	lmo0918	NP_464444.1	transcription antiterminator BglG	p.Pro541Leu		Yes	Yes	4	1	0	0	0	0	0	0	0	0	0	0	0	0	0	0	0	0	0	0	0	0	0	0	0	0	0	1
956099	T	G	SNV	MODERATE	missense_variant	lmo0919	lmo0919	NP_464445.1	antibiotic ABC transporter ATP-binding protein	p.His23Gln		Yes	Yes	1	0	0	0	0	0	0	0	0	0	0	0	0	0	0	0	0	0	0	0	0	0	0	1	0	0	0	1
956323	G	A	SNV	MODERATE	missense_variant	lmo0919	lmo0919	NP_464445.1	antibiotic ABC transporter ATP-binding protein	p.Ser98Asn		Yes	Yes	1	0	0	0	0	0	0	0	0	0	0	1	0	0	0	0	0	0	0	0	0	0	0	0	0	0	0	1
957563	T	G	SNV	MODERATE	missense_variant	lmo0919	lmo0919	NP_464445.1	antibiotic ABC transporter ATP-binding protein	p.Asp511Glu		Yes	Yes	1	0	0	0	0	0	0	0	0	0	0	1	0	0	0	0	0	0	0	0	0	0	0	0	0	0	0	1
959065	C	T	SNV	MODERATE	missense_variant	lmo0921	lmo0921	NP_464447.1	hypothetical protein	p.Leu95Phe		Yes	Yes	0	0	0	0	0	0	0	0	0	0	0	1	0	0	0	0	0	0	0	0	0	0	0	0	0	0	0	1
965840	G	A	SNV	MODERATE	missense_variant	lmo0928	lmo0928	NP_464453.1	3-methyladenine DNA glycosylase	p.Ala110Thr		Yes	Yes	0	0	0	0	0	0	0	0	0	0	0	1	0	0	0	0	0	0	0	0	0	0	0	0	0	0	0	1
965915	C	G	SNV	MODERATE	missense_variant	lmo0928	lmo0928	NP_464453.1	3-methyladenine DNA glycosylase	p.Gln135Glu		Yes	Yes	0	0	0	0	0	0	1	0	0	0	0	0	0	0	0	0	0	0	0	0	0	0	0	0	0	0	0	1
965931	G	A	SNV	MODERATE	missense_variant	lmo0928	lmo0928	NP_464453.1	3-methyladenine DNA glycosylase	p.Ser140Asn		Yes	Yes	0	0	0	0	0	0	0	0	0	0	0	1	0	0	0	0	0	0	0	0	0	0	0	0	0	0	0	1
966116	C	T	SNV	MODERATE	missense_variant	lmo0928	lmo0928	NP_464453.1	3-methyladenine DNA glycosylase	p.Arg202Trp		Yes	Yes	0	0	0	0	0	0	0	0	0	0	0	0	0	0	0	0	0	0	0	0	1	0	0	0	0	0	0	1
971176	A	G	SNV	MODERATE	missense_variant	lmo0934	lmo0934	NP_464459.1	hypothetical protein	p.Glu47Gly		Yes	Yes	0	0	0	0	0	0	0	0	0	0	0	0	0	0	0	0	0	0	0	0	1	0	0	0	0	0	0	1
972934	A	T	SNV	MODERATE	missense_variant	lmo0936	lmo0936	NP_464461.1	nitroflavin reductase	p.Gln72His		Yes	Yes	2	0	0	0	0	0	0	0	0	0	0	0	0	0	0	0	0	0	0	0	0	0	0	1	0	0	0	1
973218	C	T	SNV	MODERATE	missense_variant	lmo0936	lmo0936	NP_464461.1	nitroflavin reductase	p.Ala167Val		Yes	Yes	2	0	0	0	0	0	0	0	0	0	0	1	0	0	0	0	0	0	0	0	0	0	0	0	0	0	0	1
973288	G	A	SNV	MODERATE	missense_variant	lmo0936	lmo0936	NP_464461.1	nitroflavin reductase	p.Met190Ile		Yes	Yes	2	0	0	0	0	0	0	0	0	0	0	0	0	0	0	0	0	0	0	0	0	0	0	1	0	0	0	1
976225	G	C	SNV	MODERATE	missense_variant	lmo0941	lmo0941	NP_464466.1	hypothetical protein	p.Ala272Gly		Yes	Yes	1	0	0	0	0	0	0	0	0	0	0	1	0	0	0	0	0	0	0	0	0	0	0	0	0	0	0	1
976420	T	C	SNV	MODERATE	missense_variant	lmo0941	lmo0941	NP_464466.1	hypothetical protein	p.Asn207Ser		Yes	Yes	1	0	0	0	0	0	0	0	0	0	0	0	0	0	0	0	0	0	0	0	0	0	0	1	0	0	0	1
978232	C	T	SNV	MODERATE	missense_variant	lmo0942	lmo0942	NP_464467.1	heat shock protein 90	p.Glu209Lys		Yes	Yes	0	0	0	0	0	0	0	0	0	0	0	0	0	0	0	0	0	0	0	0	0	0	0	1	0	0	0	1
983343	G	A	SNV	MODERATE	missense_variant	lmo0948	lmo0948	NP_464473.1	transcriptional regulator	p.Leu102Phe		Yes	Yes	0	0	0	0	0	0	0	0	0	0	0	1	0	0	0	0	0	0	0	0	0	0	0	0	0	0	0	1
988347	G	A	SNV	MODERATE	missense_variant	lmo0955	lmo0955	NP_464480.1	hypothetical protein	p.Val95Met		Yes	Yes	0	0	0	0	0	0	0	0	0	0	0	1	0	0	0	0	0	0	0	0	0	0	0	0	0	0	0	1
988776	C	A	SNV	MODERATE	missense_variant	lmo0955	lmo0955	NP_464480.1	hypothetical protein	p.Pro238Thr		Yes	No	0	0	0	0	0	0	0	0	0	0	0	0	0	0	0	0	0	0	0	0	0	1	0	0	0	0	0	1
989147	G	A	SNV	MODERATE	missense_variant	lmo0956	lmo0956	NP_464481.1	N-acetylglucosamine-6P-phosphate deacetylase	p.Val17Ile		Yes	Yes	1	0	0	0	1	0	0	0	0	0	0	0	0	0	0	0	0	0	0	0	0	0	0	0	0	0	0	1
989153	G	A	SNV	MODERATE	missense_variant	lmo0956	lmo0956	NP_464481.1	N-acetylglucosamine-6P-phosphate deacetylase	p.Glu19Lys		Yes	Yes	1	0	0	0	0	0	0	0	0	0	0	0	0	0	0	0	0	0	0	0	0	0	0	1	0	0	0	1
989654	G	A	SNV	MODERATE	missense_variant	lmo0956	lmo0956	NP_464481.1	N-acetylglucosamine-6P-phosphate deacetylase	p.Glu186Lys		Yes	Yes	1	0	0	0	0	0	0	0	0	0	0	1	0	0	0	0	0	0	0	0	0	0	0	0	0	0	0	1
994012	T	A	SNV	MODERATE	missense_variant	lmo0961	lmo0961	NP_464486.1	protease	p.Phe38Tyr		Yes	Yes	0	0	0	0	0	0	0	0	0	0	0	0	0	0	0	0	0	0	0	0	1	0	0	0	0	0	0	1
1000649	G	A	SNV	MODERATE	missense_variant	lmo0969	lmo0969	NP_464494.1	ribosomal large subunit pseudouridine synthetase	p.Gly39Arg		Yes	Yes	2	0	0	0	0	0	0	0	0	0	0	0	0	0	0	0	0	0	0	0	1	0	0	0	0	0	0	1
1006378	G	A	SNV	MODERATE	missense_variant	dltA	lmo0974	NP_464499.1	D-alanine--poly(phosphoribitol) ligase subunit 1	p.Ser64Phe		Yes	Yes	1	0	0	0	0	0	1	0	0	0	0	0	0	0	0	0	0	0	0	0	0	0	0	0	0	0	0	1
1010655	G	A	SNV	MODERATE	missense_variant	lmo0979	lmo0979	NP_464504.1	daunorubicin resistance ATP-binding protein	p.Ala115Thr		Yes	Yes	53	0	0	0	0	0	0	0	0	0	0	1	0	0	0	0	0	0	0	0	0	0	0	0	0	0	0	1
1010669	G	T	SNV	MODERATE	missense_variant	lmo0979	lmo0979	NP_464504.1	daunorubicin resistance ATP-binding protein	p.Leu119Phe		Yes	Yes	53	0	0	0	0	0	0	0	0	0	0	1	0	0	0	0	0	0	0	0	0	0	0	0	0	0	0	1
1014474	T	C	SNV	MODERATE	missense_variant	lmo0982	lmo0982	NP_464507.1	peptidase	p.Tyr334His		Yes	Yes	2	0	0	0	0	0	0	0	0	0	0	0	0	0	0	0	0	0	0	0	0	0	0	1	0	0	0	1
1014966	C	A	SNV	MODERATE	missense_variant	lmo0983	lmo0983	NP_464508.1	glutathione peroxidase	p.Pro143Thr		Yes	Yes	0	0	0	0	0	0	0	0	0	0	0	1	0	0	0	0	0	0	0	0	0	0	0	0	0	0	0	1
1015186	G	A	SNV	MODERATE	missense_variant	lmo0984	lmo0984	NP_464509.1	hypothetical protein	p.Ala12Thr		Yes	Yes	0	0	0	0	0	0	0	0	0	0	0	0	0	0	0	0	0	0	0	0	0	0	0	1	0	0	0	1
1015378	A	G	SNV	MODERATE	missense_variant	lmo0984	lmo0984	NP_464509.1	hypothetical protein	p.Ile76Val		Yes	Yes	0	0	0	0	0	0	0	0	0	0	0	0	0	0	0	0	0	0	0	0	0	0	0	1	0	0	0	1
1024575	G	T	SNV	MODERATE	missense_variant	lmo0993	lmo0993	NP_464518.1	Na+-transporting ATP synthase subunit J	p.Met410Ile		Yes	Yes	0	0	0	0	1	0	0	0	0	0	0	0	0	0	0	0	0	0	0	0	0	0	0	0	0	0	0	1
1026070	C	T	SNV	MODERATE	missense_variant	lmo0995	lmo0995	NP_464520.1	hypothetical protein	p.Val41Ile		Yes	Yes	0	0	0	0	0	0	0	0	0	0	0	1	0	0	0	0	0	0	0	0	0	0	0	0	0	0	0	1
1031181	G	A	SNV	MODERATE	missense_variant	lmo1000	lmo1000	NP_464525.1	phytoene dehydrogenase	p.Pro350Leu		Yes	Yes	0	0	0	0	0	0	0	0	0	1	0	0	0	0	0	0	0	0	0	0	0	0	0	0	0	1	0	2
1031448	C	A	SNV	MODERATE	missense_variant	lmo1000	lmo1000	NP_464525.1	phytoene dehydrogenase	p.Gly261Val		Yes	Yes	0	0	0	0	0	0	0	0	0	0	0	0	0	0	0	0	0	0	0	0	0	0	0	1	0	0	0	1
1032168	G	A	SNV	MODERATE	missense_variant	lmo1000	lmo1000	NP_464525.1	phytoene dehydrogenase	p.Ala21Val		Yes	Yes	0	0	0	0	0	0	0	0	0	0	0	1	0	0	0	0	0	0	0	0	0	0	0	0	0	0	0	1
1035475	T	C	SNV	MODERATE	missense_variant	lmo1004	lmo1004	NP_464529.1	hypothetical protein	p.Phe152Ser		Yes	Yes	0	0	0	0	0	0	0	0	0	0	0	0	0	0	0	0	0	0	0	0	0	0	0	1	0	0	0	1
1036008	C	A	SNV	MODERATE	missense_variant	lmo1004	lmo1004	NP_464529.1	hypothetical protein	p.Leu330Ile		Yes	No	0	0	0	0	0	0	0	0	0	0	0	0	0	0	0	0	0	0	0	0	0	0	0	1	0	0	0	1
1037024	A	T	SNV	MODERATE	missense_variant	lmo1006	lmo1006	NP_464531.1	aminotransferase	p.Phe365Ile		Yes	Yes	3	0	0	0	0	0	0	0	0	0	0	1	0	0	0	0	0	0	0	0	0	0	0	0	0	0	0	1
1042388	C	G	SNV	MODERATE	missense_variant	lmo1012	lmo1012	NP_464537.1	N-acyl-L-amino acid amidohydrolase	p.Arg315Gly		Yes	Yes	3	0	0	0	0	0	0	0	0	0	0	1	0	0	0	0	0	0	0	0	0	0	0	0	0	0	0	1
1057081	G	T	SNV	MODERATE	missense_variant	lmo1028	lmo1028	NP_464553.1	hypothetical protein	p.Leu66Ile		Yes	No	0	0	0	0	0	0	0	0	0	0	0	1	0	0	0	0	0	0	0	0	0	0	0	0	0	0	0	1
1058034	G	A	SNV	MODERATE	missense_variant	lmo1029	lmo1029	NP_464554.1	hypothetical protein	p.Val92Ile		Yes	Yes	9	0	0	0	0	0	0	0	0	0	0	0	0	0	0	0	0	0	0	0	1	0	0	0	0	0	0	1
1061390	G	A	SNV	MODERATE	missense_variant	lmo1032	lmo1032	NP_464557.1	transketolase	p.Ala34Thr		Yes	Yes	3	0	0	0	0	0	0	0	0	0	0	0	0	0	0	0	0	0	0	0	1	0	0	0	0	0	0	1
1061811	C	T	SNV	MODERATE	missense_variant	lmo1032	lmo1032	NP_464557.1	transketolase	p.Ser174Phe		Yes	Yes	3	0	0	0	0	0	0	0	0	0	0	1	0	0	0	0	0	0	0	0	0	0	0	0	0	0	0	1
1063796	G	A	SNV	MODERATE	missense_variant	lmo1034	lmo1034	NP_464559.1	glycerol kinase	p.Gly246Ser		Yes	Yes	2	0	0	0	0	0	0	0	0	0	0	0	0	0	0	0	0	0	0	0	1	0	0	1	0	0	0	2
1063870	C	A	SNV	MODERATE	missense_variant	lmo1034	lmo1034	NP_464559.1	glycerol kinase	p.Asn270Lys		Yes	Yes	2	0	0	0	0	0	0	0	0	0	0	1	0	0	0	0	0	0	0	0	0	0	0	0	0	0	0	1
1064649	A	T	SNV	MODERATE	missense_variant	lmo1035	lmo1035	NP_464560.1	PTS beta-glucoside transporter subunit IIABC	p.Glu43Asp		Yes	Yes	5	0	0	0	0	0	0	0	0	1	0	0	0	0	0	0	0	0	0	0	0	0	0	0	0	1	0	2
1067890	A	C	SNV	MODERATE	missense_variant	lmo1037	lmo1037	NP_464562.1	hypothetical protein	p.Ser213Ala		Yes	Yes	0	0	0	0	0	0	0	0	0	0	0	1	0	0	0	0	0	0	0	0	0	0	0	0	0	0	0	1
1068131	C	G	SNV	MODERATE	missense_variant	lmo1037	lmo1037	NP_464562.1	hypothetical protein	p.Trp132Cys		Yes	No	0	0	0	0	0	0	0	0	0	0	0	0	0	0	0	0	0	0	0	0	0	0	0	0	1	0	0	1
1069749	G	A	SNV	MODERATE	missense_variant	lmo1039	lmo1039	NP_464564.1	ABC transporter ATP-binding protein	p.Pro24Ser		Yes	Yes	52	0	0	0	0	0	0	0	0	0	0	1	0	0	0	0	0	0	0	0	0	0	0	0	0	0	0	1
1070636	C	A	SNV	MODERATE	missense_variant	lmo1041	lmo1041	NP_464566.1	molybdate ABC transporter substrate-binding protei...	p.Leu14Ile		Yes	Yes	0	0	0	0	0	0	0	0	0	0	0	0	0	0	0	0	0	0	0	0	1	0	0	0	0	0	0	1
1070741	C	A	SNV	MODERATE	missense_variant	lmo1041	lmo1041	NP_464566.1	molybdate ABC transporter substrate-binding protei...	p.Leu49Ile		Yes	Yes	0	0	0	0	0	0	0	0	0	0	0	0	0	0	0	0	0	0	0	0	1	0	0	0	0	0	0	1
1072116	G	A	SNV	MODERATE	missense_variant	lmo1042	lmo1042	NP_464567.1	molybdopterin biosynthesis protein MoeA	p.Ala219Thr		Yes	Yes	0	0	0	0	0	1	0	0	0	0	0	0	0	0	0	0	0	0	0	0	0	0	0	0	0	0	0	1
1075008	C	T	SNV	MODERATE	missense_variant	moaA	lmo1047	NP_464572.1	molybdenum cofactor biosynthesis protein A	p.Arg229Cys		Yes	Yes	0	0	0	0	0	0	0	0	0	0	0	0	0	0	0	0	0	0	0	0	0	0	0	1	0	0	0	1
1081819	G	A	SNV	MODERATE	missense_variant	pdhC	lmo1054	NP_464579.1	dihydrolipoamide acetyltransferase	p.Asp213Asn		Yes	Yes	0	0	0	0	0	0	0	0	0	0	0	0	0	0	0	0	0	0	0	0	1	0	0	0	0	0	0	1
1082101	G	T	SNV	MODERATE	missense_variant	pdhC	lmo1054	NP_464579.1	dihydrolipoamide acetyltransferase	p.Ala307Ser		Yes	Yes	0	0	0	0	0	0	0	0	0	0	0	0	0	0	0	0	0	0	0	0	0	0	0	0	0	0	1	1
1082250	A	T	SNV	MODERATE	missense_variant	pdhC	lmo1054	NP_464579.1	dihydrolipoamide acetyltransferase	p.Lys356Asn		Yes	Yes	0	0	0	0	0	0	0	0	0	0	0	0	0	0	0	0	0	0	0	0	0	0	0	1	0	0	0	1
1084922	G	A	SNV	MODERATE	missense_variant	lmo1057	lmo1057	NP_464582.1	L-lactate dehydrogenase	p.Val24Ile		Yes	Yes	3	0	0	0	0	0	0	0	0	0	0	1	0	0	0	0	0	0	0	0	0	0	0	0	0	0	0	1
1085346	A	C	SNV	MODERATE	missense_variant	lmo1057	lmo1057	NP_464582.1	L-lactate dehydrogenase	p.Tyr165Ser		Yes	Yes	3	0	0	0	0	0	1	0	0	0	0	0	0	0	0	0	0	0	0	0	0	0	0	0	0	0	0	1
1087845	C	T	SNV	MODERATE	missense_variant	lmo1061	lmo1061	NP_464586.1	two-component sensor histidine kinase	p.Thr146Ile		No	No	2	0	0	0	0	0	0	0	0	0	0	1	0	0	0	0	0	0	0	0	0	0	0	0	0	0	0	1
1089076	G	A	SNV	MODERATE	missense_variant	lmo1062	lmo1062	NP_464587.1	ABC transporters permease	p.Ala46Thr		Yes	No	1	0	0	0	0	0	0	0	0	0	0	1	0	0	0	0	0	0	0	0	0	0	0	0	0	0	0	1
1089586	G	A	SNV	MODERATE	missense_variant	lmo1062	lmo1062	NP_464587.1	ABC transporters permease	p.Gly216Ser		Yes	Yes	1	0	1	0	0	0	0	0	0	0	1	0	0	0	0	0	0	0	0	0	0	0	0	0	0	0	0	2
1089908	G	A	SNV	MODERATE	missense_variant	lmo1062	lmo1062	NP_464587.1	ABC transporters permease	p.Gly323Asp		Yes	Yes	1	0	0	0	0	0	0	0	0	0	0	0	0	0	0	0	0	0	0	0	0	1	0	0	0	0	0	1
1090265	G	T	SNV	MODERATE	missense_variant	lmo1062	lmo1062	NP_464587.1	ABC transporters permease	p.Gly442Val		Yes	No	1	0	0	0	0	0	0	0	0	0	0	0	0	0	0	0	0	0	0	0	1	0	0	0	0	0	0	1
1093089	C	A	SNV	MODERATE	missense_variant	lmo1066	lmo1066	NP_464591.1	myo-inositol-1(or 4)-monophosphatase	p.Asp30Glu		Yes	Yes	0	0	0	0	0	0	0	0	0	0	0	1	0	0	0	0	0	0	0	0	0	0	0	0	0	0	0	1
1096452	A	T	SNV	MODERATE	missense_variant	lmo1068	lmo1068	NP_464593.1	hypothetical protein	p.Ser160Cys		Yes	Yes	0	0	0	0	0	0	0	0	0	0	0	0	0	0	0	0	0	0	0	0	0	0	0	1	0	0	0	1
1098944	G	A	SNV	MODERATE	missense_variant	lmo1071	lmo1071	NP_464596.1	cell division protein FtsW	p.Asp387Asn		Yes	Yes	0	0	0	0	0	0	0	0	0	0	0	0	0	0	0	0	0	0	0	0	0	0	0	1	0	0	0	1
1098953	A	C	SNV	MODERATE	missense_variant	lmo1071	lmo1071	NP_464596.1	cell division protein FtsW	p.Thr390Pro		Yes	Yes	0	0	0	0	0	0	0	0	0	0	0	0	1	0	0	0	0	0	0	0	0	0	0	0	0	0	0	1
1100646	C	T	SNV	MODERATE	missense_variant	pycA	lmo1072	NP_464597.1	pyruvate carboxylase	p.His461Tyr		Yes	Yes	0	0	0	0	0	0	0	0	0	0	0	0	0	0	0	0	0	0	0	0	0	1	0	0	0	0	0	1
1103732	A	T	SNV	MODERATE	missense_variant	lmo1073	lmo1073	NP_464598.1	metal ABC transporter substrate-binding protein	p.Gln292Leu		Yes	Yes	2	0	0	0	0	0	0	0	0	0	0	0	0	0	0	0	0	0	0	0	0	0	0	1	0	0	0	1
1112794	G	A	SNV	MODERATE	missense_variant	lmo1079	lmo1079	NP_464604.1	hypothetical protein	p.Glu676Lys		Yes	No	0	0	0	0	0	0	0	0	0	0	0	1	0	0	0	0	0	0	0	0	0	0	0	0	0	0	0	1
1116982	C	A	SNV	MODERATE	missense_variant	lmo1082	lmo1082	NP_464607.1	dTDP-sugar epimerase	p.Pro151Thr		Yes	Yes	0	0	0	0	0	0	0	0	0	0	0	0	0	0	0	0	0	0	0	0	0	0	0	1	0	0	0	1
1119233	C	A	SNV	MODERATE	missense_variant	lmo1085	lmo1085	NP_464610.1	teichoic acid biosynthesis protein B	p.Ala101Glu		Yes	Yes	0	0	0	0	0	0	1	0	0	0	0	0	0	0	0	0	0	0	0	0	0	0	0	0	0	0	0	1
1125361	C	T	SNV	MODERATE	missense_variant	lmo1090	lmo1090	NP_464615.1	glycosyltransferase	p.Thr293Ile		Yes	Yes	0	0	0	0	0	0	0	0	0	0	0	0	0	0	0	0	0	0	0	0	1	0	0	1	0	0	0	2
1125390	T	A	SNV	MODERATE	missense_variant	lmo1090	lmo1090	NP_464615.1	glycosyltransferase	p.Leu303Ile		Yes	Yes	0	0	0	0	0	0	0	0	0	0	0	0	0	0	0	0	0	0	0	0	1	0	0	0	0	0	0	1
1126950	G	A	SNV	MODERATE	missense_variant	lmo1092	lmo1092	NP_464617.1	nicotinate phosphoribosyltransferase	p.Asp83Asn		Yes	Yes	0	0	0	0	0	0	0	0	0	0	0	0	0	0	0	0	0	0	0	0	0	0	0	1	0	0	0	1
1128935	C	T	SNV	MODERATE	missense_variant	nadE	lmo1093	NP_464618.1	NAD synthetase	p.Pro244Ser		Yes	Yes	0	0	0	0	0	0	0	0	0	0	0	0	0	0	0	0	0	0	0	0	1	0	0	1	0	0	0	2
1129479	A	G	SNV	MODERATE	missense_variant	lmo1095	lmo1095	NP_464620.1	PTS cellbiose transporter subunit IIB	p.Lys23Arg		Yes	Yes	3	0	0	0	0	0	0	0	0	0	0	1	0	0	0	0	0	0	0	0	0	0	0	0	0	0	0	1
1135026	T	C	SNV	MODERATE	missense_variant	cadA	lmo1100	NP_464625.1	cadmium resistance protein	p.Ile524Val		Yes	Yes	2	0	0	0	0	0	0	0	0	0	0	0	0	0	0	0	0	0	0	0	0	1	0	0	0	0	0	1
1138569	T	C	SNV	MODERATE	missense_variant	lmo1103	lmo1103	NP_464628.1	hypothetical protein	p.Thr116Ala		Yes	Yes	0	0	0	0	0	0	0	0	0	0	0	0	1	0	0	0	0	0	0	0	0	0	0	0	0	0	1	2
1138585	G	T	SNV	MODERATE	missense_variant	lmo1103	lmo1103	NP_464628.1	hypothetical protein	p.Asn110Lys		Yes	Yes	0	0	0	0	0	0	0	0	0	0	0	0	1	0	0	0	0	0	0	0	0	0	0	0	0	0	1	2
1138587	T	C	SNV	MODERATE	missense_variant	lmo1103	lmo1103	NP_464628.1	hypothetical protein	p.Asn110Asp		Yes	Yes	0	0	0	0	0	0	0	0	0	0	0	0	1	0	0	0	0	0	0	0	0	0	0	0	0	0	1	2
1138600	A	T	SNV	MODERATE	missense_variant	lmo1103	lmo1103	NP_464628.1	hypothetical protein	p.Asn105Lys		Yes	Yes	0	0	0	0	0	0	0	0	0	0	0	0	1	0	0	0	0	0	0	0	0	0	0	0	0	0	1	2
1138602	T	C	SNV	MODERATE	missense_variant	lmo1103	lmo1103	NP_464628.1	hypothetical protein	p.Asn105Asp		Yes	Yes	0	0	0	0	0	0	0	0	0	0	0	0	1	0	0	0	0	0	0	0	0	0	0	0	0	0	1	2
1138616	A	T	SNV	MODERATE	missense_variant	lmo1103	lmo1103	NP_464628.1	hypothetical protein	p.Ile100Asn		Yes	Yes	0	0	0	0	0	0	0	0	0	0	0	0	1	0	0	0	0	0	0	0	0	0	0	0	0	0	0	1
1142092	G	C	SNV	MODERATE	missense_variant	lmo1105	lmo1105	NP_464630.1	hypothetical protein	p.Thr3Ser		Yes	Yes	0	0	0	0	0	0	0	0	1	0	0	0	0	0	0	0	0	0	0	0	0	0	0	0	0	0	0	1
1142095	C	T	SNV	MODERATE	missense_variant	lmo1105	lmo1105	NP_464630.1	hypothetical protein	p.Arg2Gln		Yes	Yes	0	0	0	0	0	0	0	0	1	0	0	0	0	0	0	0	0	0	0	0	0	0	0	0	0	0	0	1
1146435	C	A	SNV	MODERATE	missense_variant	lmo1111	lmo1111	NP_464636.1	hypothetical protein	p.Leu326Phe		Yes	Yes	0	0	0	0	0	0	0	0	1	0	0	0	0	0	0	0	0	0	0	0	0	0	0	0	0	0	0	1
1146464	T	A	SNV	MODERATE	missense_variant	lmo1111	lmo1111	NP_464636.1	hypothetical protein	p.Ile317Phe		Yes	Yes	0	0	0	0	0	0	0	0	1	0	0	0	0	0	0	0	0	0	0	0	0	0	0	0	0	0	0	1
1146468	C	G	SNV	MODERATE	missense_variant	lmo1111	lmo1111	NP_464636.1	hypothetical protein	p.Trp315Cys		Yes	Yes	0	0	0	0	0	0	0	0	1	0	0	0	0	0	0	0	0	0	0	0	0	0	0	0	0	0	0	1
1146469	C	A	SNV	MODERATE	missense_variant	lmo1111	lmo1111	NP_464636.1	hypothetical protein	p.Trp315Leu		Yes	Yes	0	0	0	0	0	0	0	0	1	0	0	0	0	0	0	0	0	0	0	0	0	0	0	0	0	0	0	1
1146470	A	T	SNV	MODERATE	missense_variant	lmo1111	lmo1111	NP_464636.1	hypothetical protein	p.Trp315Arg		Yes	Yes	0	0	0	0	0	0	0	0	1	0	0	0	0	0	0	0	0	0	0	0	0	0	0	0	0	0	0	1
1146478	C	T	SNV	MODERATE	missense_variant	lmo1111	lmo1111	NP_464636.1	hypothetical protein	p.Arg312His		Yes	Yes	0	0	0	0	0	0	0	0	1	0	0	0	0	0	0	0	0	0	0	0	0	0	0	0	0	0	0	1
1150372	C	T	SNV	MODERATE	missense_variant	lmo1115	lmo1115	NP_464640.1	fibrinogen-binding protein	p.Glu702Lys		Yes	Yes	0	0	0	0	0	0	0	0	0	0	0	0	1	0	0	0	0	0	0	0	0	0	0	0	0	0	1	2
1150377	A	T	SNV	MODERATE	missense_variant	lmo1115	lmo1115	NP_464640.1	fibrinogen-binding protein	p.Phe700Tyr		Yes	Yes	0	0	0	0	0	0	0	0	0	0	0	0	1	0	0	0	0	0	0	0	0	0	0	0	0	0	1	2
1153950	A	G	SNV	MODERATE	missense_variant	lmo1117	lmo1117	NP_464642.1	hypothetical protein	p.Thr35Ala		Yes	Yes	0	0	0	0	0	0	0	0	0	0	0	1	0	0	0	0	0	0	0	0	0	0	0	0	0	0	0	1
1154094	G	A	SNV	MODERATE	missense_variant	lmo1117	lmo1117	NP_464642.1	hypothetical protein	p.Val83Ile		Yes	Yes	0	0	0	0	0	0	0	0	0	0	0	1	0	0	0	0	0	0	0	0	0	0	0	0	0	0	0	1
1154103	G	A	SNV	MODERATE	missense_variant	lmo1117	lmo1117	NP_464642.1	hypothetical protein	p.Asp86Asn		Yes	Yes	0	0	0	0	0	0	0	0	0	0	0	1	0	0	0	0	0	0	0	0	0	0	0	0	0	0	0	1
1158769	A	T	SNV	MODERATE	missense_variant	lmo1122	lmo1122	NP_464647.1	hypothetical protein	p.Leu115Phe		Yes	Yes	1	0	0	0	0	0	0	0	0	0	0	1	0	0	0	0	0	0	0	0	0	0	0	0	0	0	0	1
1158791	T	G	SNV	MODERATE	missense_variant	lmo1122	lmo1122	NP_464647.1	hypothetical protein	p.Phe123Val		Yes	Yes	1	0	0	0	0	0	0	0	0	0	0	0	0	0	0	0	0	0	0	0	1	0	0	0	0	0	0	1
1158831	T	C	SNV	MODERATE	missense_variant	lmo1122	lmo1122	NP_464647.1	hypothetical protein	p.Leu136Pro		Yes	Yes	1	0	0	0	0	0	0	0	0	0	0	1	0	0	0	0	0	0	0	0	0	0	0	0	0	0	0	1
1159006	A	G	SNV	MODERATE	missense_variant	lmo1123	lmo1123	NP_464648.1	hypothetical protein	p.Asn26Ser		Yes	Yes	1	0	0	0	0	0	0	0	0	0	0	1	0	0	0	0	0	0	0	0	0	0	0	0	0	0	0	1
1159068	G	A	SNV	MODERATE	missense_variant	lmo1123	lmo1123	NP_464648.1	hypothetical protein	p.Gly47Ser		Yes	Yes	1	0	0	0	0	0	0	0	0	0	0	1	0	0	0	0	0	0	0	0	0	0	0	0	0	0	0	1
1159308	C	T	SNV	MODERATE	missense_variant	lmo1123	lmo1123	NP_464648.1	hypothetical protein	p.Pro127Ser		Yes	Yes	1	0	0	0	0	0	0	0	0	0	0	1	0	0	0	0	0	0	0	0	0	0	0	0	0	0	0	1
1159432	T	A	SNV	MODERATE	missense_variant	lmo1124	lmo1124	NP_464649.1	hypothetical protein	p.Leu14Ile		Yes	Yes	1	0	0	0	0	0	0	0	0	0	0	0	0	0	0	0	0	0	0	0	1	0	0	1	0	0	0	2
1160514	G	A	SNV	MODERATE	missense_variant	lmo1125	lmo1125	NP_464650.1	hypothetical protein	p.Glu99Lys		Yes	Yes	0	0	0	0	0	0	0	0	0	0	0	0	0	0	0	0	0	0	0	0	1	0	0	0	0	0	0	1
1160980	G	C	SNV	MODERATE	missense_variant	lmo1126	lmo1126	NP_464651.1	hypothetical protein	p.Ser68Thr		Yes	Yes	0	0	0	0	0	0	0	0	0	0	0	0	0	0	0	0	0	0	0	0	0	0	0	1	0	0	0	1
1161353	C	G	SNV	MODERATE	missense_variant	lmo1127	lmo1127	NP_464652.1	hypothetical protein	p.Ala45Gly		Yes	Yes	0	0	0	0	0	0	0	0	0	0	0	0	0	0	0	0	0	0	0	0	1	0	0	0	0	0	0	1
1162175	C	G	SNV	MODERATE	missense_variant	lmo1128	lmo1128	NP_464653.1	hypothetical protein	p.Met179Ile		Yes	Yes	0	0	0	0	0	0	0	0	0	1	0	0	0	0	0	0	0	0	0	0	0	0	0	0	0	1	0	2
1162389	C	T	SNV	MODERATE	missense_variant	lmo1128	lmo1128	NP_464653.1	hypothetical protein	p.Gly108Asp		Yes	Yes	0	0	0	0	0	0	0	0	0	0	0	0	0	0	0	0	0	0	0	0	0	0	0	1	0	0	0	1
1163303	C	A	SNV	MODERATE	missense_variant	lmo1130	lmo1130	NP_464655.1	transcriptional regulator	p.Val232Phe		Yes	Yes	0	0	0	0	0	0	0	0	0	0	0	0	0	0	0	0	0	0	0	0	1	0	0	0	0	0	0	1
1165107	G	T	SNV	MODERATE	missense_variant	lmo1131	lmo1131	NP_464656.1	ABC transporter ATP-binding protein	p.Gly288Val		Yes	Yes	2	0	0	0	0	0	0	0	0	0	0	0	0	0	0	0	0	0	0	0	0	1	0	0	0	0	0	1
1165160	G	A	SNV	MODERATE	missense_variant	lmo1131	lmo1131	NP_464656.1	ABC transporter ATP-binding protein	p.Ala306Thr		Yes	Yes	2	0	0	0	0	0	0	0	0	0	0	0	0	0	0	0	0	0	0	0	0	0	0	1	0	0	0	1
1165947	A	G	SNV	MODERATE	missense_variant	lmo1131	lmo1131	NP_464656.1	ABC transporter ATP-binding protein	p.Lys568Arg		Yes	Yes	2	0	0	0	0	0	0	0	0	0	0	1	0	0	0	0	0	0	0	0	0	0	0	0	0	0	0	1
1166925	G	A	SNV	MODERATE	missense_variant	lmo1132	lmo1132	NP_464657.1	ABC transporter ATP-binding protein	p.Gly322Ser		Yes	Yes	11	0	0	0	0	0	0	0	0	0	0	1	0	0	0	0	0	0	0	0	0	0	0	0	0	0	0	1
1174088	T	C	SNV	MODERATE	missense_variant	lmo1141	lmo1141	NP_464666.1	uroporphyrin-III C-methyltransferase	p.Ile149Thr		Yes	Yes	0	0	0	0	0	0	0	0	0	1	0	0	0	0	0	0	0	0	0	0	0	0	0	0	0	1	0	2
1174685	T	G	SNV	MODERATE	missense_variant	lmo1142	lmo1142	NP_464667.1	PduS protein	p.Trp149Gly		Yes	Yes	0	0	0	0	0	0	0	0	0	0	0	0	0	0	0	0	0	0	0	0	0	0	0	1	0	0	0	1
1174769	C	A	SNV	MODERATE	missense_variant	lmo1142	lmo1142	NP_464667.1	PduS protein	p.Leu177Ile		Yes	Yes	0	0	1	0	0	0	0	0	0	0	1	0	0	0	0	0	0	0	0	0	0	0	0	0	0	0	0	2
1175108	G	A	SNV	MODERATE	missense_variant	lmo1142	lmo1142	NP_464667.1	PduS protein	p.Ala290Thr		Yes	Yes	0	0	0	0	0	0	0	0	0	1	0	0	0	0	0	0	0	0	0	0	0	0	0	0	0	1	0	2
1179478	G	T	SNV	MODERATE	missense_variant	lmo1149	lmo1149	NP_464674.1	alpha-ribazole-5'-phosphatase	p.Cys104Phe		Yes	Yes	0	0	0	0	0	0	0	0	0	0	0	0	0	0	0	0	0	0	0	0	0	0	0	1	0	0	0	1
1182119	G	A	SNV	MODERATE	missense_variant	lmo1152	lmo1152	NP_464677.1	PduB protein	p.Ala134Thr		Yes	Yes	0	0	0	0	0	0	0	0	0	0	0	1	0	0	0	0	0	0	0	0	0	0	0	0	0	0	0	1
1184909	G	A	SNV	MODERATE	missense_variant	lmo1155	lmo1155	NP_464680.1	diol dehydratase subunit gamma	p.Ser31Asn		Yes	Yes	0	0	0	0	0	0	0	0	0	0	0	0	0	0	0	0	0	0	0	0	1	0	0	0	0	0	0	1
1186797	A	G	SNV	MODERATE	missense_variant	lmo1156	lmo1156	NP_464681.1	diol dehydratase-reactivating factor large subunit	p.Ile475Val		Yes	Yes	0	0	0	0	0	0	0	0	0	0	0	0	0	0	0	0	0	0	0	0	1	0	0	0	0	0	0	1
1187792	G	A	SNV	MODERATE	missense_variant	lmo1158	lmo1158	NP_464683.1	PduK protein	p.Gly81Arg		Yes	No	0	0	0	0	0	0	0	0	0	0	0	0	0	0	0	0	0	0	0	0	0	0	0	1	0	0	0	1
1187885	G	A	SNV	MODERATE	missense_variant	lmo1158	lmo1158	NP_464683.1	PduK protein	p.Glu112Lys		Yes	Yes	0	0	0	0	0	0	0	0	0	0	0	1	0	0	0	0	0	0	0	0	0	0	0	0	0	0	0	1
1188340	T	A	SNV	MODERATE	missense_variant	lmo1160	lmo1160	NP_464685.1	PduL protein	p.Asp16Glu		Yes	Yes	1	0	0	0	0	0	0	0	0	0	0	1	0	0	0	0	0	0	0	0	0	0	0	0	0	0	0	1
1188344	C	T	SNV	MODERATE	missense_variant	lmo1160	lmo1160	NP_464685.1	PduL protein	p.Leu18Phe		Yes	Yes	1	0	0	0	0	0	0	0	0	0	0	1	0	0	0	0	0	0	0	0	0	0	0	0	0	0	0	1
1188347	A	G	SNV	MODERATE	missense_variant	lmo1160	lmo1160	NP_464685.1	PduL protein	p.Ser19Gly		Yes	Yes	1	0	0	0	0	0	0	0	0	0	0	1	0	0	0	0	0	0	0	0	0	0	0	0	0	0	0	1
1188348	G	A	SNV	MODERATE	missense_variant	lmo1160	lmo1160	NP_464685.1	PduL protein	p.Ser19Asn		Yes	Yes	1	0	0	0	0	0	0	0	0	0	0	1	0	0	0	0	0	0	0	0	0	0	0	0	0	0	0	1
1188357	A	C	SNV	MODERATE	missense_variant	lmo1160	lmo1160	NP_464685.1	PduL protein	p.Glu22Ala		Yes	Yes	1	0	0	0	0	0	0	0	0	0	0	1	0	0	0	0	0	0	0	0	0	0	0	0	0	0	0	1
1188526	T	A	SNV	MODERATE	missense_variant	lmo1160	lmo1160	NP_464685.1	PduL protein	p.His78Gln		Yes	Yes	1	0	0	0	0	0	0	0	0	0	0	1	0	0	0	0	0	0	0	0	0	0	0	0	0	0	0	1
1188607	G	C	SNV	MODERATE	missense_variant	lmo1160	lmo1160	NP_464685.1	PduL protein	p.Lys105Asn		Yes	Yes	1	0	0	0	0	0	0	0	0	0	0	1	0	0	0	0	0	0	0	0	0	0	0	0	0	0	0	1
1188681	G	A	SNV	MODERATE	missense_variant	lmo1160	lmo1160	NP_464685.1	PduL protein	p.Cys130Tyr		Yes	Yes	1	0	0	0	0	0	0	0	0	0	0	1	0	0	0	0	0	0	0	0	0	0	0	0	0	0	0	1
1188701	G	A	SNV	MODERATE	missense_variant	lmo1160	lmo1160	NP_464685.1	PduL protein	p.Val137Ile		Yes	Yes	1	0	0	0	0	0	0	0	0	0	0	1	0	0	0	0	0	0	0	0	0	0	0	0	0	0	0	1
1188710	C	A	SNV	MODERATE	missense_variant	lmo1160	lmo1160	NP_464685.1	PduL protein	p.Arg140Ser		Yes	Yes	1	0	0	0	0	0	0	0	0	0	0	1	0	0	0	0	0	0	0	0	0	0	0	0	0	0	0	1
1188791	G	A	SNV	MODERATE	missense_variant	lmo1160	lmo1160	NP_464685.1	PduL protein	p.Glu167Lys		Yes	Yes	1	0	0	0	0	0	0	0	0	0	0	1	0	0	0	0	0	0	0	0	0	0	0	0	0	0	0	1
1189540	G	A	SNV	MODERATE	missense_variant	lmo1161	lmo1161	NP_464686.1	ethanolamine utilization protein EutJ	p.Ala198Thr		Yes	Yes	0	0	0	0	0	0	0	0	0	0	0	1	0	0	0	0	0	0	0	0	0	0	0	0	0	0	0	1
1189631	C	T	SNV	MODERATE	missense_variant	lmo1161	lmo1161	NP_464686.1	ethanolamine utilization protein EutJ	p.Pro228Leu		Yes	Yes	0	0	0	0	0	0	0	0	0	0	0	0	0	0	0	0	0	0	0	0	0	0	0	0	1	0	0	1
1189778	A	G	SNV	MODERATE	missense_variant	lmo1161	lmo1161	NP_464686.1	ethanolamine utilization protein EutJ	p.Glu277Gly		Yes	Yes	0	0	0	0	0	0	0	0	0	0	0	1	0	0	0	0	0	0	0	0	0	0	0	0	0	0	0	1
1189824	A	G	SNV	MODERATE	missense_variant	lmo1162	lmo1162	NP_464687.1	hypothetical protein	p.Lys14Glu		Yes	Yes	0	0	0	0	0	0	0	0	0	0	0	1	0	0	0	0	0	0	0	0	0	0	0	0	0	0	0	1
1189836	A	G	SNV	MODERATE	missense_variant	lmo1162	lmo1162	NP_464687.1	hypothetical protein	p.Thr18Ala		Yes	Yes	0	0	0	0	0	0	0	0	0	0	0	1	0	0	0	0	0	0	0	0	0	0	0	0	0	0	0	1
1189857	A	G	SNV	MODERATE	missense_variant	lmo1162	lmo1162	NP_464687.1	hypothetical protein	p.Ile25Val		Yes	Yes	0	0	0	0	0	0	0	0	0	0	0	1	0	0	0	0	0	0	0	0	0	0	0	0	0	0	0	1
1189866	C	A	SNV	MODERATE	missense_variant	lmo1162	lmo1162	NP_464687.1	hypothetical protein	p.Leu28Ile		Yes	Yes	0	0	0	0	0	0	0	0	0	0	0	1	0	0	0	0	0	0	0	0	0	0	0	0	0	0	0	1
1189884	G	A	SNV	MODERATE	missense_variant	lmo1162	lmo1162	NP_464687.1	hypothetical protein	p.Ala34Thr		Yes	Yes	0	0	0	0	0	0	0	0	0	0	0	1	0	0	0	0	0	0	0	0	0	0	0	0	0	0	0	1
1189912	G	A	SNV	MODERATE	missense_variant	lmo1162	lmo1162	NP_464687.1	hypothetical protein	p.Arg43Gln		Yes	Yes	0	0	0	0	0	0	0	0	0	0	0	0	0	0	0	0	0	0	0	0	0	0	0	1	0	0	0	1
1189978	C	A	SNV	MODERATE	missense_variant	lmo1162	lmo1162	NP_464687.1	hypothetical protein	p.Thr65Asn		Yes	Yes	0	0	0	0	0	0	0	0	0	0	0	1	0	0	0	0	0	0	0	0	0	0	0	0	0	0	0	1
1189986	T	C	SNV	MODERATE	missense_variant	lmo1162	lmo1162	NP_464687.1	hypothetical protein	p.Phe68Leu		Yes	Yes	0	0	0	0	0	0	0	0	0	0	0	1	0	0	0	0	0	0	0	0	0	0	0	0	0	0	0	1
1189993	A	C	SNV	MODERATE	missense_variant	lmo1162	lmo1162	NP_464687.1	hypothetical protein	p.Lys70Thr		Yes	Yes	0	0	0	0	0	0	0	0	0	0	0	1	0	0	0	0	0	0	0	0	0	0	0	0	0	0	0	1
1190014	C	G	SNV	MODERATE	missense_variant	lmo1162	lmo1162	NP_464687.1	hypothetical protein	p.Thr77Arg		Yes	Yes	0	0	0	0	0	0	0	0	0	0	0	1	0	0	0	0	0	0	0	0	0	0	0	0	0	0	0	1
1190022	C	T	SNV	MODERATE	missense_variant	lmo1162	lmo1162	NP_464687.1	hypothetical protein	p.Leu80Phe		Yes	Yes	0	0	0	0	0	0	0	0	0	0	0	1	0	0	0	0	0	0	0	0	0	0	0	0	0	0	0	1
1190061	A	G	SNV	MODERATE	missense_variant	lmo1162	lmo1162	NP_464687.1	hypothetical protein	p.Thr93Ala		Yes	Yes	0	0	0	0	0	0	0	0	0	0	0	1	0	0	0	0	0	0	0	0	0	0	0	0	0	0	0	1
1190062	C	T	SNV	MODERATE	missense_variant	lmo1162	lmo1162	NP_464687.1	hypothetical protein	p.Thr93Ile		Yes	Yes	0	0	0	0	0	0	0	0	0	0	0	1	0	0	0	0	0	0	0	0	0	0	0	0	0	0	0	1
1190070	A	T	SNV	MODERATE	missense_variant	lmo1162	lmo1162	NP_464687.1	hypothetical protein	p.Ser96Cys		Yes	Yes	0	0	0	0	0	0	0	0	0	0	0	1	0	0	0	0	0	0	0	0	0	0	0	0	0	0	0	1
1190071	G	C	SNV	MODERATE	missense_variant	lmo1162	lmo1162	NP_464687.1	hypothetical protein	p.Ser96Thr		Yes	Yes	0	0	0	0	0	0	0	0	0	0	0	1	0	0	0	0	0	0	0	0	0	0	0	0	0	0	0	1
1190101	A	C	SNV	MODERATE	missense_variant	lmo1162	lmo1162	NP_464687.1	hypothetical protein	p.Asn106Thr		Yes	Yes	0	0	0	0	0	0	0	0	0	0	0	1	0	0	0	0	0	0	0	0	0	0	0	0	0	0	0	1
1190157	G	T	SNV	MODERATE	missense_variant	lmo1162	lmo1162	NP_464687.1	hypothetical protein	p.Val125Leu		Yes	Yes	0	0	0	0	0	0	0	0	0	0	0	1	0	0	0	0	0	0	0	0	0	0	0	0	0	0	0	1
1190166	A	G	SNV	MODERATE	missense_variant	lmo1162	lmo1162	NP_464687.1	hypothetical protein	p.Ser128Gly		Yes	Yes	0	0	0	0	0	0	0	0	0	0	0	0	0	0	0	0	0	0	0	0	0	0	0	1	0	0	0	1
1190188	A	T	SNV	MODERATE	missense_variant	lmo1162	lmo1162	NP_464687.1	hypothetical protein	p.Tyr135Phe		Yes	No	0	0	0	0	0	0	0	0	0	0	0	1	0	0	0	0	0	0	0	0	0	0	0	0	0	0	0	1
1190219	T	G	SNV	MODERATE	missense_variant	lmo1162	lmo1162	NP_464687.1	hypothetical protein	p.Asn145Lys		Yes	Yes	0	0	0	0	0	0	0	0	0	0	0	1	0	0	0	0	0	0	0	0	0	0	0	0	0	0	0	1
1190547	G	A	SNV	MODERATE	missense_variant	lmo1164	lmo1164	NP_464689.1	ATP:cob(I)alamin adenosyltransferase PduO	p.Val1Met		Yes	Yes	0	0	0	0	0	0	0	0	0	0	0	1	0	0	0	0	0	0	0	0	0	0	0	0	0	0	0	1
1190721	A	G	SNV	MODERATE	missense_variant	lmo1164	lmo1164	NP_464689.1	ATP:cob(I)alamin adenosyltransferase PduO	p.Asn59Asp		Yes	Yes	0	0	0	0	0	0	0	0	0	0	0	1	0	0	0	0	0	0	0	0	0	0	0	0	0	0	0	1
1190751	G	A	SNV	MODERATE	missense_variant	lmo1164	lmo1164	NP_464689.1	ATP:cob(I)alamin adenosyltransferase PduO	p.Ala69Thr		Yes	Yes	0	0	0	0	0	0	0	0	0	0	0	0	0	0	0	0	0	0	0	0	0	0	1	0	0	0	0	1
1190775	G	T	SNV	MODERATE	missense_variant	lmo1164	lmo1164	NP_464689.1	ATP:cob(I)alamin adenosyltransferase PduO	p.Ala77Ser		Yes	Yes	0	0	0	0	0	0	0	0	0	0	0	1	0	0	0	0	0	0	0	0	0	0	0	0	0	0	0	1
1190784	G	T	SNV	MODERATE	missense_variant	lmo1164	lmo1164	NP_464689.1	ATP:cob(I)alamin adenosyltransferase PduO	p.Ala80Ser		Yes	Yes	0	0	0	0	0	0	0	0	0	0	0	0	0	0	0	0	0	0	0	0	1	0	0	0	0	0	0	1
1190808	A	G	SNV	MODERATE	missense_variant	lmo1164	lmo1164	NP_464689.1	ATP:cob(I)alamin adenosyltransferase PduO	p.Asn88Asp		Yes	Yes	0	0	0	0	0	0	0	0	0	0	0	1	0	0	0	0	0	0	0	0	0	0	0	0	0	0	0	1
1190880	C	T	SNV	MODERATE	missense_variant	lmo1164	lmo1164	NP_464689.1	ATP:cob(I)alamin adenosyltransferase PduO	p.Leu112Phe		Yes	Yes	0	0	0	0	0	0	0	0	0	0	0	1	0	0	0	0	0	0	0	0	0	0	0	0	0	0	0	1
1191041	A	C	SNV	MODERATE	missense_variant	lmo1164	lmo1164	NP_464689.1	ATP:cob(I)alamin adenosyltransferase PduO	p.Arg165Ser		Yes	Yes	0	0	0	0	0	0	0	0	0	0	0	1	0	0	0	0	0	0	0	0	0	0	0	0	0	0	0	1
1191129	A	T	SNV	MODERATE	missense_variant	lmo1164	lmo1164	NP_464689.1	ATP:cob(I)alamin adenosyltransferase PduO	p.Thr195Ser		Yes	Yes	0	0	0	0	0	0	0	0	0	0	0	1	0	0	0	0	0	0	0	0	0	0	0	0	0	0	0	1
1191240	G	C	SNV	MODERATE	missense_variant	lmo1164	lmo1164	NP_464689.1	ATP:cob(I)alamin adenosyltransferase PduO	p.Ala232Pro		Yes	Yes	0	0	0	0	0	0	0	0	0	0	0	1	0	0	0	0	0	0	0	0	0	0	0	0	0	0	0	1
1191345	A	G	SNV	MODERATE	missense_variant	lmo1164	lmo1164	NP_464689.1	ATP:cob(I)alamin adenosyltransferase PduO	p.Thr267Ala		Yes	Yes	0	0	0	0	0	0	0	0	0	0	0	1	0	0	0	0	0	0	0	0	0	0	0	0	0	0	0	1
1191630	A	C	SNV	MODERATE	missense_variant	lmo1165	lmo1165	NP_464690.1	ethanolamine utilization protein EutE	p.Thr28Pro		Yes	Yes	2	0	0	0	0	0	0	0	0	0	0	1	0	0	0	0	0	0	0	0	0	0	0	0	0	0	0	1
1191635	G	A	SNV	MODERATE	missense_variant	lmo1165	lmo1165	NP_464690.1	ethanolamine utilization protein EutE	p.Met29Ile		Yes	Yes	2	0	0	0	0	0	0	0	0	0	0	1	0	0	0	0	0	0	0	0	0	0	0	0	0	0	0	1
1191639	A	C	SNV	MODERATE	missense_variant	lmo1165	lmo1165	NP_464690.1	ethanolamine utilization protein EutE	p.Lys31Gln		Yes	Yes	2	0	0	0	0	0	0	0	0	0	0	1	0	0	0	0	0	0	0	0	0	0	0	0	0	0	0	1
1191657	G	A	SNV	MODERATE	missense_variant	lmo1165	lmo1165	NP_464690.1	ethanolamine utilization protein EutE	p.Val37Ile		Yes	Yes	2	0	0	0	0	0	0	0	0	0	0	1	0	0	0	0	0	0	0	0	0	0	0	0	0	0	0	1
1191712	A	T	SNV	MODERATE	missense_variant	lmo1165	lmo1165	NP_464690.1	ethanolamine utilization protein EutE	p.Tyr55Phe		Yes	Yes	2	0	0	0	0	0	0	0	0	0	0	1	0	0	0	0	0	0	0	0	0	0	0	0	0	0	0	1
1191765	G	A	SNV	MODERATE	missense_variant	lmo1165	lmo1165	NP_464690.1	ethanolamine utilization protein EutE	p.Ala73Thr		Yes	Yes	2	0	0	0	0	0	0	0	0	0	0	1	0	0	0	0	0	0	0	0	0	0	0	0	0	0	0	1
1191786	T	A	SNV	MODERATE	missense_variant	lmo1165	lmo1165	NP_464690.1	ethanolamine utilization protein EutE	p.Ser80Thr		Yes	Yes	2	0	0	0	0	0	0	0	0	0	0	1	0	0	0	0	0	0	0	0	0	0	0	0	0	0	0	1
1191799	G	A	SNV	MODERATE	missense_variant	lmo1165	lmo1165	NP_464690.1	ethanolamine utilization protein EutE	p.Arg84Gln		Yes	Yes	2	0	0	0	0	0	0	0	0	0	0	1	0	0	0	0	0	0	0	0	0	0	0	0	0	0	0	1
1192422	A	T	SNV	MODERATE	missense_variant	lmo1165	lmo1165	NP_464690.1	ethanolamine utilization protein EutE	p.Met292Leu		Yes	Yes	2	0	0	0	0	0	0	0	0	0	0	1	0	0	0	0	0	0	0	0	0	0	0	0	0	0	0	1
1192584	T	A	SNV	MODERATE	missense_variant	lmo1165	lmo1165	NP_464690.1	ethanolamine utilization protein EutE	p.Ser346Thr		Yes	Yes	2	0	0	0	0	0	0	0	0	0	0	1	0	0	0	0	0	0	0	0	0	0	0	0	0	0	0	1
1192662	G	C	SNV	MODERATE	missense_variant	lmo1165	lmo1165	NP_464690.1	ethanolamine utilization protein EutE	p.Val372Leu		Yes	Yes	2	0	0	0	0	0	0	0	0	0	0	1	0	0	0	0	0	0	0	0	0	0	0	0	0	0	0	1
1192677	A	G	SNV	MODERATE	missense_variant	lmo1165	lmo1165	NP_464690.1	ethanolamine utilization protein EutE	p.Asn377Asp		Yes	Yes	2	0	0	0	0	0	0	0	0	0	0	1	0	0	0	0	0	0	0	0	0	0	0	0	0	0	0	1
1192687	A	C	SNV	MODERATE	missense_variant	lmo1165	lmo1165	NP_464690.1	ethanolamine utilization protein EutE	p.Glu380Ala		Yes	Yes	2	0	0	0	0	0	0	0	0	0	0	1	0	0	0	0	0	0	0	0	0	0	0	0	0	0	0	1
1192688	A	T	SNV	MODERATE	missense_variant	lmo1165	lmo1165	NP_464690.1	ethanolamine utilization protein EutE	p.Glu380Asp		Yes	Yes	2	0	0	0	0	0	0	0	0	0	0	1	0	0	0	0	0	0	0	0	0	0	0	0	0	0	0	1
1192841	A	T	SNV	MODERATE	missense_variant	lmo1165	lmo1165	NP_464690.1	ethanolamine utilization protein EutE	p.Arg431Ser		Yes	Yes	2	0	0	0	0	0	0	0	0	0	0	1	0	0	0	0	0	0	0	0	0	0	0	0	0	0	0	1
1193061	A	G	SNV	MODERATE	missense_variant	lmo1166	lmo1166	NP_464691.1	NADPH-dependent butanol dehydrogenase	p.Ile30Val		Yes	Yes	3	0	0	0	0	0	0	0	0	0	0	1	0	0	0	0	0	0	0	0	0	0	0	0	0	0	0	1
1193187	G	A	SNV	MODERATE	missense_variant	lmo1166	lmo1166	NP_464691.1	NADPH-dependent butanol dehydrogenase	p.Gly72Arg		Yes	Yes	3	0	0	0	0	0	0	0	0	0	0	1	0	0	0	0	0	0	0	0	0	0	0	0	0	0	0	1
1193414	A	T	SNV	MODERATE	missense_variant	lmo1166	lmo1166	NP_464691.1	NADPH-dependent butanol dehydrogenase	p.Leu147Phe		Yes	Yes	3	0	0	0	0	0	0	0	0	0	0	1	0	0	0	0	0	0	0	0	0	0	0	0	0	0	0	1
1193539	A	C	SNV	MODERATE	missense_variant	lmo1166	lmo1166	NP_464691.1	NADPH-dependent butanol dehydrogenase	p.Asp189Ala		Yes	Yes	3	0	0	0	0	0	0	0	0	0	0	1	0	0	0	0	0	0	0	0	0	0	0	0	0	0	0	1
1193591	A	C	SNV	MODERATE	missense_variant	lmo1166	lmo1166	NP_464691.1	NADPH-dependent butanol dehydrogenase	p.Leu206Phe		Yes	Yes	3	0	0	0	0	0	0	0	0	0	0	1	0	0	0	0	0	0	0	0	0	0	0	0	0	0	0	1
1193696	A	T	SNV	MODERATE	missense_variant	lmo1166	lmo1166	NP_464691.1	NADPH-dependent butanol dehydrogenase	p.Leu241Phe		Yes	Yes	3	0	0	0	0	0	0	0	0	0	0	1	0	0	0	0	0	0	0	0	0	0	0	0	0	0	0	1
1194223	C	T	SNV	MODERATE	missense_variant	glpF	lmo1167	NP_464692.1	glycerol uptake facilitator protein	p.Ala35Val		Yes	Yes	1	0	0	0	0	0	0	0	0	0	0	1	0	0	0	0	0	0	0	0	0	0	0	0	0	0	0	1
1194818	A	T	SNV	MODERATE	missense_variant	glpF	lmo1167	NP_464692.1	glycerol uptake facilitator protein	p.Leu233Phe		Yes	Yes	1	0	0	0	0	0	0	0	0	0	0	1	0	0	0	0	0	0	0	0	0	0	0	0	0	0	0	1
1194895	C	A	SNV	MODERATE	missense_variant	AckA2	lmo1168	NP_464693.1	acetate kinase	p.His2Gln		Yes	Yes	1	0	0	0	0	0	0	0	0	0	0	1	0	0	0	0	0	0	0	0	0	0	0	0	0	0	0	1
1195176	A	C	SNV	MODERATE	missense_variant	AckA2	lmo1168	NP_464693.1	acetate kinase	p.Asp96Ala		Yes	Yes	1	0	0	0	0	0	0	0	0	0	0	1	0	0	0	0	0	0	0	0	0	0	0	0	0	0	0	1
1195184	A	G	SNV	MODERATE	missense_variant	AckA2	lmo1168	NP_464693.1	acetate kinase	p.Thr99Ala		Yes	Yes	1	0	0	0	0	0	0	0	0	0	0	1	0	0	0	0	0	0	0	0	0	0	0	0	0	0	0	1
1195193	G	A	SNV	MODERATE	missense_variant	AckA2	lmo1168	NP_464693.1	acetate kinase	p.Val102Ile		Yes	Yes	1	0	0	0	0	0	0	0	0	0	0	1	0	0	0	0	0	0	0	0	0	0	0	0	0	0	0	1
1195227	C	A	SNV	MODERATE	missense_variant	AckA2	lmo1168	NP_464693.1	acetate kinase	p.Ala113Asp		Yes	Yes	1	0	0	0	0	0	0	0	0	0	0	1	0	0	0	0	0	0	0	0	0	0	0	0	0	0	0	1
1195236	A	G	SNV	MODERATE	missense_variant	AckA2	lmo1168	NP_464693.1	acetate kinase	p.Asn116Ser		Yes	Yes	1	0	0	0	0	0	0	0	0	0	0	1	0	0	0	0	0	0	0	0	0	0	0	0	0	0	0	1
1195677	T	C	SNV	MODERATE	missense_variant	AckA2	lmo1168	NP_464693.1	acetate kinase	p.Met263Thr		Yes	Yes	1	0	0	0	0	0	0	0	0	0	0	1	0	0	0	0	0	0	0	0	0	0	0	0	0	0	0	1
1195681	T	G	SNV	MODERATE	missense_variant	AckA2	lmo1168	NP_464693.1	acetate kinase	p.His264Gln		Yes	Yes	1	0	0	0	0	0	0	0	0	0	0	1	0	0	0	0	0	0	0	0	0	0	0	0	0	0	0	1
1195752	C	A	SNV	MODERATE	missense_variant	AckA2	lmo1168	NP_464693.1	acetate kinase	p.Ala288Asp		Yes	Yes	1	0	0	0	0	0	0	0	0	0	0	1	0	0	0	0	0	0	0	0	0	0	0	0	0	0	0	1
1195757	A	G	SNV	MODERATE	missense_variant	AckA2	lmo1168	NP_464693.1	acetate kinase	p.Lys290Glu		Yes	Yes	1	0	0	0	0	0	0	0	0	0	0	1	0	0	0	0	0	0	0	0	0	0	0	0	0	0	0	1
1195904	C	A	SNV	MODERATE	missense_variant	AckA2	lmo1168	NP_464693.1	acetate kinase	p.Gln339Lys		Yes	Yes	1	0	0	0	0	0	0	0	0	0	0	1	0	0	0	0	0	0	0	0	0	0	0	0	0	0	0	1
1195946	C	A	SNV	MODERATE	missense_variant	AckA2	lmo1168	NP_464693.1	acetate kinase	p.His353Asn		Yes	Yes	1	0	0	0	0	0	0	0	0	0	0	1	0	0	0	0	0	0	0	0	0	0	0	0	0	0	0	1
1195985	A	G	SNV	MODERATE	missense_variant	AckA2	lmo1168	NP_464693.1	acetate kinase	p.Asn366Asp		Yes	Yes	1	0	0	0	0	0	0	0	0	0	0	1	0	0	0	0	0	0	0	0	0	0	0	0	0	0	0	1
1196159	A	T	SNV	MODERATE	missense_variant	cobD	lmo1169	NP_464694.1	threonine-phosphate decarboxylase	p.Leu21Phe		Yes	Yes	1	0	0	0	0	0	0	0	0	0	0	1	0	0	0	0	0	0	0	0	0	0	0	0	0	0	0	1
1196250	A	C	SNV	MODERATE	missense_variant	cobD	lmo1169	NP_464694.1	threonine-phosphate decarboxylase	p.Lys52Gln		Yes	Yes	1	0	0	0	0	0	0	0	0	0	0	1	0	0	0	0	0	0	0	0	0	0	0	0	0	0	0	1
1196315	A	T	SNV	MODERATE	missense_variant	cobD	lmo1169	NP_464694.1	threonine-phosphate decarboxylase	p.Gln73His		Yes	Yes	1	0	0	0	0	0	0	0	0	0	0	1	0	0	0	0	0	0	0	0	0	0	0	0	0	0	0	1
1196477	A	C	SNV	MODERATE	missense_variant	cobD	lmo1169	NP_464694.1	threonine-phosphate decarboxylase	p.Lys127Asn		Yes	Yes	1	0	0	0	0	0	0	0	0	0	0	1	0	0	0	0	0	0	0	0	0	0	0	0	0	0	0	1
1196484	A	C	SNV	MODERATE	missense_variant	cobD	lmo1169	NP_464694.1	threonine-phosphate decarboxylase	p.Asn130His		Yes	Yes	1	0	0	0	0	0	0	0	0	0	0	1	0	0	0	0	0	0	0	0	0	0	0	0	0	0	0	1
1196515	T	C	SNV	MODERATE	missense_variant	cobD	lmo1169	NP_464694.1	threonine-phosphate decarboxylase	p.Ile140Thr		Yes	Yes	1	0	0	0	0	0	0	0	0	0	0	1	0	0	0	0	0	0	0	0	0	0	0	0	0	0	0	1
1196535	A	G	SNV	MODERATE	missense_variant	cobD	lmo1169	NP_464694.1	threonine-phosphate decarboxylase	p.Ile147Val		Yes	Yes	1	0	0	0	0	0	0	0	0	0	0	1	0	0	0	0	0	0	0	0	0	0	0	0	0	0	0	1
1196540	A	C	SNV	MODERATE	missense_variant	cobD	lmo1169	NP_464694.1	threonine-phosphate decarboxylase	p.Glu148Asp		Yes	Yes	1	0	0	0	0	0	0	0	0	0	0	1	0	0	0	0	0	0	0	0	0	0	0	0	0	0	0	1
1196614	A	C	SNV	MODERATE	missense_variant	cobD	lmo1169	NP_464694.1	threonine-phosphate decarboxylase	p.Asp173Ala		Yes	Yes	1	0	0	0	0	0	0	0	0	0	0	1	0	0	0	0	0	0	0	0	0	0	0	0	0	0	0	1
1196678	A	C	SNV	MODERATE	missense_variant	cobD	lmo1169	NP_464694.1	threonine-phosphate decarboxylase	p.Glu194Asp		Yes	Yes	1	0	0	0	0	0	0	0	0	0	0	1	0	0	0	0	0	0	0	0	0	0	0	0	0	0	0	1
1196808	G	T	SNV	MODERATE	missense_variant	cobD	lmo1169	NP_464694.1	threonine-phosphate decarboxylase	p.Ala238Ser		Yes	Yes	1	0	0	0	0	0	0	0	0	0	0	1	0	0	0	0	0	0	0	0	0	0	0	0	0	0	0	1
1196956	G	C	SNV	MODERATE	missense_variant	cobD	lmo1169	NP_464694.1	threonine-phosphate decarboxylase	p.Ser287Thr		Yes	Yes	1	0	0	0	0	0	0	0	0	0	0	1	0	0	0	0	0	0	0	0	0	0	0	0	0	0	0	1
1197010	A	G	SNV	MODERATE	missense_variant	cobD	lmo1169	NP_464694.1	threonine-phosphate decarboxylase	p.His305Arg		Yes	Yes	1	0	0	0	0	0	0	0	0	0	0	1	0	0	0	0	0	0	0	0	0	0	0	0	0	0	0	1
1197021	C	T	SNV	MODERATE	missense_variant	cobD	lmo1169	NP_464694.1	threonine-phosphate decarboxylase	p.Pro309Ser		Yes	Yes	1	0	0	0	0	0	0	0	0	0	0	1	0	0	0	0	0	0	0	0	0	0	0	0	0	0	0	1
1197093	A	T	SNV	MODERATE	missense_variant	cobD	lmo1169	NP_464694.1	threonine-phosphate decarboxylase	p.Thr333Ser		Yes	Yes	1	0	0	0	0	0	0	0	0	0	0	1	0	0	0	0	0	0	0	0	0	0	0	0	0	0	0	1
1197150	A	T	SNV	MODERATE	missense_variant	cobD	lmo1169	NP_464694.1	threonine-phosphate decarboxylase	p.Thr352Ser		Yes	Yes	1	0	0	0	0	0	0	0	0	0	0	1	0	0	0	0	0	0	0	0	0	0	0	0	0	0	0	1
1197154	C	A	SNV	MODERATE	missense_variant	cobD	lmo1169	NP_464694.1	threonine-phosphate decarboxylase	p.Ala353Glu		Yes	Yes	1	0	0	0	0	0	0	0	0	0	0	1	0	0	0	0	0	0	0	0	0	0	0	0	0	0	0	1
1197188	G	C	SNV	MODERATE	missense_variant	lmo1170	lmo1170	NP_464695.1	PduX protein	p.Arg6Thr		Yes	Yes	0	0	0	0	0	0	0	0	0	0	0	1	0	0	0	0	0	0	0	0	0	0	0	0	0	0	0	1
1197189	G	T	SNV	MODERATE	missense_variant	lmo1170	lmo1170	NP_464695.1	PduX protein	p.Arg6Ser		Yes	Yes	0	0	0	0	0	0	0	0	0	0	0	1	0	0	0	0	0	0	0	0	0	0	0	0	0	0	0	1
1197229	T	G	SNV	MODERATE	missense_variant	lmo1170	lmo1170	NP_464695.1	PduX protein	p.Leu20Val		Yes	Yes	0	0	0	0	0	0	0	0	0	0	0	1	0	0	0	0	0	0	0	0	0	0	0	0	0	0	0	1
1197295	G	C	SNV	MODERATE	missense_variant	lmo1170	lmo1170	NP_464695.1	PduX protein	p.Val42Leu		Yes	Yes	0	0	0	0	0	0	0	0	0	0	0	1	0	0	0	0	0	0	0	0	0	0	0	0	0	0	0	1
1197301	C	G	SNV	MODERATE	missense_variant	lmo1170	lmo1170	NP_464695.1	PduX protein	p.Leu44Val		Yes	Yes	0	0	0	0	0	0	0	0	0	0	0	1	0	0	0	0	0	0	0	0	0	0	0	0	0	0	0	1
1197316	C	A	SNV	MODERATE	missense_variant	lmo1170	lmo1170	NP_464695.1	PduX protein	p.His49Asn		Yes	Yes	0	0	0	0	0	0	0	0	0	0	0	1	0	0	0	0	0	0	0	0	0	0	0	0	0	0	0	1
1197332	T	G	SNV	MODERATE	missense_variant	lmo1170	lmo1170	NP_464695.1	PduX protein	p.Leu54Arg		Yes	Yes	0	0	0	0	0	0	0	0	0	0	0	0	0	0	0	0	0	0	0	0	1	0	0	0	0	0	0	1
1197340	C	G	SNV	MODERATE	missense_variant	lmo1170	lmo1170	NP_464695.1	PduX protein	p.Gln57Glu		Yes	Yes	0	0	0	0	0	0	0	0	0	0	0	1	0	0	0	0	0	0	0	0	0	0	0	0	0	0	0	1
1197341	A	C	SNV	MODERATE	missense_variant	lmo1170	lmo1170	NP_464695.1	PduX protein	p.Gln57Pro		Yes	Yes	0	0	0	0	0	0	0	0	0	0	0	1	0	0	0	0	0	0	0	0	0	0	0	0	0	0	0	1
1197375	A	C	SNV	MODERATE	missense_variant	lmo1170	lmo1170	NP_464695.1	PduX protein	p.Arg68Ser		Yes	Yes	0	0	0	0	0	0	0	0	0	0	0	1	0	0	0	0	0	0	0	0	0	0	0	0	0	0	0	1
1197378	C	G	SNV	MODERATE	missense_variant	lmo1170	lmo1170	NP_464695.1	PduX protein	p.Asp69Glu		Yes	Yes	0	0	0	0	0	0	0	0	0	0	0	1	0	0	0	0	0	0	0	0	0	0	0	0	0	0	0	1
1197380	T	G	SNV	MODERATE	missense_variant	lmo1170	lmo1170	NP_464695.1	PduX protein	p.Leu70Arg		Yes	Yes	0	0	0	0	0	0	0	0	0	0	0	1	0	0	0	0	0	0	0	0	0	0	0	0	0	0	0	1
1197386	A	C	SNV	MODERATE	missense_variant	lmo1170	lmo1170	NP_464695.1	PduX protein	p.Gln72Pro		Yes	Yes	0	0	0	0	0	0	0	0	0	0	0	1	0	0	0	0	0	0	0	0	0	0	0	0	0	0	0	1
1197387	A	T	SNV	MODERATE	missense_variant	lmo1170	lmo1170	NP_464695.1	PduX protein	p.Gln72His		Yes	Yes	0	0	0	0	0	0	0	0	0	0	0	1	0	0	0	0	0	0	0	0	0	0	0	0	0	0	0	1
1197396	A	T	SNV	MODERATE	missense_variant	lmo1170	lmo1170	NP_464695.1	PduX protein	p.Leu75Phe		Yes	Yes	0	0	0	0	0	0	0	0	0	0	0	1	0	0	0	0	0	0	0	0	0	0	0	0	0	0	0	1
1197488	A	G	SNV	MODERATE	missense_variant	lmo1170	lmo1170	NP_464695.1	PduX protein	p.Asn106Ser		Yes	Yes	0	0	0	0	0	0	0	0	0	0	0	1	0	0	0	0	0	0	0	0	0	0	0	0	0	0	0	1
1197559	G	A	SNV	MODERATE	missense_variant	lmo1170	lmo1170	NP_464695.1	PduX protein	p.Glu130Lys		Yes	Yes	0	0	0	0	0	0	0	0	0	0	0	1	0	0	0	0	0	0	0	0	0	0	0	0	0	0	0	1
1197682	G	A	SNV	MODERATE	missense_variant	lmo1170	lmo1170	NP_464695.1	PduX protein	p.Glu171Lys		Yes	Yes	0	0	0	0	0	0	0	0	0	0	0	1	0	0	0	0	0	0	0	0	0	0	0	0	0	0	0	1
1197685	A	G	SNV	MODERATE	missense_variant	lmo1170	lmo1170	NP_464695.1	PduX protein	p.Asn172Asp		Yes	Yes	0	0	0	0	0	0	0	0	0	0	0	1	0	0	0	0	0	0	0	0	0	0	0	0	0	0	0	1
1197695	C	A	SNV	MODERATE	missense_variant	lmo1170	lmo1170	NP_464695.1	PduX protein	p.Ala175Glu		Yes	Yes	0	0	0	0	0	0	0	0	0	0	0	1	0	0	0	0	0	0	0	0	0	0	0	0	0	0	0	1
1197715	G	C	SNV	MODERATE	missense_variant	lmo1170	lmo1170	NP_464695.1	PduX protein	p.Gly182Arg		Yes	Yes	0	0	0	0	0	0	0	0	0	0	0	1	0	0	0	0	0	0	0	0	0	0	0	0	0	0	0	1
1197716	G	C	SNV	MODERATE	missense_variant	lmo1170	lmo1170	NP_464695.1	PduX protein	p.Gly182Ala		Yes	Yes	0	0	0	0	0	0	0	0	0	0	0	1	0	0	0	0	0	0	0	0	0	0	0	0	0	0	0	1
1197733	A	T	SNV	MODERATE	missense_variant	lmo1170	lmo1170	NP_464695.1	PduX protein	p.Met188Leu		Yes	Yes	0	0	0	0	0	0	0	0	0	0	0	1	0	0	0	0	0	0	0	0	0	0	0	0	0	0	0	1
1197735	G	A	SNV	MODERATE	missense_variant	lmo1170	lmo1170	NP_464695.1	PduX protein	p.Met188Ile		Yes	Yes	0	0	0	0	0	0	0	0	0	0	0	1	0	0	0	0	0	0	0	0	0	0	0	0	0	0	0	1
1197736	G	C	SNV	MODERATE	missense_variant	lmo1170	lmo1170	NP_464695.1	PduX protein	p.Asp189His		Yes	Yes	0	0	0	0	0	0	0	0	0	0	0	1	0	0	0	0	0	0	0	0	0	0	0	0	0	0	0	1
1197739	T	C	SNV	MODERATE	missense_variant	lmo1170	lmo1170	NP_464695.1	PduX protein	p.Tyr190His		Yes	Yes	0	0	0	0	0	0	0	0	0	0	0	1	0	0	0	0	0	0	0	0	0	0	0	0	0	0	0	1
1197740	A	T	SNV	MODERATE	missense_variant	lmo1170	lmo1170	NP_464695.1	PduX protein	p.Tyr190Phe		Yes	Yes	0	0	0	0	0	0	0	0	0	0	0	1	0	0	0	0	0	0	0	0	0	0	0	0	0	0	0	1
1197745	C	A	SNV	MODERATE	missense_variant	lmo1170	lmo1170	NP_464695.1	PduX protein	p.Gln192Lys		Yes	Yes	0	0	0	0	0	0	0	0	0	0	0	1	0	0	0	0	0	0	0	0	0	0	0	0	0	0	0	1
1197757	A	G	SNV	MODERATE	missense_variant	lmo1170	lmo1170	NP_464695.1	PduX protein	p.Thr196Ala		Yes	Yes	0	0	0	0	0	0	0	0	0	0	0	1	0	0	0	0	0	0	0	0	0	0	0	0	0	0	0	1
1197805	G	A	SNV	MODERATE	missense_variant	lmo1170	lmo1170	NP_464695.1	PduX protein	p.Ala212Thr		Yes	Yes	0	0	0	0	0	0	0	0	0	0	0	1	0	0	0	0	0	0	0	0	0	0	0	0	0	0	0	1
1197817	A	T	SNV	MODERATE	missense_variant	lmo1170	lmo1170	NP_464695.1	PduX protein	p.Thr216Ser		Yes	Yes	0	0	0	0	0	0	0	0	0	0	0	1	0	0	0	0	0	0	0	0	0	0	0	0	0	0	0	1
1197843	A	T	SNV	MODERATE	missense_variant	lmo1170	lmo1170	NP_464695.1	PduX protein	p.Lys224Asn		Yes	Yes	0	0	0	0	0	0	0	0	0	0	0	1	0	0	0	0	0	0	0	0	0	0	0	0	0	0	0	1
1197847	A	T	SNV	MODERATE	missense_variant	lmo1170	lmo1170	NP_464695.1	PduX protein	p.Ile226Phe		Yes	Yes	0	0	0	0	0	0	0	0	0	0	0	1	0	0	0	0	0	0	0	0	0	0	0	0	0	0	0	1
1197849	T	G	SNV	MODERATE	missense_variant	lmo1170	lmo1170	NP_464695.1	PduX protein	p.Ile226Met		Yes	Yes	0	0	0	0	0	0	0	0	0	0	0	1	0	0	0	0	0	0	0	0	0	0	0	0	0	0	0	1
1197859	A	G	SNV	MODERATE	missense_variant	lmo1170	lmo1170	NP_464695.1	PduX protein	p.Thr230Ala		Yes	Yes	0	0	0	0	0	0	0	0	0	0	0	1	0	0	0	0	0	0	0	0	0	0	0	0	0	0	0	1
1197870	G	C	SNV	MODERATE	missense_variant	lmo1170	lmo1170	NP_464695.1	PduX protein	p.Leu233Phe		Yes	Yes	0	0	0	0	0	0	0	0	0	0	0	1	0	0	0	0	0	0	0	0	0	0	0	0	0	0	0	1
1197871	G	A	SNV	MODERATE	missense_variant	lmo1170	lmo1170	NP_464695.1	PduX protein	p.Asp234Asn		Yes	Yes	0	0	0	0	0	0	0	0	0	0	0	1	0	0	0	0	0	0	0	0	0	0	0	0	0	0	0	1
1197916	A	T	SNV	MODERATE	missense_variant	lmo1170	lmo1170	NP_464695.1	PduX protein	p.Ile249Leu		Yes	Yes	0	0	0	0	0	0	0	0	0	0	0	1	0	0	0	0	0	0	0	0	0	0	0	0	0	0	0	1
1197918	A	G	SNV	MODERATE	missense_variant	lmo1170	lmo1170	NP_464695.1	PduX protein	p.Ile249Met		Yes	Yes	0	0	0	0	0	0	0	0	0	0	0	1	0	0	0	0	0	0	0	0	0	0	0	0	0	0	0	1
1197927	A	T	SNV	MODERATE	missense_variant	lmo1170	lmo1170	NP_464695.1	PduX protein	p.Glu252Asp		Yes	Yes	0	0	0	0	0	0	0	0	0	0	0	1	0	0	0	0	0	0	0	0	0	0	0	0	0	0	0	1
1197928	C	T	SNV	MODERATE	missense_variant	lmo1170	lmo1170	NP_464695.1	PduX protein	p.Leu253Phe		Yes	Yes	0	0	0	0	0	0	0	0	0	0	0	1	0	0	0	0	0	0	0	0	0	0	0	0	0	0	0	1
1198015	T	C	SNV	MODERATE	missense_variant	lmo1170	lmo1170	NP_464695.1	PduX protein	p.Phe282Leu		Yes	Yes	0	0	0	0	0	0	0	0	0	0	0	1	0	0	0	0	0	0	0	0	0	0	0	0	0	0	0	1
1198017	T	A	SNV	MODERATE	missense_variant	lmo1170	lmo1170	NP_464695.1	PduX protein	p.Phe282Leu		Yes	Yes	0	0	0	0	0	0	0	0	0	0	0	1	0	0	0	0	0	0	0	0	0	0	0	0	0	0	0	1
1198022	G	A	SNV	MODERATE	missense_variant	lmo1170	lmo1170	NP_464695.1	PduX protein	p.Ser284Asn		Yes	Yes	0	0	0	0	0	0	0	0	0	0	0	1	0	0	0	0	0	0	0	0	0	0	0	0	0	0	0	1
1198031	T	C	SNV	MODERATE	missense_variant	lmo1170	lmo1170	NP_464695.1	PduX protein	p.Val287Ala		Yes	Yes	0	0	0	0	0	0	0	0	0	0	0	1	0	0	0	0	0	0	0	0	0	0	0	0	0	0	0	1
1198034	A	G	SNV	MODERATE	missense_variant	lmo1170	lmo1170	NP_464695.1	PduX protein	p.Gln288Arg		Yes	Yes	0	0	0	0	0	0	0	0	0	0	0	1	0	0	0	0	0	0	0	0	0	0	0	0	0	0	0	1
1198043	C	T	SNV	MODERATE	missense_variant	lmo1170	lmo1170	NP_464695.1	PduX protein	p.Ser291Leu		Yes	Yes	0	0	0	0	0	0	0	0	0	0	0	1	0	0	0	0	0	0	0	0	0	0	0	0	0	0	0	1
1199199	C	T	SNV	MODERATE	missense_variant	pduQ	lmo1171	NP_464696.1	NADPH-dependent butanol dehydrogenase	p.Thr188Ile		Yes	Yes	2	0	0	0	0	0	0	0	0	0	0	0	0	0	0	0	0	0	0	0	0	0	0	1	0	0	0	1
1200058	G	A	SNV	MODERATE	missense_variant	lmo1172	lmo1172	NP_464697.1	two-component response regulator	p.Gly3Glu		Yes	No	0	0	0	0	0	0	0	0	0	0	0	1	0	0	0	0	0	0	0	0	0	0	0	0	0	0	0	1
1200193	G	C	SNV	MODERATE	missense_variant	lmo1172	lmo1172	NP_464697.1	two-component response regulator	p.Ser48Thr		Yes	Yes	0	0	0	0	0	0	0	0	0	0	0	1	0	0	0	0	0	0	0	0	0	0	0	0	0	0	0	1
1200194	C	A	SNV	MODERATE	missense_variant	lmo1172	lmo1172	NP_464697.1	two-component response regulator	p.Ser48Arg		Yes	Yes	0	0	0	0	0	0	0	0	0	0	0	1	0	0	0	0	0	0	0	0	0	0	0	0	0	0	0	1
1200275	A	T	SNV	MODERATE	missense_variant	lmo1172	lmo1172	NP_464697.1	two-component response regulator	p.Glu75Asp		Yes	Yes	0	0	0	0	0	0	0	0	0	0	0	1	0	0	0	0	0	0	0	0	0	0	0	0	0	0	0	1
1200319	C	A	SNV	MODERATE	missense_variant	lmo1172	lmo1172	NP_464697.1	two-component response regulator	p.Pro90His		Yes	Yes	0	0	0	0	0	0	0	0	0	0	0	1	0	0	0	0	0	0	0	0	0	0	0	0	0	0	0	1
1200528	A	G	SNV	MODERATE	missense_variant	lmo1172	lmo1172	NP_464697.1	two-component response regulator	p.Asn160Asp		Yes	Yes	0	0	0	0	0	0	0	0	0	0	0	1	0	0	0	0	0	0	0	0	0	0	0	0	0	0	0	1
1200676	C	A	SNV	MODERATE	missense_variant	lmo1173	lmo1173	NP_464698.1	two-component sensor histidine kinase	p.His18Asn		Yes	Yes	0	0	0	0	0	0	0	0	0	0	0	1	0	0	0	0	0	0	0	0	0	0	0	0	0	0	0	1
1200715	A	C	SNV	MODERATE	missense_variant	lmo1173	lmo1173	NP_464698.1	two-component sensor histidine kinase	p.Ser31Arg		Yes	Yes	0	0	0	0	0	0	0	0	0	0	0	1	0	0	0	0	0	0	0	0	0	0	0	0	0	0	0	1
1200724	G	T	SNV	MODERATE	missense_variant	lmo1173	lmo1173	NP_464698.1	two-component sensor histidine kinase	p.Ala34Ser		Yes	Yes	0	0	0	0	0	0	0	0	0	0	0	1	0	0	0	0	0	0	0	0	0	0	0	0	0	0	0	1
1200819	A	T	SNV	MODERATE	missense_variant	lmo1173	lmo1173	NP_464698.1	two-component sensor histidine kinase	p.Lys65Asn		Yes	Yes	0	0	0	0	0	0	0	0	0	0	0	1	0	0	0	0	0	0	0	0	0	0	0	0	0	0	0	1
1200862	T	A	SNV	MODERATE	missense_variant	lmo1173	lmo1173	NP_464698.1	two-component sensor histidine kinase	p.Ser80Thr		Yes	Yes	0	0	0	0	0	0	0	0	0	0	0	1	0	0	0	0	0	0	0	0	0	0	0	0	0	0	0	1
1201109	C	G	SNV	MODERATE	missense_variant	lmo1173	lmo1173	NP_464698.1	two-component sensor histidine kinase	p.Thr162Arg		Yes	Yes	0	0	0	0	0	0	0	0	0	0	0	1	0	0	0	0	0	0	0	0	0	0	0	0	0	0	0	1
1201161	C	A	SNV	MODERATE	missense_variant	lmo1173	lmo1173	NP_464698.1	two-component sensor histidine kinase	p.Asn179Lys		Yes	Yes	0	0	0	0	0	0	0	0	0	0	0	1	0	0	0	0	0	0	0	0	0	0	0	0	0	0	0	1
1201267	A	G	SNV	MODERATE	missense_variant	lmo1173	lmo1173	NP_464698.1	two-component sensor histidine kinase	p.Met215Val		Yes	Yes	0	0	0	0	0	0	0	0	0	0	0	1	0	0	0	0	0	0	0	0	0	0	0	0	0	0	0	1
1201269	G	T	SNV	MODERATE	missense_variant	lmo1173	lmo1173	NP_464698.1	two-component sensor histidine kinase	p.Met215Ile		Yes	Yes	0	0	0	0	0	0	0	0	0	0	0	1	0	0	0	0	0	0	0	0	0	0	0	0	0	0	0	1
1201563	G	T	SNV	MODERATE	missense_variant	lmo1173	lmo1173	NP_464698.1	two-component sensor histidine kinase	p.Met313Ile		Yes	Yes	0	0	0	0	0	0	0	0	0	0	0	1	0	0	0	0	0	0	0	0	0	0	0	0	0	0	0	1
1201678	A	G	SNV	MODERATE	missense_variant	lmo1173	lmo1173	NP_464698.1	two-component sensor histidine kinase	p.Thr352Ala		Yes	Yes	0	0	0	0	0	0	0	0	0	0	0	1	0	0	0	0	0	0	0	0	0	0	0	0	0	0	0	1
1201797	G	A	SNV	MODERATE	missense_variant	lmo1173	lmo1173	NP_464698.1	two-component sensor histidine kinase	p.Met391Ile		Yes	Yes	0	0	0	0	0	0	0	0	0	0	0	1	0	0	0	0	0	0	0	0	0	0	0	0	0	0	0	1
1201885	A	T	SNV	MODERATE	missense_variant	lmo1173	lmo1173	NP_464698.1	two-component sensor histidine kinase	p.Ile421Phe		Yes	Yes	0	0	0	0	0	0	0	0	0	0	0	1	0	0	0	0	0	0	0	0	0	0	0	0	0	0	0	1
1202491	T	A	SNV	MODERATE	missense_variant	eutA	lmo1174	NP_464699.1	ethanolamine utilization protein EutA	p.Asp107Glu		Yes	Yes	0	0	0	0	0	0	0	0	0	0	0	1	0	0	0	0	0	0	0	0	0	0	0	0	0	0	0	1
1202588	G	T	SNV	MODERATE	missense_variant	eutA	lmo1174	NP_464699.1	ethanolamine utilization protein EutA	p.Ala140Ser		Yes	Yes	0	0	0	0	0	0	0	0	0	0	0	1	0	0	0	0	0	0	0	0	0	0	0	0	0	0	0	1
1202789	G	A	SNV	MODERATE	missense_variant	eutA	lmo1174	NP_464699.1	ethanolamine utilization protein EutA	p.Val207Ile		Yes	Yes	0	0	0	0	0	0	0	0	0	0	0	1	0	0	0	0	0	0	0	0	0	0	0	0	0	0	0	1
1202793	A	C	SNV	MODERATE	missense_variant	eutA	lmo1174	NP_464699.1	ethanolamine utilization protein EutA	p.Lys208Thr		Yes	Yes	0	0	0	0	0	0	0	0	0	0	0	1	0	0	0	0	0	0	0	0	0	0	0	0	0	0	0	1
1202802	A	G	SNV	MODERATE	missense_variant	eutA	lmo1174	NP_464699.1	ethanolamine utilization protein EutA	p.Glu211Gly		Yes	Yes	0	0	0	0	0	0	0	0	0	0	0	1	0	0	0	0	0	0	0	0	0	0	0	0	0	0	0	1
1202855	C	A	SNV	MODERATE	missense_variant	eutA	lmo1174	NP_464699.1	ethanolamine utilization protein EutA	p.Leu229Ile		Yes	Yes	0	0	0	0	0	0	0	0	0	0	0	0	0	0	0	0	0	0	0	0	0	0	0	1	0	0	0	1
1202871	G	C	SNV	MODERATE	missense_variant	eutA	lmo1174	NP_464699.1	ethanolamine utilization protein EutA	p.Gly234Ala		Yes	Yes	0	0	0	0	0	0	0	0	0	0	0	1	0	0	0	0	0	0	0	0	0	0	0	0	0	0	0	1
1202944	A	T	SNV	MODERATE	missense_variant	eutA	lmo1174	NP_464699.1	ethanolamine utilization protein EutA	p.Glu258Asp		Yes	Yes	0	0	0	0	0	0	0	0	0	0	0	1	0	0	0	0	0	0	0	0	0	0	0	0	0	0	0	1
1202946	G	A	SNV	MODERATE	missense_variant	eutA	lmo1174	NP_464699.1	ethanolamine utilization protein EutA	p.Cys259Tyr		Yes	Yes	0	0	0	0	0	0	0	0	0	0	0	0	0	0	0	0	0	0	0	0	0	0	0	0	1	0	0	1
1203277	G	T	SNV	MODERATE	missense_variant	eutA	lmo1174	NP_464699.1	ethanolamine utilization protein EutA	p.Glu369Asp		Yes	Yes	0	0	0	0	0	0	0	0	0	0	0	1	0	0	0	0	0	0	0	0	0	0	0	0	0	0	0	1
1203291	A	G	SNV	MODERATE	missense_variant	eutA	lmo1174	NP_464699.1	ethanolamine utilization protein EutA	p.His374Arg		Yes	Yes	0	0	0	0	0	0	0	0	0	0	0	1	0	0	0	0	0	0	0	0	0	0	0	0	0	0	0	1
1208059	A	G	SNV	MODERATE	missense_variant	lmo1179	lmo1179	NP_464704.1	alcohol dehydrogenase	p.Thr317Ala		Yes	Yes	2	0	0	0	0	0	1	0	0	0	0	0	0	0	0	0	0	0	0	0	0	0	0	0	0	0	0	1
1210280	T	A	SNV	MODERATE	missense_variant	lmo1182	lmo1182	NP_464707.1	PduL protein	p.Ser154Thr		Yes	Yes	1	0	0	0	0	0	0	0	0	0	0	1	0	0	0	0	0	0	0	0	0	0	0	0	0	0	0	1
1216176	G	T	SNV	MODERATE	missense_variant	lmo1190	lmo1190	NP_464715.1	hypothetical protein	p.Ala62Ser		Yes	Yes	0	0	0	0	0	0	0	0	0	0	0	0	0	0	0	0	0	0	0	0	0	0	0	1	0	0	0	1
1217051	G	A	SNV	MODERATE	missense_variant	cbiA	lmo1191	NP_464716.1	cobyrinic acid a,c-diamide synthase	p.Gly78Arg		Yes	Yes	0	0	0	0	0	0	0	0	0	0	0	0	0	0	0	0	0	0	0	0	1	0	0	0	0	0	0	1
1218029	A	T	SNV	MODERATE	missense_variant	cbiA	lmo1191	NP_464716.1	cobyrinic acid a,c-diamide synthase	p.Met404Leu		Yes	Yes	0	0	0	0	0	0	0	0	0	0	0	0	0	0	0	0	0	0	0	0	1	0	0	0	0	0	0	1
1218790	T	A	SNV	MODERATE	missense_variant	cobD	lmo1192	NP_464717.1	cobalamin biosynthesis protein	p.Phe206Ile		Yes	Yes	0	0	0	0	0	0	0	0	0	0	0	0	0	0	0	0	0	0	0	0	1	0	0	0	0	0	0	1
1221512	G	A	SNV	MODERATE	missense_variant	lmo1196	lmo1196	NP_464721.1	cobalt-precorrin-6Y C(15)-methyltransferase	p.Gly9Asp		Yes	Yes	0	0	0	0	0	0	0	0	0	0	0	0	0	0	0	0	0	0	0	0	0	0	0	1	0	0	0	1
1221622	G	T	SNV	MODERATE	missense_variant	lmo1196	lmo1196	NP_464721.1	cobalt-precorrin-6Y C(15)-methyltransferase	p.Gly46Cys		Yes	Yes	0	0	0	1	0	0	0	0	0	0	0	0	0	0	0	0	0	0	0	0	0	0	0	0	0	0	0	1
1221779	A	G	SNV	MODERATE	missense_variant	lmo1196	lmo1196	NP_464721.1	cobalt-precorrin-6Y C(15)-methyltransferase	p.Glu98Gly		Yes	Yes	0	0	0	0	0	0	0	0	0	0	0	1	0	0	0	0	0	0	0	0	0	0	0	0	0	0	0	1
1222009	C	T	SNV	MODERATE	missense_variant	lmo1196	lmo1196	NP_464721.1	cobalt-precorrin-6Y C(15)-methyltransferase	p.Pro175Ser		Yes	Yes	0	0	0	0	0	0	0	0	0	0	0	0	0	0	0	0	0	0	0	0	0	0	0	1	0	0	0	1
1223534	C	T	SNV	MODERATE	missense_variant	cbiG	lmo1198	NP_464723.1	cobalamin biosynthesis protein CbiG	p.Pro246Leu		Yes	Yes	0	0	0	0	0	0	0	0	0	0	0	0	0	0	0	0	0	0	0	0	1	0	0	0	0	0	0	1
1226036	T	C	SNV	MODERATE	missense_variant	lmo1201	lmo1201	NP_464726.1	uroporphyrinogen-III methyltransferase/uroporphyri...	p.Met246Thr		Yes	Yes	0	0	0	0	0	0	0	0	0	0	0	0	0	0	0	0	0	0	0	0	1	0	0	0	0	0	0	1
1226056	G	A	SNV	MODERATE	missense_variant	lmo1201	lmo1201	NP_464726.1	uroporphyrinogen-III methyltransferase/uroporphyri...	p.Val253Ile		Yes	Yes	0	0	0	0	0	0	0	0	0	0	0	1	0	0	0	0	0	0	0	0	0	0	0	0	0	0	0	1
1226485	G	A	SNV	MODERATE	missense_variant	lmo1201	lmo1201	NP_464726.1	uroporphyrinogen-III methyltransferase/uroporphyri...	p.Ala396Thr		Yes	Yes	0	0	0	0	0	0	0	0	0	0	0	0	0	0	0	0	0	0	0	0	1	0	0	0	0	0	0	1
1227177	T	A	SNV	MODERATE	missense_variant	cbiK	lmo1202	NP_464727.1	cobalt chelatase	p.Leu134Ile		Yes	Yes	0	0	0	0	0	0	0	0	0	0	0	0	0	0	0	0	0	0	0	0	1	0	0	0	0	0	0	1
1227336	C	A	SNV	MODERATE	missense_variant	cbiK	lmo1202	NP_464727.1	cobalt chelatase	p.Gln187Lys		Yes	Yes	0	0	0	0	0	0	0	0	0	0	0	1	0	0	0	0	0	0	0	0	0	0	0	0	0	0	0	1
1229550	C	T	SNV	MODERATE	missense_variant	cbiQ	lmo1206	NP_464731.1	cobalamin biosynthesis protein CbiQ	p.Leu92Phe		Yes	Yes	0	0	0	0	0	0	0	0	0	0	0	1	0	0	0	0	0	0	0	0	0	0	0	0	0	0	0	1
1231511	G	A	SNV	MODERATE	missense_variant	cbiP	lmo1208	NP_464733.1	cobyric acid synthase CbiP	p.Asp247Asn		Yes	Yes	0	0	0	0	0	0	0	0	0	1	0	0	0	0	0	0	0	0	0	0	0	0	0	0	0	1	0	2
1238837	T	C	SNV	MODERATE	missense_variant	lmo1217	lmo1217	NP_464742.1	endo-1,4-beta-glucanase and to aminopeptidase	p.Ser302Pro		Yes	Yes	2	0	0	0	0	0	0	0	0	0	0	0	0	0	0	0	0	0	0	0	0	0	0	1	0	0	0	1
1240033	C	T	SNV	MODERATE	missense_variant	lmo1219	lmo1219	NP_464744.1	hypothetical protein	p.Ala57Thr		Yes	Yes	0	0	0	0	0	0	0	0	0	0	0	0	0	0	0	0	0	0	0	0	0	1	0	0	0	0	0	1
1243328	C	T	SNV	MODERATE	missense_variant	pheT	lmo1222	NP_464747.1	phenylalanyl-tRNA synthetase subunit beta	p.Ala410Val		Yes	Yes	0	0	1	0	0	0	0	0	0	0	1	0	0	0	0	0	0	0	0	0	0	0	0	0	0	0	0	2
1243490	C	A	SNV	MODERATE	missense_variant	pheT	lmo1222	NP_464747.1	phenylalanyl-tRNA synthetase subunit beta	p.Thr464Asn		Yes	Yes	0	0	0	0	0	0	0	0	0	0	0	0	0	0	0	0	0	0	0	0	1	0	0	0	0	0	0	1
1243955	T	C	SNV	MODERATE	missense_variant	pheT	lmo1222	NP_464747.1	phenylalanyl-tRNA synthetase subunit beta	p.Val619Ala		Yes	Yes	0	0	0	0	0	0	0	0	0	0	0	1	0	0	0	0	0	0	0	0	0	0	0	0	0	0	0	1
1245844	G	A	SNV	MODERATE	missense_variant	lmo1224	lmo1224	NP_464749.1	hypothetical protein	p.Ser154Asn		Yes	Yes	0	0	0	0	0	0	0	0	0	0	0	1	0	0	0	0	0	0	0	0	0	0	0	0	0	0	0	1
1245990	G	A	SNV	MODERATE	missense_variant	lmo1224	lmo1224	NP_464749.1	hypothetical protein	p.Glu203Lys		Yes	Yes	0	0	0	0	0	0	0	0	0	0	0	0	0	0	0	0	0	0	0	0	1	0	0	0	0	0	0	1
1247847	G	T	SNV	MODERATE	missense_variant	lmo1224	lmo1224	NP_464749.1	hypothetical protein	p.Ala822Ser		Yes	Yes	0	0	0	0	0	0	0	0	0	0	0	0	0	0	0	0	0	0	0	0	0	0	0	1	0	0	0	1
1248575	A	T	SNV	MODERATE	missense_variant	lmo1224	lmo1224	NP_464749.1	hypothetical protein	p.Leu1064Phe		Yes	Yes	0	0	0	0	0	0	0	0	0	0	0	1	0	0	0	0	0	0	0	0	0	0	0	0	0	0	0	1
1251077	T	C	SNV	MODERATE	missense_variant	lmo1226	lmo1226	NP_464751.1	transporter	p.Ile573Thr		Yes	Yes	0	0	0	0	0	0	1	0	0	0	0	0	0	0	0	0	0	0	0	0	0	0	0	0	0	0	0	1
1251118	G	A	SNV	MODERATE	missense_variant	lmo1226	lmo1226	NP_464751.1	transporter	p.Val587Ile		Yes	Yes	0	0	0	0	0	0	0	0	0	0	0	0	0	0	0	0	0	0	0	0	1	0	0	0	0	0	0	1
1252696	G	T	SNV	MODERATE	missense_variant	lmo1227	lmo1227	NP_464752.1	uracil-DNA glycosylase	p.Glu10Asp		Yes	Yes	1	0	0	0	0	0	0	0	0	0	0	1	0	0	0	0	0	0	0	0	0	0	0	0	0	0	0	1
1252868	G	A	SNV	MODERATE	missense_variant	lmo1227	lmo1227	NP_464752.1	uracil-DNA glycosylase	p.Gly68Arg		Yes	Yes	1	0	0	0	0	0	0	0	0	0	0	0	0	0	0	0	0	0	0	0	0	0	0	1	0	0	0	1
1253525	C	A	SNV	MODERATE	missense_variant	rnhC	lmo1228	NP_464753.1	ribonuclease HIII	p.Gly261Cys		Yes	Yes	0	0	0	0	0	0	0	0	0	0	0	1	0	0	0	0	0	0	0	0	0	0	0	0	0	0	0	1
1255514	C	T	SNV	MODERATE	missense_variant	lmo1231	lmo1231	NP_464756.1	DNA polymerase beta	p.Thr53Met		Yes	Yes	0	0	0	0	0	0	0	0	0	0	0	0	0	0	0	0	0	0	0	0	1	0	0	0	0	0	0	1
1255670	G	A	SNV	MODERATE	missense_variant	lmo1231	lmo1231	NP_464756.1	DNA polymerase beta	p.Arg105His		Yes	Yes	0	0	0	0	0	0	0	0	0	0	0	0	0	0	0	0	0	0	0	0	1	0	0	0	0	0	0	1
1255780	G	A	SNV	MODERATE	missense_variant	lmo1231	lmo1231	NP_464756.1	DNA polymerase beta	p.Ala142Thr		Yes	Yes	0	0	0	0	0	0	0	0	0	0	0	0	0	0	0	0	0	0	0	0	1	0	0	0	0	0	0	1
1256323	G	A	SNV	MODERATE	missense_variant	lmo1231	lmo1231	NP_464756.1	DNA polymerase beta	p.Val323Ile		Yes	Yes	0	0	0	0	0	0	0	0	0	0	0	0	0	0	0	0	0	0	0	0	0	0	0	1	0	0	0	1
1257308	G	A	SNV	MODERATE	missense_variant	lmo1232	lmo1232	NP_464757.1	recombination and DNA strand exchange inhibitor pr...	p.Ala73Thr		Yes	Yes	0	0	0	0	0	0	0	0	0	0	0	0	0	0	0	0	0	0	0	0	0	0	0	1	0	0	0	1
1257473	G	T	SNV	MODERATE	missense_variant	lmo1232	lmo1232	NP_464757.1	recombination and DNA strand exchange inhibitor pr...	p.Val128Leu		Yes	Yes	0	0	0	0	0	0	0	0	0	0	0	1	0	0	0	0	0	0	0	0	1	0	0	0	0	0	0	2
1257713	C	T	SNV	MODERATE	missense_variant	lmo1232	lmo1232	NP_464757.1	recombination and DNA strand exchange inhibitor pr...	p.His208Tyr		Yes	Yes	0	0	0	0	0	0	0	0	0	0	0	1	0	0	0	0	0	0	0	0	0	0	0	0	0	0	0	1
1258638	G	A	SNV	MODERATE	missense_variant	lmo1232	lmo1232	NP_464757.1	recombination and DNA strand exchange inhibitor pr...	p.Ser516Asn		Yes	Yes	0	0	0	0	0	0	0	0	0	0	0	0	0	0	0	0	0	0	0	0	0	0	0	0	1	0	0	1
1262190	G	T	SNV	MODERATE	missense_variant	lmo1235	lmo1235	NP_464760.1	aspartate kinase	p.Ala92Ser		Yes	Yes	2	0	0	0	0	0	0	0	0	0	0	1	0	0	0	0	0	0	0	0	0	0	0	0	0	0	0	1
1262328	G	A	SNV	MODERATE	missense_variant	lmo1235	lmo1235	NP_464760.1	aspartate kinase	p.Gly138Ser		Yes	Yes	2	0	0	0	0	0	0	0	0	0	0	0	0	0	0	0	0	0	0	0	0	1	0	0	0	0	0	1
1267938	C	A	SNV	MODERATE	missense_variant	lmo1241	lmo1241	NP_464766.1	hypothetical protein	p.Ala275Asp		Yes	Yes	1	0	1	0	0	0	0	0	0	0	1	0	0	0	0	0	0	0	0	0	0	0	0	0	0	0	0	2
1268339	C	T	SNV	MODERATE	missense_variant	lmo1241	lmo1241	NP_464766.1	hypothetical protein	p.Pro409Ser		Yes	Yes	1	0	0	0	0	0	1	0	0	0	0	0	0	0	0	0	0	0	0	0	0	0	0	0	0	0	0	1
1269342	G	A	SNV	MODERATE	missense_variant	lmo1243	lmo1243	NP_464768.1	hypothetical protein	p.Leu110Phe		Yes	Yes	2	0	0	0	0	0	0	0	0	0	0	1	0	0	0	0	0	0	0	0	0	0	0	0	0	0	0	1
1270052	C	A	SNV	MODERATE	missense_variant	lmo1244	lmo1244	NP_464769.1	phosphoglycerate mutase	p.Ser73Arg		Yes	Yes	4	0	0	0	0	0	0	0	0	0	0	1	0	0	0	0	0	0	0	0	0	0	0	0	0	0	0	1
1271008	G	A	SNV	MODERATE	missense_variant	lmo1246	lmo1246	NP_464771.1	ATP-dependent RNA helicase	p.Ala54Thr		Yes	Yes	1	0	0	0	0	0	0	0	0	0	0	1	0	0	0	0	0	0	0	0	0	0	0	0	0	0	0	1
1272113	C	T	SNV	MODERATE	missense_variant	lmo1246	lmo1246	NP_464771.1	ATP-dependent RNA helicase	p.Thr422Met		Yes	Yes	1	0	0	0	0	0	0	0	0	0	0	0	0	0	0	0	0	0	0	0	0	0	0	1	0	0	0	1
1272889	C	T	SNV	MODERATE	missense_variant	lmo1248	lmo1248	NP_464773.1	hypothetical protein	p.Ser58Leu		Yes	Yes	0	0	0	0	0	0	0	0	0	0	0	0	0	0	0	0	0	0	0	0	1	0	0	0	0	0	0	1
1273037	T	A	SNV	MODERATE	missense_variant	lmo1248	lmo1248	NP_464773.1	hypothetical protein	p.Phe107Leu		Yes	Yes	0	0	0	0	0	0	0	0	0	0	0	0	0	0	0	0	0	0	0	0	1	0	0	0	0	0	0	1
1279873	C	T	SNV	MODERATE	missense_variant	lmo1255	lmo1255	NP_464780.1	PTS trehalose transporter subunit IIBC	p.Val445Ile		Yes	Yes	5	0	0	0	0	0	0	0	0	0	0	1	0	0	0	0	0	0	0	0	0	0	0	0	0	0	0	1
1280111	T	A	SNV	MODERATE	missense_variant	lmo1255	lmo1255	NP_464780.1	PTS trehalose transporter subunit IIBC	p.Leu365Phe		Yes	Yes	5	0	0	0	0	0	0	0	0	0	0	1	0	0	0	0	0	0	0	0	0	0	0	0	0	0	0	1
1280187	C	T	SNV	MODERATE	missense_variant	lmo1255	lmo1255	NP_464780.1	PTS trehalose transporter subunit IIBC	p.Gly340Asp		Yes	Yes	5	0	0	0	0	0	0	0	0	0	0	1	0	0	0	0	0	0	0	0	0	0	0	0	0	0	0	1
1280188	C	T	SNV	MODERATE	missense_variant	lmo1255	lmo1255	NP_464780.1	PTS trehalose transporter subunit IIBC	p.Gly340Ser		Yes	Yes	5	0	0	0	0	0	0	0	0	0	0	1	0	0	0	0	0	0	0	0	0	0	0	0	0	0	0	1
1282512	G	A	SNV	MODERATE	missense_variant	lmo1258	lmo1258	NP_464783.1	hypothetical protein	p.Asp14Asn		Yes	Yes	0	0	0	0	0	0	0	0	0	0	0	0	0	0	0	0	0	0	0	0	0	0	0	1	0	0	0	1
1282660	G	A	SNV	MODERATE	missense_variant	lmo1258	lmo1258	NP_464783.1	hypothetical protein	p.Arg63His		Yes	Yes	0	0	0	0	0	0	0	0	0	0	0	0	0	0	0	0	0	0	0	0	0	0	0	1	0	0	0	1
1284712	G	C	SNV	MODERATE	missense_variant	proB	lmo1260	NP_464785.1	gamma-glutamyl kinase	p.Gln255Glu		Yes	Yes	0	0	0	0	0	0	0	0	0	0	0	0	0	0	0	0	0	0	0	0	0	0	0	1	0	0	0	1
1285066	C	T	SNV	MODERATE	missense_variant	proB	lmo1260	NP_464785.1	gamma-glutamyl kinase	p.Val137Ile		Yes	Yes	0	0	0	0	0	0	0	0	0	0	0	1	0	0	0	0	0	0	0	0	0	0	0	0	0	0	0	1
1285837	C	T	SNV	MODERATE	missense_variant	lmo1261	lmo1261	NP_464786.1	hypothetical protein	p.Asp305Asn		Yes	Yes	0	0	0	0	0	0	0	0	0	0	0	0	0	0	0	0	0	0	0	0	0	0	0	1	0	0	0	1
1289527	G	A	SNV	MODERATE	missense_variant	lmo1266	lmo1266	NP_464791.1	hypothetical protein	p.Ala114Thr		Yes	Yes	0	0	0	0	0	0	0	0	0	0	0	1	0	0	0	0	0	0	0	0	0	0	0	0	0	0	0	1
1289605	T	A	SNV	MODERATE	missense_variant	lmo1266	lmo1266	NP_464791.1	hypothetical protein	p.Ser140Thr		Yes	Yes	0	0	0	0	0	0	0	0	0	0	0	1	0	0	0	0	0	0	0	0	0	0	0	0	0	0	0	1
1289665	T	A	SNV	MODERATE	missense_variant	lmo1266	lmo1266	NP_464791.1	hypothetical protein	p.Ser160Thr		Yes	Yes	0	0	0	0	0	0	0	0	0	0	0	1	0	0	0	0	0	0	0	0	0	0	0	0	0	0	0	1
1289769	T	G	SNV	MODERATE	missense_variant	lmo1266	lmo1266	NP_464791.1	hypothetical protein	p.Asp194Glu		Yes	Yes	0	0	0	0	0	0	0	0	0	0	0	1	0	0	0	0	0	0	0	0	0	0	0	0	0	0	0	1
1289816	T	A	SNV	MODERATE	missense_variant	lmo1266	lmo1266	NP_464791.1	hypothetical protein	p.Leu210His		Yes	Yes	0	0	0	0	0	0	0	0	0	0	0	1	0	0	0	0	0	0	0	0	0	0	0	0	0	0	0	1
1289840	A	C	SNV	MODERATE	missense_variant	lmo1266	lmo1266	NP_464791.1	hypothetical protein	p.Lys218Thr		Yes	Yes	0	0	0	0	0	0	0	0	0	0	0	1	0	0	0	0	0	0	0	0	0	0	0	0	0	0	0	1
1289916	T	G	SNV	MODERATE	missense_variant	lmo1266	lmo1266	NP_464791.1	hypothetical protein	p.Ile243Met		Yes	Yes	0	0	0	0	0	0	0	0	0	0	0	1	0	0	0	0	0	0	0	0	0	0	0	0	0	0	0	1
1290028	T	A	SNV	MODERATE	missense_variant	lmo1266	lmo1266	NP_464791.1	hypothetical protein	p.Tyr281Asn		Yes	Yes	0	0	0	0	0	0	0	0	0	0	0	1	0	0	0	0	0	0	0	0	0	0	0	0	0	0	0	1
1290031	T	A	SNV	MODERATE	missense_variant	lmo1266	lmo1266	NP_464791.1	hypothetical protein	p.Cys282Ser		Yes	Yes	0	0	0	0	0	0	0	0	0	0	0	1	0	0	0	0	0	0	0	0	0	0	0	0	0	0	0	1
1292711	G	A	SNV	MODERATE	missense_variant	clpX	lmo1268	NP_464793.1	ATP-dependent protease ATP-binding subunit ClpX	p.Met334Ile		Yes	Yes	1	0	0	0	0	0	0	0	0	0	0	0	0	0	0	0	0	0	0	1	0	0	0	0	0	0	0	1
1294651	G	A	SNV	MODERATE	missense_variant	lmo1271	lmo1271	NP_464796.1	type I signal peptidase	p.Gly98Ser		Yes	Yes	2	0	0	0	0	0	0	0	0	0	0	1	0	0	0	0	0	0	0	0	0	0	0	0	0	0	0	1
1296394	A	T	SNV	MODERATE	missense_variant	rnhB	lmo1273	NP_464798.1	ribonuclease HII	p.Gln208Leu		Yes	Yes	0	0	0	0	0	0	0	0	0	0	0	0	0	0	0	0	0	0	0	0	0	0	0	1	0	0	0	1
1300336	A	C	SNV	MODERATE	missense_variant	gid	lmo1276	NP_464801.1	tRNA (uracil-5-)-methyltransferase Gid	p.Ile125Leu		Yes	Yes	0	0	0	0	0	0	0	0	0	0	0	0	0	0	0	0	0	0	0	0	1	0	0	0	0	0	0	1
1303420	A	T	SNV	MODERATE	missense_variant	hslU	lmo1279	NP_464804.1	ATP-dependent protease ATP-binding subunit HslU	p.Asn132Tyr		Yes	Yes	0	0	0	0	0	0	0	0	0	0	0	0	0	0	0	0	0	0	0	0	0	0	0	0	0	0	1	1
1304377	G	A	SNV	MODERATE	missense_variant	hslU	lmo1279	NP_464804.1	ATP-dependent protease ATP-binding subunit HslU	p.Val451Ile		Yes	Yes	0	0	0	0	0	0	0	0	0	0	0	1	0	0	0	0	0	0	0	0	0	0	0	0	0	0	0	1
1312424	C	A	SNV	MODERATE	missense_variant	parC	lmo1287	NP_464812.1	DNA topoisomerase IV subunit A	p.Pro704Thr		Yes	Yes	1	0	0	0	0	0	0	0	0	0	0	0	0	0	0	0	0	0	0	0	0	0	0	1	0	0	0	1
1313741	T	G	SNV	MODERATE	missense_variant	lmo1289	lmo1289	NP_464814.1	internalin	p.Phe30Val		Yes	Yes	5	0	0	0	0	0	0	0	0	0	0	1	0	0	0	0	0	0	0	0	0	0	0	0	0	0	0	1
1314027	A	G	SNV	MODERATE	missense_variant	lmo1289	lmo1289	NP_464814.1	internalin	p.Glu125Gly		Yes	Yes	5	0	0	0	0	0	0	0	0	0	0	0	0	0	0	0	0	0	0	0	0	0	0	1	0	0	0	1
1314038	G	A	SNV	MODERATE	missense_variant	lmo1289	lmo1289	NP_464814.1	internalin	p.Ala129Thr		Yes	Yes	5	0	0	0	0	0	0	0	0	0	0	0	0	0	0	0	0	0	0	0	0	0	0	1	0	0	0	1
1314102	A	G	SNV	MODERATE	missense_variant	lmo1289	lmo1289	NP_464814.1	internalin	p.Asn150Ser		Yes	Yes	5	0	0	0	0	0	0	0	0	0	0	0	0	0	0	0	0	0	0	0	0	0	0	1	0	0	0	1
1314116	A	G	SNV	MODERATE	missense_variant	lmo1289	lmo1289	NP_464814.1	internalin	p.Ile155Val		Yes	Yes	5	0	0	0	0	0	0	0	0	0	0	0	0	0	0	0	0	0	0	0	0	0	0	1	0	0	0	1
1315250	C	T	SNV	MODERATE	missense_variant	lmo1289	lmo1289	NP_464814.1	internalin	p.Pro533Ser		Yes	No	5	0	0	0	0	0	0	0	0	0	0	0	0	0	0	0	0	0	0	0	0	0	0	1	0	0	0	1
1317041	C	A	SNV	MODERATE	missense_variant	lmo1290	lmo1290	NP_464815.1	internalin	p.Asn425Lys		Yes	Yes	5	0	0	0	0	0	0	0	0	0	0	1	0	0	0	0	0	0	0	0	0	0	0	0	0	0	0	1
1318816	C	A	SNV	MODERATE	missense_variant	lmo1291	lmo1291	NP_464816.1	acyltransferase	p.Ala217Ser		Yes	Yes	0	0	0	0	0	0	0	0	0	0	0	1	0	0	0	0	0	0	0	0	0	0	0	0	0	0	0	1
1320133	G	A	SNV	MODERATE	missense_variant	lmo1292	lmo1292	NP_464817.1	glycerophosphodiester phosphodiesterase	p.Ala153Thr		Yes	Yes	1	0	0	0	0	0	0	0	0	0	0	0	0	0	0	0	0	0	0	0	0	0	0	1	0	0	0	1
1324718	C	T	SNV	MODERATE	missense_variant	lmo1296	lmo1296	NP_464821.1	hypothetical protein	p.Pro309Ser		Yes	Yes	1	0	0	1	0	0	0	0	0	0	0	0	0	0	0	0	0	0	0	0	0	0	0	0	0	0	0	1
1324861	T	A	SNV	MODERATE	missense_variant	lmo1296	lmo1296	NP_464821.1	hypothetical protein	p.Asn356Lys		Yes	Yes	1	0	0	0	0	0	0	0	0	0	0	0	0	0	0	0	0	0	0	0	0	0	0	1	0	0	0	1
1324966	G	T	SNV	MODERATE	missense_variant	lmo1296	lmo1296	NP_464821.1	hypothetical protein	p.Gln391His		Yes	Yes	1	0	0	0	0	0	0	0	0	0	0	1	0	0	0	0	0	0	0	0	0	0	0	0	0	0	0	1
1325311	A	T	SNV	MODERATE	missense_variant	lmo1297	lmo1297	NP_464822.1	aluminum resistance protein	p.Asp101Val		Yes	Yes	0	0	0	0	0	0	0	0	0	0	0	0	0	0	0	0	0	0	0	0	0	1	0	0	0	0	0	1
1326440	G	A	SNV	MODERATE	missense_variant	glnR	lmo1298	NP_464823.1	glutamine synthetase repressor	p.Val1Met		Yes	Yes	0	0	0	0	0	1	0	0	0	0	0	0	0	0	0	0	0	0	0	0	0	0	0	0	0	0	0	1
1328882	C	T	SNV	MODERATE	missense_variant	lmo1300	lmo1300	NP_464825.1	arsenic transporter	p.Arg176Trp		Yes	Yes	0	0	0	0	0	0	1	0	0	0	0	0	0	0	0	0	0	0	0	0	0	0	0	0	0	0	0	1
1329095	G	T	SNV	MODERATE	missense_variant	lmo1300	lmo1300	NP_464825.1	arsenic transporter	p.Asp247Tyr		Yes	Yes	0	0	0	0	0	0	0	0	0	0	0	1	0	0	0	0	0	0	0	0	0	0	0	0	0	0	0	1
1329303	A	C	SNV	MODERATE	missense_variant	lmo1300	lmo1300	NP_464825.1	arsenic transporter	p.His316Pro		Yes	Yes	0	0	0	0	0	0	0	0	0	0	0	1	0	0	0	0	0	0	0	0	0	0	0	0	0	0	0	1
1333394	A	G	SNV	MODERATE	missense_variant	tkt	lmo1305	NP_464830.1	transketolase	p.Asn528Asp		Yes	Yes	2	0	0	0	0	0	0	0	0	0	0	1	0	0	0	0	0	0	0	0	0	0	0	0	0	0	0	1
1338428	C	T	SNV	MODERATE	missense_variant	lmo1311	lmo1311	NP_464836.1	hypothetical protein	p.Val174Ile		Yes	Yes	0	0	0	0	0	0	0	0	0	0	0	0	0	0	0	0	0	0	0	0	0	0	0	1	0	0	0	1
1345930	C	G	SNV	MODERATE	missense_variant	proS	lmo1319	NP_464844.1	prolyl-tRNA synthetase	p.Thr264Ser		Yes	Yes	0	0	0	0	0	0	0	0	0	0	0	1	0	0	0	0	0	0	0	0	0	0	0	0	0	0	0	1
1347278	C	A	SNV	MODERATE	missense_variant	polC	lmo1320	NP_464845.1	DNA polymerase III PolC	p.Gln110Lys		Yes	Yes	0	0	0	0	0	0	0	0	0	1	0	0	0	0	0	0	0	0	0	0	0	0	0	0	0	1	0	2
1353023	G	T	SNV	MODERATE	missense_variant	nusA	lmo1322	NP_464847.1	transcription elongation factor NusA	p.Val354Leu		Yes	Yes	0	0	0	0	0	0	0	0	0	0	0	1	0	0	0	0	0	0	0	0	0	0	0	0	0	0	0	1
1357465	A	G	SNV	MODERATE	missense_variant	truB	lmo1328	NP_464853.1	tRNA pseudouridine synthase B	p.Lys233Glu		Yes	Yes	0	0	0	0	0	0	0	0	0	0	0	1	0	0	0	0	0	0	0	0	0	0	0	0	0	0	0	1
1357513	G	A	SNV	MODERATE	missense_variant	truB	lmo1328	NP_464853.1	tRNA pseudouridine synthase B	p.Ala249Thr		Yes	Yes	0	0	0	0	0	0	0	0	0	0	0	0	0	0	0	0	0	0	0	0	0	0	0	1	0	0	0	1
1357558	G	A	SNV	MODERATE	missense_variant	truB	lmo1328	NP_464853.1	tRNA pseudouridine synthase B	p.Glu264Lys		Yes	Yes	0	0	0	0	0	0	0	0	0	0	0	1	0	0	0	0	0	0	0	0	0	0	0	0	0	0	0	1
1358233	G	T	SNV	MODERATE	missense_variant	ribC	lmo1329	NP_464854.1	riboflavin kinase	p.Ala161Ser		Yes	Yes	0	0	0	0	0	0	0	0	0	0	0	0	0	0	0	0	0	0	0	0	0	0	0	1	0	0	0	1
1358303	A	C	SNV	MODERATE	missense_variant	ribC	lmo1329	NP_464854.1	riboflavin kinase	p.Gln184Pro		Yes	Yes	0	0	0	0	0	0	0	0	0	0	0	0	0	0	0	0	0	0	0	0	0	0	0	1	0	0	0	1
1360187	G	T	SNV	MODERATE	missense_variant	pnpA	lmo1331	NP_464856.1	polynucleotide phosphorylase	p.Ser279Ile		Yes	Yes	0	0	0	1	0	0	0	0	0	0	0	0	0	0	0	0	0	0	0	0	0	0	0	0	0	0	0	1
1362123	G	A	SNV	MODERATE	missense_variant	lmo1332	lmo1332	NP_464857.1	GTPase EngC	p.Pro161Leu		Yes	Yes	1	0	0	0	0	0	0	0	0	0	0	0	0	0	0	0	0	0	0	0	0	0	0	1	0	0	0	1
1362172	C	A	SNV	MODERATE	missense_variant	lmo1332	lmo1332	NP_464857.1	GTPase EngC	p.Asp145Tyr		Yes	Yes	1	0	0	0	0	0	0	0	0	0	0	1	0	0	0	0	0	0	0	0	0	0	0	0	0	0	0	1
1365840	G	A	SNV	MODERATE	missense_variant	lmo1337	lmo1337	NP_464862.1	hypothetical protein	p.Gly391Glu		Yes	Yes	0	0	0	0	0	0	0	0	0	0	0	1	0	0	0	0	0	0	0	0	0	0	0	0	0	0	0	1
1370560	G	A	SNV	MODERATE	missense_variant	comGB	lmo1346	NP_464871.1	competence protein ComGB	p.Thr306Ile		Yes	Yes	0	0	0	0	0	0	0	0	0	0	0	1	0	0	0	0	0	0	0	0	0	0	0	0	0	0	0	1
1372245	C	T	SNV	MODERATE	missense_variant	comGA	lmo1347	NP_464872.1	competence protein ComGA	p.Glu78Lys		Yes	Yes	0	0	0	0	0	0	1	0	0	0	0	0	0	0	0	0	0	0	0	0	0	0	0	0	0	0	0	1
1373465	C	G	SNV	MODERATE	missense_variant	gcvT	lmo1348	NP_464873.1	glycine cleavage system aminomethyltransferase T	p.Pro151Ala		Yes	Yes	0	0	1	0	0	0	0	0	0	0	1	0	0	0	0	0	0	0	0	0	0	0	0	0	0	0	0	2
1373658	C	A	SNV	MODERATE	missense_variant	gcvT	lmo1348	NP_464873.1	glycine cleavage system aminomethyltransferase T	p.Ala215Asp		Yes	Yes	0	0	0	0	0	0	0	0	0	0	0	1	0	0	0	0	0	0	0	0	0	0	0	0	0	0	0	1
1374123	C	A	SNV	MODERATE	missense_variant	lmo1349	lmo1349	NP_464874.1	glycine dehydrogenase subunit 1	p.Ala2Glu		Yes	Yes	0	0	0	0	0	0	0	0	0	0	0	1	0	0	0	0	0	0	0	0	0	0	0	0	0	0	0	1
1376353	C	T	SNV	MODERATE	missense_variant	lmo1350	lmo1350	NP_464875.1	glycine dehydrogenase subunit 2	p.Pro298Ser		Yes	Yes	0	0	0	0	0	0	0	0	0	0	0	1	0	0	0	0	0	0	0	0	0	0	0	0	0	0	0	1
1377745	C	T	SNV	MODERATE	missense_variant	lmo1353	lmo1353	NP_464878.1	hypothetical protein	p.Gly306Ser		Yes	Yes	0	0	0	0	0	0	0	0	0	0	0	1	0	0	0	0	0	0	0	0	0	0	0	0	0	0	0	1
1380799	A	G	SNV	MODERATE	missense_variant	lmo1356	lmo1356	NP_464881.1	acetyl-CoA carboxylase subunit (biotin carboxyl ca...	p.Lys27Arg		Yes	Yes	0	0	0	0	0	0	0	0	0	0	0	1	0	0	0	0	0	0	0	0	0	0	0	0	0	0	0	1
1381474	G	T	SNV	MODERATE	missense_variant	lmo1357	lmo1357	NP_464882.1	acetyl-CoA carboxylase biotin carboxylase subunit	p.Ala92Ser		Yes	Yes	1	0	0	0	0	0	0	0	0	0	0	0	0	0	1	0	0	0	0	0	0	0	0	0	0	0	0	1
1384317	G	T	SNV	MODERATE	missense_variant	folD	lmo1360	NP_464885.1	bifunctional 5,10-methylene-tetrahydrofolate dehyd...	p.Ala277Ser		Yes	Yes	0	0	0	0	0	0	0	0	0	0	0	0	0	0	0	0	0	0	0	0	0	0	0	1	0	0	0	1
1387674	C	G	SNV	MODERATE	missense_variant	tktB	lmo1365	NP_464890.1	1-deoxy-D-xylulose-5-phosphate synthase	p.His98Gln		Yes	Yes	1	0	0	0	0	0	0	0	0	0	0	1	0	0	0	0	0	0	0	0	0	0	0	0	0	0	0	1
1388008	G	A	SNV	MODERATE	missense_variant	tktB	lmo1365	NP_464890.1	1-deoxy-D-xylulose-5-phosphate synthase	p.Asp210Asn		Yes	Yes	1	0	0	0	0	0	0	0	0	0	0	1	0	0	0	0	0	0	0	0	0	0	0	0	0	0	0	1
1391527	G	A	SNV	MODERATE	missense_variant	recN	lmo1368	NP_464893.1	DNA repair protein	p.Met278Ile		Yes	Yes	0	0	0	0	0	0	0	0	0	0	0	1	0	0	0	0	0	0	0	0	0	0	0	0	0	0	0	1
1393662	A	G	SNV	MODERATE	missense_variant	lmo1370	lmo1370	NP_464895.1	butyrate kinase	p.Asp49Gly		Yes	Yes	0	0	0	0	0	0	0	0	0	0	0	1	0	0	0	0	0	0	0	0	0	0	0	0	0	0	0	1
1393757	C	T	SNV	MODERATE	missense_variant	lmo1370	lmo1370	NP_464895.1	butyrate kinase	p.Pro81Ser		Yes	Yes	0	0	0	0	0	0	0	0	0	0	0	0	0	0	0	0	0	0	0	0	0	0	0	1	0	0	0	1
1394641	G	T	SNV	MODERATE	missense_variant	lmo1371	lmo1371	NP_464896.1	dihydrolipoamide dehydrogenase	p.Gly15Cys		Yes	Yes	3	0	0	0	0	0	0	0	0	0	0	0	0	0	1	0	0	0	0	0	0	0	0	0	0	0	0	1
1395313	A	T	SNV	MODERATE	missense_variant	lmo1371	lmo1371	NP_464896.1	dihydrolipoamide dehydrogenase	p.Asn239Tyr		Yes	Yes	3	0	0	0	0	0	0	0	0	0	0	0	0	0	0	0	0	0	0	0	0	0	0	1	0	0	0	1
1395331	G	A	SNV	MODERATE	missense_variant	lmo1371	lmo1371	NP_464896.1	dihydrolipoamide dehydrogenase	p.Glu245Lys		Yes	Yes	3	0	0	0	0	0	0	0	0	0	0	0	0	0	0	0	0	0	0	0	0	0	0	1	0	0	0	1
1395853	G	A	SNV	MODERATE	missense_variant	lmo1371	lmo1371	NP_464896.1	dihydrolipoamide dehydrogenase	p.Gly419Ser		Yes	Yes	3	0	0	0	0	0	0	0	0	0	0	0	0	0	0	0	0	0	0	1	0	0	0	0	0	0	0	1
1397215	C	A	SNV	MODERATE	missense_variant	lmo1373	lmo1373	NP_464898.1	branched-chain alpha-keto acid dehydrogenase subun...	p.Asp51Glu		Yes	Yes	1	0	0	0	0	0	0	0	0	0	0	0	0	0	0	0	0	0	0	0	1	0	0	0	0	0	0	1
1400054	C	T	SNV	MODERATE	missense_variant	lmo1375	lmo1375	NP_464900.1	aminotripeptidase	p.Ala119Val		Yes	Yes	0	0	0	0	0	0	0	0	0	0	0	0	0	0	0	0	0	0	0	0	1	0	0	1	0	0	0	2
1407252	C	T	SNV	MODERATE	missense_variant	lmo1383	lmo1383	NP_464908.1	isopentenyl pyrophosphate isomerase	p.His171Tyr		Yes	Yes	0	0	0	0	1	0	0	0	0	0	0	0	0	0	0	0	0	0	0	0	0	0	0	0	0	0	0	1
1410227	G	A	SNV	MODERATE	missense_variant	lmo1386	lmo1386	NP_464911.1	DNA translocase	p.Arg27His		Yes	Yes	0	0	0	0	0	0	0	0	0	0	0	1	0	0	0	0	0	0	0	0	0	0	0	0	0	0	0	1
1413195	A	G	SNV	MODERATE	missense_variant	lmo1387	lmo1387	NP_464912.1	pyrroline-5-carboxylate reductase	p.Tyr34His		Yes	Yes	1	0	0	0	0	0	1	0	0	0	0	0	0	0	0	0	0	0	0	0	0	0	0	0	0	0	0	1
1419087	G	T	SNV	MODERATE	missense_variant	lmo1392	lmo1392	NP_464917.1	peptidase	p.Met95Ile		Yes	Yes	0	0	0	0	0	0	0	0	0	0	0	1	0	0	0	0	0	0	0	0	0	0	0	0	0	0	0	1
1419937	G	A	SNV	MODERATE	missense_variant	lmo1392	lmo1392	NP_464917.1	peptidase	p.Val379Ile		Yes	Yes	0	0	0	0	0	0	0	0	0	0	0	0	0	0	0	0	0	0	0	0	0	0	0	1	0	0	0	1
1419994	A	G	SNV	MODERATE	missense_variant	lmo1392	lmo1392	NP_464917.1	peptidase	p.Thr398Ala		Yes	Yes	0	0	0	0	0	0	0	0	0	0	0	0	0	0	0	0	0	0	0	0	0	0	0	1	0	0	0	1
1422996	C	T	SNV	MODERATE	missense_variant	lmo1395	lmo1395	NP_464920.1	hypothetical protein	p.Ser254Phe		Yes	Yes	0	0	0	0	0	0	0	0	0	0	0	0	0	0	0	0	0	0	0	0	0	0	0	1	0	0	0	1
1423300	C	T	SNV	MODERATE	missense_variant	lmo1396	lmo1396	NP_464921.1	phosphatidylglycerophosphate synthase	p.Pro16Ser		Yes	Yes	0	0	1	0	0	0	0	0	0	0	1	0	0	0	0	0	0	0	0	0	0	0	0	0	0	0	0	2
1424229	A	G	SNV	MODERATE	missense_variant	cinA	lmo1397	NP_464922.1	competence damage-inducible protein CinA	p.Thr110Ala		Yes	Yes	0	0	0	0	0	0	0	0	0	0	0	0	0	0	0	0	0	0	0	0	0	0	0	1	0	0	0	1
1430800	G	A	SNV	MODERATE	missense_variant	mutS	lmo1403	NP_464928.1	DNA mismatch repair protein MutS	p.Met188Ile		Yes	Yes	0	0	0	0	0	0	0	0	0	0	0	1	0	0	0	0	0	0	0	0	0	0	0	0	0	0	0	1
1430873	A	C	SNV	MODERATE	missense_variant	mutS	lmo1403	NP_464928.1	DNA mismatch repair protein MutS	p.Thr213Pro		Yes	Yes	0	0	0	0	0	0	0	0	0	0	0	1	0	0	0	0	0	0	0	0	0	0	0	0	0	0	0	1
1431356	T	A	SNV	MODERATE	missense_variant	mutS	lmo1403	NP_464928.1	DNA mismatch repair protein MutS	p.Leu374Ile		Yes	Yes	0	0	0	0	0	0	0	0	0	0	0	0	0	0	0	0	0	0	0	0	1	0	0	0	0	0	0	1
1432019	G	A	SNV	MODERATE	missense_variant	mutS	lmo1403	NP_464928.1	DNA mismatch repair protein MutS	p.Asp595Asn		Yes	Yes	0	0	0	0	0	0	0	0	0	0	0	1	0	0	0	0	0	0	0	0	0	0	0	0	0	0	0	1
1435805	A	T	SNV	MODERATE	missense_variant	pflB	lmo1406	NP_464931.1	pyruvate formate-lyase	p.Lys57Asn		No	No	1	0	0	0	0	0	0	0	0	0	0	0	0	0	0	0	0	0	0	0	0	1	0	0	0	0	0	1
1441355	A	G	SNV	MODERATE	missense_variant	lmo1411	lmo1411	NP_464936.1	hypothetical protein	p.Lys15Glu		Yes	Yes	0	0	0	0	0	0	0	0	0	1	0	0	0	0	0	0	0	0	0	0	0	0	0	0	0	1	0	2
1442099	G	T	SNV	MODERATE	missense_variant	lmo1412	lmo1412	NP_464937.1	modulates DNA topology	p.Leu173Phe		Yes	Yes	0	0	0	0	0	0	0	0	0	0	0	0	0	0	0	0	0	0	0	0	1	0	0	0	0	0	0	1
1442681	C	T	SNV	MODERATE	missense_variant	lmo1413	lmo1413	NP_464938.1	peptidoglycan binding protein	p.Ser336Asn		Yes	Yes	0	0	0	0	0	0	0	0	0	0	0	0	0	0	0	0	0	0	0	0	0	0	0	1	0	0	0	1
1443108	T	C	SNV	MODERATE	missense_variant	lmo1413	lmo1413	NP_464938.1	peptidoglycan binding protein	p.Thr194Ala		Yes	Yes	0	0	0	0	0	0	0	0	0	0	0	1	0	0	0	0	0	0	0	0	0	0	0	0	0	0	0	1
1448987	G	C	SNV	MODERATE	missense_variant	lmo1418	lmo1418	NP_464943.1	hypothetical protein	p.His199Gln		Yes	Yes	0	0	0	0	0	0	0	0	0	1	0	0	0	0	0	0	0	0	0	0	0	0	0	0	0	1	0	2
1453323	T	A	SNV	MODERATE	missense_variant	lmo1422	lmo1422	NP_464947.1	glycine/betaine ABC transporter permease	p.Asp176Glu		Yes	Yes	0	0	0	0	0	0	0	0	0	0	0	0	0	0	0	0	0	0	0	0	0	0	0	1	0	0	0	1
1465489	C	A	SNV	MODERATE	missense_variant	lmo1433	lmo1433	NP_464958.1	glutathione reductase	p.Ala21Ser		Yes	Yes	3	0	0	0	0	0	0	0	0	0	0	1	0	0	0	0	0	0	0	0	0	0	0	0	0	0	0	1
1467351	C	G	SNV	MODERATE	missense_variant	dapA	lmo1435	NP_464960.1	dihydrodipicolinate synthase	p.Ala286Pro		Yes	Yes	0	0	0	0	0	0	0	0	0	0	0	0	0	0	0	0	0	0	0	0	1	0	0	0	0	0	0	1
1467495	C	G	SNV	MODERATE	missense_variant	dapA	lmo1435	NP_464960.1	dihydrodipicolinate synthase	p.Glu238Gln		Yes	Yes	0	0	0	0	0	0	0	0	0	0	0	1	0	0	0	0	0	0	0	0	0	0	0	0	0	0	0	1
1467505	T	A	SNV	MODERATE	missense_variant	dapA	lmo1435	NP_464960.1	dihydrodipicolinate synthase	p.Gln234His		Yes	Yes	0	0	0	0	0	0	0	0	0	0	0	1	0	0	0	0	0	0	0	0	0	0	0	0	0	0	0	1
1467506	T	C	SNV	MODERATE	missense_variant	dapA	lmo1435	NP_464960.1	dihydrodipicolinate synthase	p.Gln234Arg		Yes	Yes	0	0	0	0	0	0	0	0	0	0	0	1	0	0	0	0	0	0	0	0	0	0	0	0	0	0	0	1
1467507	G	T	SNV	MODERATE	missense_variant	dapA	lmo1435	NP_464960.1	dihydrodipicolinate synthase	p.Gln234Lys		Yes	Yes	0	0	0	0	0	0	0	0	0	0	0	1	0	0	0	0	0	0	0	0	0	0	0	0	0	0	0	1
1467571	A	C	SNV	MODERATE	missense_variant	dapA	lmo1435	NP_464960.1	dihydrodipicolinate synthase	p.Ile212Met		Yes	Yes	0	0	0	0	0	0	0	0	0	0	0	1	0	0	0	0	0	0	0	0	0	0	0	0	0	0	0	1
1467600	T	C	SNV	MODERATE	missense_variant	dapA	lmo1435	NP_464960.1	dihydrodipicolinate synthase	p.Asn203Asp		Yes	Yes	0	0	0	0	0	0	0	0	0	0	0	1	0	0	0	0	0	0	0	0	0	0	0	0	0	0	0	1
1469252	C	A	SNV	MODERATE	missense_variant	lmo1436	lmo1436	NP_464961.1	aspartate kinase	p.Ala61Ser		Yes	Yes	2	0	0	0	0	0	0	0	0	0	0	0	0	0	0	0	0	0	0	0	1	0	0	0	0	0	0	1
1476311	G	C	SNV	MODERATE	missense_variant	lmo1442	lmo1442	NP_464967.1	transporter	p.Gly123Ala		Yes	Yes	0	0	0	0	0	0	0	0	0	0	0	1	0	0	0	0	0	0	0	0	0	0	0	0	0	0	0	1
1476407	G	A	SNV	MODERATE	missense_variant	lmo1442	lmo1442	NP_464967.1	transporter	p.Gly155Asp		Yes	Yes	0	0	0	0	0	0	1	0	0	0	0	0	0	0	0	0	0	0	0	0	0	0	0	0	0	0	0	1
1480781	T	C	SNV	MODERATE	missense_variant	lmo1448	lmo1448	NP_464973.1	manganese-dependent inorganic pyrophosphatase	p.Glu131Gly		Yes	Yes	0	0	0	0	0	0	0	0	0	0	0	1	0	0	0	0	0	0	0	0	0	0	0	0	0	0	0	1
1483729	G	A	SNV	MODERATE	missense_variant	ispH	lmo1451	NP_464976.1	4-hydroxy-3-methylbut-2-enyl diphosphate reductase	p.Gly61Ser		Yes	Yes	0	0	0	0	0	0	1	0	0	0	0	0	0	0	0	0	0	0	0	0	0	0	0	0	0	0	0	1
1485684	T	A	SNV	MODERATE	missense_variant	lmo1452	lmo1452	NP_464977.1	hypothetical protein	p.Thr10Ser		Yes	Yes	0	0	0	0	0	0	0	0	0	0	0	0	0	0	0	0	0	0	0	0	1	0	0	1	0	0	0	2
1489452	C	T	SNV	MODERATE	missense_variant	dnaG	lmo1455	NP_464980.1	DNA primase	p.Gly43Asp		Yes	Yes	0	0	1	0	0	0	0	0	0	0	1	0	0	0	0	0	0	0	0	0	0	0	0	0	0	0	0	2
1492266	A	C	SNV	MODERATE	missense_variant	glyS	lmo1458	NP_464983.1	glycyl-tRNA synthetase subunit beta	p.His296Gln		Yes	Yes	0	0	0	0	0	0	0	0	0	0	0	0	0	0	0	0	0	0	0	0	0	0	0	0	1	0	0	1
1493199	C	T	SNV	MODERATE	missense_variant	glyQ	lmo1459	NP_464984.1	glycyl-tRNA synthetase subunit alpha	p.Glu280Lys		Yes	Yes	0	0	0	0	0	0	0	0	0	0	0	1	0	0	0	0	0	0	0	0	0	0	0	0	0	0	0	1
1494862	C	T	SNV	MODERATE	missense_variant	recO	lmo1460	NP_464985.1	DNA repair protein RecO	p.Glu75Lys		Yes	Yes	0	0	0	0	0	0	0	0	0	0	0	0	0	0	0	0	0	0	0	0	0	0	0	1	0	0	0	1
1495357	G	C	SNV	MODERATE	missense_variant	lmo1461	lmo1461	NP_464986.1	hypothetical protein	p.Gly46Ala		Yes	Yes	0	0	0	0	0	0	0	0	0	0	0	0	0	0	0	0	0	0	0	0	1	0	0	0	0	0	0	1
1497474	A	G	SNV	MODERATE	missense_variant	lmo1464	lmo1464	NP_464989.1	diacylglycerol kinase	p.Ile48Thr		Yes	Yes	0	0	0	0	0	0	0	0	0	0	0	1	0	0	0	0	0	0	0	0	0	0	0	0	0	0	0	1
1497772	G	T	SNV	MODERATE	missense_variant	lmo1465	lmo1465	NP_464990.1	metalloprotease	p.Thr103Asn		Yes	Yes	0	0	0	0	0	0	0	0	0	0	0	0	0	0	0	0	0	0	0	0	0	0	0	1	0	0	0	1
1499288	A	T	SNV	MODERATE	missense_variant	lmo1466	lmo1466	NP_464991.1	hypothetical protein	p.Met322Lys		Yes	Yes	0	0	0	0	0	0	0	0	0	0	0	0	0	0	0	0	0	0	0	0	1	0	0	1	0	0	0	2
1503849	A	G	SNV	MODERATE	missense_variant	prmA	lmo1471	NP_464996.1	ribosomal protein L11 methyltransferase	p.Leu39Ser		Yes	Yes	0	0	0	0	0	0	0	0	0	0	0	0	0	0	0	0	0	0	0	0	0	0	0	1	0	0	0	1
1509392	C	T	SNV	MODERATE	missense_variant	hemN	lmo1476	NP_465001.1	coproporphyrinogen III oxidase	p.Glu252Lys		Yes	Yes	0	0	0	0	0	0	0	0	0	0	0	0	0	0	0	0	0	0	0	0	0	0	0	1	0	0	0	1
1513240	G	A	SNV	MODERATE	missense_variant	lepA	lmo1479	NP_465004.1	GTP-binding protein LepA	p.Pro149Ser		Yes	Yes	1	0	0	0	0	0	0	0	0	1	0	0	0	0	0	0	0	0	0	0	0	0	0	0	0	1	0	2
1515526	C	T	SNV	MODERATE	missense_variant	comEC	lmo1482	NP_465007.1	competence protein ComEC	p.Val685Met		Yes	Yes	0	0	0	0	0	0	0	0	0	0	0	1	0	0	0	0	0	0	0	0	0	0	0	0	0	0	0	1
1518571	C	T	SNV	MODERATE	missense_variant	comEA	lmo1484	NP_465009.1	competence protein ComEA	p.Asp93Asn		Yes	Yes	0	0	0	0	0	0	0	0	0	0	0	0	0	0	0	0	0	0	0	0	0	0	0	1	0	0	0	1
1519745	A	T	SNV	MODERATE	missense_variant	lmo1486	lmo1486	NP_465011.1	hypothetical protein	p.Phe116Leu		Yes	Yes	0	0	0	0	0	0	0	0	0	0	0	0	0	0	0	0	0	0	0	0	0	0	0	1	0	0	0	1
1520558	C	G	SNV	MODERATE	missense_variant	lmo1487	lmo1487	NP_465012.1	hypothetical protein	p.Asp39His		Yes	Yes	0	0	0	0	0	0	0	0	0	0	0	1	0	0	0	0	0	0	0	0	0	0	0	0	0	0	0	1
1521657	A	G	SNV	MODERATE	missense_variant	lmo1490	lmo1490	NP_465015.1	shikimate 5-dehydrogenase	p.Ile233Thr		Yes	Yes	2	0	0	0	0	0	0	0	0	0	0	0	0	0	0	0	0	0	0	0	0	0	0	1	0	0	0	1
1526160	G	A	SNV	MODERATE	missense_variant	lmo1494	lmo1494	NP_465019.1	5'-methylthioadenosine/S-adenosylhomocysteine nucl...	p.Ala180Val		Yes	Yes	0	0	0	0	0	0	0	0	0	0	0	0	0	0	0	0	0	0	0	0	0	0	0	1	0	0	0	1
1526365	C	T	SNV	MODERATE	missense_variant	lmo1494	lmo1494	NP_465019.1	5'-methylthioadenosine/S-adenosylhomocysteine nucl...	p.Val112Ile		Yes	Yes	0	0	0	0	0	0	0	0	0	0	0	1	0	0	0	0	0	0	0	0	0	0	0	0	0	0	0	1
1526848	T	G	SNV	MODERATE	missense_variant	lmo1495	lmo1495	NP_465020.1	hypothetical protein	p.Glu175Ala		Yes	Yes	0	0	0	0	0	0	0	0	0	0	0	0	0	0	0	0	0	0	0	0	0	1	0	0	0	0	0	1
1528453	T	G	SNV	MODERATE	missense_variant	udk	lmo1497	NP_465022.1	uridine kinase	p.Lys92Thr		Yes	Yes	0	0	0	0	0	0	0	0	0	0	0	0	0	0	0	0	0	0	0	0	1	0	0	0	0	0	0	1
1529017	G	A	SNV	MODERATE	missense_variant	lmo1498	lmo1498	NP_465023.1	O-methyltransferase	p.His121Tyr		Yes	Yes	0	0	0	0	0	0	0	0	0	0	0	0	0	0	0	0	0	0	0	0	0	0	0	1	0	0	0	1
1529377	C	T	SNV	MODERATE	missense_variant	lmo1498	lmo1498	NP_465023.1	O-methyltransferase	p.Val1Met		Yes	Yes	0	0	0	0	0	0	0	0	0	0	0	0	0	0	0	0	0	0	0	0	0	0	0	1	0	0	0	1
1529665	A	G	SNV	MODERATE	missense_variant	lmo1499	lmo1499	NP_465024.1	hypothetical protein	p.Val287Ala		Yes	Yes	0	0	0	0	0	0	0	0	0	0	0	1	0	0	0	0	0	0	0	0	0	0	0	0	0	0	0	1
1530995	A	G	SNV	MODERATE	missense_variant	lmo1500	lmo1500	NP_465025.1	hypothetical protein	p.Lys90Arg		Yes	Yes	1	0	0	0	0	0	0	0	0	0	0	1	0	0	0	0	0	0	0	0	0	0	0	1	0	0	0	2
1535089	T	G	SNV	MODERATE	missense_variant	alaS	lmo1504	NP_465029.1	alanyl-tRNA synthetase	p.Asp15Ala		Yes	No	0	0	0	0	0	0	0	0	0	0	0	1	0	0	0	0	0	0	0	0	0	0	0	0	0	0	0	1
1543098	T	A	SNV	MODERATE	missense_variant	lmo1511	lmo1511	NP_465036.1	hypothetical protein	p.Lys242Ile		Yes	Yes	0	0	0	0	0	0	0	0	0	0	0	1	0	0	0	0	0	0	0	0	0	0	0	0	0	0	0	1
1543399	C	T	SNV	MODERATE	missense_variant	lmo1511	lmo1511	NP_465036.1	hypothetical protein	p.Glu142Lys		Yes	Yes	0	0	0	0	0	0	0	0	0	0	0	0	0	0	0	0	0	0	0	0	1	0	0	0	0	0	0	1
1544247	A	G	SNV	MODERATE	missense_variant	mnmA	lmo1512	NP_465037.1	tRNA-specific 2-thiouridylase	p.Val270Ala		Yes	Yes	0	0	0	0	0	0	0	0	0	0	0	1	0	0	0	0	0	0	0	0	0	0	0	0	0	0	0	1
1545385	C	T	SNV	MODERATE	missense_variant	lmo1513	lmo1513	NP_465038.1	iron-sulfur cofactor synthesis protein	p.Glu280Lys		Yes	Yes	2	0	0	0	0	0	0	0	0	1	0	0	0	0	0	0	0	0	0	0	0	0	0	0	0	1	0	2
1548241	G	A	SNV	MODERATE	missense_variant	lmo1515	lmo1515	NP_465040.1	hypothetical protein	p.Asp70Asn		Yes	Yes	0	0	0	0	0	0	0	0	0	0	0	0	0	0	0	0	0	0	0	0	1	0	0	0	0	0	0	1
1550154	G	A	SNV	MODERATE	missense_variant	lmo1517	lmo1517	NP_465042.1	nitrogen regulatory PII protein	p.Val79Ile		Yes	Yes	0	0	0	0	0	0	0	0	0	0	0	1	0	0	0	0	0	0	0	0	0	0	0	0	0	0	0	1
1550624	G	A	SNV	MODERATE	missense_variant	lmo1518	lmo1518	NP_465043.1	hypothetical protein	p.Glu64Lys		Yes	Yes	0	0	0	0	0	0	0	0	0	0	0	1	0	0	0	0	0	0	0	0	0	0	0	0	0	0	0	1
1551684	C	A	SNV	MODERATE	missense_variant	aspS	lmo1519	NP_465044.1	aspartyl-tRNA synthetase	p.Ala316Ser		Yes	Yes	0	0	0	0	0	0	0	0	0	0	0	0	0	0	0	0	0	0	0	0	1	0	0	0	0	0	0	1
1553242	G	T	SNV	MODERATE	missense_variant	hisS	lmo1520	NP_465045.1	histidyl-tRNA synthetase	p.Ser223Tyr		Yes	Yes	1	0	0	1	0	0	0	0	0	0	0	0	0	0	0	0	0	0	0	0	0	0	0	0	0	0	0	1
1555943	T	C	SNV	MODERATE	missense_variant	lmo1522	lmo1522	NP_465047.1	D-tyrosyl-tRNA(Tyr) deacylase	p.Ile64Val		Yes	Yes	0	0	0	0	0	0	0	0	0	0	0	1	0	0	0	0	0	0	0	0	0	0	0	0	0	0	0	1
1560063	T	A	SNV	MODERATE	missense_variant	lmo1525	lmo1525	NP_465050.1	recombination protein RecJ	p.Lys457Met		Yes	Yes	0	0	0	0	0	0	0	0	0	0	0	1	0	0	0	0	0	0	0	0	0	0	0	0	0	0	0	1
1560394	C	T	SNV	MODERATE	missense_variant	lmo1525	lmo1525	NP_465050.1	recombination protein RecJ	p.Val347Ile		Yes	Yes	0	0	0	0	0	0	0	0	0	0	0	1	0	0	0	0	0	0	0	0	0	0	0	0	0	0	0	1
1560988	C	A	SNV	MODERATE	missense_variant	lmo1525	lmo1525	NP_465050.1	recombination protein RecJ	p.Ala149Ser		Yes	Yes	0	0	0	0	0	0	0	0	0	0	0	1	0	0	0	0	0	0	0	0	0	0	0	0	0	0	0	1
1564367	C	T	SNV	MODERATE	missense_variant	lmo1528	lmo1528	NP_465053.1	hypothetical protein	p.Met89Ile		Yes	No	0	0	0	0	0	0	0	0	0	0	0	0	0	0	0	0	0	0	0	0	0	0	0	1	0	0	0	1
1564593	G	A	SNV	MODERATE	missense_variant	lmo1528	lmo1528	NP_465053.1	hypothetical protein	p.Ala14Val		Yes	Yes	0	0	0	0	0	0	0	0	0	0	0	1	0	0	0	0	0	0	0	0	0	0	0	0	0	0	0	1
1568023	C	T	SNV	MODERATE	missense_variant	ruvB	lmo1532	NP_465057.1	Holliday junction DNA helicase RuvB	p.Ala128Thr		Yes	Yes	0	0	0	0	0	0	0	0	0	0	0	0	0	0	0	0	0	0	0	0	0	1	0	0	0	0	0	1
1569441	G	T	SNV	MODERATE	missense_variant	lmo1534	lmo1534	NP_465059.1	L-lactate dehydrogenase	p.Thr215Asn		Yes	Yes	3	0	0	0	0	0	0	0	0	0	0	0	0	0	0	0	0	0	0	0	1	0	0	1	0	0	0	2
1570018	C	T	SNV	MODERATE	missense_variant	lmo1534	lmo1534	NP_465059.1	L-lactate dehydrogenase	p.Val23Ile		Yes	Yes	3	0	0	0	0	0	0	0	0	0	0	1	0	0	0	0	0	0	0	0	0	0	0	0	0	0	0	1
1570159	T	C	SNV	MODERATE	missense_variant	lmo1535	lmo1535	NP_465060.1	hypothetical protein	p.Asn241Asp		Yes	Yes	1	0	0	0	0	0	0	0	0	0	0	1	0	0	0	0	0	0	0	0	0	0	0	0	0	0	0	1
1570372	C	A	SNV	MODERATE	missense_variant	lmo1535	lmo1535	NP_465060.1	hypothetical protein	p.Asp170Tyr		Yes	Yes	1	0	0	0	0	0	0	0	0	0	0	0	0	0	0	0	0	0	0	0	1	0	0	0	0	0	0	1
1571568	C	T	SNV	MODERATE	missense_variant	lmo1536	lmo1536	NP_465061.1	prephenate dehydratase	p.Ala91Thr		Yes	Yes	0	0	0	0	0	0	0	0	0	1	0	0	0	0	0	0	0	0	0	0	0	0	0	0	0	1	0	2
1572336	G	A	SNV	MODERATE	missense_variant	obgE	lmo1537	NP_465062.1	GTPase ObgE	p.Pro287Ser		Yes	Yes	0	0	0	0	0	0	0	0	0	0	0	0	0	0	0	0	0	0	0	0	1	0	0	0	0	0	0	1
1577928	C	T	SNV	MODERATE	missense_variant	lmo1543	lmo1543	NP_465068.1	ribonuclease G	p.Glu216Lys		Yes	Yes	0	0	0	0	0	0	0	0	0	0	0	0	1	0	0	0	0	0	0	0	0	0	0	0	0	0	0	1
1580011	G	A	SNV	MODERATE	missense_variant	minC	lmo1545	NP_465070.1	septum formation inhibitor MinC	p.Thr32Ile		Yes	Yes	0	0	0	0	0	0	0	0	0	1	0	0	0	0	0	0	0	0	0	0	0	0	0	0	0	1	0	2
1581367	T	C	SNV	MODERATE	missense_variant	mreC	lmo1547	NP_465072.1	rod shape-determining protein MreC	p.Ile109Val		Yes	Yes	0	0	0	0	0	0	0	0	0	0	0	1	0	0	0	0	0	0	0	0	0	0	0	0	0	0	0	1
1585151	T	A	SNV	MODERATE	missense_variant	folC	lmo1551	NP_465076.1	folyl-polyglutamate synthetase	p.Tyr330Phe		Yes	Yes	0	0	0	0	0	0	0	0	0	0	0	1	0	0	0	0	0	0	0	0	0	0	0	0	0	0	0	1
1587786	G	A	SNV	MODERATE	missense_variant	valS	lmo1552	NP_465077.1	valyl-tRNA synthetase	p.Ala356Val		Yes	Yes	2	0	0	0	0	0	0	0	0	0	0	0	0	0	0	0	0	0	0	0	1	0	0	0	0	0	0	1
1590931	A	G	SNV	MODERATE	missense_variant	hemB	lmo1554	NP_465079.1	delta-aminolevulinic acid dehydratase	p.Val174Ala		Yes	Yes	0	0	0	0	0	0	0	0	0	0	0	0	0	0	0	0	0	0	0	0	0	0	0	1	0	0	0	1
1591202	C	T	SNV	MODERATE	missense_variant	hemB	lmo1554	NP_465079.1	delta-aminolevulinic acid dehydratase	p.Glu84Lys		Yes	Yes	0	0	0	0	0	0	0	0	0	0	0	1	0	0	0	0	0	0	0	0	0	0	0	0	0	0	0	1
1592739	G	T	SNV	MODERATE	missense_variant	hemC	lmo1556	NP_465081.1	porphobilinogen deaminase	p.Gln120Lys		Yes	Yes	0	0	0	0	0	0	0	0	0	0	0	0	0	0	0	0	0	0	0	0	0	0	0	1	0	0	0	1
1593351	C	A	SNV	MODERATE	missense_variant	hemA	lmo1557	NP_465082.1	glutamyl-tRNA reductase	p.Asp353Tyr		Yes	Yes	0	0	0	0	0	0	0	0	0	0	0	0	0	0	0	0	0	0	0	0	0	0	0	1	0	0	0	1
1596590	G	A	SNV	MODERATE	missense_variant	thrS	lmo1559	NP_465084.1	threonyl-tRNA synthetase	p.Ser187Phe		Yes	Yes	0	0	0	0	0	0	0	0	0	1	0	0	0	0	0	0	0	0	0	0	0	0	0	0	0	1	0	2
1597007	G	T	SNV	MODERATE	missense_variant	thrS	lmo1559	NP_465084.1	threonyl-tRNA synthetase	p.Thr48Lys		No	No	0	0	1	0	0	0	0	0	0	0	1	0	0	0	0	0	0	0	0	0	0	0	0	0	0	0	0	2
1600547	C	T	SNV	MODERATE	missense_variant	coaE	lmo1563	NP_465088.1	dephospho-CoA kinase	p.Glu138Lys		Yes	Yes	0	0	0	0	0	0	0	0	0	0	0	0	0	0	0	0	0	0	0	0	1	0	0	0	0	0	0	1
1600631	G	T	SNV	MODERATE	missense_variant	coaE	lmo1563	NP_465088.1	dephospho-CoA kinase	p.Leu110Ile		Yes	Yes	0	0	0	0	0	0	0	0	0	0	0	0	0	0	0	0	0	0	0	0	0	0	0	1	0	0	0	1
1600667	C	T	SNV	MODERATE	missense_variant	coaE	lmo1563	NP_465088.1	dephospho-CoA kinase	p.Glu98Lys		Yes	Yes	0	0	0	0	0	0	0	0	0	0	0	1	0	0	0	0	0	0	0	0	0	0	0	0	0	0	0	1
1601328	C	T	SNV	MODERATE	missense_variant	mutM	lmo1564	NP_465089.1	formamidopyrimidine-DNA glycosylase	p.Ala157Thr		Yes	Yes	0	0	0	0	0	0	0	0	0	0	0	0	0	0	0	0	0	0	0	0	1	0	0	0	0	0	0	1
1602877	T	G	SNV	MODERATE	missense_variant	polA	lmo1565	NP_465090.1	DNA polymerase I	p.Glu524Ala		Yes	Yes	0	0	0	0	0	0	0	0	0	0	0	0	0	0	0	0	0	0	0	0	1	0	0	0	0	0	0	1
1603367	C	T	SNV	MODERATE	missense_variant	polA	lmo1565	NP_465090.1	DNA polymerase I	p.Val361Ile		Yes	Yes	0	0	0	0	0	0	0	0	0	0	0	0	0	0	0	0	0	0	0	0	1	0	0	0	0	0	0	1
1603684	G	A	SNV	MODERATE	missense_variant	polA	lmo1565	NP_465090.1	DNA polymerase I	p.Thr255Ile		Yes	Yes	0	0	0	0	0	0	0	0	0	0	0	0	0	0	0	0	0	0	0	0	1	0	0	0	0	0	0	1
1604072	C	T	SNV	MODERATE	missense_variant	polA	lmo1565	NP_465090.1	DNA polymerase I	p.Glu126Lys		Yes	Yes	0	0	0	0	0	0	0	0	0	0	0	0	0	0	0	0	0	0	0	0	1	0	0	0	0	0	0	1
1607466	G	A	SNV	MODERATE	missense_variant	lmo1568	lmo1568	NP_465093.1	hypothetical protein	p.Leu17Phe		Yes	Yes	0	0	0	0	0	0	0	0	0	0	0	1	0	0	0	0	0	0	0	0	0	0	0	0	0	0	0	1
1610330	C	A	SNV	MODERATE	missense_variant	pfkA	lmo1571	NP_465096.1	6-phosphofructokinase	p.Arg279Leu		Yes	Yes	0	1	0	0	0	0	0	0	0	0	0	0	0	0	0	0	0	0	0	0	0	0	0	0	0	0	0	1
1613859	T	C	SNV	MODERATE	missense_variant	dnaE	lmo1574	NP_465099.1	DNA polymerase III subunit alpha	p.Ser989Gly		Yes	Yes	0	0	0	0	0	0	0	0	0	0	0	1	0	0	0	0	0	0	0	0	0	0	0	0	0	0	0	1
1613900	G	A	SNV	MODERATE	missense_variant	dnaE	lmo1574	NP_465099.1	DNA polymerase III subunit alpha	p.Thr975Met		Yes	Yes	0	0	0	0	0	0	0	0	0	0	0	1	0	0	0	0	0	0	0	0	0	0	0	0	0	0	0	1
1616153	G	A	SNV	MODERATE	missense_variant	dnaE	lmo1574	NP_465099.1	DNA polymerase III subunit alpha	p.Ala224Val		Yes	Yes	0	0	0	0	0	0	0	0	0	0	0	1	0	0	0	0	0	0	0	0	0	0	0	0	0	0	0	1
1617108	G	A	SNV	MODERATE	missense_variant	lmo1575	lmo1575	NP_465100.1	hypothetical protein	p.Pro258Leu		Yes	Yes	0	0	0	0	0	0	0	0	0	0	0	0	0	0	0	0	0	0	0	0	0	0	0	1	0	0	0	1
1618297	C	T	SNV	MODERATE	missense_variant	lmo1576	lmo1576	NP_465101.1	hypothetical protein	p.Met306Ile		Yes	Yes	0	0	0	0	0	0	0	0	0	0	0	0	0	0	0	0	0	0	0	0	0	0	0	0	0	0	1	1
1620599	C	A	SNV	MODERATE	missense_variant	lmo1578	lmo1578	NP_465103.1	X-Pro dipeptidase	p.Thr170Asn		Yes	Yes	0	0	0	0	0	0	0	0	0	0	0	0	0	0	0	0	0	0	0	0	0	0	0	1	0	0	0	1
1621972	T	C	SNV	MODERATE	missense_variant	lmo1579	lmo1579	NP_465104.1	alanine dehydrogenase	p.His124Arg		Yes	Yes	0	0	0	0	0	0	0	0	0	0	0	0	0	0	0	0	0	0	0	0	0	0	0	1	0	0	0	1
1625833	G	A	SNV	MODERATE	missense_variant	tpx	lmo1583	NP_465108.1	thiol peroxidase	p.Thr57Ile		Yes	Yes	0	0	0	0	0	0	0	0	0	0	0	0	0	0	0	0	0	1	0	0	0	0	0	0	0	0	0	1
1628526	G	A	SNV	MODERATE	missense_variant	ppnK	lmo1586	NP_465111.1	inorganic polyphosphate/ATP-NAD kinase	p.Val239Ile		Yes	Yes	1	0	0	0	0	0	0	0	0	0	0	0	0	0	0	0	0	0	0	0	0	0	0	1	0	0	0	1
1628961	T	G	SNV	MODERATE	missense_variant	argF	lmo1587	NP_465112.1	ornithine carbamoyltransferase	p.Ile213Leu		Yes	Yes	2	0	0	0	0	0	0	0	0	0	0	0	0	0	0	0	0	0	0	0	1	0	0	0	0	0	0	1
1629306	G	A	SNV	MODERATE	missense_variant	argF	lmo1587	NP_465112.1	ornithine carbamoyltransferase	p.His98Tyr		Yes	Yes	2	0	0	0	0	0	0	0	0	0	0	0	0	0	0	0	0	0	0	0	1	0	0	0	0	0	0	1
1629709	G	T	SNV	MODERATE	missense_variant	argD	lmo1588	NP_465113.1	acetylornithine aminotransferase	p.Thr349Lys		Yes	Yes	2	0	0	0	0	0	0	0	0	0	0	0	0	0	0	0	0	0	0	0	1	0	0	0	0	0	0	1
1633633	T	C	SNV	MODERATE	missense_variant	argC	lmo1591	NP_465116.1	N-acetyl-gamma-glutamyl-phosphate reductase	p.Thr43Ala		Yes	Yes	0	0	0	0	0	0	0	0	0	0	0	0	0	0	0	0	0	0	0	0	0	0	0	1	0	0	0	1
1634526	C	T	SNV	MODERATE	missense_variant	lmo1592	lmo1592	NP_465117.1	thiamine biosynthesis protein ThiI	p.Val207Ile		Yes	Yes	0	0	0	0	0	0	0	0	0	0	0	0	0	0	0	0	0	0	0	0	0	0	0	0	1	0	0	1
1634844	C	T	SNV	MODERATE	missense_variant	lmo1592	lmo1592	NP_465117.1	thiamine biosynthesis protein ThiI	p.Glu101Lys		Yes	Yes	0	0	0	0	0	0	0	0	0	0	0	0	0	0	0	0	0	0	0	0	1	0	0	0	0	0	0	1
1636588	G	T	SNV	MODERATE	missense_variant	lmo1594	lmo1594	NP_465119.1	septation ring formation regulator EzrA	p.Arg514Ser		Yes	Yes	0	0	0	0	0	0	0	0	0	1	0	0	0	0	0	0	0	0	0	0	0	0	0	0	0	1	0	2
1640485	T	A	SNV	MODERATE	missense_variant	lmo1597	lmo1597	NP_465122.1	hypothetical protein	p.Asn174Tyr		No	No	0	0	0	0	0	0	0	0	0	0	0	1	0	0	0	0	0	0	0	0	0	0	0	0	0	0	0	1
1640952	G	T	SNV	MODERATE	missense_variant	lmo1597	lmo1597	NP_465122.1	hypothetical protein	p.Thr18Asn		No	No	0	0	0	0	0	0	1	0	0	0	0	0	0	0	0	0	0	0	0	0	0	0	0	0	0	0	0	1
1645530	G	A	SNV	MODERATE	missense_variant	lmo1601	lmo1601	NP_465126.1	general stress protein	p.Ala136Val		Yes	Yes	0	0	0	0	0	0	0	0	0	0	0	0	0	0	0	0	0	0	0	0	0	0	0	1	0	0	0	1
1647086	T	C	SNV	MODERATE	missense_variant	lmo1603	lmo1603	NP_465128.1	aminopeptidase	p.Ser140Pro		Yes	Yes	1	0	0	0	0	0	0	0	0	0	0	1	0	0	0	0	0	0	0	0	0	0	0	0	0	0	0	1
1653112	T	C	SNV	MODERATE	missense_variant	pheT	lmo1607	NP_465132.1	phenylalanyl-tRNA synthetase subunit beta	p.Lys106Glu		Yes	Yes	0	0	0	0	0	0	1	0	0	0	0	0	0	0	0	0	0	0	0	0	0	0	0	0	0	0	0	1
1653219	G	A	SNV	MODERATE	missense_variant	pheT	lmo1607	NP_465132.1	phenylalanyl-tRNA synthetase subunit beta	p.Thr70Met		Yes	Yes	0	0	0	0	0	0	1	0	0	0	0	0	0	0	0	0	0	0	0	0	0	0	0	0	0	0	0	1
1654748	A	C	SNV	MODERATE	missense_variant	lmo1610	lmo1610	NP_465135.1	hypothetical protein	p.Phe54Leu		Yes	Yes	0	0	0	0	0	0	0	0	0	0	0	0	0	0	0	0	0	0	0	0	0	0	0	1	0	0	0	1
1654791	C	T	SNV	MODERATE	missense_variant	lmo1610	lmo1610	NP_465135.1	hypothetical protein	p.Gly40Asp		Yes	Yes	0	0	0	0	0	0	0	0	0	0	0	0	0	0	0	0	0	0	0	0	1	0	0	0	0	0	0	1
1657970	C	T	SNV	MODERATE	missense_variant	trmB	lmo1615	NP_465140.1	tRNA (guanine-N(7)-)-methyltransferase	p.Val164Ile		Yes	Yes	0	0	0	0	0	0	0	0	0	0	0	0	0	0	0	0	0	0	0	0	0	0	0	1	0	0	0	1
1661012	A	T	SNV	MODERATE	missense_variant	lmo1618	lmo1618	NP_465143.1	MarR family transcriptional regulator	p.Leu118Ile		Yes	Yes	0	0	0	0	0	0	0	0	0	0	0	1	0	0	0	0	0	0	0	0	0	0	0	0	0	0	0	1
1663292	C	T	SNV	MODERATE	missense_variant	lmo1620	lmo1620	NP_465145.1	dipeptidase PepV	p.Asp231Asn		Yes	Yes	0	0	0	0	0	0	0	0	0	0	0	0	0	0	0	0	0	0	0	0	0	0	0	0	1	0	0	1
1663835	G	A	SNV	MODERATE	missense_variant	lmo1620	lmo1620	NP_465145.1	dipeptidase PepV	p.Leu50Phe		Yes	Yes	0	0	1	0	0	0	0	0	0	0	1	0	0	0	0	0	0	0	0	0	0	0	0	0	0	0	0	2
1664217	A	G	SNV	MODERATE	missense_variant	lmo1621	lmo1621	NP_465146.1	hypothetical protein	p.Val85Ala		Yes	Yes	0	0	0	0	0	0	0	0	0	0	0	0	0	0	0	0	0	0	0	0	1	0	0	0	0	0	0	1
1665473	A	C	SNV	MODERATE	missense_variant	lmo1623	lmo1623	NP_465148.1	hypothetical protein	p.Leu209Val		Yes	Yes	1	0	0	0	0	0	0	0	0	0	0	0	0	0	0	0	0	0	0	0	1	0	0	1	0	0	0	2
1666427	C	T	SNV	MODERATE	missense_variant	lmo1624	lmo1624	NP_465149.1	transporter	p.Gly432Arg		Yes	Yes	2	0	0	0	0	0	0	0	0	1	0	0	0	0	0	0	0	0	0	0	0	0	0	0	0	1	0	2
1666894	C	T	SNV	MODERATE	missense_variant	lmo1624	lmo1624	NP_465149.1	transporter	p.Gly276Asp		Yes	Yes	2	0	0	0	0	0	0	0	0	0	0	0	0	0	0	0	0	0	0	0	0	0	0	1	0	0	0	1
1671216	G	T	SNV	MODERATE	missense_variant	trpB	lmo1628	NP_465153.1	tryptophan synthase subunit beta	p.His264Asn		Yes	Yes	0	0	0	0	0	0	0	0	0	0	0	0	0	0	0	0	0	0	0	0	1	0	0	0	0	0	0	1
1672294	G	C	SNV	MODERATE	missense_variant	trpF	lmo1629	NP_465154.1	N-(5'-phosphoribosyl)anthranilate isomerase	p.Pro108Arg		Yes	Yes	0	0	0	0	0	0	0	0	0	0	0	1	0	0	0	0	0	0	0	0	0	0	0	0	0	0	0	1
1672414	G	C	SNV	MODERATE	missense_variant	trpF	lmo1629	NP_465154.1	N-(5'-phosphoribosyl)anthranilate isomerase	p.Ala68Gly		Yes	Yes	0	0	0	0	0	0	0	0	0	0	0	1	0	0	0	0	0	0	0	0	0	0	0	0	0	0	0	1
1674176	G	T	SNV	MODERATE	missense_variant	trpD	lmo1631	NP_465156.1	anthranilate phosphoribosyltransferase	p.Ala71Asp		Yes	Yes	0	0	0	0	0	0	0	0	0	0	0	1	0	0	0	0	0	0	0	0	0	0	0	0	0	0	0	1
1674793	C	T	SNV	MODERATE	missense_variant	trpG	lmo1632	NP_465157.1	anthranilate synthase subunit beta	p.Gly58Ser		Yes	Yes	1	0	0	0	0	0	1	0	0	0	0	0	0	0	0	0	0	0	0	0	0	0	0	0	0	0	0	1
1674990	C	T	SNV	MODERATE	missense_variant	trpE	lmo1633	NP_465158.1	anthranilate synthase subunit alpha	p.Ala446Thr		Yes	Yes	0	0	0	0	0	0	0	0	0	0	0	0	0	0	0	0	0	0	0	0	0	0	0	1	0	0	0	1
1675469	T	G	SNV	MODERATE	missense_variant	trpE	lmo1633	NP_465158.1	anthranilate synthase subunit alpha	p.Gln286Pro		Yes	Yes	0	0	0	0	0	0	0	0	0	0	0	0	0	0	0	0	0	0	0	0	1	0	0	1	0	0	0	2
1675517	A	G	SNV	MODERATE	missense_variant	trpE	lmo1633	NP_465158.1	anthranilate synthase subunit alpha	p.Val270Ala		Yes	Yes	0	0	0	0	0	0	0	0	0	0	0	1	0	0	0	0	0	0	0	0	0	0	0	0	0	0	0	1
1677472	G	A	SNV	MODERATE	missense_variant	lmo1634	lmo1634	NP_465159.1	bifunctional acetaldehyde-CoA/alcohol dehydrogenas...	p.Ala22Thr		Yes	Yes	0	0	0	0	0	0	0	0	0	0	0	0	0	0	0	0	0	0	0	0	0	0	1	0	0	0	0	1
1685533	G	A	SNV	MODERATE	missense_variant	citB	lmo1641	NP_465166.1	aconitate hydratase	p.Thr578Ile		Yes	Yes	0	0	0	0	0	0	0	0	0	0	0	0	0	0	0	0	0	0	0	0	0	0	0	1	0	0	0	1
1687130	G	A	SNV	MODERATE	missense_variant	citB	lmo1641	NP_465166.1	aconitate hydratase	p.Leu46Phe		Yes	Yes	0	0	0	0	0	0	0	0	0	0	0	0	0	0	0	0	0	0	0	0	0	0	0	1	0	0	0	1
1688010	G	A	SNV	MODERATE	missense_variant	lmo1642	lmo1642	NP_465167.1	sigma factor regulator	p.Arg72Cys		Yes	Yes	2	0	0	0	0	0	0	0	0	0	0	0	0	0	0	0	0	0	0	0	0	0	0	0	1	0	0	1
1689698	C	A	SNV	MODERATE	missense_variant	lmo1644	lmo1644	NP_465169.1	helicase SNF2	p.Ala731Ser		Yes	Yes	0	0	0	0	0	0	0	0	0	0	0	1	0	0	0	0	0	0	0	0	0	0	0	0	0	0	0	1
1689709	A	G	SNV	MODERATE	missense_variant	lmo1644	lmo1644	NP_465169.1	helicase SNF2	p.Ile727Thr		Yes	Yes	0	0	0	0	0	0	0	0	0	0	0	1	0	0	0	0	0	0	0	0	0	0	0	0	0	0	0	1
1692561	T	A	SNV	MODERATE	missense_variant	lmo1645	lmo1645	NP_465170.1	ATP-dependent dsDNA exonuclease SbcC	p.Tyr828Phe		Yes	Yes	0	0	0	0	0	0	0	0	0	0	0	0	1	0	0	0	0	0	0	0	0	0	0	0	0	0	0	1
1693266	G	A	SNV	MODERATE	missense_variant	lmo1645	lmo1645	NP_465170.1	ATP-dependent dsDNA exonuclease SbcC	p.Ala593Val		Yes	Yes	0	0	0	0	0	0	0	0	0	0	0	1	0	0	0	0	0	0	0	0	0	0	0	0	0	0	0	1
1694674	C	T	SNV	MODERATE	missense_variant	lmo1645	lmo1645	NP_465170.1	ATP-dependent dsDNA exonuclease SbcC	p.Glu124Lys		Yes	Yes	0	0	0	0	0	0	0	0	0	0	0	1	0	0	0	0	0	0	0	0	0	0	0	0	0	0	0	1
1696433	G	A	SNV	MODERATE	missense_variant	lmo1647	lmo1647	NP_465172.1	1-acylglycerol-3-phosphate O-acyltransferase	p.Ala52Thr		Yes	Yes	0	0	0	0	0	0	0	0	0	0	0	0	0	0	0	0	0	0	0	0	1	0	0	0	0	0	0	1
1698482	C	T	SNV	MODERATE	missense_variant	lmo1650	lmo1650	NP_465175.1	hypothetical protein	p.Val58Ile		Yes	Yes	0	0	0	0	0	0	0	0	0	0	0	1	0	0	0	0	0	0	0	0	0	0	0	0	0	0	0	1
1698799	C	G	SNV	MODERATE	missense_variant	lmo1651	lmo1651	NP_465176.1	ABC transporter ATP-binding protein	p.Glu581Gln		Yes	Yes	13	0	0	0	0	0	0	0	0	0	0	1	0	0	0	0	0	0	0	0	0	0	0	0	0	0	0	1
1700954	C	T	SNV	MODERATE	missense_variant	lmo1652	lmo1652	NP_465177.1	ABC transporter ATP-binding protein	p.Ala447Thr		Yes	Yes	12	0	0	0	0	0	0	0	0	0	0	0	0	0	0	0	0	0	0	0	1	0	0	0	0	0	0	1
1701743	C	T	SNV	MODERATE	missense_variant	lmo1652	lmo1652	NP_465177.1	ABC transporter ATP-binding protein	p.Asp184Asn		Yes	Yes	12	0	0	0	0	0	0	0	0	0	0	1	0	0	0	0	0	0	0	0	0	0	0	0	0	0	0	1
1702009	C	T	SNV	MODERATE	missense_variant	lmo1652	lmo1652	NP_465177.1	ABC transporter ATP-binding protein	p.Arg95Gln		Yes	Yes	12	0	0	0	0	0	0	0	0	0	0	0	0	0	0	0	0	0	0	0	0	0	0	1	0	0	0	1
1715303	C	T	SNV	MODERATE	missense_variant	metK	lmo1664	NP_465189.1	S-adenosylmethionine synthetase	p.Ser378Asn		Yes	Yes	0	0	0	0	0	0	0	0	0	0	0	0	0	0	0	0	0	0	0	0	0	0	0	1	0	0	0	1
1717287	C	T	SNV	MODERATE	missense_variant	lmo1666	lmo1666	NP_465191.1	peptidoglycan-linked protein	p.Ser1681Asn		Yes	Yes	0	0	0	0	0	0	0	0	0	0	0	0	0	0	0	0	0	0	0	0	0	0	0	1	0	0	0	1
1717684	C	A	SNV	MODERATE	missense_variant	lmo1666	lmo1666	NP_465191.1	peptidoglycan-linked protein	p.Val1549Leu		Yes	Yes	0	0	0	0	0	0	0	0	0	0	0	0	0	0	0	0	0	0	0	0	0	0	0	1	0	0	0	1
1718731	T	A	SNV	MODERATE	missense_variant	lmo1666	lmo1666	NP_465191.1	peptidoglycan-linked protein	p.Thr1200Ser		Yes	Yes	0	0	0	0	0	0	0	0	0	0	0	1	0	0	0	0	0	0	0	0	0	0	0	0	0	0	0	1
1720338	G	A	SNV	MODERATE	missense_variant	lmo1666	lmo1666	NP_465191.1	peptidoglycan-linked protein	p.Ala664Val		Yes	Yes	0	0	0	0	0	0	0	0	0	0	0	0	0	0	0	0	0	0	0	0	1	0	0	0	0	0	0	1
1720705	C	A	SNV	MODERATE	missense_variant	lmo1666	lmo1666	NP_465191.1	peptidoglycan-linked protein	p.Val542Leu		Yes	Yes	0	0	0	0	0	0	0	0	0	0	0	0	0	0	0	0	0	0	0	0	0	0	0	1	0	0	0	1
1721341	T	C	SNV	MODERATE	missense_variant	lmo1666	lmo1666	NP_465191.1	peptidoglycan-linked protein	p.Ile330Val		Yes	Yes	0	0	0	0	0	0	0	0	0	0	0	1	0	0	0	0	0	0	0	0	0	0	0	0	0	0	0	1
1722175	T	C	SNV	MODERATE	missense_variant	lmo1666	lmo1666	NP_465191.1	peptidoglycan-linked protein	p.Lys52Glu		Yes	No	0	0	0	0	0	0	0	0	0	0	0	1	0	0	0	0	0	0	0	0	0	0	0	0	0	0	0	1
1723812	G	A	SNV	MODERATE	missense_variant	lmo1669	lmo1669	NP_465194.1	hypothetical protein	p.Ser104Phe		Yes	Yes	0	0	0	0	0	0	0	0	0	0	0	0	0	0	0	0	0	0	0	0	0	0	0	1	0	0	0	1
1724457	C	A	SNV	MODERATE	missense_variant	lmo1670	lmo1670	NP_465195.1	hypothetical protein	p.His88Asn		Yes	Yes	0	0	0	0	0	0	0	0	0	0	0	0	0	0	0	0	0	0	0	0	0	0	0	1	0	0	0	1
1726774	G	T	SNV	MODERATE	missense_variant	menE	lmo1672	NP_465197.1	O-succinylbenzoic acid--CoA ligase	p.Leu74Ile		Yes	Yes	2	0	0	0	0	0	0	0	0	0	0	1	0	0	0	0	0	0	0	0	0	0	0	0	0	0	0	1
1728143	T	C	SNV	MODERATE	missense_variant	lmo1674	lmo1674	NP_465199.1	prolyl aminopetidase	p.Glu170Gly		Yes	Yes	0	0	0	0	0	0	0	0	0	0	0	0	0	0	0	0	0	0	0	0	0	0	0	1	0	0	0	1
1729287	G	A	SNV	MODERATE	missense_variant	menD	lmo1675	NP_465200.1	2-succinyl-5-enolpyruvyl-6-hydroxy-3- cyclohexene-...	p.Ala370Val		Yes	Yes	0	0	0	0	0	0	0	0	0	0	0	0	0	0	0	0	0	0	0	0	1	0	0	0	0	0	0	1
1729527	A	G	SNV	MODERATE	missense_variant	menD	lmo1675	NP_465200.1	2-succinyl-5-enolpyruvyl-6-hydroxy-3- cyclohexene-...	p.Val290Ala		Yes	Yes	0	0	0	1	0	0	0	0	0	0	0	0	0	0	0	0	0	0	0	0	0	0	0	0	0	0	0	1
1729734	C	T	SNV	MODERATE	missense_variant	menD	lmo1675	NP_465200.1	2-succinyl-5-enolpyruvyl-6-hydroxy-3- cyclohexene-...	p.Gly221Asp		Yes	Yes	0	0	0	0	0	0	0	0	0	0	0	1	0	0	0	0	0	0	0	0	0	0	0	0	0	0	0	1
1732734	G	C	SNV	MODERATE	missense_variant	lmo1677	lmo1677	NP_465202.1	1,4-dihydroxy-2-naphthoate octaprenyltransferase	p.Leu260Phe		Yes	Yes	0	0	0	0	0	0	0	0	0	0	0	0	0	0	0	0	0	0	0	0	1	0	0	0	0	0	0	1
1734066	C	T	SNV	MODERATE	missense_variant	lmo1678	lmo1678	NP_465203.1	bifunctional homocysteine S-methyltransferase/5,10...	p.Met238Ile		Yes	Yes	0	0	0	0	0	0	1	0	0	0	0	0	0	0	0	0	0	0	0	0	0	0	0	0	0	0	0	1
1736525	A	T	SNV	MODERATE	missense_variant	lmo1680	lmo1680	NP_465205.1	cystathionine gamma-synthase	p.Leu181Ile		Yes	Yes	2	0	0	0	0	0	0	0	0	0	0	1	0	0	0	0	0	0	0	0	0	0	0	0	0	0	0	1
1736996	C	T	SNV	MODERATE	missense_variant	lmo1680	lmo1680	NP_465205.1	cystathionine gamma-synthase	p.Val24Ile		Yes	No	2	0	0	0	0	0	0	0	0	0	0	0	0	0	0	0	0	0	0	0	1	0	0	0	0	0	0	1
1738867	G	A	SNV	MODERATE	missense_variant	lmo1681	lmo1681	NP_465206.1	5-methyltetrahydropteroyltriglutamate-- homocystei...	p.Ala173Val		Yes	Yes	0	0	0	0	0	0	0	0	0	0	0	0	0	0	0	0	0	0	0	0	0	0	0	1	0	0	0	1
1739808	C	A	SNV	MODERATE	missense_variant	lmo1682	lmo1682	NP_465207.1	transporter	p.Ala348Ser		Yes	Yes	0	0	0	0	0	0	1	0	0	0	0	0	0	0	0	0	0	0	0	0	0	0	0	0	0	0	0	1
1740396	C	T	SNV	MODERATE	missense_variant	lmo1682	lmo1682	NP_465207.1	transporter	p.Ala152Thr		Yes	Yes	0	0	0	0	0	0	0	0	0	0	0	1	0	0	0	0	0	0	0	0	0	0	0	0	0	0	0	1
1749159	A	T	SNV	MODERATE	missense_variant	lmo1684	lmo1684	NP_465209.1	glycerate dehydrogenase	p.Phe192Tyr		Yes	Yes	2	0	0	0	0	0	0	0	0	0	0	0	0	0	0	0	0	0	0	0	0	0	0	1	0	0	0	1
1749901	A	T	SNV	MODERATE	missense_variant	gsaB	lmo1685	NP_465210.1	glutamate-1-semialdehyde aminotransferase	p.Lys8Asn		Yes	Yes	1	0	0	0	0	0	0	0	0	0	0	1	0	0	0	0	0	0	0	0	0	0	0	0	0	0	0	1
1750838	G	A	SNV	MODERATE	missense_variant	gsaB	lmo1685	NP_465210.1	glutamate-1-semialdehyde aminotransferase	p.Glu321Lys		Yes	Yes	1	0	0	0	0	0	0	0	0	0	0	0	0	0	0	0	0	0	0	0	0	0	0	1	0	0	0	1
1753705	T	A	SNV	MODERATE	missense_variant	lmo1688	lmo1688	NP_465213.1	enoyl-ACP reductase	p.Glu46Val		Yes	Yes	7	0	0	0	0	0	1	0	0	0	0	0	0	0	0	0	0	0	0	0	0	0	0	0	0	0	0	1
1754828	C	T	SNV	MODERATE	missense_variant	lmo1689	lmo1689	NP_465214.1	A/G-specific adenine glycosylase	p.Glu39Lys		Yes	Yes	0	0	0	0	0	0	0	0	0	0	0	0	0	0	0	0	1	0	0	0	0	0	0	0	0	0	0	1
1760301	T	A	SNV	MODERATE	missense_variant	lmo1695	lmo1695	NP_465220.1	hypothetical protein	p.Ile331Phe		Yes	Yes	0	0	0	0	0	0	0	0	0	0	0	0	0	0	0	0	0	0	0	1	0	0	0	0	0	0	0	1
1760678	G	A	SNV	MODERATE	missense_variant	lmo1695	lmo1695	NP_465220.1	hypothetical protein	p.Thr205Met		Yes	Yes	0	0	0	0	0	0	0	0	0	0	0	1	0	0	0	0	0	0	0	0	0	0	0	0	0	0	0	1
1763747	C	T	SNV	MODERATE	missense_variant	lmo1698	lmo1698	NP_465223.1	ribosomal-protein-alanine N-acetyltransferase	p.Arg2Gln		Yes	Yes	1	0	0	0	0	0	0	0	0	0	0	1	0	0	0	0	0	0	0	0	0	0	0	0	0	0	0	1
1765161	C	T	SNV	MODERATE	missense_variant	lmo1701	lmo1701	NP_465226.1	hypothetical protein	p.Ala104Thr		Yes	Yes	0	0	0	0	0	0	0	0	0	0	0	1	0	0	0	0	0	0	0	0	0	0	0	0	0	0	0	1
1766300	T	A	SNV	MODERATE	missense_variant	lmo1703	lmo1703	NP_465228.1	RNA methyltransferase	p.Lys332Ile		Yes	Yes	1	0	0	0	0	0	0	0	0	0	0	1	0	0	0	0	0	0	0	0	0	0	0	0	0	0	0	1
1767170	C	T	SNV	MODERATE	missense_variant	lmo1703	lmo1703	NP_465228.1	RNA methyltransferase	p.Gly42Asp		Yes	Yes	1	0	0	0	0	0	0	0	0	0	0	1	0	0	0	0	0	0	0	0	0	0	0	0	0	0	0	1
1767666	A	G	SNV	MODERATE	missense_variant	lmo1704	lmo1704	NP_465229.1	hypothetical protein	p.Met25Thr		Yes	Yes	1	0	0	0	0	0	0	0	0	0	0	0	0	0	0	0	0	0	0	0	1	0	0	0	0	0	0	1
1770211	C	T	SNV	MODERATE	missense_variant	lmo1708	lmo1708	NP_465233.1	aminoglycoside N3'-acetyltransferase	p.Val106Ile		Yes	Yes	0	0	0	0	0	0	0	0	0	0	0	0	0	0	0	0	0	0	0	0	1	0	0	0	0	0	0	1
1770932	G	C	SNV	MODERATE	missense_variant	lmo1709	lmo1709	NP_465234.1	methionine aminopeptidase	p.Leu159Val		Yes	Yes	2	1	0	0	0	0	0	0	0	0	0	0	0	0	0	0	0	0	0	0	0	0	0	0	0	0	0	1
1784610	C	T	SNV	MODERATE	missense_variant	lmo1722	lmo1722	NP_465247.1	ATP-dependent RNA helicase	p.Gly397Arg		Yes	Yes	3	0	0	0	0	0	0	0	0	0	0	0	0	0	0	0	0	0	0	0	1	0	0	0	0	0	0	1
1788097	G	T	SNV	MODERATE	missense_variant	lmo1726	lmo1726	NP_465251.1	hypothetical protein	p.Pro219Gln		Yes	Yes	1	0	0	0	0	0	0	0	0	1	0	0	0	0	0	0	0	0	0	0	0	0	0	0	0	1	0	2
1788535	G	C	SNV	MODERATE	missense_variant	lmo1726	lmo1726	NP_465251.1	hypothetical protein	p.Ala73Gly		Yes	Yes	1	0	0	0	0	0	0	0	0	0	0	1	0	0	0	0	0	0	0	0	0	0	0	0	0	0	0	1
1790784	T	C	SNV	MODERATE	missense_variant	lmo1728	lmo1728	NP_465253.1	cellobiose phosphorylase	p.Lys768Glu		Yes	Yes	0	0	0	0	0	1	0	0	0	0	0	0	0	0	0	0	0	0	0	0	0	0	0	0	0	0	0	1
1791540	C	T	SNV	MODERATE	missense_variant	lmo1728	lmo1728	NP_465253.1	cellobiose phosphorylase	p.Ala516Thr		Yes	Yes	0	0	0	0	0	0	0	0	0	0	0	1	0	0	0	0	0	0	0	0	0	0	0	0	0	0	0	1
1792007	G	A	SNV	MODERATE	missense_variant	lmo1728	lmo1728	NP_465253.1	cellobiose phosphorylase	p.Ala360Val		Yes	Yes	0	0	0	0	0	0	0	0	0	0	0	1	0	0	0	0	0	0	0	0	0	0	0	0	0	0	0	1
1792932	G	A	SNV	MODERATE	missense_variant	lmo1728	lmo1728	NP_465253.1	cellobiose phosphorylase	p.His52Tyr		Yes	Yes	0	0	0	0	0	0	0	0	0	0	0	1	0	0	0	0	0	0	0	0	0	0	0	0	0	0	0	1
1793297	T	C	SNV	MODERATE	missense_variant	lmo1729	lmo1729	NP_465254.1	beta-glucosidase	p.Ile653Val		Yes	Yes	1	0	0	0	0	0	0	0	0	0	0	0	0	0	0	0	0	0	0	0	0	0	0	1	0	0	0	1
1794328	T	A	SNV	MODERATE	missense_variant	lmo1729	lmo1729	NP_465254.1	beta-glucosidase	p.His309Leu		Yes	Yes	1	0	0	0	0	0	0	0	0	0	0	1	0	0	0	0	0	0	0	0	0	0	0	0	0	0	0	1
1796474	G	A	SNV	MODERATE	missense_variant	lmo1730	lmo1730	NP_465255.1	sugar ABC transporter substrate-binding protein	p.Ser265Asn		Yes	Yes	4	0	1	0	0	0	0	0	0	0	1	0	0	0	0	0	0	0	0	0	0	0	0	0	0	0	0	2
1799397	C	T	SNV	MODERATE	missense_variant	gltD	lmo1733	NP_465258.1	glutamate synthase subunit beta	p.Gly282Glu		Yes	Yes	0	0	0	0	0	0	0	0	0	0	0	1	0	0	0	0	0	0	0	0	0	0	0	0	0	0	0	1
1800750	G	A	SNV	MODERATE	missense_variant	lmo1734	lmo1734	NP_465259.1	glutamate synthase large subunit	p.His1367Tyr		Yes	Yes	0	0	0	0	0	0	0	0	0	0	0	1	0	0	0	0	0	0	0	0	0	0	0	0	0	0	0	1
1802400	G	A	SNV	MODERATE	missense_variant	lmo1734	lmo1734	NP_465259.1	glutamate synthase large subunit	p.Leu817Phe		Yes	Yes	0	0	0	0	0	0	0	0	0	0	0	1	0	0	0	0	0	0	0	0	0	0	0	0	0	0	0	1
1806187	G	A	SNV	MODERATE	missense_variant	lmo1736	lmo1736	NP_465261.1	hypothetical protein	p.Ala86Val		Yes	Yes	0	0	0	0	0	0	0	0	0	0	0	1	0	0	0	0	0	0	0	0	0	0	0	0	0	0	0	1
1806193	A	G	SNV	MODERATE	missense_variant	lmo1736	lmo1736	NP_465261.1	hypothetical protein	p.Leu84Ser		Yes	Yes	0	0	0	0	0	0	0	0	0	0	0	1	0	0	0	0	0	0	0	0	0	0	0	0	0	0	0	1
1811253	G	A	SNV	MODERATE	missense_variant	adeC	lmo1742	NP_465267.1	adenine deaminase	p.Ala570Val		Yes	Yes	0	0	0	0	0	0	0	0	0	0	0	0	0	0	0	0	0	0	0	0	0	0	0	1	0	0	0	1
1812865	C	T	SNV	MODERATE	missense_variant	adeC	lmo1742	NP_465267.1	adenine deaminase	p.Val33Ile		Yes	Yes	0	0	0	0	0	0	0	0	0	0	0	0	0	0	0	0	0	0	0	0	1	0	0	0	0	0	0	1
1814280	T	C	SNV	MODERATE	missense_variant	lmo1744	lmo1744	NP_465269.1	hypothetical protein	p.Glu18Gly		Yes	Yes	0	0	0	0	0	0	0	0	0	0	0	1	0	0	0	0	0	0	0	0	0	0	0	0	0	0	0	1
1816503	G	A	SNV	MODERATE	missense_variant	lmo1746	lmo1746	NP_465271.1	ABC transporter permease	p.Ala207Val		Yes	Yes	1	0	0	0	0	0	0	0	0	0	0	1	0	0	0	0	0	0	0	0	0	0	0	0	0	0	0	1
1817219	C	T	SNV	MODERATE	missense_variant	lmo1747	lmo1747	NP_465272.1	ABC transporter ATP-binding protein	p.Glu221Lys		Yes	Yes	58	0	0	0	0	0	0	0	0	0	0	0	0	0	0	0	0	0	0	0	0	1	0	0	0	0	0	1
1817674	C	T	SNV	MODERATE	missense_variant	lmo1747	lmo1747	NP_465272.1	ABC transporter ATP-binding protein	p.Gly69Glu		Yes	Yes	58	0	0	0	0	0	0	0	0	0	0	0	0	0	1	0	0	0	0	0	0	0	0	0	0	0	0	1
1818465	C	T	SNV	MODERATE	missense_variant	lmo1748	lmo1748	NP_465273.1	hypothetical protein	p.Gly18Arg		Yes	Yes	0	0	0	0	0	0	0	0	0	0	0	0	0	0	0	0	0	0	0	0	0	0	0	1	0	0	0	1
1828732	C	T	SNV	MODERATE	missense_variant	ligA	lmo1758	NP_465283.1	NAD-dependent DNA ligase LigA	p.Val409Ile		Yes	Yes	0	0	0	0	0	0	0	0	0	0	0	0	0	0	0	0	0	0	0	0	1	0	0	0	0	0	0	1
1833389	C	A	SNV	MODERATE	missense_variant	lmo1761	lmo1761	NP_465286.1	sodium-dependent transporter	p.Leu89Ile		Yes	Yes	0	0	0	0	0	0	0	0	0	0	0	0	0	0	0	0	0	0	0	0	0	0	0	1	0	0	0	1
1834020	C	T	SNV	MODERATE	missense_variant	lmo1761	lmo1761	NP_465286.1	sodium-dependent transporter	p.Pro299Leu		Yes	Yes	0	0	0	0	0	0	0	0	0	0	0	0	0	0	0	0	0	0	0	0	0	0	0	1	0	0	0	1
1839110	C	T	SNV	MODERATE	missense_variant	purM	lmo1767	NP_465292.1	phosphoribosylaminoimidazole synthetase	p.Ser185Asn		Yes	Yes	0	0	0	0	0	0	0	0	0	0	0	1	0	0	0	0	0	0	0	0	0	0	0	0	0	0	0	1
1843665	G	A	SNV	MODERATE	missense_variant	purL	lmo1770	NP_465295.1	phosphoribosylformylglycinamidine synthase I	p.His109Tyr		Yes	Yes	0	0	0	0	0	0	0	0	0	0	0	1	0	0	0	0	0	0	0	0	0	0	0	0	0	0	0	1
1843961	C	T	SNV	MODERATE	missense_variant	purL	lmo1770	NP_465295.1	phosphoribosylformylglycinamidine synthase I	p.Gly10Asp		Yes	No	0	0	0	0	0	0	0	0	0	1	0	0	0	0	0	0	0	0	0	0	0	0	0	0	0	0	0	1
1844489	T	C	SNV	MODERATE	missense_variant	purC	lmo1772	NP_465297.1	phosphoribosylaminoimidazole-succinocarboxamide sy...	p.Lys159Glu		Yes	Yes	0	0	0	0	0	0	0	0	0	0	0	0	0	0	0	0	0	0	0	0	0	0	0	1	0	0	0	1
1844771	T	C	SNV	MODERATE	missense_variant	purC	lmo1772	NP_465297.1	phosphoribosylaminoimidazole-succinocarboxamide sy...	p.Ile65Val		Yes	Yes	0	0	0	0	0	0	1	0	0	0	0	0	0	0	0	0	0	0	0	0	0	0	0	0	0	0	0	1
1854961	G	A	SNV	MODERATE	missense_variant	lmo1778	lmo1778	NP_465303.1	ABC transporter ATP-binding protein	p.Glu72Lys		Yes	Yes	58	0	0	0	0	0	0	0	0	0	0	0	0	0	0	0	0	0	0	0	1	0	0	1	0	0	0	2
1857264	G	A	SNV	MODERATE	missense_variant	lmo1781	lmo1781	NP_465306.1	hypothetical protein	p.Thr170Ile		Yes	Yes	0	0	0	0	0	0	0	0	0	0	0	0	0	0	0	0	0	0	0	0	0	0	0	1	0	0	0	1
1857856	G	A	SNV	MODERATE	missense_variant	lmo1782	lmo1782	NP_465307.1	3'-exo-deoxyribonuclease	p.Val1Met		Yes	Yes	0	0	0	0	0	0	0	0	0	0	0	0	0	0	0	0	0	0	0	0	0	0	0	1	0	0	0	1
1860240	G	C	SNV	MODERATE	missense_variant	inlC	lmo1786	NP_465311.1	internalin C	p.Ala284Gly		Yes	Yes	8	0	0	0	0	0	0	0	0	0	0	0	0	0	0	0	0	0	0	0	0	0	0	1	0	0	0	1
1860576	T	C	SNV	MODERATE	missense_variant	inlC	lmo1786	NP_465311.1	internalin C	p.Lys172Arg		Yes	Yes	8	0	0	0	0	0	0	0	0	0	0	0	0	0	0	0	0	0	0	0	0	0	0	1	0	0	0	1
1862723	G	A	SNV	MODERATE	missense_variant	lmo1788	lmo1788	NP_465313.1	transcriptional regulator	p.Ala89Thr		Yes	Yes	0	0	0	0	0	0	0	0	0	0	0	1	0	0	0	0	0	0	0	0	0	0	0	0	0	0	0	1
1863083	C	A	SNV	MODERATE	missense_variant	lmo1789	lmo1789	NP_465314.1	hypothetical protein	p.Ala64Glu		Yes	Yes	0	1	0	0	0	0	0	0	0	0	0	0	0	0	0	0	0	0	0	0	0	0	0	0	0	0	0	1
1863795	G	A	SNV	MODERATE	missense_variant	lmo1790	lmo1790	NP_465315.1	hypothetical protein	p.Glu99Lys		Yes	Yes	0	0	0	0	0	0	0	0	0	0	0	0	0	0	0	0	0	0	0	0	0	0	0	1	0	0	0	1
1863856	T	C	SNV	MODERATE	missense_variant	lmo1790	lmo1790	NP_465315.1	hypothetical protein	p.Val119Ala		Yes	Yes	0	0	0	0	0	0	0	0	0	0	0	0	0	0	0	0	0	0	0	0	0	0	0	1	0	0	0	1
1863861	A	G	SNV	MODERATE	missense_variant	lmo1790	lmo1790	NP_465315.1	hypothetical protein	p.Ile121Val		Yes	Yes	0	0	0	0	0	0	0	0	0	0	0	0	0	0	0	0	0	0	0	0	0	0	0	1	0	0	0	1
1864261	A	G	SNV	MODERATE	missense_variant	lmo1791	lmo1791	NP_465316.1	hypothetical protein	p.Ile126Thr		Yes	Yes	0	0	0	0	0	0	0	0	0	0	0	1	0	0	0	0	0	0	0	0	0	0	0	0	0	0	0	1
1866406	T	C	SNV	MODERATE	missense_variant	lmo1795	lmo1795	NP_465320.1	hypothetical protein	p.Gln222Arg		Yes	Yes	0	0	0	0	0	0	0	0	0	0	0	0	0	0	0	0	0	0	0	0	0	0	0	1	0	0	0	1
1866421	G	A	SNV	MODERATE	missense_variant	lmo1795	lmo1795	NP_465320.1	hypothetical protein	p.Pro217Leu		Yes	Yes	0	0	0	0	0	0	0	0	0	0	0	0	0	0	0	0	0	0	0	0	0	0	0	1	0	0	0	1
1869136	C	A	SNV	MODERATE	missense_variant	lmo1798	lmo1798	NP_465323.1	hypothetical protein	p.Ala109Ser		Yes	Yes	0	0	0	0	0	0	0	0	0	0	0	0	0	0	0	0	0	0	0	0	0	0	0	1	0	0	0	1
1869695	C	A	SNV	MODERATE	missense_variant	lmo1799	lmo1799	NP_465324.1	peptidoglycan binding protein	p.Gly850Val		Yes	Yes	0	0	0	0	0	0	0	0	0	0	0	0	0	0	0	0	0	0	0	0	0	0	0	1	0	0	0	1
1874228	C	T	SNV	MODERATE	missense_variant	ffh	lmo1801	NP_465326.1	signal recognition particle protein Ffh	p.Gly297Ser		Yes	Yes	0	0	0	0	0	0	0	0	0	0	0	0	0	0	0	0	0	0	0	0	0	0	0	0	1	0	0	1
1877123	T	C	SNV	MODERATE	missense_variant	smc	lmo1804	NP_465329.1	chromosome condensation protein Smc	p.Thr1005Ala		Yes	Yes	0	0	0	0	0	0	0	0	0	0	0	1	0	0	0	0	0	0	0	0	0	0	0	0	0	0	0	1
1877543	G	A	SNV	MODERATE	missense_variant	smc	lmo1804	NP_465329.1	chromosome condensation protein Smc	p.His865Tyr		Yes	Yes	0	0	0	0	0	0	0	0	0	0	0	1	0	0	0	0	0	0	0	0	0	0	0	0	0	0	0	1
1877624	T	C	SNV	MODERATE	missense_variant	smc	lmo1804	NP_465329.1	chromosome condensation protein Smc	p.Thr838Ala		Yes	Yes	0	0	0	0	0	0	0	0	0	0	0	1	0	0	0	0	0	0	0	0	0	0	0	0	0	0	0	1
1882439	C	A	SNV	MODERATE	missense_variant	fabD	lmo1808	NP_465333.1	ACP S-malonyltransferase	p.Ala211Ser		Yes	Yes	0	0	0	0	0	0	0	0	0	0	0	0	0	0	0	0	0	0	0	0	0	0	0	1	0	0	0	1
1883130	G	T	SNV	MODERATE	missense_variant	plsX	lmo1809	NP_465334.1	glycerol-3-phosphate acyltransferase PlsX	p.Gln316Lys		Yes	No	0	0	0	0	0	0	0	0	0	0	0	0	0	0	0	0	0	0	0	0	1	0	0	0	0	0	0	1
1884523	A	T	SNV	MODERATE	missense_variant	lmo1810	lmo1810	NP_465335.1	fatty acid biosynthesis transcriptional regulator	p.Ile48Asn		Yes	Yes	0	0	0	0	0	0	0	1	0	0	0	0	0	0	0	0	0	0	0	0	0	0	0	0	0	0	0	1
1886140	G	A	SNV	MODERATE	missense_variant	lmo1811	lmo1811	NP_465336.1	ATP-dependent DNA helicase RecG	p.Ser252Phe		Yes	Yes	0	0	0	0	0	0	0	0	0	0	0	0	0	0	0	0	0	0	0	0	0	0	0	1	0	0	0	1
1889067	G	T	SNV	MODERATE	missense_variant	lmo1814	lmo1814	NP_465339.1	hypothetical protein	p.Gln403Lys		Yes	Yes	0	0	0	0	0	0	0	0	0	0	0	0	0	0	0	0	0	0	0	0	0	0	0	1	0	0	0	1
1890117	C	G	SNV	MODERATE	missense_variant	lmo1814	lmo1814	NP_465339.1	hypothetical protein	p.Gly53Arg		Yes	Yes	0	1	0	0	0	0	0	0	0	0	0	0	0	0	0	0	0	0	0	0	0	0	0	0	0	0	0	1
1890243	A	G	SNV	MODERATE	missense_variant	lmo1814	lmo1814	NP_465339.1	hypothetical protein	p.Phe11Leu		Yes	Yes	0	0	0	0	0	0	0	0	0	0	0	0	0	0	0	0	0	0	0	0	1	0	0	0	0	0	0	1
1893022	C	A	SNV	MODERATE	missense_variant	lmo1819	lmo1819	NP_465344.1	ribosome-associated GTPase	p.Asp153Tyr		Yes	Yes	1	0	0	0	0	0	0	0	0	0	0	1	0	0	0	0	0	0	0	0	0	0	0	0	0	0	0	1
1896886	T	C	SNV	MODERATE	missense_variant	lmo1822	lmo1822	NP_465347.1	RNA-binding Sun protein	p.Lys231Glu		Yes	Yes	0	0	0	0	0	0	0	0	0	0	0	1	0	0	0	0	0	0	0	0	0	0	0	0	0	0	0	1
1900825	C	T	SNV	MODERATE	missense_variant	priA	lmo1824	NP_465349.1	primosome assembly protein PriA	p.Arg33His		Yes	Yes	0	0	0	0	0	0	0	0	0	0	0	0	0	0	0	0	0	0	0	1	0	0	0	0	0	0	0	1
1903349	G	A	SNV	MODERATE	missense_variant	lmo1828	lmo1828	NP_465353.1	hypothetical protein	p.Ala216Val		Yes	Yes	0	0	0	0	0	0	0	0	0	0	0	0	0	0	0	0	0	0	0	0	0	0	0	1	0	0	0	1
1904278	C	A	SNV	MODERATE	missense_variant	lmo1829	lmo1829	NP_465354.1	fibronectin-binding proteins	p.Arg43Ser		Yes	Yes	0	0	0	0	0	0	0	0	0	0	0	0	0	0	0	0	0	0	0	0	1	0	0	0	0	0	0	1
1905269	C	T	SNV	MODERATE	missense_variant	lmo1829	lmo1829	NP_465354.1	fibronectin-binding proteins	p.Ala373Val		Yes	Yes	0	0	0	0	0	0	0	0	0	0	0	0	0	0	0	0	0	0	0	0	0	0	0	1	0	0	0	1
1907267	T	C	SNV	MODERATE	missense_variant	pyrF	lmo1832	NP_465357.1	orotidine 5'-phosphate decarboxylase	p.Asn218Ser		Yes	Yes	0	0	0	0	0	0	0	0	0	0	0	0	0	0	0	0	0	0	0	0	0	0	0	1	0	0	0	1
1908506	C	T	SNV	MODERATE	missense_variant	pyrD	lmo1833	NP_465358.1	dihydroorotate dehydrogenase	p.Val109Ile		Yes	Yes	0	0	0	0	0	0	0	0	0	0	0	0	0	0	0	0	0	0	0	0	1	0	0	0	0	0	0	1
1909497	G	A	SNV	MODERATE	missense_variant	pyrDII	lmo1834	NP_465359.1	dihydroorotate dehydrogenase electron transfer sub...	p.Ser32Leu		Yes	Yes	0	0	0	0	0	0	0	0	0	0	0	0	0	0	0	0	0	0	0	0	0	0	0	1	0	0	0	1
1916786	G	T	SNV	MODERATE	missense_variant	pyrP	lmo1839	NP_465364.1	uracil permease	p.Gln223Lys		Yes	Yes	0	0	0	0	0	0	0	0	0	0	0	0	0	0	0	0	0	0	0	0	0	1	0	0	0	0	0	1
1917631	T	C	SNV	MODERATE	missense_variant	pyrR	lmo1840	NP_465365.1	bifunctional pyrimidine regulatory protein PyrR ur...	p.Thr168Ala		Yes	Yes	0	0	0	0	0	0	0	0	0	0	0	0	0	0	0	0	0	0	0	0	0	0	0	0	1	0	0	1
1919248	C	G	SNV	MODERATE	missense_variant	lmo1842	lmo1842	NP_465367.1	hypothetical protein	p.Pro190Ala		Yes	Yes	0	0	0	0	0	0	0	0	0	0	0	0	0	0	0	0	0	0	0	0	1	0	0	0	0	0	0	1
1919489	G	T	SNV	MODERATE	missense_variant	lmo1842	lmo1842	NP_465367.1	hypothetical protein	p.Arg270Ile		Yes	Yes	0	0	0	0	0	0	0	0	0	0	0	1	0	0	0	0	0	0	0	0	0	0	0	0	0	0	0	1
1920312	G	A	SNV	MODERATE	missense_variant	lmo1843	lmo1843	NP_465368.1	hypothetical protein	p.Thr42Met		Yes	Yes	2	0	0	0	0	0	0	0	0	0	0	0	0	0	0	0	0	0	0	0	1	0	0	0	0	0	0	1
1921349	G	A	SNV	MODERATE	missense_variant	lmo1845	lmo1845	NP_465370.1	hypothetical protein	p.Ser306Leu		Yes	Yes	2	0	0	0	0	0	0	0	0	0	0	0	0	0	0	0	0	1	0	0	0	0	0	0	0	0	0	1
1923396	A	G	SNV	MODERATE	missense_variant	lmo1846	lmo1846	NP_465371.1	multidrug transporter	p.Ile320Val		Yes	Yes	2	0	0	0	0	0	0	0	0	0	0	0	0	0	0	0	0	0	0	0	0	0	0	0	1	0	0	1
1923886	T	C	SNV	MODERATE	missense_variant	lmo1847	lmo1847	NP_465372.1	metal ABC transporter	p.Asp291Gly		Yes	Yes	2	0	0	0	0	0	0	0	0	0	0	0	0	0	0	0	0	0	0	0	0	0	0	1	0	0	0	1
1924692	T	A	SNV	MODERATE	missense_variant	lmo1847	lmo1847	NP_465372.1	metal ABC transporter	p.Gln22His		Yes	Yes	2	0	0	0	0	0	0	0	0	0	0	1	0	0	0	0	0	0	0	0	0	0	0	0	0	0	0	1
1924933	C	T	SNV	MODERATE	missense_variant	lmo1848	lmo1848	NP_465373.1	metal ABC transporter permease	p.Val222Ile		Yes	Yes	2	0	0	0	0	0	0	0	0	0	0	0	0	0	0	0	0	0	0	0	0	0	0	1	0	0	0	1
1925686	G	T	SNV	MODERATE	missense_variant	lmo1849	lmo1849	NP_465374.1	metal ABC transporter ATP-binding protein	p.His213Asn		Yes	Yes	60	0	0	0	0	0	0	0	0	0	0	0	0	0	0	0	0	0	0	0	0	0	0	1	0	0	0	1
1925878	C	T	SNV	MODERATE	missense_variant	lmo1849	lmo1849	NP_465374.1	metal ABC transporter ATP-binding protein	p.Ala149Thr		Yes	Yes	60	0	0	0	0	0	0	0	0	0	0	0	0	0	0	0	0	0	0	0	0	0	0	0	1	0	0	1
1927341	G	C	SNV	MODERATE	missense_variant	lmo1851	lmo1851	NP_465376.1	carboxy-terminal processing proteinase	p.Thr362Ser		Yes	Yes	0	0	0	0	0	0	0	0	0	0	0	0	0	0	0	0	0	0	0	0	0	0	0	1	0	0	0	1
1932060	T	C	SNV	MODERATE	missense_variant	lmo1855	lmo1855	NP_465380.1	D-alanyl-D-alanine carboxypeptidase	p.Ile69Met		Yes	Yes	0	0	0	0	0	0	0	0	0	0	0	0	0	0	0	0	0	0	0	1	0	0	0	0	0	0	0	1
1932883	A	T	SNV	MODERATE	missense_variant	deoD	lmo1856	NP_465381.1	purine nucleoside phosphorylase	p.Phe48Tyr		Yes	Yes	0	0	0	0	0	0	0	0	0	0	0	1	0	0	0	0	0	0	0	0	0	0	0	0	0	0	0	1
1933997	G	A	SNV	MODERATE	missense_variant	lmo1858	lmo1858	NP_465383.1	dehydrogenase	p.Thr81Ile		Yes	Yes	0	0	0	0	0	0	0	0	0	0	0	1	0	0	0	0	0	0	0	0	0	0	0	0	0	0	0	1
1936010	T	G	SNV	MODERATE	missense_variant	lmo1862	lmo1862	NP_465387.1	hypothetical protein	p.Asp247Ala		Yes	Yes	1	0	0	0	0	0	0	0	0	0	0	1	0	0	0	0	0	0	0	0	0	0	0	0	0	0	0	1
1936437	C	T	SNV	MODERATE	missense_variant	lmo1862	lmo1862	NP_465387.1	hypothetical protein	p.Val105Ile		Yes	Yes	1	0	0	0	0	0	0	0	0	0	0	1	0	0	0	0	0	0	0	0	0	0	0	0	0	0	0	1
1936441	T	A	SNV	MODERATE	missense_variant	lmo1862	lmo1862	NP_465387.1	hypothetical protein	p.Glu103Asp		Yes	Yes	1	0	0	0	0	0	0	0	0	0	0	1	0	0	0	0	0	0	0	0	0	0	0	0	0	0	0	1
1936722	T	C	SNV	MODERATE	missense_variant	lmo1862	lmo1862	NP_465387.1	hypothetical protein	p.Thr10Ala		Yes	Yes	1	0	0	0	0	0	0	0	0	0	0	0	0	0	0	0	0	0	0	0	0	0	0	1	0	0	0	1
1938343	G	A	SNV	MODERATE	missense_variant	lmo1864	lmo1864	NP_465389.1	hemolysin	p.Met187Ile		Yes	Yes	0	0	0	0	0	0	0	0	0	1	0	0	0	0	0	0	0	0	0	0	0	0	0	0	0	1	0	2
1940561	G	A	SNV	MODERATE	missense_variant	lmo1867	lmo1867	NP_465392.1	pyruvate phosphate dikinase	p.Ser188Asn		Yes	Yes	0	0	0	0	0	0	0	0	0	0	0	1	0	0	0	0	0	0	0	0	0	0	0	0	0	0	0	1
1943057	T	C	SNV	MODERATE	missense_variant	lmo1868	lmo1868	NP_465393.1	hypothetical protein	p.Glu3Gly		Yes	Yes	0	0	0	0	0	0	0	0	0	0	0	1	0	0	0	0	0	0	0	0	0	0	0	0	0	0	0	1
1943360	C	A	SNV	MODERATE	missense_variant	lmo1869	lmo1869	NP_465394.1	hypothetical protein	p.Arg231Leu		Yes	Yes	0	0	0	0	0	0	0	0	0	0	0	1	0	0	0	0	0	0	0	0	0	0	0	0	0	0	0	1
1946253	C	A	SNV	MODERATE	missense_variant	lmo1871	lmo1871	NP_465396.1	phosphoglucomutase	p.Gly56Val		Yes	Yes	0	0	0	0	0	0	0	0	0	0	0	0	0	0	0	0	0	0	0	0	0	0	0	1	0	0	0	1
1946940	C	A	SNV	MODERATE	missense_variant	lmo1872	lmo1872	NP_465397.1	methyltransferase	p.Ala142Ser		Yes	Yes	0	0	0	0	0	0	0	0	0	0	0	1	0	0	0	0	0	0	0	0	0	0	0	0	0	0	0	1
1950562	T	C	SNV	MODERATE	missense_variant	lmo1875	lmo1875	NP_465400.1	ABC transporter ATP-binding protein	p.Ile68Val		Yes	Yes	3	0	0	0	0	0	0	0	0	0	0	0	0	0	0	0	0	0	0	0	0	0	0	1	0	0	0	1
1951331	C	T	SNV	MODERATE	missense_variant	lmo1877	lmo1877	NP_465401.1	formyl-tetrahydrofolate synthetase	p.Val412Ile		Yes	Yes	0	0	0	0	0	0	0	0	0	0	0	0	0	0	0	0	0	0	0	0	0	0	0	0	1	0	0	1
1951493	C	A	SNV	MODERATE	missense_variant	lmo1877	lmo1877	NP_465401.1	formyl-tetrahydrofolate synthetase	p.Ala358Ser		Yes	Yes	0	0	0	0	0	0	0	0	0	0	0	0	0	0	0	0	0	0	0	0	1	0	0	0	0	0	0	1
1952507	C	T	SNV	MODERATE	missense_variant	lmo1877	lmo1877	NP_465401.1	formyl-tetrahydrofolate synthetase	p.Val20Ile		No	No	0	0	0	0	0	0	0	0	0	0	0	1	0	0	0	0	0	0	0	0	0	0	0	0	0	0	0	1
1954367	T	C	SNV	MODERATE	missense_variant	lmo1881	lmo1881	NP_465405.1	5'-3' exonuclease	p.Glu254Gly		Yes	Yes	1	0	1	0	0	0	0	0	0	0	1	0	0	0	0	0	0	0	0	0	0	0	0	0	0	0	0	2
1954491	C	T	SNV	MODERATE	missense_variant	lmo1881	lmo1881	NP_465405.1	5'-3' exonuclease	p.Glu213Lys		Yes	Yes	1	0	0	0	0	0	0	0	0	0	0	0	0	0	0	0	0	0	0	0	0	0	0	1	0	0	0	1
1958293	T	C	SNV	MODERATE	missense_variant	lmo1885	lmo1885	NP_465409.1	xanthine phosphoribosyltransferase	p.Ile150Val		Yes	Yes	1	0	0	0	0	0	0	0	0	0	0	1	0	0	0	0	0	0	0	0	0	0	0	0	0	0	0	1
1958518	G	T	SNV	MODERATE	missense_variant	lmo1885	lmo1885	NP_465409.1	xanthine phosphoribosyltransferase	p.Pro75Thr		Yes	Yes	1	0	1	0	0	0	0	0	0	0	1	0	0	0	0	0	0	0	0	0	0	0	0	0	0	0	0	2
1960309	C	T	SNV	MODERATE	missense_variant	lmo1886	lmo1886	NP_465410.1	carboxypeptidase	p.Met56Ile		Yes	Yes	0	0	0	0	0	0	0	0	0	0	0	0	0	0	0	0	0	0	0	0	0	0	0	1	0	0	0	1
1963119	C	T	SNV	MODERATE	missense_variant	lmo1889	lmo1889	NP_465413.1	hypothetical protein	p.Gly42Glu		Yes	Yes	0	0	0	0	0	0	0	0	0	0	0	1	0	0	0	0	0	0	0	0	0	0	0	0	0	0	0	1
1968125	C	T	SNV	MODERATE	missense_variant	nth	lmo1894	NP_465418.1	endonuclease III (DNA repair)	p.Glu12Lys		Yes	Yes	0	0	0	0	0	0	0	0	0	0	0	0	0	0	0	0	0	0	0	0	1	0	0	0	0	0	0	1
1968560	T	A	SNV	MODERATE	missense_variant	dnaD	lmo1895	NP_465419.1	chromosome replication initiation protein	p.Tyr110Phe		Yes	Yes	0	0	0	0	0	0	0	0	0	0	0	0	0	0	0	0	0	0	0	0	0	0	0	1	0	0	0	1
1971680	A	G	SNV	MODERATE	missense_variant	lmo1898	lmo1898	NP_465422.1	hypothetical protein	p.Leu151Ser		Yes	Yes	0	0	0	0	0	0	0	0	0	0	0	0	0	0	0	0	0	0	0	0	1	0	0	0	0	0	0	1
1973795	C	T	SNV	MODERATE	missense_variant	dinG	lmo1899	NP_465423.1	bifunctional ATP-dependent DNA helicase/DNA polyme...	p.Glu390Lys		Yes	Yes	0	0	0	0	0	0	0	0	0	0	0	0	0	0	0	0	0	0	0	0	0	0	0	1	0	0	0	1
1974597	T	A	SNV	MODERATE	missense_variant	dinG	lmo1899	NP_465423.1	bifunctional ATP-dependent DNA helicase/DNA polyme...	p.Leu122Phe		Yes	Yes	0	0	0	0	0	0	0	0	0	0	0	0	0	0	0	0	0	0	0	0	0	0	0	1	0	0	0	1
1977627	G	C	SNV	MODERATE	missense_variant	lmo1903	lmo1903	NP_465427.1	thioredoxin	p.Gln52Glu		Yes	Yes	0	0	0	0	0	0	0	0	0	0	0	1	0	0	0	0	0	0	0	0	0	0	0	0	0	0	0	1
1979389	C	T	SNV	MODERATE	missense_variant	cca	lmo1905	NP_465429.1	tRNA CCA-pyrophosphorylase	p.Glu230Lys		Yes	Yes	0	0	0	0	0	0	0	0	0	0	0	0	0	0	0	0	0	0	0	0	1	0	0	0	0	0	0	1
1979512	G	A	SNV	MODERATE	missense_variant	cca	lmo1905	NP_465429.1	tRNA CCA-pyrophosphorylase	p.His189Tyr		Yes	Yes	0	0	0	0	0	0	0	0	0	0	0	1	0	0	0	0	0	0	0	0	0	0	0	0	0	0	0	1
1979788	C	T	SNV	MODERATE	missense_variant	cca	lmo1905	NP_465429.1	tRNA CCA-pyrophosphorylase	p.Glu97Lys		Yes	Yes	0	0	0	0	0	0	0	0	0	0	0	1	0	0	0	0	0	0	0	0	0	0	0	0	0	0	0	1
1983004	C	G	SNV	MODERATE	missense_variant	lmo1910	lmo1910	NP_465434.1	oxidoreductase	p.Ala245Pro		Yes	Yes	0	0	0	0	0	0	0	0	0	0	0	0	0	0	0	0	0	0	0	0	1	0	0	0	0	0	0	1
1988784	G	A	SNV	MODERATE	missense_variant	lmo1915	lmo1915	NP_465439.1	malate dehydrogenase	p.Arg209His		Yes	Yes	0	0	0	0	0	0	0	0	0	0	0	1	0	0	0	0	0	0	0	0	0	0	0	0	0	0	0	1
1989775	G	C	SNV	MODERATE	missense_variant	lmo1915	lmo1915	NP_465439.1	malate dehydrogenase	p.Met539Ile		Yes	Yes	0	0	0	0	0	0	0	0	0	0	0	0	0	0	0	0	0	0	0	0	1	0	0	0	0	0	0	1
1991138	A	G	SNV	MODERATE	missense_variant	pflA	lmo1917	NP_465441.1	pyruvate formate-lyase	p.Asp31Gly		Yes	Yes	1	0	0	0	0	0	0	0	0	0	0	0	0	0	0	0	0	0	0	0	0	0	0	0	1	0	0	1
1992820	G	A	SNV	MODERATE	missense_variant	pflA	lmo1917	NP_465441.1	pyruvate formate-lyase	p.Asp592Asn		Yes	Yes	1	0	0	0	0	0	0	0	0	0	0	0	0	0	0	0	0	0	0	0	0	0	0	1	0	0	0	1
1993896	C	A	SNV	MODERATE	missense_variant	lmo1918	lmo1918	NP_465442.1	hypothetical protein	p.Ala248Ser		Yes	Yes	0	0	0	0	0	0	0	0	0	0	0	0	0	0	0	0	0	0	0	0	0	0	0	1	0	0	0	1
1998011	A	C	SNV	MODERATE	missense_variant	lmo1922	lmo1922	NP_465446.1	hypothetical protein	p.His9Gln		Yes	Yes	0	0	0	0	0	0	0	0	0	0	0	0	0	0	0	0	0	0	0	0	1	0	0	0	0	0	0	1
2000602	T	G	SNV	MODERATE	missense_variant	hisC	lmo1925	NP_465449.1	histidinol-phosphate aminotransferase	p.Lys358Thr		Yes	No	1	0	0	0	0	0	0	0	0	0	0	0	0	0	0	0	0	1	1	0	0	0	0	0	0	0	0	2
2001139	T	G	SNV	MODERATE	missense_variant	hisC	lmo1925	NP_465449.1	histidinol-phosphate aminotransferase	p.Asp179Ala		Yes	Yes	1	0	0	0	0	0	0	0	0	0	0	1	0	0	0	0	0	0	0	0	0	0	0	0	0	0	0	1
2001152	G	C	SNV	MODERATE	missense_variant	hisC	lmo1925	NP_465449.1	histidinol-phosphate aminotransferase	p.Gln175Glu		Yes	Yes	1	0	0	0	0	0	0	0	0	0	0	1	0	0	0	0	0	0	0	0	0	0	0	0	0	0	0	1
2001164	A	T	SNV	MODERATE	missense_variant	hisC	lmo1925	NP_465449.1	histidinol-phosphate aminotransferase	p.Leu171Ile		Yes	Yes	1	0	0	0	0	0	0	0	0	0	0	1	0	0	0	0	0	0	0	0	0	0	0	0	0	0	0	1
2001233	C	T	SNV	MODERATE	missense_variant	hisC	lmo1925	NP_465449.1	histidinol-phosphate aminotransferase	p.Ala148Thr		Yes	Yes	1	0	0	0	0	0	0	0	0	0	0	0	0	0	0	0	0	0	0	0	1	0	0	0	0	0	0	1
2001240	C	T	SNV	MODERATE	missense_variant	hisC	lmo1925	NP_465449.1	histidinol-phosphate aminotransferase	p.Met145Ile		Yes	Yes	1	0	0	0	0	0	0	0	0	0	0	1	0	0	0	0	0	0	0	0	0	0	0	0	0	0	0	1
2001527	G	T	SNV	MODERATE	missense_variant	hisC	lmo1925	NP_465449.1	histidinol-phosphate aminotransferase	p.Leu50Ile		Yes	Yes	1	0	0	0	0	0	0	0	0	0	0	1	0	0	0	0	0	0	0	0	0	0	0	0	0	0	0	1
2002481	C	T	SNV	MODERATE	missense_variant	aroB	lmo1927	NP_465451.1	3-dehydroquinate synthase	p.Arg221His		Yes	Yes	0	0	0	0	0	0	0	0	0	0	0	0	0	0	0	0	0	0	0	0	1	0	0	0	0	0	0	1
2003398	A	G	SNV	MODERATE	missense_variant	aroF	lmo1928	NP_465452.1	chorismate synthase	p.Val305Ala		Yes	Yes	0	0	0	0	0	0	0	0	0	0	0	0	0	0	0	0	0	0	0	0	1	0	0	0	0	0	0	1
2005192	G	A	SNV	MODERATE	missense_variant	lmo1930	lmo1930	NP_465454.1	heptaprenyl diphosphate synthase subunit II	p.Leu251Phe		Yes	Yes	1	0	0	0	0	0	0	0	0	0	0	1	0	0	0	0	0	0	0	0	0	0	0	0	0	0	0	1
2008548	T	C	SNV	MODERATE	missense_variant	hup	lmo1934	NP_465458.1	DNA-binding protein HU	p.Asp16Gly		Yes	Yes	0	0	0	0	0	0	0	0	0	0	0	0	0	0	0	0	0	0	0	0	0	0	0	1	0	0	0	1
2010852	G	A	SNV	MODERATE	missense_variant	gpsA	lmo1936	NP_465460.1	NAD(P)H-dependent glycerol-3-phosphate dehydrogena...	p.Ala85Val		Yes	Yes	0	0	0	0	0	0	0	0	0	0	0	0	0	0	0	0	0	0	0	0	1	0	0	0	0	0	0	1
2011397	C	T	SNV	MODERATE	missense_variant	engA	lmo1937	NP_465461.1	GTP-binding protein EngA	p.Asp348Asn		Yes	Yes	0	0	0	0	0	0	0	0	0	0	0	0	1	0	0	0	0	0	0	0	0	0	0	0	0	0	1	2
2012051	T	C	SNV	MODERATE	missense_variant	engA	lmo1937	NP_465461.1	GTP-binding protein EngA	p.Ile130Val		Yes	Yes	0	0	0	0	0	0	0	0	0	0	0	0	0	0	0	0	0	0	0	0	1	0	0	0	0	0	0	1
2017941	A	T	SNV	MODERATE	missense_variant	recS	lmo1942	NP_465466.1	ATP-dependent DNA helicase	p.Phe107Leu		Yes	Yes	1	0	0	0	0	0	0	0	0	0	0	0	1	0	0	0	0	0	0	0	0	0	0	0	0	0	0	1
2018441	A	C	SNV	MODERATE	missense_variant	lmo1943	lmo1943	NP_465467.1	hypothetical protein	p.Asp275Glu		Yes	Yes	0	0	0	0	0	0	0	0	0	0	0	0	0	0	0	0	0	0	0	0	0	0	0	0	1	0	0	1
2018616	A	G	SNV	MODERATE	missense_variant	lmo1943	lmo1943	NP_465467.1	hypothetical protein	p.Leu217Ser		Yes	Yes	0	0	0	0	0	0	0	0	0	0	0	0	0	0	0	0	0	0	0	0	1	0	0	0	0	0	0	1
2018959	G	C	SNV	MODERATE	missense_variant	lmo1943	lmo1943	NP_465467.1	hypothetical protein	p.Gln103Glu		Yes	Yes	0	0	0	0	0	0	0	0	0	0	0	0	0	0	1	0	0	0	0	0	0	0	0	0	0	0	0	1
2021189	G	A	SNV	MODERATE	missense_variant	lmo1946	lmo1946	NP_465470.1	acyl-CoA hydrolase	p.Ser23Leu		Yes	Yes	0	0	0	0	0	0	0	0	0	0	0	0	0	0	0	0	0	0	0	0	0	0	0	1	0	0	0	1
2021251	T	G	SNV	MODERATE	missense_variant	lmo1946	lmo1946	NP_465470.1	acyl-CoA hydrolase	p.Glu2Asp		Yes	No	0	0	0	0	0	0	0	0	0	0	0	0	0	0	0	0	0	0	0	0	1	0	0	0	0	0	0	1
2025727	T	C	SNV	MODERATE	missense_variant	scpA	lmo1951	NP_465475.1	segregation and condensation protein A	p.Thr139Ala		Yes	Yes	0	0	0	0	0	0	1	0	0	0	0	0	0	0	0	0	0	0	0	0	0	0	0	0	0	0	0	1
2027011	A	G	SNV	MODERATE	missense_variant	lysA	lmo1952	NP_465476.1	diaminopimelate decarboxylase	p.Ser153Pro		Yes	Yes	0	0	0	0	0	0	0	0	0	0	0	1	0	0	0	0	0	0	0	0	0	0	0	0	0	0	0	1
2028327	C	T	SNV	MODERATE	missense_variant	pnp	lmo1953	NP_465477.1	purine nucleoside phosphorylase	p.Ser47Asn		Yes	Yes	0	0	0	0	0	0	0	0	0	0	0	1	0	0	0	0	0	0	0	0	0	0	0	0	0	0	0	1
2034046	C	A	SNV	MODERATE	missense_variant	lmo1959	lmo1959	NP_465483.1	ferrichrome-binding protein	p.Lys161Asn		Yes	Yes	2	0	0	0	0	0	0	0	0	0	0	0	0	0	0	0	0	0	0	0	1	0	0	0	0	0	0	1
2036665	A	C	SNV	MODERATE	missense_variant	lmo1962	lmo1962	NP_465486.1	TetR family transcriptional regulator	p.His159Gln		Yes	Yes	0	0	0	0	0	0	0	0	0	0	0	0	0	0	0	0	0	0	0	0	0	0	0	1	0	0	0	1
2036856	C	T	SNV	MODERATE	missense_variant	lmo1962	lmo1962	NP_465486.1	TetR family transcriptional regulator	p.Ala96Thr		Yes	Yes	0	0	0	0	0	0	0	0	0	0	0	0	0	0	0	0	0	0	0	0	0	0	0	1	0	0	0	1
2037086	T	C	SNV	MODERATE	missense_variant	lmo1962	lmo1962	NP_465486.1	TetR family transcriptional regulator	p.Lys19Arg		Yes	Yes	0	0	0	0	0	0	0	0	0	0	0	0	0	0	0	0	0	0	0	0	0	0	0	1	0	0	0	1
2039758	G	A	SNV	MODERATE	missense_variant	lmo1965	lmo1965	NP_465489.1	hypothetical protein	p.Pro81Ser		Yes	Yes	0	0	0	0	0	0	0	0	0	0	0	1	0	0	0	0	0	0	0	0	0	0	0	0	0	0	0	1
2039846	A	C	SNV	MODERATE	missense_variant	lmo1965	lmo1965	NP_465489.1	hypothetical protein	p.Phe51Leu		Yes	Yes	0	0	0	0	0	0	0	0	0	0	0	0	0	0	0	0	0	0	0	0	0	0	0	1	0	0	0	1
2044127	G	T	SNV	MODERATE	missense_variant	lmo1970	lmo1970	NP_465494.1	phosphotriesterase	p.Gln111Lys		Yes	Yes	1	0	0	0	0	0	0	0	0	0	0	0	0	0	0	0	0	0	0	0	1	0	0	0	0	0	0	1
2045031	T	G	SNV	MODERATE	missense_variant	ulaA	lmo1971	NP_465495.1	PTS ascorbate transporter subunit IIC	p.Glu240Ala		Yes	Yes	1	0	0	0	0	0	0	0	0	0	0	1	0	0	0	0	0	0	0	0	0	0	0	0	0	0	0	1
2046126	C	T	SNV	MODERATE	missense_variant	lmo1973	lmo1973	NP_465497.1	PTS sugar transporter subunit IIA	p.Asp122Asn		Yes	Yes	5	0	0	0	0	0	0	0	0	0	0	1	0	0	0	0	0	0	0	0	0	0	0	0	0	0	0	1
2057132	A	G	SNV	MODERATE	missense_variant	ilvB	lmo1984	NP_465508.1	acetolactate synthase	p.Ile310Val		Yes	Yes	3	0	0	0	0	0	0	0	0	0	0	1	0	0	0	0	0	0	0	0	0	0	0	0	0	0	0	1
2061262	G	A	SNV	MODERATE	missense_variant	leuB	lmo1988	NP_465512.1	3-isopropylmalate dehydrogenase	p.Met18Ile		Yes	Yes	1	0	0	0	0	0	0	0	0	0	0	0	0	0	0	0	0	0	0	0	0	0	0	1	0	0	0	1
2061818	A	C	SNV	MODERATE	missense_variant	leuB	lmo1988	NP_465512.1	3-isopropylmalate dehydrogenase	p.Ser204Arg		Yes	Yes	1	0	0	0	0	0	0	0	0	0	0	1	0	0	0	0	0	0	0	0	0	0	0	0	0	0	0	1
2062118	T	G	SNV	MODERATE	missense_variant	leuB	lmo1988	NP_465512.1	3-isopropylmalate dehydrogenase	p.Ser304Ala		Yes	Yes	1	0	0	0	0	0	0	0	0	0	0	1	0	0	0	0	0	0	0	0	0	0	0	0	0	0	0	1
2063058	T	C	SNV	MODERATE	missense_variant	leuC	lmo1989	NP_465513.1	isopropylmalate isomerase large subunit	p.Ser266Pro		Yes	Yes	0	0	0	0	0	0	0	0	0	0	0	1	0	0	0	0	0	0	0	0	0	0	0	0	0	0	0	1
2066304	G	A	SNV	MODERATE	missense_variant	lmo1992	lmo1992	NP_465516.1	alpha-acetolactate decarboxylase	p.Glu203Lys		Yes	Yes	0	0	0	0	0	0	0	0	0	0	0	0	0	0	0	0	0	0	0	0	1	0	0	0	0	0	0	1
2067057	C	T	SNV	MODERATE	missense_variant	pdp	lmo1993	NP_465517.1	pyrimidine-nucleoside phosphorylase	p.Ala234Thr		Yes	Yes	0	0	0	0	0	0	0	0	0	0	0	0	0	0	0	0	0	0	0	1	0	0	0	0	0	0	0	1
2067336	C	T	SNV	MODERATE	missense_variant	pdp	lmo1993	NP_465517.1	pyrimidine-nucleoside phosphorylase	p.Asp141Asn		Yes	Yes	0	0	0	0	0	0	0	0	0	0	0	0	0	0	0	0	0	0	0	0	1	0	0	0	0	0	0	1
2069970	G	A	SNV	MODERATE	missense_variant	lmo1996	lmo1996	NP_465520.1	DeoR family transcriptional regulator	p.Arg230Cys		Yes	Yes	2	0	0	0	0	0	0	0	0	0	0	1	0	0	0	0	0	0	0	0	0	0	0	0	0	0	0	1
2069982	G	C	SNV	MODERATE	missense_variant	lmo1996	lmo1996	NP_465520.1	DeoR family transcriptional regulator	p.Gln226Glu		Yes	Yes	2	0	0	0	0	0	0	0	0	0	0	1	0	0	0	0	0	0	0	0	0	0	0	0	0	0	0	1
2072121	G	C	SNV	MODERATE	missense_variant	lmo1998	lmo1998	NP_465522.1	opine catabolism protein	p.Pro21Arg		Yes	Yes	0	0	0	0	0	0	0	0	0	0	0	0	0	0	0	0	0	0	0	0	0	0	0	1	0	0	0	1
2074938	G	A	SNV	MODERATE	missense_variant	lmo2002	lmo2002	NP_465526.1	PTS mannose transporter subunit IIB	p.Thr152Ile		Yes	Yes	1	0	0	0	0	0	0	0	0	0	0	1	0	0	0	0	0	0	0	0	0	0	0	0	0	0	0	1
2075008	T	C	SNV	MODERATE	missense_variant	lmo2002	lmo2002	NP_465526.1	PTS mannose transporter subunit IIB	p.Lys129Glu		Yes	Yes	1	0	0	0	0	0	0	0	0	0	0	1	0	0	0	0	0	0	0	0	0	0	0	0	0	0	0	1
2076095	G	T	SNV	MODERATE	missense_variant	lmo2003	lmo2003	NP_465527.1	GntR family transcriptional regulator	p.Leu7Ile		Yes	Yes	1	0	0	0	0	0	0	0	0	1	0	0	0	0	0	0	0	0	0	0	0	0	0	0	0	1	0	2
2076690	C	A	SNV	MODERATE	missense_variant	lmo2004	lmo2004	NP_465528.1	GntR family transcriptional regulator	p.Asp53Tyr		Yes	Yes	5	0	0	0	0	0	0	0	0	0	0	1	0	0	0	0	0	0	0	0	0	0	0	0	0	0	0	1
2077899	T	C	SNV	MODERATE	missense_variant	lmo2005	lmo2005	NP_465529.1	oxidoreductase	p.Asn39Ser		Yes	Yes	4	0	0	0	0	0	0	0	0	0	0	1	0	0	0	0	0	0	0	0	0	0	0	0	0	0	0	1
2077938	T	C	SNV	MODERATE	missense_variant	lmo2005	lmo2005	NP_465529.1	oxidoreductase	p.Lys26Arg		Yes	Yes	4	0	0	0	0	0	0	0	0	0	0	1	0	0	0	0	0	0	0	0	0	0	0	0	0	0	0	1
2079007	C	T	SNV	MODERATE	missense_variant	alsS	lmo2006	NP_465530.1	acetolactate synthase	p.Asp275Asn		Yes	Yes	3	0	0	0	0	0	0	0	0	0	0	0	0	0	0	0	0	0	0	1	0	0	0	0	0	0	0	1
2079214	G	A	SNV	MODERATE	missense_variant	alsS	lmo2006	NP_465530.1	acetolactate synthase	p.Leu206Phe		Yes	Yes	3	0	0	0	0	0	0	0	0	0	0	0	0	0	0	0	0	0	0	0	0	0	0	1	0	0	0	1
2087404	C	T	SNV	MODERATE	missense_variant	lmo2012	lmo2012	NP_465536.1	hypothetical protein	p.Val9Ile		Yes	Yes	0	0	0	0	0	0	0	0	0	0	0	0	0	0	0	0	0	0	0	0	0	0	0	1	0	0	0	1
2087550	A	C	SNV	MODERATE	missense_variant	lmo2013	lmo2013	NP_465537.1	hypothetical protein	p.Phe415Cys		Yes	Yes	1	0	0	0	0	0	0	0	0	0	0	0	0	0	0	0	0	0	0	0	0	0	0	1	0	0	0	1
2088867	T	A	SNV	MODERATE	missense_variant	lmo2014	lmo2014	NP_465538.1	sugar hydrolase	p.Glu863Val		Yes	Yes	3	0	0	0	0	0	0	0	0	0	0	1	0	0	0	0	0	0	0	0	0	0	0	0	0	0	0	1
2088988	C	T	SNV	MODERATE	missense_variant	lmo2014	lmo2014	NP_465538.1	sugar hydrolase	p.Val823Ile		Yes	Yes	3	0	0	0	0	0	0	0	0	0	0	0	0	0	0	0	0	0	0	0	0	0	0	1	0	0	0	1
2089014	G	A	SNV	MODERATE	missense_variant	lmo2014	lmo2014	NP_465538.1	sugar hydrolase	p.Ala814Val		Yes	Yes	3	0	0	0	0	0	0	0	0	0	0	1	0	0	0	0	0	0	0	0	0	0	0	0	0	0	0	1
2089138	C	T	SNV	MODERATE	missense_variant	lmo2014	lmo2014	NP_465538.1	sugar hydrolase	p.Asp773Asn		Yes	Yes	3	0	0	0	0	0	0	0	0	0	0	1	0	0	0	0	0	0	0	0	0	0	0	1	0	0	0	2
2089267	C	T	SNV	MODERATE	missense_variant	lmo2014	lmo2014	NP_465538.1	sugar hydrolase	p.Glu730Lys		Yes	Yes	3	0	0	0	0	0	0	0	0	0	0	0	0	0	0	0	0	0	0	0	0	0	0	0	0	0	1	1
2089348	T	C	SNV	MODERATE	missense_variant	lmo2014	lmo2014	NP_465538.1	sugar hydrolase	p.Lys703Glu		Yes	Yes	3	0	0	0	0	0	0	0	0	0	0	0	0	0	0	0	0	0	0	0	1	0	0	0	0	0	0	1
2089714	T	G	SNV	MODERATE	missense_variant	lmo2014	lmo2014	NP_465538.1	sugar hydrolase	p.Lys581Gln		Yes	Yes	3	0	0	0	0	0	0	0	0	0	0	0	0	0	0	0	0	0	0	0	0	0	0	1	0	0	0	1
2089929	A	G	SNV	MODERATE	missense_variant	lmo2014	lmo2014	NP_465538.1	sugar hydrolase	p.Leu509Ser		Yes	Yes	3	0	0	0	0	0	0	0	0	0	0	0	0	0	0	0	0	0	0	0	0	0	0	1	0	0	0	1
2089981	C	T	SNV	MODERATE	missense_variant	lmo2014	lmo2014	NP_465538.1	sugar hydrolase	p.Glu492Lys		Yes	Yes	3	0	0	0	0	0	0	0	0	0	0	0	0	0	0	0	0	0	0	0	0	0	0	1	0	0	0	1
2090262	C	T	SNV	MODERATE	missense_variant	lmo2014	lmo2014	NP_465538.1	sugar hydrolase	p.Gly398Asp		Yes	Yes	3	0	0	0	0	0	0	0	0	0	0	0	0	0	0	0	0	0	0	0	0	0	0	1	0	0	0	1
2090889	T	C	SNV	MODERATE	missense_variant	lmo2014	lmo2014	NP_465538.1	sugar hydrolase	p.Asn189Ser		Yes	Yes	3	0	0	0	0	0	0	0	0	0	0	0	0	0	0	0	0	0	0	0	1	0	0	0	0	0	0	1
2091932	G	A	SNV	MODERATE	missense_variant	lmo2015	lmo2015	NP_465539.1	alpha-mannosidase	p.Asp79Asn		Yes	Yes	1	0	0	0	0	0	0	0	0	0	0	0	0	0	0	0	0	0	0	0	1	0	0	0	0	0	0	1
2092488	G	A	SNV	MODERATE	missense_variant	lmo2015	lmo2015	NP_465539.1	alpha-mannosidase	p.Arg264His		Yes	Yes	1	0	0	0	0	0	0	0	0	0	0	1	0	0	0	0	0	0	0	0	0	0	0	0	0	0	0	1
2093528	C	A	SNV	MODERATE	missense_variant	lmo2015	lmo2015	NP_465539.1	alpha-mannosidase	p.Gln611Lys		Yes	Yes	1	0	0	0	0	0	0	0	0	0	0	0	0	0	0	0	0	0	0	0	1	0	0	0	0	0	0	1
2093846	G	A	SNV	MODERATE	missense_variant	lmo2015	lmo2015	NP_465539.1	alpha-mannosidase	p.Gly717Arg		Yes	Yes	1	0	0	0	0	0	0	0	0	0	0	0	0	0	0	0	0	0	0	0	0	0	0	1	0	0	0	1
2096982	T	C	SNV	MODERATE	missense_variant	dapF	lmo2018	NP_465542.1	diaminopimelate epimerase	p.Asp28Gly		Yes	Yes	0	0	0	0	0	0	0	0	0	0	0	1	0	0	0	0	0	0	0	0	0	0	0	0	0	0	0	1
2101842	A	T	SNV	MODERATE	missense_variant	lmo2022	lmo2022	NP_465546.1	carbon-sulfur lyase	p.Asp212Glu		Yes	Yes	2	0	0	0	0	0	0	0	0	0	0	1	0	0	0	0	0	0	0	0	0	0	0	0	0	0	0	1
2102927	C	T	SNV	MODERATE	missense_variant	nadB	lmo2023	NP_465547.1	L-aspartate oxidase	p.Ala107Val		Yes	Yes	1	0	0	0	0	0	0	0	0	0	0	1	0	0	0	0	0	0	0	0	0	0	0	0	0	0	0	1
2104882	G	A	SNV	MODERATE	missense_variant	nadC	lmo2024	NP_465548.1	nicotinate-nucleotide pyrophosphorylase	p.Ser275Asn		Yes	Yes	0	0	0	0	0	0	0	0	0	0	0	1	0	0	0	0	0	0	0	0	0	0	0	0	0	0	0	1
2105291	G	C	SNV	MODERATE	missense_variant	nadA	lmo2025	NP_465549.1	quinolinate synthetase	p.Gly131Arg		Yes	Yes	0	0	0	0	0	0	0	0	0	0	0	0	0	0	0	0	0	0	0	0	1	0	0	0	0	0	0	1
2105699	G	A	SNV	MODERATE	missense_variant	nadA	lmo2025	NP_465549.1	quinolinate synthetase	p.Asp267Asn		Yes	Yes	0	0	0	0	0	0	0	0	0	0	0	1	0	0	0	0	0	0	0	0	0	0	0	0	0	0	0	1
2106607	T	G	SNV	MODERATE	missense_variant	lmo2026	lmo2026	NP_465550.1	peptidoglycan binding protein	p.Thr535Pro		Yes	Yes	1	0	0	0	0	0	0	0	0	0	0	1	0	0	0	0	0	0	0	0	0	0	0	0	0	0	0	1
2110164	C	T	SNV	MODERATE	missense_variant	lmo2028	lmo2028	NP_465552.1	hypothetical protein	p.Val208Met		Yes	Yes	0	0	0	0	0	0	0	0	0	0	0	0	0	0	0	0	0	0	0	0	1	0	0	0	0	0	0	1
2110625	T	C	SNV	MODERATE	missense_variant	lmo2028	lmo2028	NP_465552.1	hypothetical protein	p.Asp54Gly		Yes	Yes	0	0	0	0	0	0	1	0	0	0	0	0	0	0	0	0	0	0	0	0	0	0	0	0	0	0	0	1
2121986	T	A	SNV	MODERATE	missense_variant	pbpB	lmo2039	NP_465563.1	penicillin-binding protein 2B	p.Ser585Cys		Yes	Yes	0	0	0	0	1	0	0	0	0	0	0	0	0	0	0	0	0	0	0	0	0	0	0	0	0	0	0	1
2125812	G	T	SNV	MODERATE	missense_variant	lmo2043	lmo2043	NP_465567.1	MFS transporter	p.Pro379Thr		Yes	Yes	1	0	0	0	0	0	0	0	0	0	0	0	0	0	0	0	0	0	0	0	0	0	0	1	0	0	0	1
2126045	A	G	SNV	MODERATE	missense_variant	lmo2043	lmo2043	NP_465567.1	MFS transporter	p.Val301Ala		Yes	Yes	1	0	0	0	0	0	0	0	0	0	0	1	0	0	0	0	0	0	0	0	0	0	0	0	0	0	0	1
2127575	C	T	SNV	MODERATE	missense_variant	lmo2044	lmo2044	NP_465568.1	peptide ABC transporter substrate-binding protein	p.Pro172Ser		Yes	Yes	0	0	0	0	0	0	0	0	0	0	0	0	0	0	0	0	0	0	0	0	0	0	0	1	0	0	0	1
2131407	G	A	SNV	MODERATE	missense_variant	lmo2049	lmo2049	NP_465573.1	hypothetical protein	p.Glu84Lys		Yes	Yes	0	0	0	0	0	0	0	0	0	0	0	1	0	0	0	0	0	0	0	0	0	0	0	0	0	0	0	1
2143125	G	A	SNV	MODERATE	missense_variant	lmo2062	lmo2062	NP_465586.1	copper transporter	p.Thr537Ile		Yes	Yes	0	0	0	0	0	0	0	0	0	0	0	0	0	0	0	0	0	0	0	0	0	0	0	1	0	0	0	1
2144322	C	A	SNV	MODERATE	missense_variant	lmo2062	lmo2062	NP_465586.1	copper transporter	p.Ser138Ile		Yes	Yes	0	0	0	0	0	0	0	0	0	0	0	1	0	0	0	0	0	0	0	0	0	0	0	0	0	0	0	1
2145870	C	A	SNV	MODERATE	missense_variant	lmo2065	lmo2065	NP_465589.1	hypothetical protein	p.Val59Leu		Yes	Yes	0	0	0	0	0	0	0	0	0	0	0	0	0	0	0	0	0	0	0	0	0	0	0	1	0	0	0	1
2148679	C	T	SNV	MODERATE	missense_variant	groEL	lmo2068	NP_465592.1	molecular chaperone GroEL	p.Val212Ile		Yes	Yes	0	0	0	0	0	0	0	0	0	0	0	1	0	0	0	0	0	0	0	0	0	0	0	0	0	0	0	1
2153019	G	A	SNV	MODERATE	missense_variant	lmo2073	lmo2073	NP_465597.1	ABC transporter ATP-binding protein	p.Val426Met		Yes	Yes	3	0	0	0	0	0	0	0	0	0	0	0	0	0	0	0	0	0	0	0	0	1	0	0	0	0	0	1
2153301	C	T	SNV	MODERATE	missense_variant	lmo2073	lmo2073	NP_465597.1	ABC transporter ATP-binding protein	p.Pro520Ser		Yes	Yes	3	0	0	0	0	0	0	0	0	0	0	0	0	0	0	0	0	0	0	0	1	0	0	0	0	0	0	1
2153422	C	T	SNV	MODERATE	missense_variant	lmo2073	lmo2073	NP_465597.1	ABC transporter ATP-binding protein	p.Ala560Val		Yes	Yes	3	0	0	0	0	0	0	0	0	0	0	1	0	0	0	0	0	0	0	0	0	0	0	0	0	0	0	1
2156349	C	T	SNV	MODERATE	missense_variant	lmo2076	lmo2076	NP_465600.1	alanine acetyltransferase	p.Val117Ile		Yes	Yes	0	0	0	0	0	0	0	0	0	0	0	1	0	0	0	0	0	0	0	0	0	0	0	0	0	0	0	1
2159381	G	T	SNV	MODERATE	missense_variant	lmo2080	lmo2080	NP_465604.1	hypothetical protein	p.Ala75Asp		Yes	Yes	0	0	0	0	0	0	0	0	0	0	0	1	0	0	0	0	0	0	0	0	0	0	0	0	0	0	0	1
2160421	T	A	SNV	MODERATE	missense_variant	lmo2082	lmo2082	NP_465606.1	camphor resistance protein CrcB	p.Leu4Phe		Yes	Yes	0	0	0	0	0	0	1	0	0	0	0	0	0	0	0	0	0	0	0	0	0	0	0	0	0	0	0	1
2161403	C	T	SNV	MODERATE	missense_variant	lmo2084	lmo2084	NP_465608.1	hypothetical protein	p.Val218Ile		Yes	Yes	0	0	0	0	0	0	0	0	0	0	0	1	0	0	0	0	0	0	0	0	0	0	0	0	0	0	0	1
2161790	C	A	SNV	MODERATE	missense_variant	lmo2084	lmo2084	NP_465608.1	hypothetical protein	p.Ala89Ser		Yes	Yes	0	0	0	0	0	0	0	0	0	0	0	0	0	0	0	0	0	0	0	0	0	0	0	1	0	0	0	1
2163770	C	A	SNV	MODERATE	missense_variant	lmo2085	lmo2085	NP_465609.1	peptidoglycan binding protein	p.Gly81Val		Yes	Yes	0	0	0	0	1	0	0	0	0	0	0	0	0	0	0	0	0	0	0	0	0	0	0	0	0	0	0	1
2164924	G	A	SNV	MODERATE	missense_variant	lmo2086	lmo2086	NP_465610.1	hypothetical protein	p.Pro152Ser		Yes	Yes	0	0	0	0	0	0	0	0	0	0	0	0	0	0	0	0	0	0	0	0	0	0	0	1	0	0	0	1
2165373	T	A	SNV	MODERATE	missense_variant	lmo2086	lmo2086	NP_465610.1	hypothetical protein	p.Asn2Ile		Yes	Yes	0	0	0	0	0	0	0	0	0	0	0	0	0	0	0	0	0	0	0	0	0	0	0	1	0	0	0	1
2166833	G	A	SNV	MODERATE	missense_variant	lmo2087	lmo2087	NP_465611.1	hypothetical protein	p.Leu171Phe		Yes	Yes	2	1	0	0	0	0	0	0	0	0	0	0	0	0	0	0	0	0	0	0	0	0	0	0	0	0	0	1
2166989	G	T	SNV	MODERATE	missense_variant	lmo2087	lmo2087	NP_465611.1	hypothetical protein	p.Pro119Thr		Yes	Yes	2	0	0	0	0	0	0	0	0	0	0	0	0	0	0	0	0	0	0	0	0	0	0	0	1	0	0	1
2167909	G	A	SNV	MODERATE	missense_variant	lmo2088	lmo2088	NP_465612.1	transcriptional regulator	p.Thr12Ile		Yes	Yes	0	0	0	0	0	0	0	0	0	0	0	0	0	0	0	0	0	0	0	0	1	0	0	0	0	0	0	1
2169087	G	T	SNV	MODERATE	missense_variant	lmo2089	lmo2089	NP_465613.1	lipase	p.Thr4Lys		Yes	No	0	0	0	0	0	0	0	0	0	0	0	0	0	0	0	0	0	0	0	0	0	1	0	0	0	0	0	1
2171546	A	T	SNV	MODERATE	missense_variant	argH	lmo2091	NP_465615.1	argininosuccinate lyase	p.Leu339Phe		Yes	Yes	1	0	0	0	0	0	0	0	0	0	0	1	0	0	0	0	0	0	0	0	0	0	0	0	0	0	0	1
2171796	G	A	SNV	MODERATE	missense_variant	argH	lmo2091	NP_465615.1	argininosuccinate lyase	p.Val423Met		Yes	Yes	1	0	0	0	0	0	0	0	0	0	0	1	0	0	0	0	0	0	0	0	0	0	0	0	0	0	0	1
2172218	G	A	SNV	MODERATE	missense_variant	betL	lmo2092	NP_465616.1	glycine betaine transporter BetL	p.Val51Ile		Yes	Yes	0	0	0	0	0	0	0	0	0	0	0	1	0	0	0	0	0	0	0	0	0	0	0	0	0	0	0	1
2174834	T	G	SNV	MODERATE	missense_variant	lmo2095	lmo2095	NP_465619.1	phosphofructokinase	p.Asp196Ala		Yes	Yes	1	0	0	0	0	0	0	0	0	0	0	0	0	0	0	0	0	0	0	0	0	0	0	1	0	0	0	1
2175362	T	A	SNV	MODERATE	missense_variant	lmo2095	lmo2095	NP_465619.1	phosphofructokinase	p.Glu20Val		Yes	Yes	1	0	0	0	0	0	0	0	0	0	0	0	0	0	0	0	0	0	0	0	0	0	0	1	0	0	0	1
2177563	C	T	SNV	MODERATE	missense_variant	lmo2098	lmo2098	NP_465622.1	PTS galacticol transporter subunit IIA	p.Val1Met		Yes	Yes	4	0	0	0	0	0	0	0	0	0	0	0	0	0	0	0	0	0	0	0	0	0	0	1	0	0	0	1
2179478	T	G	SNV	MODERATE	missense_variant	lmo2099	lmo2099	NP_465623.1	transcriptional antiterminator	p.Ile34Leu		Yes	Yes	3	0	0	0	0	0	0	0	0	0	0	0	0	0	0	0	0	0	0	0	1	0	0	0	0	0	0	1
2180686	T	A	SNV	MODERATE	missense_variant	lmo2100	lmo2100	NP_465624.1	GntR family transcriptional regulator	p.Tyr173Phe		Yes	Yes	0	0	0	0	0	0	0	0	0	0	0	0	1	0	0	0	0	0	0	0	0	0	0	0	0	0	0	1
2182522	C	A	SNV	MODERATE	missense_variant	lmo2102	lmo2102	NP_465626.1	glutamine amidotransferase subunit PdxT	p.Thr102Asn		Yes	Yes	0	0	0	0	0	0	0	0	0	0	0	0	0	0	0	0	0	0	0	0	1	0	0	0	0	0	0	1
2185040	G	A	SNV	MODERATE	missense_variant	lmo2105	lmo2105	NP_465629.1	ferrous iron transport protein B	p.Ala233Thr		Yes	Yes	0	0	0	0	0	0	0	0	0	0	0	1	0	0	0	0	0	0	0	0	0	0	0	0	0	0	0	1
2188128	G	A	SNV	MODERATE	missense_variant	lmo2107	lmo2107	NP_465631.1	DeoR family transcriptional regulator	p.Val156Ile		Yes	Yes	5	0	1	0	0	0	0	0	0	0	1	0	0	0	0	0	0	0	0	0	0	0	0	0	0	0	0	2
2189934	G	A	SNV	MODERATE	missense_variant	lmo2109	lmo2109	NP_465633.1	hydrolase	p.Met110Ile		Yes	Yes	1	0	0	0	0	0	0	0	0	0	0	1	0	0	0	0	0	0	0	0	0	0	0	0	0	0	0	1
2190935	T	C	SNV	MODERATE	missense_variant	lmo2110	lmo2110	NP_465634.1	mannnose-6 phospate isomerase	p.Ile171Val		Yes	Yes	0	0	0	0	0	0	0	0	0	0	0	1	0	0	0	0	0	0	0	0	0	0	0	0	0	0	0	1
2192097	C	G	SNV	MODERATE	missense_variant	lmo2111	lmo2111	NP_465635.1	nitroreductase	p.Asp54His		Yes	Yes	3	0	0	0	0	0	0	0	0	0	0	0	0	0	0	0	0	0	0	0	1	0	0	0	0	0	0	1
2195701	C	A	SNV	MODERATE	missense_variant	lmo2115	lmo2115	NP_465639.1	ABC transporter permease	p.Leu435Ile		Yes	Yes	1	0	0	0	0	0	0	0	0	0	0	0	0	0	0	0	0	0	0	0	0	0	0	1	0	0	0	1
2204177	T	C	SNV	MODERATE	missense_variant	lmo2122	lmo2122	NP_465646.1	maltodextrose utilization protein MalA	p.Asn218Ser		Yes	Yes	0	0	0	0	0	0	0	0	0	0	0	0	0	0	0	0	0	0	0	0	0	0	0	1	0	0	0	1
2205701	T	C	SNV	MODERATE	missense_variant	lmo2123	lmo2123	NP_465647.1	sugar ABC transporter permease	p.Asp3Gly		Yes	No	2	0	0	0	0	0	0	0	0	0	0	0	0	0	0	0	0	0	0	0	0	0	0	1	0	0	0	1
2206705	C	T	SNV	MODERATE	missense_variant	lmo2124	lmo2124	NP_465648.1	sugar ABC transporter permease	p.Met104Ile		Yes	Yes	0	0	0	0	0	0	0	0	0	0	0	1	0	0	0	0	0	0	0	0	1	0	0	0	0	0	0	2
2209103	T	C	SNV	MODERATE	missense_variant	lmo2126	lmo2126	NP_465650.1	maltogenic amylase	p.Met417Val		Yes	Yes	0	0	0	0	0	0	0	0	0	0	0	1	0	0	0	0	0	0	0	0	0	0	0	0	0	0	0	1
2210880	C	T	SNV	MODERATE	missense_variant	lmo2127	lmo2127	NP_465651.1	hypothetical protein	p.Ala91Val		Yes	Yes	0	0	0	0	0	0	0	0	0	0	0	1	0	0	0	0	0	0	0	0	0	0	0	0	0	0	0	1
2211654	C	T	SNV	MODERATE	missense_variant	lmo2128	lmo2128	NP_465652.1	LacI family transcriptional regulator	p.Glu198Lys		Yes	Yes	7	0	0	0	0	0	0	0	0	0	0	0	0	0	0	0	0	0	0	0	0	0	0	1	0	0	0	1
2218486	C	T	SNV	MODERATE	missense_variant	lmo2133	lmo2133	NP_465657.1	fructose-1,6-biphosphate aldolase type II	p.Gly126Glu		Yes	Yes	3	0	0	0	0	0	0	0	0	0	0	1	0	0	0	0	0	0	0	0	0	0	0	0	0	0	0	1
2218487	C	G	SNV	MODERATE	missense_variant	lmo2133	lmo2133	NP_465657.1	fructose-1,6-biphosphate aldolase type II	p.Gly126Arg		Yes	Yes	3	0	0	0	0	0	0	0	0	0	0	0	0	0	0	0	0	0	0	0	0	0	0	1	0	0	0	1
2219325	T	G	SNV	MODERATE	missense_variant	lmo2134	lmo2134	NP_465658.1	fructose-1,6-biphosphate aldolase type II	p.Asn137His		Yes	Yes	3	0	0	0	0	0	0	0	0	0	0	0	1	0	0	0	0	0	0	0	0	0	0	0	0	0	0	1
2219776	T	A	SNV	MODERATE	missense_variant	lmo2135	lmo2135	NP_465659.1	PTS fructose transporter subunit IIC	p.Asp357Val		Yes	Yes	6	0	0	0	0	0	0	0	0	0	0	0	0	0	0	0	0	0	0	0	1	0	0	0	0	0	0	1
2221382	T	A	SNV	MODERATE	missense_variant	lmo2137	lmo2137	NP_465661.1	PTS fructose transporter subunit IIA	p.Glu93Val		Yes	Yes	6	0	0	1	0	0	0	0	0	0	0	0	0	0	0	0	0	0	0	0	0	0	0	0	0	0	0	1
2224421	C	G	SNV	MODERATE	missense_variant	lmo2140	lmo2140	NP_465664.1	ABC transporter permease	p.Ala68Gly		Yes	Yes	0	0	0	0	0	0	0	0	0	0	0	0	0	0	0	0	0	0	0	0	1	0	0	0	0	0	0	1
2228244	G	A	SNV	MODERATE	missense_variant	lmo2143	lmo2143	NP_465667.1	hypothetical protein	p.Arg278Gln		Yes	Yes	0	0	0	0	0	0	0	0	0	0	0	1	0	0	0	0	0	0	0	0	0	0	0	0	0	0	0	1
2240787	C	G	SNV	MODERATE	missense_variant	sepA	lmo2157	NP_465681.1	hypothetical protein	p.Val395Leu		Yes	Yes	0	0	0	0	0	0	0	0	0	1	0	0	0	0	0	0	0	0	0	0	0	0	0	0	0	1	0	2
2243112	G	A	SNV	MODERATE	missense_variant	lmo2159	lmo2159	NP_465683.1	oxidoreductase	p.Ala105Val		Yes	Yes	1	0	0	0	0	0	0	0	0	0	0	0	0	0	0	0	0	0	0	0	0	0	0	1	0	0	0	1
2250018	G	A	SNV	MODERATE	missense_variant	lmo2167	lmo2167	NP_465691.1	hypothetical protein	p.His95Tyr		Yes	Yes	0	0	0	0	0	0	0	0	0	0	0	1	0	0	0	0	0	0	0	0	0	0	0	0	0	0	0	1
2251728	T	A	SNV	MODERATE	missense_variant	lmo2170	lmo2170	NP_465694.1	hypothetical protein	p.Glu84Asp		Yes	Yes	1	0	0	0	0	0	0	0	0	0	0	1	0	0	0	0	0	0	0	0	0	0	0	0	0	0	0	1
2252710	T	C	SNV	MODERATE	missense_variant	lmo2171	lmo2171	NP_465695.1	MFS transporter	p.Tyr172Cys		Yes	Yes	0	0	0	0	0	0	0	0	0	1	0	0	0	0	0	0	0	0	0	0	0	0	0	0	0	0	0	1
2252974	C	A	SNV	MODERATE	missense_variant	lmo2171	lmo2171	NP_465695.1	MFS transporter	p.Gly84Val		Yes	Yes	0	0	0	0	0	0	0	0	0	0	0	0	0	0	0	0	0	0	0	0	1	0	0	0	0	0	0	1
2254170	G	A	SNV	MODERATE	missense_variant	lmo2172	lmo2172	NP_465696.1	propionate CoA-transferase	p.Ala212Val		Yes	Yes	0	0	0	0	0	0	0	0	0	0	0	0	0	0	0	0	0	0	0	0	0	0	0	1	0	0	0	1
2258388	G	C	SNV	MODERATE	missense_variant	fabG	lmo2175	NP_465699.1	3-ketoacyl-ACP reductase	p.Ala43Gly		Yes	Yes	7	0	0	0	0	0	0	0	0	0	0	0	0	0	0	0	0	0	0	0	1	0	0	0	0	0	0	1
2258754	C	A	SNV	MODERATE	missense_variant	lmo2176	lmo2176	NP_465700.1	TetR family transcriptional regulator	p.Leu20Ile		Yes	Yes	0	0	0	0	0	0	0	0	0	0	0	0	0	0	0	0	0	0	0	0	1	0	0	0	0	0	0	1
2259971	C	T	SNV	MODERATE	missense_variant	lmo2178	lmo2178	NP_465702.1	peptidoglycan binding protein	p.Val1541Ile		Yes	Yes	0	0	0	0	0	0	0	0	0	0	0	1	0	0	0	0	0	0	0	0	0	0	0	0	0	0	0	1
2261066	G	A	SNV	MODERATE	missense_variant	lmo2178	lmo2178	NP_465702.1	peptidoglycan binding protein	p.Pro1176Ser		Yes	Yes	0	0	0	0	0	0	0	0	0	0	0	0	0	0	0	0	0	0	0	0	0	0	0	1	0	0	0	1
2261150	T	C	SNV	MODERATE	missense_variant	lmo2178	lmo2178	NP_465702.1	peptidoglycan binding protein	p.Lys1148Glu		Yes	Yes	0	0	0	0	0	0	0	0	0	0	0	1	0	0	0	0	0	0	0	0	0	0	0	0	0	0	0	1
2261393	G	A	SNV	MODERATE	missense_variant	lmo2178	lmo2178	NP_465702.1	peptidoglycan binding protein	p.Leu1067Phe		Yes	Yes	0	0	0	0	0	0	0	0	0	0	0	1	0	0	0	0	0	0	0	0	0	0	0	0	0	0	0	1
2264588	T	C	SNV	MODERATE	missense_variant	lmo2178	lmo2178	NP_465702.1	peptidoglycan binding protein	p.Lys2Glu		Yes	Yes	0	0	0	0	0	0	0	0	0	0	0	0	0	0	0	0	0	0	0	0	1	0	0	0	0	0	0	1
2265611	C	T	SNV	MODERATE	missense_variant	lmo2179	lmo2179	NP_465703.1	peptidoglycan binding protein	p.Ala874Thr		Yes	Yes	0	0	0	0	0	0	0	0	0	0	0	1	0	0	0	0	0	0	0	0	0	0	0	0	0	0	0	1
2265827	C	T	SNV	MODERATE	missense_variant	lmo2179	lmo2179	NP_465703.1	peptidoglycan binding protein	p.Val802Ile		Yes	Yes	0	0	0	0	0	0	0	0	0	0	0	1	0	0	0	0	0	0	0	0	0	0	0	0	0	0	0	1
2266223	T	C	SNV	MODERATE	missense_variant	lmo2179	lmo2179	NP_465703.1	peptidoglycan binding protein	p.Thr670Ala		Yes	Yes	0	0	0	0	0	0	0	0	0	0	0	0	0	0	0	0	0	0	0	0	1	0	0	0	0	0	0	1
2266466	A	C	SNV	MODERATE	missense_variant	lmo2179	lmo2179	NP_465703.1	peptidoglycan binding protein	p.Ser589Ala		Yes	Yes	0	0	0	0	0	0	0	0	0	0	0	0	0	0	0	0	0	0	0	0	0	0	0	1	0	0	0	1
2268750	C	T	SNV	MODERATE	missense_variant	lmo2180	lmo2180	NP_465704.1	hypothetical protein	p.Ala51Thr		Yes	Yes	1	0	0	0	1	0	0	0	0	0	0	0	0	0	0	0	0	0	0	0	0	0	0	0	0	0	0	1
2269146	C	T	SNV	MODERATE	missense_variant	lmo2181	lmo2181	NP_465705.1	hypothetical protein	p.Glu186Lys		Yes	Yes	0	0	0	0	0	0	0	0	0	0	0	0	0	0	0	0	0	0	0	0	0	1	0	0	0	0	0	1
2269686	A	G	SNV	MODERATE	missense_variant	lmo2181	lmo2181	NP_465705.1	hypothetical protein	p.Phe6Leu		Yes	Yes	0	0	0	0	0	0	0	0	0	0	0	1	0	0	0	0	0	0	0	0	0	0	0	0	0	0	0	1
2270142	C	G	SNV	MODERATE	missense_variant	lmo2182	lmo2182	NP_465706.1	ferrichrome ABC transporter ATP-binding protein	p.Asp115His		Yes	Yes	56	0	0	0	0	0	0	0	0	0	0	0	0	0	0	0	0	0	0	0	0	0	0	1	0	0	0	1
2270541	A	C	SNV	MODERATE	missense_variant	lmo2183	lmo2183	NP_465707.1	ferrichrome ABC transporter permease	p.Ile305Ser		Yes	Yes	3	0	0	0	0	0	0	0	0	0	0	0	0	0	0	0	0	0	0	0	0	0	0	1	0	0	0	1
2270634	G	A	SNV	MODERATE	missense_variant	lmo2183	lmo2183	NP_465707.1	ferrichrome ABC transporter permease	p.Pro274Leu		Yes	Yes	3	0	0	0	0	0	0	0	0	0	0	0	0	0	0	0	0	0	0	0	0	0	1	0	0	0	0	1
2271355	G	A	SNV	MODERATE	missense_variant	lmo2183	lmo2183	NP_465707.1	ferrichrome ABC transporter permease	p.Pro34Ser		Yes	Yes	3	0	0	0	0	0	0	0	0	0	0	0	0	0	0	0	0	0	0	0	0	0	0	1	0	0	0	1
2271716	T	A	SNV	MODERATE	missense_variant	lmo2184	lmo2184	NP_465708.1	ferrichrome ABC transporter substrate-binding prot...	p.Ile201Phe		Yes	Yes	2	0	0	0	0	0	0	0	0	0	0	0	0	0	0	0	0	0	0	0	0	0	0	1	0	0	0	1
2273529	G	A	SNV	MODERATE	missense_variant	lmo2185	lmo2185	NP_465709.1	hypothetical protein	p.Ala195Val		Yes	Yes	0	0	0	0	0	0	0	0	0	0	0	0	0	0	0	0	0	0	0	0	0	0	0	1	0	0	0	1
2276212	T	C	SNV	MODERATE	missense_variant	lmo2188	lmo2188	NP_465712.1	oligoendopeptidase	p.Thr372Ala		Yes	Yes	1	0	0	0	0	0	0	0	0	0	0	0	0	0	0	0	0	0	0	0	0	0	0	1	0	0	0	1
2276905	G	A	SNV	MODERATE	missense_variant	lmo2188	lmo2188	NP_465712.1	oligoendopeptidase	p.His141Tyr		Yes	Yes	1	0	0	0	0	0	0	0	0	1	0	0	0	0	0	0	0	0	0	0	0	0	0	0	0	1	0	2
2279534	A	T	SNV	MODERATE	missense_variant	spxA	lmo2191	NP_465715.1	ArsC family transcriptional regulator	p.Met129Lys		No	No	1	0	0	0	0	0	0	0	0	0	0	0	0	0	1	0	0	0	0	0	0	0	0	0	0	0	0	1
2280367	G	T	SNV	MODERATE	missense_variant	lmo2192	lmo2192	NP_465716.1	peptide ABC transporter ATP-binding protein	p.Asn280Lys		Yes	Yes	7	0	0	0	0	0	0	0	0	0	0	1	0	0	0	0	0	0	0	0	0	0	0	0	0	0	0	1
2294643	C	T	SNV	MODERATE	missense_variant	clpB	lmo2206	NP_465730.1	Clp protease subunit B	p.Arg838Lys		Yes	Yes	2	0	0	0	0	0	0	0	0	0	0	1	0	0	0	0	0	0	0	0	0	0	0	0	0	0	0	1
2299460	G	A	SNV	MODERATE	missense_variant	lmo2209	lmo2209	NP_465733.1	hypothetical protein	p.His85Tyr		Yes	Yes	0	0	0	0	0	0	0	0	0	0	0	0	0	0	0	0	0	0	0	0	0	0	0	1	0	0	0	1
2300057	C	T	SNV	MODERATE	missense_variant	lmo2210	lmo2210	NP_465734.1	hypothetical protein	p.Ala41Thr		Yes	Yes	0	0	0	1	0	0	0	0	0	0	0	0	0	0	0	0	0	0	0	0	0	0	0	0	0	0	0	1
2301022	G	A	SNV	MODERATE	missense_variant	hemH	lmo2211	NP_465735.1	ferrochelatase	p.Ala81Val		Yes	Yes	0	0	0	0	0	0	0	0	0	0	0	0	0	0	0	0	0	0	0	0	0	0	0	1	0	0	0	1
2301780	T	C	SNV	MODERATE	missense_variant	hemE	lmo2212	NP_465736.1	uroporphyrinogen decarboxylase	p.Glu181Gly		Yes	Yes	0	0	0	0	0	0	0	0	0	0	0	1	0	0	0	0	0	0	0	0	0	0	0	0	0	0	0	1
2302311	A	G	SNV	MODERATE	missense_variant	hemE	lmo2212	NP_465736.1	uroporphyrinogen decarboxylase	p.Ile4Thr		Yes	Yes	0	0	0	0	0	0	0	0	0	0	0	0	0	0	0	0	0	0	0	0	0	0	0	1	0	0	0	1
2306868	G	A	SNV	MODERATE	missense_variant	lmo2219	lmo2219	NP_465743.1	foldase	p.Met12Ile		Yes	Yes	1	0	0	0	0	0	0	0	0	0	0	0	0	0	0	0	0	0	0	0	0	0	0	1	0	0	0	1
2311573	C	G	SNV	MODERATE	missense_variant	lmo2222	lmo2222	NP_465746.1	hypothetical protein	p.Gly375Ala		Yes	Yes	0	0	0	0	0	0	0	0	0	0	0	0	0	0	0	0	0	0	0	0	0	0	0	1	0	0	0	1
2314064	T	A	SNV	MODERATE	missense_variant	lmo2224	lmo2224	NP_465748.1	hypothetical protein	p.Tyr115Phe		Yes	Yes	0	0	0	0	0	0	0	0	0	0	0	0	0	0	0	0	0	0	0	0	1	0	0	0	0	0	0	1
2315262	T	A	SNV	MODERATE	missense_variant	fumC	lmo2225	NP_465749.1	fumarate hydratase	p.Asn206Ile		Yes	Yes	0	0	0	0	0	0	0	0	0	0	0	1	0	0	0	0	0	0	0	0	0	0	0	0	0	0	0	1
2316810	C	T	SNV	MODERATE	missense_variant	lmo2227	lmo2227	NP_465751.1	ABC transporter ATP-binding protein	p.Gly279Ser		Yes	Yes	8	0	0	0	0	0	0	0	0	0	0	0	0	0	0	0	0	0	0	0	0	0	0	1	0	0	0	1
2317070	G	A	SNV	MODERATE	missense_variant	lmo2227	lmo2227	NP_465751.1	ABC transporter ATP-binding protein	p.Ala192Val		Yes	Yes	8	0	0	0	0	0	0	0	0	0	0	0	0	0	0	0	0	0	0	0	0	0	0	1	0	0	0	1
2318192	T	C	SNV	MODERATE	missense_variant	lmo2229	lmo2229	NP_465753.1	penicillin-binding protein	p.Asn635Asp		Yes	Yes	1	0	0	0	0	0	0	0	0	0	0	0	0	0	0	0	1	0	0	0	0	0	0	0	0	0	0	1
2318863	T	C	SNV	MODERATE	missense_variant	lmo2229	lmo2229	NP_465753.1	penicillin-binding protein	p.Asp411Gly		Yes	Yes	1	0	0	0	0	0	0	0	0	0	0	0	0	0	0	0	0	0	0	0	1	0	0	0	0	0	0	1
2323283	G	C	SNV	MODERATE	missense_variant	lmo2232	lmo2232	NP_465756.1	hypothetical protein	p.Gly418Ala		Yes	Yes	2	0	0	0	0	0	0	0	0	0	0	1	0	0	0	0	0	0	0	0	0	0	0	0	0	0	0	1
2328286	A	G	SNV	MODERATE	missense_variant	lmo2236	lmo2236	NP_465760.1	shikimate 5-dehydrogenase	p.Lys276Glu		Yes	Yes	2	0	0	0	0	0	0	0	0	0	0	0	0	0	0	0	0	0	0	0	1	0	0	1	0	0	0	2
2330469	T	G	SNV	MODERATE	missense_variant	lmo2238	lmo2238	NP_465762.1	MFS transporter	p.Ser247Ala		Yes	Yes	1	0	0	0	0	0	0	0	0	0	0	0	0	0	0	0	1	0	0	0	0	0	0	0	0	0	0	1
2334240	A	G	SNV	MODERATE	missense_variant	lmo2243	lmo2243	NP_465767.1	AraC family transcriptional regulator	p.Thr80Ala		Yes	Yes	1	0	0	0	0	0	0	0	0	0	0	1	0	0	0	0	0	0	0	0	0	0	0	0	0	0	0	1
2335116	G	A	SNV	MODERATE	missense_variant	lmo2244	lmo2244	NP_465768.1	ribosomal large subunit pseudouridine synthase	p.Met177Ile		Yes	Yes	2	0	0	0	0	0	0	0	0	0	0	1	0	0	0	0	0	0	0	0	0	0	0	0	0	0	0	1
2335387	T	A	SNV	MODERATE	missense_variant	lmo2244	lmo2244	NP_465768.1	ribosomal large subunit pseudouridine synthase	p.Leu268Ile		Yes	Yes	2	0	0	0	1	0	0	0	0	0	0	0	0	0	0	0	0	0	0	0	0	0	0	0	0	0	0	1
2338648	T	A	SNV	MODERATE	missense_variant	lmo2249	lmo2249	NP_465773.1	low-affinity inorganic phosphate transporter	p.Leu77Ile		Yes	Yes	1	0	1	0	0	0	0	0	0	0	1	0	0	0	0	0	0	0	0	0	0	0	0	0	0	0	0	2
2340376	G	A	SNV	MODERATE	missense_variant	arpJ	lmo2250	NP_465774.1	amino acid ABC transporter permease	p.Gly256Ser		Yes	Yes	1	0	0	0	0	0	0	0	0	0	0	0	0	0	0	0	0	0	0	0	0	0	0	1	0	0	0	1
2342723	G	A	SNV	MODERATE	missense_variant	lmo2252	lmo2252	NP_465776.1	aspartate aminotransferase	p.Val287Ile		Yes	Yes	4	0	0	0	0	0	0	0	0	0	0	0	0	0	0	0	0	0	0	0	0	0	0	1	0	0	0	1
2345668	G	A	SNV	MODERATE	missense_variant	lmo2256	lmo2256	NP_465780.1	hypothetical protein	p.His141Tyr		Yes	Yes	0	0	0	0	0	0	0	0	0	0	0	0	0	0	0	0	0	0	0	0	0	0	0	1	0	0	0	1
2347995	T	G	SNV	MODERATE	missense_variant	lmo2260	lmo2260	NP_465784.1	hypothetical protein	p.Asn53His		Yes	Yes	0	0	0	0	0	0	0	0	0	0	0	1	0	0	0	0	0	0	0	0	0	0	0	0	0	0	0	1
2351629	C	A	SNV	MODERATE	missense_variant	lmo2265	lmo2265	NP_465789.1	hypothetical protein	p.Val40Phe		Yes	Yes	0	0	1	0	0	0	0	0	0	0	1	0	0	0	0	0	0	0	0	0	0	0	0	0	0	0	0	2
2352900	C	T	SNV	MODERATE	missense_variant	lmo2267	lmo2267	NP_465791.1	ATP-dependent deoxyribonuclease subunit A	p.Glu1142Lys		Yes	Yes	0	0	0	0	0	0	0	0	0	0	0	0	0	0	0	0	0	0	0	0	0	0	0	1	0	0	0	1
2354096	C	A	SNV	MODERATE	missense_variant	lmo2267	lmo2267	NP_465791.1	ATP-dependent deoxyribonuclease subunit A	p.Arg743Leu		Yes	Yes	0	0	0	0	0	0	0	0	0	0	0	1	0	0	0	0	0	0	0	0	0	0	0	0	0	0	0	1
2354268	C	T	SNV	MODERATE	missense_variant	lmo2267	lmo2267	NP_465791.1	ATP-dependent deoxyribonuclease subunit A	p.Val686Ile		Yes	Yes	0	0	0	0	0	0	0	0	0	0	0	0	0	0	0	0	0	0	0	0	0	1	0	0	0	0	0	1
2355183	C	T	SNV	MODERATE	missense_variant	lmo2267	lmo2267	NP_465791.1	ATP-dependent deoxyribonuclease subunit A	p.Ala381Thr		Yes	Yes	0	0	0	0	0	0	0	0	0	0	0	1	0	0	0	0	0	0	0	0	0	0	0	0	0	0	0	1
2355842	T	C	SNV	MODERATE	missense_variant	lmo2267	lmo2267	NP_465791.1	ATP-dependent deoxyribonuclease subunit A	p.Asn161Ser		Yes	Yes	0	0	0	0	0	0	0	0	0	0	0	1	0	0	0	0	0	0	0	0	0	0	0	0	0	0	0	1
2356247	C	T	SNV	MODERATE	missense_variant	lmo2267	lmo2267	NP_465791.1	ATP-dependent deoxyribonuclease subunit A	p.Gly26Asp		Yes	Yes	0	0	0	0	0	0	0	0	0	0	0	1	0	0	0	0	0	0	0	0	0	0	0	0	0	0	0	1
2356462	T	C	SNV	MODERATE	missense_variant	addB	lmo2268	NP_465792.1	ATP-dependent deoxyribonuclease subunit B	p.Thr1113Ala		Yes	Yes	0	0	0	0	0	0	0	0	0	0	0	1	0	0	0	0	0	0	0	0	0	0	0	0	0	0	0	1
2357599	C	T	SNV	MODERATE	missense_variant	addB	lmo2268	NP_465792.1	ATP-dependent deoxyribonuclease subunit B	p.Val734Ile		Yes	Yes	0	0	0	0	0	0	0	0	0	0	0	1	0	0	0	0	0	0	0	0	0	0	0	0	0	0	0	1
2358413	C	T	SNV	MODERATE	missense_variant	addB	lmo2268	NP_465792.1	ATP-dependent deoxyribonuclease subunit B	p.Met462Ile		Yes	Yes	0	0	0	0	0	0	0	0	0	0	0	1	0	0	0	0	0	0	0	0	0	0	0	0	0	0	0	1
2358558	C	T	SNV	MODERATE	missense_variant	addB	lmo2268	NP_465792.1	ATP-dependent deoxyribonuclease subunit B	p.Arg414His		Yes	Yes	0	0	0	0	0	0	0	0	0	0	0	1	0	0	0	0	0	0	0	0	0	0	0	0	0	0	0	1
2360658	T	G	SNV	MODERATE	missense_variant	comK'	lmo2270	NP_465794.1	competence protein ComK	p.Leu75Arg		Yes	Yes	0	0	0	0	0	0	0	0	0	0	0	0	0	0	0	0	0	0	0	1	0	0	0	0	0	0	0	1
2360672	C	T	SNV	MODERATE	missense_variant	comK'	lmo2270	NP_465794.1	competence protein ComK	p.Leu80Phe		Yes	Yes	0	0	0	0	0	0	0	0	0	0	0	0	0	0	0	0	0	0	0	1	0	0	0	0	0	0	0	1
2360687	T	A	SNV	MODERATE	missense_variant	comK'	lmo2270	NP_465794.1	competence protein ComK	p.Tyr85Asn		Yes	Yes	0	0	0	0	0	0	0	0	0	0	0	0	0	0	0	0	0	0	0	1	0	0	0	0	0	0	0	1
2360700	C	T	SNV	MODERATE	missense_variant	comK'	lmo2270	NP_465794.1	competence protein ComK	p.Thr89Ile		Yes	Yes	0	0	0	1	0	0	0	0	0	0	0	0	0	0	0	0	0	0	0	1	0	0	0	0	0	0	0	2
2360985	C	A	SNV	MODERATE	missense_variant	lmo2271	lmo2271	NP_465795.1	hypothetical protein	p.Val53Leu		Yes	Yes	0	0	0	0	0	0	0	0	0	1	0	0	0	0	0	0	0	0	0	0	0	0	0	1	0	1	0	3
2361724	A	C	SNV	MODERATE	missense_variant	lmo2272	lmo2272	NP_465796.1	hypothetical protein	p.Glu48Ala		Yes	Yes	0	0	0	0	0	0	0	0	0	0	0	0	0	0	0	0	0	0	0	1	0	0	0	0	0	0	0	1
2361756	A	G	SNV	MODERATE	missense_variant	lmo2272	lmo2272	NP_465796.1	hypothetical protein	p.Thr59Ala		Yes	Yes	0	0	0	0	0	0	0	0	0	0	0	0	0	0	0	0	0	0	0	1	0	0	0	0	0	0	0	1
2361757	C	T	SNV	MODERATE	missense_variant	lmo2272	lmo2272	NP_465796.1	hypothetical protein	p.Thr59Ile		Yes	Yes	0	0	0	0	0	0	0	0	0	0	0	0	0	0	0	0	0	0	0	1	0	0	0	0	0	0	0	1
2361768	T	C	SNV	MODERATE	missense_variant	lmo2272	lmo2272	NP_465796.1	hypothetical protein	p.Ser63Pro		Yes	Yes	0	0	0	0	0	0	0	0	0	0	0	0	0	0	0	0	0	0	0	1	0	0	0	0	0	0	0	1
2361784	C	T	SNV	MODERATE	missense_variant	lmo2272	lmo2272	NP_465796.1	hypothetical protein	p.Pro68Leu		Yes	Yes	0	1	0	0	0	0	0	0	0	0	0	0	0	0	0	0	0	0	0	0	0	0	0	0	0	0	0	1
2362322	C	T	SNV	MODERATE	missense_variant	lmo2274	lmo2274	NP_465798.1	protein gp29	p.Ala6Val		Yes	Yes	0	0	0	0	0	0	0	0	0	0	0	0	0	0	0	0	0	0	0	0	0	0	0	0	0	0	1	1
2362341	C	G	SNV	MODERATE	missense_variant	lmo2274	lmo2274	NP_465798.1	protein gp29	p.Asp12Glu		Yes	Yes	0	0	0	0	0	0	0	0	0	0	0	1	0	0	0	0	0	0	0	0	0	0	0	0	0	0	0	1
2362348	A	C	SNV	MODERATE	missense_variant	lmo2274	lmo2274	NP_465798.1	protein gp29	p.Asn15His		Yes	Yes	0	0	0	0	0	0	0	0	0	0	0	1	0	0	0	0	0	0	0	0	0	0	0	0	0	0	0	1
2362421	C	G	SNV	MODERATE	missense_variant	lmo2274	lmo2274	NP_465798.1	protein gp29	p.Ser39Cys		Yes	Yes	0	0	0	0	0	0	0	0	0	0	0	1	0	0	0	0	0	0	0	0	0	0	0	0	0	0	0	1
2363531	T	G	SNV	MODERATE	missense_variant	lmo2276	lmo2276	NP_465800.1	hypothetical protein	p.Leu133Val		Yes	Yes	0	0	0	0	0	0	1	0	0	0	0	0	0	0	0	0	0	0	0	0	0	0	0	0	0	0	0	1
2363570	A	G	SNV	MODERATE	missense_variant	lmo2276	lmo2276	NP_465800.1	hypothetical protein	p.Ile146Val		Yes	Yes	0	0	0	0	0	0	1	0	0	0	0	0	0	0	0	0	0	0	0	0	0	0	0	0	0	0	0	1
2364909	C	A	SNV	MODERATE	missense_variant	lysA	lmo2278	NP_465802.1	L-alanoyl-D-glutamate peptidase	p.Asp231Tyr		Yes	Yes	0	0	0	0	0	0	0	0	0	0	0	0	0	0	0	0	0	0	1	0	0	0	0	0	0	0	0	1
2365403	T	C	SNV	MODERATE	missense_variant	lysA	lmo2278	NP_465802.1	L-alanoyl-D-glutamate peptidase	p.His66Arg		Yes	Yes	0	0	0	0	0	0	0	0	0	0	0	0	0	0	0	0	0	0	0	0	0	1	0	0	0	0	0	1
2365542	T	A	SNV	MODERATE	missense_variant	lysA	lmo2278	NP_465802.1	L-alanoyl-D-glutamate peptidase	p.Thr20Ser		Yes	Yes	0	0	1	0	0	0	0	0	0	0	1	0	0	0	0	0	0	0	0	0	0	0	0	0	0	0	0	2
2365765	A	G	SNV	MODERATE	missense_variant	lmo2279	lmo2279	NP_465803.1	holin	p.Val39Ala		Yes	Yes	0	0	0	0	0	0	0	0	0	0	0	0	0	1	0	0	1	0	0	0	0	0	0	0	0	0	0	2
2369513	G	T	SNV	MODERATE	missense_variant	lmo2285	lmo2285	NP_465809.1	protein gp18	p.Pro132His		Yes	Yes	1	0	0	0	0	0	0	0	0	0	0	0	0	0	0	0	0	0	0	0	1	0	0	0	0	0	0	1
2373288	C	A	SNV	MODERATE	missense_variant	lmo2287	lmo2287	NP_465811.1	tape-measure	p.Ala938Ser		Yes	Yes	0	0	0	0	0	0	0	0	0	0	0	0	0	0	0	0	0	0	0	0	1	0	0	0	0	0	0	1
2373298	A	T	SNV	MODERATE	missense_variant	lmo2287	lmo2287	NP_465811.1	tape-measure	p.Asp934Glu		Yes	Yes	0	0	0	0	0	0	0	0	0	0	0	0	0	0	0	0	0	0	0	0	1	0	0	0	0	0	0	1
2375206	T	A	SNV	MODERATE	missense_variant	lmo2287	lmo2287	NP_465811.1	tape-measure	p.Leu298Phe		Yes	Yes	0	0	0	0	0	0	0	0	0	0	0	0	0	0	0	0	0	0	0	0	1	0	0	0	0	0	0	1
2375375	G	A	SNV	MODERATE	missense_variant	lmo2287	lmo2287	NP_465811.1	tape-measure	p.Ala242Val		Yes	Yes	0	0	0	0	0	0	0	0	0	0	0	0	0	0	0	0	0	0	0	0	1	0	0	0	0	0	0	1
2375664	C	T	SNV	MODERATE	missense_variant	lmo2287	lmo2287	NP_465811.1	tape-measure	p.Val146Met		Yes	Yes	0	0	0	0	0	0	0	0	0	0	0	0	0	0	0	0	0	0	0	0	1	0	0	0	0	0	0	1
2377040	C	T	SNV	MODERATE	missense_variant	lmo2289	lmo2289	NP_465813.1	protein gp14	p.Arg35His		Yes	Yes	0	0	0	0	0	0	0	0	0	0	0	0	0	0	0	0	0	0	0	0	1	0	0	0	0	0	0	1
2377202	T	A	SNV	MODERATE	missense_variant	lmo2290	lmo2290	NP_465814.1	protein gp13	p.Asp110Val		Yes	Yes	0	0	0	0	0	0	0	0	0	0	0	0	0	0	0	0	0	0	0	0	1	0	0	0	0	0	0	1
2378630	C	T	SNV	MODERATE	missense_variant	lmo2293	lmo2293	NP_465817.1	protein gp10	p.Val5Ile		Yes	Yes	0	0	0	0	0	0	0	0	0	0	0	0	0	0	0	0	0	0	0	0	1	0	0	0	0	0	0	1
2378670	A	G	SNV	MODERATE	missense_variant	lmo2294	lmo2294	NP_465818.1	protein gp9	p.Val112Ala		Yes	Yes	0	0	0	0	0	0	0	0	0	0	0	0	0	0	0	0	0	0	0	0	1	0	0	0	0	0	0	1
2378765	C	T	SNV	MODERATE	missense_variant	lmo2294	lmo2294	NP_465818.1	protein gp9	p.Met80Ile		Yes	Yes	0	0	0	0	0	0	0	0	0	0	0	0	0	0	0	0	0	0	0	0	1	0	0	0	0	0	0	1
2378887	T	G	SNV	MODERATE	missense_variant	lmo2294	lmo2294	NP_465818.1	protein gp9	p.Lys40Gln		Yes	Yes	0	0	0	0	0	0	0	0	0	0	0	0	0	0	0	0	0	0	0	0	1	0	0	0	0	0	0	1
2380900	A	G	SNV	MODERATE	missense_variant	lmo2297	lmo2297	NP_465821.1	scaffolding protein	p.Val37Ala		Yes	Yes	0	0	1	0	0	0	0	0	0	0	1	0	0	0	0	0	0	0	0	0	0	0	0	0	0	0	0	2
2381202	T	A	SNV	MODERATE	missense_variant	lmo2298	lmo2298	NP_465822.1	protein gp4	p.Glu342Asp		Yes	Yes	0	0	0	0	0	0	0	0	0	0	0	0	0	0	0	0	0	0	0	0	1	0	0	0	0	0	0	1
2383376	G	A	SNV	MODERATE	missense_variant	lmo2299	lmo2299	NP_465823.1	portal protein	p.Pro205Ser		Yes	Yes	0	0	0	0	0	0	0	0	0	0	0	0	0	0	0	0	0	0	0	0	1	0	0	0	0	0	0	1
2383421	C	T	SNV	MODERATE	missense_variant	lmo2299	lmo2299	NP_465823.1	portal protein	p.Asp190Asn		Yes	Yes	0	0	0	0	0	0	0	0	0	0	0	0	0	0	0	0	0	0	0	0	1	0	0	0	0	0	0	1
2385135	C	T	SNV	MODERATE	missense_variant	lmo2300	lmo2300	NP_465824.1	terminase large subunit from bacteriophage A118	p.Met66Ile		Yes	Yes	0	0	0	0	0	0	0	0	0	0	0	0	0	0	0	0	0	0	0	0	1	0	0	0	0	0	0	1
2385377	A	G	SNV	MODERATE	missense_variant	lmo2301	lmo2301	NP_465825.1	terminase	p.Val240Ala		Yes	Yes	0	0	0	0	0	0	0	0	0	0	0	0	0	0	0	0	0	0	0	0	1	0	0	0	0	0	0	1
2385378	C	T	SNV	MODERATE	missense_variant	lmo2301	lmo2301	NP_465825.1	terminase	p.Val240Ile		Yes	Yes	0	0	0	0	0	0	0	0	0	0	0	0	0	0	0	0	0	0	0	0	1	0	0	0	0	0	0	1
2385380	T	C	SNV	MODERATE	missense_variant	lmo2301	lmo2301	NP_465825.1	terminase	p.Asn239Ser		Yes	Yes	0	0	0	0	0	0	0	0	0	0	0	0	0	0	0	0	0	0	0	0	1	0	0	0	0	0	0	1
2385381	T	C	SNV	MODERATE	missense_variant	lmo2301	lmo2301	NP_465825.1	terminase	p.Asn239Asp		Yes	Yes	0	0	0	0	0	0	0	0	0	0	0	0	0	0	0	0	0	0	0	0	1	0	0	0	0	0	0	1
2385385	C	A	SNV	MODERATE	missense_variant	lmo2301	lmo2301	NP_465825.1	terminase	p.Met237Ile		Yes	Yes	0	0	0	0	0	0	0	0	0	0	0	0	0	0	0	0	0	0	0	0	1	0	0	0	0	0	0	1
2387302	T	G	SNV	MODERATE	missense_variant	lmo2303	lmo2303	NP_465827.1	hypothetical protein	p.His60Pro		Yes	Yes	1	0	0	0	0	0	1	0	0	0	0	0	0	0	0	0	0	0	0	0	0	0	0	0	0	0	0	1
2388830	T	C	SNV	MODERATE	missense_variant	lmo2308	lmo2308	NP_465832.1	single-stranded DNA-binding protein	p.Asn128Asp		Yes	Yes	1	0	0	0	0	0	0	0	0	0	0	0	0	0	0	0	0	0	0	0	0	0	0	1	0	0	0	1
2389105	G	A	SNV	MODERATE	missense_variant	lmo2308	lmo2308	NP_465832.1	single-stranded DNA-binding protein	p.Thr36Ile		Yes	Yes	1	0	0	0	0	1	0	0	0	0	0	0	0	0	0	0	0	0	0	0	0	0	0	0	0	0	0	1
2389160	G	T	SNV	MODERATE	missense_variant	lmo2308	lmo2308	NP_465832.1	single-stranded DNA-binding protein	p.Arg18Ser		Yes	Yes	1	0	0	0	0	0	0	0	0	0	0	0	0	0	0	0	0	0	0	0	1	0	0	0	0	0	0	1
2390107	C	T	SNV	MODERATE	missense_variant	lmo2311	lmo2311	NP_465835.1	hypothetical protein	p.Gly4Arg		Yes	Yes	0	0	0	0	0	1	0	0	0	0	0	0	0	0	0	0	0	0	0	0	0	0	0	0	0	0	0	1
2390110	G	A	SNV	MODERATE	missense_variant	lmo2311	lmo2311	NP_465835.1	hypothetical protein	p.His3Tyr		Yes	Yes	0	0	0	0	0	1	0	0	0	0	0	0	0	0	0	0	0	0	0	0	0	0	0	0	0	0	0	1
2390121	C	T	SNV	MODERATE	missense_variant	lmo2312	lmo2312	NP_465836.1	hypothetical protein	p.Ala155Thr		Yes	Yes	0	1	0	0	0	0	0	0	0	0	0	0	0	0	0	0	0	0	0	0	0	0	0	0	0	0	0	1
2390496	C	T	SNV	MODERATE	missense_variant	lmo2312	lmo2312	NP_465836.1	hypothetical protein	p.Ala30Thr		Yes	Yes	0	0	0	0	0	1	0	0	0	0	0	0	0	0	0	0	0	0	0	0	0	0	0	0	0	0	0	1
2390831	C	T	SNV	MODERATE	missense_variant	lmo2313	lmo2313	NP_465837.1	hypothetical protein	p.Gly65Ser		Yes	Yes	0	1	0	0	0	0	0	0	0	0	0	0	0	0	0	0	0	0	0	0	0	0	0	0	0	0	0	1
2390834	T	A	SNV	MODERATE	missense_variant	lmo2313	lmo2313	NP_465837.1	hypothetical protein	p.Asn64Tyr		Yes	Yes	0	0	0	0	0	0	0	0	0	0	0	0	0	0	0	0	0	0	0	1	0	0	0	0	0	0	0	1
2390867	C	A	SNV	MODERATE	missense_variant	lmo2313	lmo2313	NP_465837.1	hypothetical protein	p.Val53Leu		Yes	Yes	0	1	0	0	0	0	0	0	0	0	0	0	0	0	0	0	0	0	0	0	0	0	0	0	0	0	0	1
2390944	G	A	SNV	MODERATE	missense_variant	lmo2313	lmo2313	NP_465837.1	hypothetical protein	p.Thr27Ile		Yes	Yes	0	1	0	0	0	0	0	0	0	0	0	0	0	0	0	0	0	0	0	0	0	0	0	0	0	0	0	1
2391100	C	T	SNV	MODERATE	missense_variant	lmo2314	lmo2314	NP_465838.1	hypothetical protein	p.Glu40Lys		Yes	Yes	0	0	0	0	0	0	0	0	0	0	0	1	0	0	0	0	0	0	0	0	0	0	0	0	0	0	0	1
2391246	C	T	SNV	MODERATE	missense_variant	lmo2315	lmo2315	NP_465839.1	hypothetical protein	p.Val191Ile		Yes	Yes	0	0	0	0	0	1	0	0	0	0	0	0	0	0	0	0	0	0	0	0	0	0	0	0	0	0	0	1
2391501	G	T	SNV	MODERATE	missense_variant	lmo2315	lmo2315	NP_465839.1	hypothetical protein	p.Leu106Ile		Yes	Yes	0	0	0	0	0	1	0	0	0	0	0	0	0	0	0	0	0	0	0	0	0	0	0	0	0	0	0	1
2391522	A	G	SNV	MODERATE	missense_variant	lmo2315	lmo2315	NP_465839.1	hypothetical protein	p.Ser99Pro		Yes	Yes	0	0	0	0	0	0	0	0	0	0	0	0	0	0	0	0	0	0	0	1	0	0	0	0	0	0	0	1
2391536	T	A	SNV	MODERATE	missense_variant	lmo2315	lmo2315	NP_465839.1	hypothetical protein	p.Tyr94Phe		Yes	Yes	0	0	0	0	0	0	0	0	0	0	0	0	0	0	0	0	0	0	0	1	0	0	0	0	0	0	0	1
2391538	C	A	SNV	MODERATE	missense_variant	lmo2315	lmo2315	NP_465839.1	hypothetical protein	p.Met93Ile		Yes	Yes	0	0	0	0	0	0	0	0	0	0	0	0	0	0	0	0	0	0	0	1	0	0	0	0	0	0	0	1
2391570	C	T	SNV	MODERATE	missense_variant	lmo2315	lmo2315	NP_465839.1	hypothetical protein	p.Asp83Asn		Yes	Yes	0	0	0	0	0	0	0	0	0	0	0	0	0	0	0	0	0	0	0	1	0	0	0	0	0	0	0	1
2391573	A	T	SNV	MODERATE	missense_variant	lmo2315	lmo2315	NP_465839.1	hypothetical protein	p.Leu82Ile		Yes	Yes	0	0	0	0	0	0	0	0	0	0	0	0	0	0	0	0	0	0	0	1	0	0	0	0	0	0	0	1
2391575	A	G	SNV	MODERATE	missense_variant	lmo2315	lmo2315	NP_465839.1	hypothetical protein	p.Leu81Ser		Yes	Yes	0	0	0	0	0	0	0	0	0	0	0	0	0	0	0	0	0	0	0	1	0	0	0	0	0	0	0	1
2391577	A	C	SNV	MODERATE	missense_variant	lmo2315	lmo2315	NP_465839.1	hypothetical protein	p.Cys80Trp		Yes	Yes	0	0	0	0	0	0	0	0	0	0	0	0	0	0	0	0	0	0	0	1	0	0	0	0	0	0	0	1
2391582	C	A	SNV	MODERATE	missense_variant	lmo2315	lmo2315	NP_465839.1	hypothetical protein	p.Ala79Ser		Yes	Yes	0	0	0	0	0	0	0	0	0	0	0	0	0	0	0	0	0	0	0	1	0	0	0	0	0	0	0	1
2391597	T	C	SNV	MODERATE	missense_variant	lmo2315	lmo2315	NP_465839.1	hypothetical protein	p.Arg74Gly		Yes	Yes	0	0	0	0	0	0	0	0	0	0	0	0	0	0	0	0	0	0	0	1	0	0	0	0	0	0	0	1
2391607	G	C	SNV	MODERATE	missense_variant	lmo2315	lmo2315	NP_465839.1	hypothetical protein	p.His70Gln		Yes	Yes	0	0	0	0	0	0	0	0	0	0	0	0	0	0	0	0	0	0	0	1	0	0	0	0	0	0	0	1
2391626	G	A	SNV	MODERATE	missense_variant	lmo2315	lmo2315	NP_465839.1	hypothetical protein	p.Ala64Val		Yes	Yes	0	0	0	0	0	0	0	0	0	0	0	0	0	0	0	0	0	0	0	1	0	0	0	0	0	0	0	1
2392319	C	T	SNV	MODERATE	missense_variant	lmo2316	lmo2316	NP_465840.1	site-specific DNA-methyltransferase	p.Ala103Thr		Yes	Yes	0	0	0	0	0	0	0	0	0	0	0	0	0	0	0	0	0	0	0	0	0	0	0	1	0	0	0	1
2392418	T	C	SNV	MODERATE	missense_variant	lmo2316	lmo2316	NP_465840.1	site-specific DNA-methyltransferase	p.Lys70Glu		Yes	Yes	0	0	0	0	0	0	0	0	0	0	0	0	0	0	0	0	0	0	0	0	0	0	0	1	0	0	0	1
2392498	T	C	SNV	MODERATE	missense_variant	lmo2316	lmo2316	NP_465840.1	site-specific DNA-methyltransferase	p.Gln43Arg		Yes	Yes	0	0	0	0	0	0	0	0	0	0	0	0	0	0	0	0	0	0	0	0	0	0	0	1	0	0	0	1
2392752	G	A	SNV	MODERATE	missense_variant	lmo2317	lmo2317	NP_465841.1	hypothetical protein	p.Pro282Leu		Yes	Yes	0	0	0	0	0	0	0	0	0	0	0	0	1	0	0	0	0	0	0	0	0	0	0	0	0	0	0	1
2392822	C	G	SNV	MODERATE	missense_variant	lmo2317	lmo2317	NP_465841.1	hypothetical protein	p.Glu259Gln		Yes	Yes	0	0	0	0	0	0	0	0	0	0	0	0	0	0	0	0	0	0	0	0	0	1	0	0	0	0	0	1
2392995	A	G	SNV	MODERATE	missense_variant	lmo2317	lmo2317	NP_465841.1	hypothetical protein	p.Val201Ala		Yes	Yes	0	0	0	0	0	0	0	0	0	0	0	0	0	0	0	0	0	0	0	0	1	0	0	0	0	0	0	1
2393074	A	T	SNV	MODERATE	missense_variant	lmo2317	lmo2317	NP_465841.1	hypothetical protein	p.Leu175Ile		Yes	Yes	0	0	0	0	0	0	0	0	0	0	0	0	0	0	0	0	0	0	0	0	0	0	0	0	0	0	1	1
2394474	G	T	SNV	MODERATE	missense_variant	lmo2319	lmo2319	NP_465843.1	hypothetical protein	p.Pro107His		Yes	Yes	1	0	1	0	0	0	0	0	0	0	1	0	0	0	0	0	0	0	0	0	0	0	0	0	0	0	0	2
2394760	G	T	SNV	MODERATE	missense_variant	lmo2319	lmo2319	NP_465843.1	hypothetical protein	p.Gln12Lys		Yes	Yes	1	0	0	0	0	0	0	0	0	0	0	0	0	0	0	0	0	0	0	0	0	0	0	0	0	0	1	1
2395441	C	T	SNV	MODERATE	missense_variant	lmo2321	lmo2321	NP_465845.1	hypothetical protein	p.Gly13Glu		Yes	Yes	0	0	0	0	0	0	1	0	0	0	0	0	0	0	0	0	0	0	0	0	0	0	0	0	0	0	0	1
2396127	C	T	SNV	MODERATE	missense_variant	lmo2323	lmo2323	NP_465847.1	hypothetical protein	p.Glu69Lys		Yes	Yes	0	0	0	0	0	0	1	0	0	0	0	0	0	0	0	0	0	0	0	0	0	0	0	0	0	0	0	1
2396909	T	C	SNV	MODERATE	missense_variant	lmo2324	lmo2324	NP_465848.1	anti-repressor	p.Lys108Glu		Yes	Yes	0	0	0	0	0	0	1	0	0	0	0	0	0	0	0	0	0	0	0	0	0	0	0	0	0	0	0	1
2397690	A	T	SNV	MODERATE	missense_variant	lmo2326	lmo2326	NP_465850.1	hypothetical protein	p.Tyr29Asn		Yes	Yes	0	0	0	0	0	0	0	0	0	0	0	0	0	0	0	0	0	0	0	1	0	0	0	0	0	0	0	1
2400158	T	C	SNV	MODERATE	missense_variant	lmo2330	lmo2330	NP_465854.1	hypothetical protein	p.Met206Thr		Yes	Yes	0	0	0	0	0	0	0	0	0	0	0	0	0	0	0	0	0	0	0	0	1	0	0	0	0	0	0	1
2400300	T	A	SNV	MODERATE	missense_variant	lmo2331	lmo2331	NP_465855.1	hypothetical protein	p.Leu13Ile		Yes	Yes	0	0	0	0	0	0	0	0	0	0	0	0	0	0	0	0	0	0	0	0	0	0	0	0	0	0	1	1
2400303	G	A	SNV	MODERATE	missense_variant	lmo2331	lmo2331	NP_465855.1	hypothetical protein	p.Ala14Thr		Yes	Yes	0	0	0	0	0	0	0	0	0	0	0	0	0	0	0	0	0	0	0	0	0	0	0	0	0	0	1	1
2400304	C	T	SNV	MODERATE	missense_variant	lmo2331	lmo2331	NP_465855.1	hypothetical protein	p.Ala14Val		Yes	Yes	0	0	0	0	0	0	0	0	0	0	0	0	0	0	0	0	0	0	0	0	0	0	0	0	0	0	1	1
2400309	A	T	SNV	MODERATE	missense_variant	lmo2331	lmo2331	NP_465855.1	hypothetical protein	p.Ser16Cys		Yes	Yes	0	0	0	0	0	0	0	0	0	0	0	0	0	0	0	0	0	0	0	0	0	0	0	0	0	0	1	1
2402394	C	T	SNV	MODERATE	missense_variant	lmo02333	lmo02333	YP_008475641.1		p.Ser13Phe		Yes	Yes	0	0	0	0	0	0	0	0	0	0	0	0	0	0	0	0	0	0	0	1	0	0	0	0	0	0	0	1
2403923	C	A	SNV	MODERATE	missense_variant	fruA	lmo2335	NP_465858.1	PTS fructose transporter subunit IIABC	p.Met439Ile		Yes	Yes	0	0	0	0	0	0	0	0	0	0	0	1	0	0	0	0	0	0	0	0	0	0	0	0	0	0	0	1
2404395	C	T	SNV	MODERATE	missense_variant	fruA	lmo2335	NP_465858.1	PTS fructose transporter subunit IIABC	p.Ser282Asn		Yes	Yes	0	0	0	0	0	0	0	0	0	0	0	0	0	0	0	0	0	0	0	0	0	0	0	1	0	0	0	1
2408521	C	A	SNV	MODERATE	missense_variant	lmo2339	lmo2339	NP_465862.1	hypothetical protein	p.Asp125Tyr		Yes	Yes	0	0	0	0	0	0	0	0	0	0	0	1	0	0	0	0	0	0	0	0	0	0	0	0	0	0	0	1
2409833	C	T	SNV	MODERATE	missense_variant	lmo2340	lmo2340	NP_465863.1	hypothetical protein	p.Ala16Thr		Yes	Yes	0	0	0	0	0	0	0	0	0	0	0	0	0	0	0	0	0	0	0	0	0	0	0	1	0	0	0	1
2411733	G	A	SNV	MODERATE	missense_variant	lmo2342	lmo2342	NP_465865.1	16S pseudouridylate synthase	p.Thr32Ile		Yes	Yes	1	0	0	0	0	0	0	0	0	0	0	0	0	0	0	0	0	0	0	0	1	0	0	0	0	0	0	1
2413434	C	T	SNV	MODERATE	missense_variant	lmo2344	lmo2344	NP_465867.1	hypothetical protein	p.Val18Ile		Yes	Yes	0	0	0	0	0	0	0	0	0	0	0	1	0	0	0	0	0	0	0	0	0	0	0	0	0	0	0	1
2413876	G	A	SNV	MODERATE	missense_variant	lmo2345	lmo2345	NP_465868.1	hypothetical protein	p.Arg200Cys		Yes	Yes	0	0	0	0	0	0	0	0	0	0	0	1	0	0	0	0	0	0	0	0	0	0	0	0	0	0	0	1
2414478	C	T	SNV	MODERATE	missense_variant	lmo2346	lmo2346	NP_465869.1	amino acid ABC transporter ATP-binding protein	p.Val258Ile		Yes	Yes	65	0	0	0	0	0	0	0	0	0	0	0	0	0	0	0	0	0	0	0	0	0	0	1	0	0	0	1
2414777	G	A	SNV	MODERATE	missense_variant	lmo2346	lmo2346	NP_465869.1	amino acid ABC transporter ATP-binding protein	p.Pro158Leu		Yes	Yes	65	0	0	0	0	0	0	0	0	0	0	0	0	0	1	0	0	0	0	0	0	0	0	0	0	0	0	1
2417360	T	C	SNV	MODERATE	missense_variant	lmo2349	lmo2349	NP_465872.1	amino acid ABC transporter substrate-binding prote...	p.Asp52Gly		Yes	Yes	2	0	0	0	0	0	0	0	0	0	0	1	0	0	0	0	0	0	0	0	0	0	0	0	0	0	0	1
2419138	G	A	SNV	MODERATE	missense_variant	lmo2352	lmo2352	NP_465875.1	LysR family transcriptional regulator	p.Gly90Ser		Yes	Yes	4	0	0	0	0	0	0	0	0	0	0	1	0	0	0	0	0	0	0	0	0	0	0	0	0	0	0	1
2420161	C	T	SNV	MODERATE	missense_variant	lmo2353	lmo2353	NP_465876.1	Na+/H+ antiporter	p.Ser530Asn		Yes	Yes	1	0	0	0	0	0	0	0	0	0	0	0	0	0	0	0	0	0	0	0	0	0	0	1	0	0	0	1
2421059	A	G	SNV	MODERATE	missense_variant	lmo2353	lmo2353	NP_465876.1	Na+/H+ antiporter	p.Phe231Leu		Yes	Yes	1	0	1	0	0	0	0	0	0	0	1	0	0	0	0	0	0	0	0	0	0	0	0	0	0	0	0	2
2422512	T	C	SNV	MODERATE	missense_variant	lmo2354	lmo2354	NP_465877.1	hypothetical protein	p.Asp322Gly		Yes	Yes	0	0	0	0	0	0	0	0	0	0	0	0	0	0	0	0	0	0	0	0	0	0	0	1	0	0	0	1
2422629	G	A	SNV	MODERATE	missense_variant	lmo2354	lmo2354	NP_465877.1	hypothetical protein	p.Ala283Val		Yes	No	0	0	0	0	0	0	0	0	0	0	0	0	0	0	0	0	0	0	0	0	0	0	0	1	0	0	0	1
2422664	A	C	SNV	MODERATE	missense_variant	lmo2354	lmo2354	NP_465877.1	hypothetical protein	p.Ser271Arg		Yes	Yes	0	0	0	0	0	0	0	0	0	0	0	0	0	0	0	0	0	0	0	0	0	0	0	1	0	0	0	1
2422953	T	C	SNV	MODERATE	missense_variant	lmo2354	lmo2354	NP_465877.1	hypothetical protein	p.Lys175Arg		Yes	Yes	0	0	0	0	0	0	0	0	0	0	0	0	0	0	0	0	0	0	0	0	0	0	0	1	0	0	0	1
2424492	G	A	SNV	MODERATE	missense_variant	lmo2355	lmo2355	NP_465878.1	multidrug resistance protein	p.Thr77Met		Yes	Yes	0	0	0	0	0	0	0	0	0	0	0	0	0	0	0	0	0	0	0	0	1	0	0	1	0	0	0	2
2427490	C	T	SNV	MODERATE	missense_variant	lmo2359	lmo2359	NP_465882.1	hypothetical protein	p.Arg134His		Yes	Yes	4	0	0	0	0	0	0	0	0	0	0	1	0	0	0	0	0	0	0	0	0	0	0	0	0	0	0	1
2427533	C	T	SNV	MODERATE	missense_variant	lmo2359	lmo2359	NP_465882.1	hypothetical protein	p.Asp120Asn		Yes	Yes	4	0	0	0	0	0	0	0	0	0	0	0	0	0	0	0	0	0	0	0	0	0	0	1	0	0	0	1
2429133	G	T	SNV	MODERATE	missense_variant	lmo2360	lmo2360	NP_465883.1	transmembrane protein	p.Thr554Lys		Yes	Yes	2	0	0	0	0	0	1	0	0	0	0	0	0	0	0	0	0	0	0	0	0	0	0	0	0	0	0	1
2434782	G	A	SNV	MODERATE	missense_variant	lmo2364	lmo2364	NP_465887.1	hypothetical protein	p.Pro29Ser		Yes	Yes	0	0	0	0	0	0	0	0	0	0	0	0	0	0	0	0	0	0	0	0	0	0	0	1	0	0	0	1
2435306	G	A	SNV	MODERATE	missense_variant	lmo2365	lmo2365	NP_465888.1	RofA family transcriptional regulator	p.Ala279Val		Yes	Yes	0	0	0	0	0	0	0	0	0	0	0	0	0	0	0	0	0	0	0	0	0	0	0	0	0	0	1	1
2447190	G	A	SNV	MODERATE	missense_variant	lmo2370	lmo2370	NP_465893.1	aminotransferase	p.Met148Ile		Yes	Yes	1	0	0	0	0	0	0	0	0	0	0	0	0	0	0	0	0	0	0	0	1	0	0	0	0	0	0	1
2447598	C	A	SNV	MODERATE	missense_variant	lmo2370	lmo2370	NP_465893.1	aminotransferase	p.His284Gln		Yes	Yes	1	0	0	0	0	0	0	0	0	0	0	1	0	0	0	0	0	0	0	0	0	0	0	0	0	0	0	1
2448547	G	A	SNV	MODERATE	missense_variant	lmo2371	lmo2371	NP_465894.1	ABC transporter permease	p.Val166Ile		Yes	Yes	1	0	0	0	0	0	0	0	0	0	0	0	0	0	0	0	0	0	0	0	1	0	0	0	0	0	0	1
2451656	C	T	SNV	MODERATE	missense_variant	lmo2374	lmo2374	NP_465897.1	aspartate kinase	p.Ala407Val		Yes	Yes	0	0	0	0	0	0	0	0	0	0	0	0	0	0	0	0	0	0	0	0	0	0	0	1	0	0	0	1
2452147	T	C	SNV	MODERATE	missense_variant	lmo2375	lmo2375	NP_465898.1	hypothetical protein	p.Asn30Ser		Yes	Yes	0	0	0	0	0	0	0	0	0	0	0	0	0	0	0	0	0	0	0	0	0	0	0	1	0	0	0	1
2453925	T	C	SNV	MODERATE	missense_variant	lmo2377	lmo2377	NP_465900.1	multidrug transporter	p.Phe263Ser		Yes	Yes	1	0	0	0	0	0	0	0	0	0	0	0	0	0	0	0	0	0	0	0	1	0	0	0	0	0	0	1
2458308	C	A	SNV	MODERATE	missense_variant	lmo2381	lmo2381	NP_465904.1	monovalent cation/H+ antiporter subunit D	p.Gln153Lys		Yes	Yes	1	0	0	0	0	0	0	0	0	1	0	0	0	0	0	0	0	0	0	0	0	0	0	0	0	1	0	2
2460652	C	T	SNV	MODERATE	missense_variant	lmo2384	lmo2384	NP_465907.1	monovalent cation/H+ antiporter subunit G	p.Thr188Ile		Yes	Yes	0	0	0	0	0	0	0	0	0	0	0	0	0	0	0	0	0	0	0	0	0	0	1	0	0	0	0	1
2462458	G	A	SNV	MODERATE	missense_variant	lmo2387	lmo2387	NP_465910.1	hypothetical protein	p.Gly219Asp		Yes	Yes	0	0	0	0	0	0	0	0	0	0	0	0	0	0	0	0	0	0	0	0	0	0	0	1	0	0	0	1
2462682	A	T	SNV	MODERATE	missense_variant	lmo2387	lmo2387	NP_465910.1	hypothetical protein	p.Thr294Ser		Yes	Yes	0	0	0	0	0	0	0	0	0	0	0	1	0	0	0	0	0	0	0	0	0	0	0	0	0	0	0	1
2463848	C	T	SNV	MODERATE	missense_variant	lmo2388	lmo2388	NP_465911.1	hypothetical protein	p.Ala13Thr		Yes	Yes	0	0	0	0	0	0	0	0	0	0	0	0	0	0	0	0	0	0	0	0	0	0	0	1	0	0	0	1
2467413	G	A	SNV	MODERATE	missense_variant	lmo2392	lmo2392	NP_465915.1	hypothetical protein	p.Thr70Ile		Yes	Yes	0	0	0	0	0	0	0	0	0	0	0	0	0	0	0	0	0	0	0	0	1	0	0	0	0	0	0	1
2473997	G	A	SNV	MODERATE	missense_variant	lmo2399	lmo2399	NP_465922.1	hypothetical protein	p.Pro93Ser		Yes	Yes	2	0	1	0	0	0	0	0	0	0	1	0	0	0	0	0	0	0	0	0	0	0	0	0	0	0	0	2
2474724	T	C	SNV	MODERATE	missense_variant	lmo2400	lmo2400	NP_465923.1	acetyltransferase	p.Asp10Gly		Yes	Yes	0	0	0	0	0	0	0	0	0	0	0	0	0	0	0	0	0	0	0	0	0	0	0	0	1	0	0	1
2475513	G	A	SNV	MODERATE	missense_variant	lmo2401	lmo2401	NP_465924.1	hypothetical protein	p.Ala19Val		Yes	Yes	0	0	0	0	0	0	0	0	0	0	0	0	0	0	0	0	0	0	0	0	1	0	0	1	0	0	0	2
2476858	C	T	SNV	MODERATE	missense_variant	lmo2403	lmo2403	NP_465926.1	hypothetical protein	p.Val132Met		Yes	Yes	0	0	0	0	0	0	0	0	0	0	0	1	0	0	0	0	0	0	0	0	0	0	0	0	0	0	0	1
2477436	G	T	SNV	MODERATE	missense_variant	lmo2404	lmo2404	NP_465927.1	hypothetical protein	p.Val18Phe		Yes	Yes	0	0	0	0	0	0	1	0	0	0	0	0	0	0	0	0	0	0	0	0	0	0	0	0	0	0	0	1
2478369	A	T	SNV	MODERATE	missense_variant	lmo2405	lmo2405	NP_465928.1	hypothetical protein	p.Thr49Ser		Yes	Yes	0	0	0	0	0	0	0	0	0	0	0	0	0	0	0	0	0	0	0	0	1	0	0	0	0	0	0	1
2479009	T	C	SNV	MODERATE	missense_variant	lmo2406	lmo2406	NP_465929.1	hypothetical protein	p.Thr153Ala		Yes	Yes	0	0	0	0	0	0	0	0	0	0	0	0	0	0	0	0	0	0	0	0	0	0	0	1	0	0	0	1
2479420	A	T	SNV	MODERATE	missense_variant	lmo2406	lmo2406	NP_465929.1	hypothetical protein	p.Leu16Ile		Yes	Yes	0	0	0	0	0	0	0	0	0	0	0	1	0	0	0	0	0	0	0	0	0	0	0	0	0	0	0	1
2483420	G	A	SNV	MODERATE	missense_variant	lmo2412	lmo2412	NP_465935.1	hypothetical protein	p.Ala58Val		Yes	Yes	0	0	0	0	0	0	0	0	0	0	0	0	0	0	0	0	0	0	0	0	0	0	0	1	0	0	0	1
2483798	A	T	SNV	MODERATE	missense_variant	lmo2413	lmo2413	NP_465936.1	aminotransferase	p.Leu340Ile		Yes	Yes	0	0	0	0	0	0	0	0	0	0	0	0	0	0	0	0	0	0	0	0	1	0	0	0	0	0	0	1
2484725	T	C	SNV	MODERATE	missense_variant	lmo2413	lmo2413	NP_465936.1	aminotransferase	p.Thr31Ala		Yes	Yes	0	0	0	0	0	0	0	0	0	0	0	1	0	0	0	0	0	0	0	0	0	0	0	0	0	0	0	1
2486510	C	A	SNV	MODERATE	missense_variant	lmo2415	lmo2415	NP_465938.1	ABC transporter ATP-binding protein	p.Ala138Ser		Yes	No	35	0	0	0	0	0	0	0	0	0	0	1	0	0	0	0	0	0	0	0	0	0	0	0	0	0	0	1
2486612	C	T	SNV	MODERATE	missense_variant	lmo2415	lmo2415	NP_465938.1	ABC transporter ATP-binding protein	p.Ala104Thr		Yes	Yes	35	0	0	0	0	0	0	0	0	0	0	0	1	0	0	0	0	0	0	0	0	0	0	0	0	0	0	1
2487454	A	G	SNV	MODERATE	missense_variant	lmo2416	lmo2416	NP_465939.1	hypothetical protein	p.Asp65Gly		Yes	Yes	0	0	0	0	0	0	0	0	0	0	0	0	0	0	0	0	0	0	0	0	0	0	0	1	0	0	0	1
2492036	T	A	SNV	MODERATE	missense_variant	lmo2421	lmo2421	NP_465944.1	two-component sensor histidine kinase	p.Tyr220Phe		Yes	Yes	0	0	0	0	0	0	0	0	0	0	0	0	0	0	0	0	0	0	0	0	1	0	0	0	0	0	0	1
2497977	G	A	SNV	MODERATE	missense_variant	lmo2428	lmo2428	NP_465951.1	cell division protein FtsW	p.Leu88Phe		Yes	Yes	1	0	0	0	0	0	0	0	0	0	0	0	0	0	0	0	0	0	0	0	0	0	0	1	0	0	0	1
2503465	C	T	SNV	MODERATE	missense_variant	lmo2434	lmo2434	NP_465957.1	glutamate decarboxylase	p.Asp114Asn		Yes	Yes	2	0	0	0	0	0	0	0	0	0	0	1	0	0	0	0	0	0	0	0	0	0	0	0	0	0	0	1
2505737	G	A	SNV	MODERATE	missense_variant	lmo2437	lmo2437	NP_465960.1	hypothetical protein	p.Glu105Lys		Yes	Yes	0	0	0	0	0	0	0	0	0	0	0	0	0	0	0	0	0	0	0	0	1	0	0	0	0	0	0	1
2506186	T	C	SNV	MODERATE	missense_variant	lmo2438	lmo2438	NP_465961.1	hypothetical protein	p.Asp62Gly		Yes	Yes	0	0	0	0	0	0	0	0	0	0	0	1	0	0	0	0	0	0	0	0	0	0	0	0	0	0	0	1
2506515	A	G	SNV	MODERATE	missense_variant	lmo2439	lmo2439	NP_465962.1	hypothetical protein	p.Ile8Val		Yes	Yes	0	0	0	0	0	0	0	0	0	0	0	0	0	0	0	0	0	0	0	0	1	0	0	0	0	0	0	1
2511067	G	C	SNV	MODERATE	missense_variant	lmo2444	lmo2444	NP_465967.1	glycosidase	p.Thr1076Ser		Yes	Yes	0	0	0	0	0	0	0	0	0	0	0	0	0	0	0	0	0	0	0	0	0	0	0	1	0	0	0	1
2512097	C	A	SNV	MODERATE	missense_variant	lmo2444	lmo2444	NP_465967.1	glycosidase	p.Gly733Cys		Yes	Yes	0	0	0	0	0	0	1	0	0	0	0	0	0	0	0	0	0	0	0	0	0	0	0	0	0	0	0	1
2512343	C	T	SNV	MODERATE	missense_variant	lmo2444	lmo2444	NP_465967.1	glycosidase	p.Val651Ile		Yes	Yes	0	0	0	0	0	0	0	0	0	0	0	0	0	0	0	0	0	0	0	0	1	0	0	0	0	0	0	1
2513815	G	A	SNV	MODERATE	missense_variant	lmo2444	lmo2444	NP_465967.1	glycosidase	p.Ala160Val		Yes	Yes	0	0	0	0	0	0	0	0	0	0	0	0	0	0	0	0	0	0	0	0	0	0	0	1	0	0	0	1
2520440	C	T	SNV	MODERATE	missense_variant	lmo2449	lmo2449	NP_465972.1	exoribonuclease RNase-R	p.Ser786Asn		Yes	Yes	0	0	0	0	0	0	0	0	0	0	0	1	0	0	0	0	0	0	0	0	0	0	0	0	0	0	0	1
2520554	G	A	SNV	MODERATE	missense_variant	lmo2449	lmo2449	NP_465972.1	exoribonuclease RNase-R	p.Thr748Ile		Yes	Yes	0	0	0	0	0	0	0	0	0	0	0	0	0	0	0	0	0	0	0	0	0	0	0	1	0	0	0	1
2521488	C	T	SNV	MODERATE	missense_variant	lmo2449	lmo2449	NP_465972.1	exoribonuclease RNase-R	p.Val437Ile		Yes	Yes	0	0	0	0	0	0	0	0	0	0	0	1	0	0	0	0	0	0	0	0	0	0	0	0	0	0	0	1
2530096	C	A	SNV	MODERATE	missense_variant	pgk	lmo2458	NP_465981.1	phosphoglycerate kinase	p.Met360Ile		Yes	Yes	0	0	0	0	0	0	0	0	0	0	0	0	0	0	0	0	0	0	0	0	0	0	0	1	0	0	0	1
2536485	T	G	SNV	MODERATE	missense_variant	lmo2463	lmo2463	NP_465986.1	multidrug transporter	p.Leu699Phe		Yes	Yes	0	0	0	0	0	0	0	0	0	0	0	0	0	0	0	0	0	0	0	0	0	0	0	1	0	0	0	1
2536788	T	G	SNV	MODERATE	missense_variant	lmo2463	lmo2463	NP_465986.1	multidrug transporter	p.Leu598Phe		Yes	Yes	0	0	0	0	0	0	0	0	0	0	0	0	0	0	0	0	0	0	0	0	0	0	0	1	0	0	0	1
2536804	G	A	SNV	MODERATE	missense_variant	lmo2463	lmo2463	NP_465986.1	multidrug transporter	p.Thr593Ile		Yes	Yes	0	0	0	0	0	0	0	0	0	0	0	0	0	0	0	0	0	0	0	0	0	0	0	1	0	0	0	1
2537090	A	T	SNV	MODERATE	missense_variant	lmo2463	lmo2463	NP_465986.1	multidrug transporter	p.Ser498Thr		Yes	Yes	0	0	0	0	0	0	0	0	0	0	0	0	0	0	0	0	0	0	0	0	0	0	0	1	0	0	0	1
2540081	C	T	SNV	MODERATE	missense_variant	lmo2466	lmo2466	NP_465989.1	hypothetical protein	p.Leu82Phe		Yes	Yes	0	0	0	0	0	0	0	0	0	0	0	0	0	0	0	0	0	0	0	0	0	0	0	1	0	0	0	1
2541119	C	G	SNV	MODERATE	missense_variant	lmo2467	lmo2467	NP_465990.1	chitin-binding protein	p.Glu247Gln		Yes	Yes	0	0	0	0	0	0	0	0	0	0	0	1	0	0	0	0	0	0	0	0	0	0	0	0	0	0	0	1
2541220	G	C	SNV	MODERATE	missense_variant	lmo2467	lmo2467	NP_465990.1	chitin-binding protein	p.Ala213Gly		Yes	Yes	0	0	0	0	0	0	0	0	0	0	0	0	0	0	0	0	0	0	0	0	0	0	0	1	0	0	0	1
2543965	C	T	SNV	MODERATE	missense_variant	lmo2469	lmo2469	NP_465992.1	amino acid transporter	p.Ala29Thr		Yes	Yes	2	0	1	0	0	0	0	0	0	0	1	0	0	0	0	0	0	0	0	0	0	0	0	0	0	0	0	2
2544903	C	A	SNV	MODERATE	missense_variant	lmo2470	lmo2470	NP_465993.1	internalin	p.Pro213Thr		Yes	Yes	3	0	0	0	0	0	0	0	0	0	0	0	0	0	0	0	0	0	0	0	0	0	0	1	0	0	0	1
2551287	G	A	SNV	MODERATE	missense_variant	lmo2476	lmo2476	NP_465999.1	aldose 1-epimerase	p.Pro337Ser		Yes	Yes	0	0	0	0	0	0	0	0	0	0	0	0	0	0	0	0	0	0	0	0	0	1	0	0	0	0	0	1
2555684	G	T	SNV	MODERATE	missense_variant	lmo2479	lmo2479	NP_466002.1	hypothetical protein	p.Arg82Ser		Yes	Yes	0	0	0	0	0	0	0	0	0	0	0	0	0	0	0	0	0	0	0	0	0	0	0	1	0	0	0	1
2556366	G	A	SNV	MODERATE	missense_variant	lmo2480	lmo2480	NP_466003.1	acetyltransferase	p.Arg49Cys		Yes	Yes	0	0	0	0	0	0	0	0	0	0	0	1	0	0	0	0	0	0	0	0	0	0	0	0	0	0	0	1
2560388	C	T	SNV	MODERATE	missense_variant	lmo2486	lmo2486	NP_466009.1	hypothetical protein	p.Arg222His		Yes	Yes	0	0	0	0	0	0	0	0	0	0	0	1	0	0	0	0	0	0	0	0	0	0	0	0	0	0	0	1
2576070	G	A	SNV	MODERATE	missense_variant	phoR	lmo2500	NP_466023.1	two-component sensor histidine kinase	p.Ala256Val		Yes	Yes	1	0	0	0	0	0	0	0	0	0	0	1	0	0	0	0	0	0	0	0	0	0	0	0	0	0	0	1
2577976	G	A	SNV	MODERATE	missense_variant	lmo2502	lmo2502	NP_466025.1	hypothetical protein	p.Ala299Val		Yes	Yes	0	0	0	0	0	0	0	0	0	0	0	0	0	0	0	0	0	0	0	0	0	0	0	0	1	0	0	1
2578061	G	A	SNV	MODERATE	missense_variant	lmo2502	lmo2502	NP_466025.1	hypothetical protein	p.Pro271Ser		Yes	Yes	0	0	0	0	0	0	0	0	0	0	0	0	0	0	0	0	0	0	0	0	1	0	0	0	0	0	0	1
2583272	G	A	SNV	MODERATE	missense_variant	ftsX	lmo2506	NP_466029.1	cell division protein FtsX	p.Ala265Val		Yes	Yes	0	0	0	0	0	0	0	0	0	0	0	0	0	0	0	0	0	0	0	0	1	0	0	0	0	0	0	1
2598538	T	C	SNV	MODERATE	missense_variant	lmo2520	lmo2520	NP_466043.1	O-succinylbenzoate-CoA synthase	p.Gln337Arg		Yes	Yes	0	0	0	0	0	0	0	0	0	0	0	0	0	0	0	0	0	0	0	0	1	0	0	0	0	0	0	1
2600755	T	C	SNV	MODERATE	missense_variant	lmo2522	lmo2522	NP_466045.1	cell wall-binding protein	p.Thr163Ala		Yes	Yes	0	0	0	0	0	0	0	0	0	0	0	0	0	0	0	0	0	0	0	0	1	0	0	0	0	0	0	1
2607212	G	T	SNV	MODERATE	missense_variant	atpD	lmo2529	NP_466052.1	ATP synthase F0F1 subunit beta	p.Ser111Arg		Yes	Yes	2	0	0	0	0	0	0	0	0	0	0	1	0	0	0	0	0	0	0	0	0	0	0	0	0	0	0	1
2610230	T	G	SNV	MODERATE	missense_variant	atpH	lmo2532	NP_466055.1	ATP synthase F0F1 subunit delta	p.Glu122Asp		Yes	Yes	0	0	0	0	0	0	0	0	0	0	0	0	0	0	0	0	0	0	0	0	1	0	0	1	0	0	0	2
2617200	G	A	SNV	MODERATE	missense_variant	lmo2540	lmo2540	NP_466063.1	phosphatase	p.Pro15Ser		Yes	Yes	1	0	0	0	0	0	0	0	0	0	0	1	0	0	0	0	0	0	0	0	0	0	0	0	0	0	0	1
2618936	C	T	SNV	MODERATE	missense_variant	lmo2542	lmo2542	NP_466065.1	protoporphyrinogen oxidase	p.Val165Met		Yes	Yes	0	0	0	0	0	0	0	0	0	0	0	0	0	0	0	0	0	0	0	0	1	0	0	0	0	0	0	1
2621973	C	T	SNV	MODERATE	missense_variant	thrB	lmo2545	NP_466068.1	homoserine kinase	p.Gly32Glu		Yes	Yes	0	0	0	0	0	0	0	0	0	0	0	0	0	0	0	0	0	0	0	0	1	0	0	0	0	0	0	1
2621974	C	T	SNV	MODERATE	missense_variant	thrB	lmo2545	NP_466068.1	homoserine kinase	p.Gly32Arg		Yes	Yes	0	0	0	0	0	0	0	0	0	0	0	0	0	0	0	0	0	0	0	0	1	0	0	0	0	0	0	1
2622206	C	T	SNV	MODERATE	missense_variant	thrC	lmo2546	NP_466069.1	threonine synthase	p.Gly306Glu		Yes	Yes	0	0	0	0	0	0	0	0	0	0	0	0	0	0	0	0	0	0	0	0	1	0	0	0	0	0	0	1
2625888	A	C	SNV	MODERATE	missense_variant	lmo2550	lmo2550	NP_466073.1	glycosyl transferase	p.Asp158Glu		Yes	Yes	1	0	0	0	1	0	0	0	0	0	0	0	0	0	0	0	0	0	0	0	0	0	0	0	0	0	0	1
2626465	G	T	SNV	MODERATE	missense_variant	rho	lmo2551	NP_466074.1	transcription termination factor Rho	p.Gln417Lys		Yes	Yes	0	0	0	0	0	0	0	0	0	0	0	1	0	0	0	0	0	0	0	0	0	0	0	0	0	0	0	1
2635608	G	A	SNV	MODERATE	missense_variant	ami	lmo2558	NP_466081.1	autolysin, amidase	p.Ala148Thr		Yes	Yes	0	0	0	1	0	0	0	0	0	0	0	0	0	0	0	0	0	0	0	0	0	0	0	0	0	0	0	1
2643457	T	G	SNV	MODERATE	missense_variant	lmo2563	lmo2563	NP_466086.1	hypothetical protein	p.Thr75Pro		Yes	Yes	0	0	0	0	0	0	0	0	0	0	0	0	0	0	0	0	0	0	0	0	0	0	0	1	0	0	0	1
2648410	T	C	SNV	MODERATE	missense_variant	lmo2569	lmo2569	NP_466092.1	peptide ABC transporter substrate-binding protein	p.Tyr139Cys		Yes	Yes	3	0	0	0	0	0	0	0	0	0	0	0	0	0	0	0	0	0	0	0	0	0	0	1	0	0	0	1
2654001	G	A	SNV	MODERATE	missense_variant	lmo2576	lmo2576	NP_466099.1	colossin A	p.Pro1268Leu		Yes	Yes	0	0	0	0	0	0	0	0	0	0	0	0	0	0	0	0	0	0	0	0	1	0	0	0	0	0	0	1
2654146	T	C	SNV	MODERATE	missense_variant	lmo2576	lmo2576	NP_466099.1	colossin A	p.Thr1220Ala		Yes	Yes	0	0	0	0	0	0	0	0	0	0	0	1	0	0	0	0	0	0	0	0	0	0	0	0	0	0	0	1
2656189	C	T	SNV	MODERATE	missense_variant	lmo2576	lmo2576	NP_466099.1	colossin A	p.Asp539Asn		Yes	Yes	0	0	0	0	0	0	0	0	0	0	0	1	0	0	0	0	0	0	0	0	0	0	0	0	0	0	0	1
2657688	C	T	SNV	MODERATE	missense_variant	lmo2576	lmo2576	NP_466099.1	colossin A	p.Gly39Asp		Yes	Yes	0	0	0	0	0	0	0	0	0	0	0	0	0	0	0	0	0	0	0	0	0	0	0	1	0	0	0	1
2662413	T	C	SNV	MODERATE	missense_variant	lmo2582	lmo2582	NP_466105.1	histidine kinase	p.Ile404Val		Yes	Yes	1	0	0	0	0	0	0	0	0	0	0	1	0	0	0	0	0	0	0	0	0	0	0	0	0	0	0	1
2667713	T	C	SNV	MODERATE	missense_variant	lmo2586	lmo2586	NP_466109.1	formate dehydrogenase subunit alpha	p.Lys314Arg		Yes	Yes	0	0	0	0	0	0	0	0	0	0	0	0	0	0	0	0	0	0	0	0	1	0	0	0	0	0	0	1
2669779	G	C	SNV	MODERATE	missense_variant	lmo2587	lmo2587	NP_466110.1	hypothetical protein	p.Asp210His		Yes	Yes	0	0	0	0	0	0	0	0	0	0	0	0	0	0	0	0	0	0	0	0	1	0	0	0	0	0	0	1
2679990	C	T	SNV	MODERATE	missense_variant	lmo2591	lmo2591	NP_466114.1	N-acetylmuramoyl-L-alanine amidase	p.Ala131Val		Yes	Yes	1	0	0	0	0	0	0	0	0	0	0	0	0	0	0	0	0	0	0	0	0	0	0	1	0	0	0	1
2680472	C	T	SNV	MODERATE	missense_variant	lmo2591	lmo2591	NP_466114.1	N-acetylmuramoyl-L-alanine amidase	p.Arg292Cys		Yes	Yes	1	0	0	0	0	0	0	0	0	0	0	0	0	0	0	0	0	0	0	0	0	0	0	1	0	0	0	1
2681241	C	T	SNV	MODERATE	missense_variant	lmo2592	lmo2592	NP_466115.1	aldo/keto reductase	p.Gly260Arg		Yes	Yes	5	0	0	0	0	0	0	0	0	0	0	0	0	0	0	0	0	0	0	0	0	0	0	1	0	0	0	1
2681592	T	C	SNV	MODERATE	missense_variant	lmo2592	lmo2592	NP_466115.1	aldo/keto reductase	p.Ile143Val		Yes	Yes	5	0	0	0	0	0	0	0	0	0	0	0	0	0	0	0	0	0	0	0	0	0	0	1	0	0	0	1
2683361	G	A	SNV	MODERATE	missense_variant	lmo2595	lmo2595	NP_466118.1	hypothetical protein	p.Glu59Lys		Yes	Yes	0	0	0	0	0	0	0	0	0	0	0	0	0	0	0	0	0	0	0	0	0	0	0	1	0	0	0	1
2684441	T	C	SNV	MODERATE	missense_variant	rpsI	lmo2596	NP_466119.1	30S ribosomal protein S9	p.His68Arg		Yes	Yes	0	0	0	0	0	0	0	0	0	0	0	0	0	0	0	0	0	0	0	0	1	0	0	0	0	0	0	1
2685478	T	C	SNV	MODERATE	missense_variant	truA	lmo2598	NP_466121.1	tRNA pseudouridine synthase A	p.Gln189Arg		Yes	Yes	0	0	0	0	0	0	0	0	0	0	0	1	0	0	0	0	0	0	0	0	0	0	0	0	0	0	0	1
2685628	G	A	SNV	MODERATE	missense_variant	truA	lmo2598	NP_466121.1	tRNA pseudouridine synthase A	p.Ser139Leu		Yes	Yes	0	0	0	0	0	0	0	0	0	0	0	0	0	0	0	0	0	0	0	0	1	0	0	0	0	0	0	1
2685752	C	A	SNV	MODERATE	missense_variant	truA	lmo2598	NP_466121.1	tRNA pseudouridine synthase A	p.Asp98Tyr		Yes	Yes	0	0	0	0	0	0	0	0	0	0	0	0	0	0	0	0	0	0	0	0	0	0	0	1	0	0	0	1
2686828	G	A	SNV	MODERATE	missense_variant	lmo2599	lmo2599	NP_466122.1	hypothetical protein	p.Leu7Phe		Yes	Yes	1	0	0	0	0	0	0	0	0	0	0	1	0	0	0	0	0	0	0	0	0	0	0	0	0	0	0	1
2687339	T	C	SNV	MODERATE	missense_variant	cbiO	lmo2600	NP_466123.1	cobalt ABC transporter ATP-binding subunit	p.Lys126Arg		Yes	Yes	24	0	0	0	0	0	0	0	0	0	0	1	0	0	0	0	0	0	0	0	0	0	0	0	0	0	0	1
2687370	C	T	SNV	MODERATE	missense_variant	cbiO	lmo2600	NP_466123.1	cobalt ABC transporter ATP-binding subunit	p.Val116Ile		Yes	Yes	24	0	0	0	0	0	0	0	0	0	0	0	0	0	0	0	0	0	0	0	1	0	0	0	0	0	0	1
2687625	C	T	SNV	MODERATE	missense_variant	cbiO	lmo2600	NP_466123.1	cobalt ABC transporter ATP-binding subunit	p.Asp31Asn		Yes	No	24	0	0	0	0	0	0	0	0	0	0	1	0	0	0	0	0	0	0	0	0	0	0	0	0	0	0	1
2689485	A	G	SNV	MODERATE	missense_variant	lmo2603	lmo2603	NP_466126.1	hypothetical protein	p.Glu15Gly		Yes	Yes	0	0	0	0	0	0	0	0	0	0	0	0	0	0	0	0	0	0	0	0	1	0	0	0	0	0	0	1
2689745	G	A	SNV	MODERATE	missense_variant	lmo2603	lmo2603	NP_466126.1	hypothetical protein	p.Asp102Asn		Yes	Yes	0	0	0	0	0	0	0	0	0	0	0	1	0	0	0	0	0	0	0	0	0	0	0	1	0	0	0	2
2689755	C	T	SNV	MODERATE	missense_variant	lmo2603	lmo2603	NP_466126.1	hypothetical protein	p.Thr105Ile		Yes	Yes	0	0	0	0	0	0	0	0	0	0	0	1	0	0	0	0	0	0	0	0	0	0	0	0	0	0	0	1
2690721	T	C	SNV	MODERATE	missense_variant	lmo2604	lmo2604	NP_466127.1	hypothetical protein	p.Thr249Ala		Yes	Yes	0	0	0	0	0	0	0	0	0	0	0	0	0	0	0	0	0	0	0	0	0	0	0	1	0	0	0	1
2702824	G	C	SNV	MODERATE	missense_variant	rplV	lmo2627	NP_466150.1	50S ribosomal protein L22	p.Ala22Gly		No	No	0	0	0	0	1	0	0	0	0	0	0	0	0	0	0	0	0	0	0	0	0	0	0	0	0	0	0	1
2708829	T	A	SNV	MODERATE	missense_variant	lmo2636	lmo2636	NP_466159.1	hypothetical protein	p.Glu177Val		Yes	Yes	0	0	0	0	0	0	0	0	0	0	0	0	0	0	0	0	0	0	0	0	1	0	0	0	0	0	0	1
2711463	G	A	SNV	MODERATE	missense_variant	lmo2638	lmo2638	NP_466161.1	NADH dehydrogenase	p.Val199Ile		Yes	No	0	0	0	0	0	0	0	0	0	0	0	1	0	0	0	0	0	0	0	0	0	0	0	0	0	0	0	1
2713887	C	A	SNV	MODERATE	missense_variant	lmo2640	lmo2640	NP_466163.1	hypothetical protein	p.Gln164Lys		Yes	Yes	0	0	0	0	0	0	0	0	0	0	0	0	0	0	0	0	0	0	0	0	1	0	0	0	0	0	0	1
2714169	G	A	SNV	MODERATE	missense_variant	lmo2641	lmo2641	NP_466164.1	heptaprenyl diphosphate synthase subunit II	p.Ala70Thr		Yes	Yes	1	0	0	0	0	0	0	0	0	0	0	1	0	0	0	0	0	0	0	0	0	0	0	0	0	0	0	1
2716130	G	A	SNV	MODERATE	missense_variant	lmo2642	lmo2642	NP_466165.1	hypothetical protein	p.Ala367Thr		Yes	Yes	0	0	0	0	0	0	0	0	0	0	0	0	0	0	0	0	0	0	0	0	1	0	0	0	0	0	0	1
2719765	T	C	SNV	MODERATE	missense_variant	lmo2646	lmo2646	NP_466168.1	hypothetical protein	p.Lys4Arg		Yes	No	0	0	0	0	0	0	0	0	0	0	0	0	0	0	0	0	0	0	0	0	1	0	0	0	0	0	0	1
2720027	G	A	SNV	MODERATE	missense_variant	lmo2647	lmo2647	NP_466169.1	creatinine amidohydrolase	p.Ala153Val		Yes	Yes	1	0	0	0	0	0	0	0	0	0	0	1	0	0	0	0	0	0	0	0	0	0	0	0	0	0	0	1
2721138	T	G	SNV	MODERATE	missense_variant	lmo2648	lmo2648	NP_466170.1	phosphotriesterase	p.Thr118Pro		Yes	Yes	1	0	1	0	0	0	0	0	0	0	1	0	0	0	0	0	0	0	0	0	0	0	0	0	0	0	0	2
2725789	G	T	SNV	MODERATE	missense_variant	lmo2652	lmo2652	NP_466174.1	transcriptional antiterminator	p.Leu22Ile		Yes	Yes	6	0	0	0	0	0	0	0	0	0	0	0	0	0	0	0	0	0	0	0	1	0	0	1	0	0	0	2
2726975	C	T	SNV	MODERATE	missense_variant	tuf	lmo2653	NP_466175.1	elongation factor Tu	p.Ser74Asn		Yes	No	0	0	0	0	0	0	0	0	0	0	0	0	0	0	0	0	0	0	0	0	0	0	0	1	0	0	0	1
2727074	T	A	SNV	MODERATE	missense_variant	tuf	lmo2653	NP_466175.1	elongation factor Tu	p.Tyr41Phe		Yes	No	0	0	0	0	0	0	0	0	0	0	0	0	0	0	0	0	0	0	0	0	0	0	0	1	0	0	0	1
2732253	A	C	SNV	MODERATE	missense_variant	lmo2658	lmo2658	NP_466180.1	acyltransferase	p.Phe68Cys		Yes	Yes	0	0	0	0	0	0	0	0	0	0	0	1	0	0	0	0	0	0	0	0	0	0	0	0	0	0	0	1
2738105	T	C	SNV	MODERATE	missense_variant	lmo2664	lmo2664	NP_466186.1	sorbitol dehydrogenase	p.Asp193Gly		Yes	Yes	2	0	0	0	0	0	0	0	0	0	0	0	0	0	0	0	0	0	0	0	0	0	0	1	0	0	0	1
2738496	C	T	SNV	MODERATE	missense_variant	lmo2664	lmo2664	NP_466186.1	sorbitol dehydrogenase	p.Val63Met		Yes	Yes	2	0	0	0	0	0	0	0	0	0	0	0	0	0	0	0	0	0	0	0	1	0	0	0	0	0	0	1
2744611	G	A	SNV	MODERATE	missense_variant	lmo2671	lmo2671	NP_466193.1	hypothetical protein	p.Pro110Leu		Yes	No	0	0	0	0	0	0	0	0	0	0	0	0	0	0	0	0	0	0	0	0	1	0	0	0	0	0	0	1
2753270	C	T	SNV	MODERATE	missense_variant	kdpC	lmo2680	NP_466202.1	potassium-transporting ATPase subunit C	p.Ser80Asn		Yes	Yes	0	0	0	0	0	0	0	0	0	0	0	1	0	0	0	0	0	0	0	0	0	0	0	0	0	0	0	1
2753617	C	T	SNV	MODERATE	missense_variant	kdpB	lmo2681	NP_466203.1	potassium-transporting ATPase subunit B	p.Arg651Gln		Yes	Yes	3	0	0	0	0	0	0	0	0	0	0	0	0	0	0	0	0	0	0	0	1	0	0	0	0	0	0	1
2755133	C	T	SNV	MODERATE	missense_variant	kdpB	lmo2681	NP_466203.1	potassium-transporting ATPase subunit B	p.Val146Ile		Yes	Yes	3	0	0	0	0	0	0	0	0	0	0	0	0	0	0	0	0	0	0	0	0	0	0	1	0	0	0	1
2756038	T	C	SNV	MODERATE	missense_variant	kdpA	lmo2682	NP_466204.1	potassium-transporting ATPase subunit A	p.Ile410Val		Yes	Yes	0	0	0	0	0	0	0	0	0	0	0	0	0	0	0	0	0	0	0	0	0	0	0	1	0	0	0	1
2757232	C	T	SNV	MODERATE	missense_variant	kdpA	lmo2682	NP_466204.1	potassium-transporting ATPase subunit A	p.Val12Ile		Yes	Yes	0	0	0	0	0	0	0	0	0	0	0	1	0	0	0	0	0	0	0	0	0	0	0	0	0	0	0	1
2758642	A	C	SNV	MODERATE	missense_variant	lmo2684	lmo2684	NP_466206.1	PTS cellbiose transporter subunit IIC	p.Gln199His		Yes	Yes	9	0	0	0	0	0	0	0	0	0	0	0	0	0	0	0	0	0	0	0	0	1	0	0	0	0	0	1
2760635	T	C	SNV	MODERATE	missense_variant	lmo2686	lmo2686	NP_466208.1	hypothetical protein	p.Ile16Val		Yes	Yes	0	0	0	0	0	0	0	0	0	0	0	0	0	0	0	0	0	0	0	0	1	0	0	0	0	0	0	1
2760858	A	G	SNV	MODERATE	missense_variant	lmo2687	lmo2687	NP_466209.1	cell division protein FtsW	p.Ile366Thr		Yes	Yes	5	0	0	0	0	0	0	0	0	0	0	1	0	0	0	0	0	0	0	0	0	0	0	0	0	0	0	1
2760865	C	G	SNV	MODERATE	missense_variant	lmo2687	lmo2687	NP_466209.1	cell division protein FtsW	p.Asp364His		Yes	Yes	5	0	0	0	0	0	0	0	0	0	0	1	0	0	0	0	0	0	0	0	0	0	0	0	0	0	0	1
2760934	C	T	SNV	MODERATE	missense_variant	lmo2687	lmo2687	NP_466209.1	cell division protein FtsW	p.Gly341Ser		Yes	Yes	5	1	0	0	0	0	0	0	0	0	0	0	0	0	0	0	0	0	0	0	0	0	0	0	0	0	0	1
2764443	A	G	SNV	MODERATE	missense_variant	lmo2689	lmo2689	NP_466211.1	magnesium-translocating P-type ATPase	p.Phe404Leu		Yes	Yes	2	0	0	0	0	0	0	0	0	0	0	0	0	0	0	0	0	0	0	1	0	0	0	0	0	0	0	1
2765595	C	T	SNV	MODERATE	missense_variant	lmo2689	lmo2689	NP_466211.1	magnesium-translocating P-type ATPase	p.Gly20Ser		Yes	Yes	2	0	0	0	0	0	0	0	0	0	0	1	0	0	0	0	0	0	0	0	0	0	0	0	0	0	0	1
2767701	A	G	SNV	MODERATE	missense_variant	lmo2691	lmo2691	NP_466213.1	autolysin	p.Asn256Ser		Yes	Yes	0	0	0	0	0	0	0	0	0	0	0	1	0	0	0	0	0	0	0	0	0	0	0	0	0	0	0	1
2769821	G	A	SNV	MODERATE	missense_variant	tmk	lmo2693	NP_466215.1	thymidylate kinase	p.Pro63Ser		Yes	Yes	0	0	0	0	0	0	0	0	0	0	0	0	0	0	0	0	0	0	0	0	1	0	0	1	0	0	0	2
2770074	G	A	SNV	MODERATE	missense_variant	lmo2694	lmo2694	NP_466216.1	lysine decarboxylase	p.Arg456Cys		Yes	Yes	0	0	0	0	0	0	0	0	0	0	0	0	0	0	0	0	0	0	0	0	1	0	0	0	0	0	0	1
2770329	C	T	SNV	MODERATE	missense_variant	lmo2694	lmo2694	NP_466216.1	lysine decarboxylase	p.Glu371Lys		Yes	Yes	0	0	0	0	0	0	0	0	0	0	0	0	0	0	0	0	0	0	0	0	0	0	0	1	0	0	0	1
2772938	C	A	SNV	MODERATE	missense_variant	lmo2696	lmo2696	NP_466218.1	dihydroxyacetone kinase	p.Ala102Glu		Yes	Yes	1	0	0	0	0	0	0	0	0	0	0	0	0	0	0	0	0	0	0	0	1	0	0	0	0	0	0	1
2774934	T	C	SNV	MODERATE	missense_variant	lmo2699	lmo2699	NP_466221.1	hypothetical protein	p.Phe84Ser		Yes	Yes	8	0	0	0	0	0	0	0	0	0	0	0	0	0	0	0	0	0	0	0	0	0	0	1	0	0	0	1
2775497	G	A	SNV	MODERATE	missense_variant	lmo2699	lmo2699	NP_466221.1	hypothetical protein	p.Val272Met		Yes	Yes	8	0	0	0	0	0	0	0	0	0	0	0	0	0	0	0	0	0	0	0	0	0	0	1	0	0	0	1
2776161	A	C	SNV	MODERATE	missense_variant	lmo2700	lmo2700	NP_466222.1	aldo/keto reductase	p.His173Pro		Yes	Yes	4	0	0	0	0	0	0	0	0	0	0	0	0	0	0	0	0	0	0	0	1	0	0	0	0	0	0	1
2785292	T	A	SNV	MODERATE	missense_variant	lmo2712	lmo2712	NP_466234.1	gluconate kinase	p.Gln343Leu		Yes	Yes	2	0	0	0	0	0	0	0	0	0	0	0	0	0	0	0	0	0	0	0	0	0	0	0	1	0	0	1
2785652	T	C	SNV	MODERATE	missense_variant	lmo2712	lmo2712	NP_466234.1	gluconate kinase	p.Tyr223Cys		Yes	Yes	2	0	0	0	0	0	0	0	0	0	0	1	0	0	0	0	0	0	0	0	0	0	0	0	0	0	0	1
2786827	C	A	SNV	MODERATE	missense_variant	lmo2713	lmo2713	NP_466235.1	internalin	p.Val183Phe		Yes	Yes	0	0	1	0	0	0	0	0	0	0	1	0	0	0	0	0	0	0	0	0	0	0	0	0	0	0	0	2
2786971	G	A	SNV	MODERATE	missense_variant	lmo2713	lmo2713	NP_466235.1	internalin	p.Pro135Ser		Yes	Yes	0	0	0	0	0	0	0	0	0	0	0	1	0	0	0	0	0	0	0	0	0	0	0	0	0	0	0	1
2787195	C	A	SNV	MODERATE	missense_variant	lmo2713	lmo2713	NP_466235.1	internalin	p.Ser60Ile		Yes	Yes	0	0	0	0	0	0	0	0	0	0	0	1	0	0	0	0	0	0	0	0	0	0	0	0	0	0	0	1
2788255	G	A	SNV	MODERATE	missense_variant	lmo2714	lmo2714	NP_466236.1	pepdidoglycan bound protein	p.Pro37Ser		Yes	Yes	0	0	0	0	0	0	0	0	0	0	0	0	0	0	0	0	0	0	0	0	0	0	0	1	0	0	0	1
2790503	C	T	SNV	MODERATE	missense_variant	cydC	lmo2716	NP_466238.1	ABC transporter	p.Asp489Asn		Yes	Yes	9	0	0	0	0	0	0	0	0	0	0	0	0	0	0	0	0	0	0	0	0	0	0	1	0	0	0	1
2790912	A	T	SNV	MODERATE	missense_variant	cydC	lmo2716	NP_466238.1	ABC transporter	p.His352Gln		Yes	Yes	9	0	0	0	0	0	0	0	0	0	0	0	0	0	0	0	0	0	0	0	0	0	0	1	0	0	0	1
2791651	G	A	SNV	MODERATE	missense_variant	cydC	lmo2716	NP_466238.1	ABC transporter	p.Ala106Val		Yes	Yes	9	0	1	0	0	0	0	0	0	0	1	0	0	0	0	0	0	0	0	0	0	0	0	0	0	0	0	2
2794828	T	C	SNV	MODERATE	missense_variant	lmo2719	lmo2719	NP_466241.1	hypothetical protein	p.Glu133Gly		Yes	Yes	0	0	0	0	0	0	0	0	0	0	0	1	0	0	0	0	0	0	0	0	0	0	0	0	0	0	0	1
2794916	G	A	SNV	MODERATE	missense_variant	lmo2719	lmo2719	NP_466241.1	hypothetical protein	p.Pro104Ser		Yes	Yes	0	0	0	0	0	0	0	0	0	0	0	0	0	0	0	0	0	0	0	0	0	0	0	1	0	0	0	1
2795741	C	A	SNV	MODERATE	missense_variant	lmo2720	lmo2720	NP_466242.1	acetate-CoA ligase	p.His108Asn		Yes	Yes	2	0	0	0	0	0	0	0	0	0	0	1	0	0	0	0	0	0	0	0	0	0	0	0	0	0	0	1
2797328	T	C	SNV	MODERATE	missense_variant	lmo2721	lmo2721	NP_466243.1	6-phosphogluconolactonase	p.Glu144Gly		Yes	Yes	3	0	0	0	0	0	0	0	0	1	0	0	0	0	0	0	0	0	0	0	0	0	0	0	0	1	0	2
2798872	A	C	SNV	MODERATE	missense_variant	lmo2723	lmo2723	NP_466245.1	hypothetical protein	p.Lys83Gln		Yes	Yes	0	0	0	0	0	0	0	0	0	0	0	1	0	0	0	0	0	0	0	0	0	0	0	0	0	0	0	1
2799274	G	A	SNV	MODERATE	missense_variant	lmo2724	lmo2724	NP_466246.1	hypothetical protein	p.Ala93Val		Yes	Yes	1	0	0	0	0	0	0	0	0	0	0	1	0	0	0	0	0	0	0	0	0	0	0	0	0	0	0	1
2800697	T	C	SNV	MODERATE	missense_variant	lmo2725	lmo2725	NP_466247.1	hypothetical protein	p.Lys89Glu		Yes	Yes	4	0	0	0	0	0	0	0	0	0	0	0	0	0	0	0	0	0	0	0	1	0	0	0	0	0	0	1
2801122	C	T	SNV	MODERATE	missense_variant	lmo2726	lmo2726	NP_466248.1	MarR family transcriptional regulator	p.Glu96Lys		Yes	Yes	1	0	0	0	0	0	0	0	0	0	0	0	0	0	0	0	0	0	0	0	1	0	0	0	0	0	0	1
2803373	G	A	SNV	MODERATE	missense_variant	lmo2729	lmo2729	NP_466251.1	hypothetical protein	p.Val126Ile		Yes	Yes	0	0	0	0	0	0	0	0	0	0	0	0	0	0	0	0	0	0	0	0	1	0	0	0	0	0	0	1
2804584	G	A	SNV	MODERATE	missense_variant	lmo2732	lmo2732	NP_466254.1	hypothetical protein	p.Pro231Ser		Yes	Yes	2	0	0	0	0	0	0	0	0	0	0	0	0	0	0	0	0	0	0	1	0	0	0	0	0	0	0	1
2809008	G	T	SNV	MODERATE	missense_variant	lmo2734	lmo2734	NP_466256.1	sugar hydrolase	p.Ser517Ile		Yes	Yes	3	0	0	0	0	0	0	0	0	0	0	1	0	0	0	0	0	0	0	0	0	0	0	0	0	0	0	1
2809209	C	T	SNV	MODERATE	missense_variant	lmo2734	lmo2734	NP_466256.1	sugar hydrolase	p.Thr584Ile		Yes	Yes	3	0	0	0	0	0	0	0	0	0	0	0	0	0	0	0	0	0	0	0	0	0	0	1	0	0	0	1
2809403	C	T	SNV	MODERATE	missense_variant	lmo2734	lmo2734	NP_466256.1	sugar hydrolase	p.Pro649Ser		Yes	Yes	3	0	0	0	0	0	0	0	0	0	0	0	0	0	0	0	0	0	0	0	0	0	0	0	1	0	0	1
2811373	T	C	SNV	MODERATE	missense_variant	lmo2735	lmo2735	NP_466257.1	sucrose phosphorylase	p.Ile422Thr		Yes	Yes	0	0	0	0	0	0	0	0	0	0	0	0	1	0	0	0	0	0	0	0	0	0	0	0	0	0	1	2
2811792	A	G	SNV	MODERATE	missense_variant	lmo2736	lmo2736	NP_466258.1	hypothetical protein	p.Lys2Arg		Yes	Yes	1	0	0	0	0	0	0	0	0	0	0	0	0	0	0	0	0	0	0	0	0	0	0	1	0	0	0	1
2813978	G	C	SNV	MODERATE	missense_variant	lmo2738	lmo2738	NP_466260.1	hemolysin	p.Gln436Glu		Yes	Yes	2	0	0	0	0	0	0	0	0	0	0	1	0	0	0	0	0	0	0	0	0	0	0	0	0	0	0	1
2816566	C	T	SNV	MODERATE	missense_variant	lmo2741	lmo2741	NP_466263.1	multidrug transporter	p.Val336Ile		Yes	Yes	1	0	0	0	0	0	1	0	0	0	0	0	0	0	0	0	0	0	0	0	0	0	0	0	0	0	0	1
2821037	A	G	SNV	MODERATE	missense_variant	lmo2745	lmo2745	NP_466267.1	ABC transporter ATP-binding protein	p.Glu393Gly		Yes	Yes	10	0	0	0	0	0	0	0	0	0	0	0	0	0	0	0	0	0	0	0	0	0	0	1	0	0	0	1
2825350	G	A	SNV	MODERATE	missense_variant	lmo2750	lmo2750	NP_466272.1	para-aminobenzoate synthase subunit I	p.Val235Ile		Yes	Yes	0	0	0	0	0	0	0	0	0	0	0	0	0	0	0	0	0	0	0	0	1	0	0	0	0	0	0	1
2825908	A	G	SNV	MODERATE	missense_variant	lmo2750	lmo2750	NP_466272.1	para-aminobenzoate synthase subunit I	p.Thr421Ala		Yes	Yes	0	0	0	0	0	0	0	0	0	0	0	0	0	0	0	0	0	0	0	0	0	0	0	1	0	0	0	1
2826190	C	T	SNV	MODERATE	missense_variant	lmo2750	lmo2750	NP_466272.1	para-aminobenzoate synthase subunit I	p.Pro515Ser		Yes	Yes	0	0	0	0	0	0	0	0	0	0	0	0	0	0	0	0	0	0	0	0	0	0	1	0	0	0	0	1
2826257	C	A	SNV	MODERATE	missense_variant	lmo2750	lmo2750	NP_466272.1	para-aminobenzoate synthase subunit I	p.Ser537Tyr		Yes	Yes	0	1	0	0	0	0	0	0	0	0	0	0	0	0	0	0	0	0	0	0	0	0	0	0	0	0	0	1
2826259	G	A	SNV	MODERATE	missense_variant	lmo2750	lmo2750	NP_466272.1	para-aminobenzoate synthase subunit I	p.Glu538Lys		Yes	Yes	0	1	0	0	0	0	0	0	0	0	0	0	0	0	0	0	0	0	0	0	0	0	0	0	0	0	0	1
2828261	G	A	SNV	MODERATE	missense_variant	lmo2752	lmo2752	NP_466274.1	ABC transporter ATP-binding protein	p.Arg9His		Yes	Yes	13	0	0	0	0	0	0	0	0	0	0	1	0	0	0	0	0	0	0	0	0	0	0	0	0	0	0	1
2828371	G	A	SNV	MODERATE	missense_variant	lmo2752	lmo2752	NP_466274.1	ABC transporter ATP-binding protein	p.Ala46Thr		Yes	Yes	13	0	0	0	0	0	0	0	0	0	0	0	0	0	0	0	0	0	1	0	0	0	0	0	0	0	0	1
2828564	G	A	SNV	MODERATE	missense_variant	lmo2752	lmo2752	NP_466274.1	ABC transporter ATP-binding protein	p.Arg110His		Yes	Yes	13	0	0	0	0	0	0	0	0	0	0	0	0	0	1	0	0	0	0	0	0	0	0	0	0	0	0	1
2829593	G	A	SNV	MODERATE	missense_variant	lmo2752	lmo2752	NP_466274.1	ABC transporter ATP-binding protein	p.Ser453Asn		Yes	Yes	13	0	0	0	0	0	0	0	0	0	0	0	0	0	0	0	0	0	0	0	1	0	0	1	0	0	0	2
2830296	T	C	SNV	MODERATE	missense_variant	lmo2753	lmo2753	NP_466275.1	hypothetical protein	p.Phe5Leu		Yes	Yes	0	0	0	0	0	0	0	0	0	0	0	0	0	0	0	0	0	0	0	0	1	0	0	0	0	0	0	1
2830359	A	C	SNV	MODERATE	missense_variant	lmo2753	lmo2753	NP_466275.1	hypothetical protein	p.Ile26Leu		Yes	Yes	0	0	0	0	0	0	0	0	0	0	0	0	0	0	0	0	0	0	0	0	0	0	0	1	0	0	0	1
2830359	A	G	SNV	MODERATE	missense_variant	lmo2753	lmo2753	NP_466275.1	hypothetical protein	p.Ile26Val		Yes	Yes	0	0	0	0	0	0	0	0	0	0	0	0	0	0	0	0	0	0	0	0	1	0	0	0	0	0	0	1
2830404	G	A	SNV	MODERATE	missense_variant	lmo2753	lmo2753	NP_466275.1	hypothetical protein	p.Asp41Asn		Yes	Yes	0	0	0	0	0	0	0	0	0	0	0	0	0	0	0	0	0	0	0	0	1	0	0	0	0	0	0	1
2830411	C	G	SNV	MODERATE	missense_variant	lmo2753	lmo2753	NP_466275.1	hypothetical protein	p.Thr43Ser		Yes	Yes	0	0	0	0	0	0	0	0	0	0	0	0	0	0	0	0	0	0	0	0	1	0	0	0	0	0	0	1
2830419	G	A	SNV	MODERATE	missense_variant	lmo2753	lmo2753	NP_466275.1	hypothetical protein	p.Gly46Arg		Yes	Yes	0	0	0	0	0	0	0	0	0	0	0	0	0	0	0	0	0	0	0	0	1	0	0	0	0	0	0	1
2830519	A	G	SNV	MODERATE	missense_variant	lmo2753	lmo2753	NP_466275.1	hypothetical protein	p.Asn79Ser		Yes	Yes	0	0	0	0	0	0	0	0	0	0	0	0	0	0	0	0	0	0	0	0	1	0	0	0	0	0	0	1
2830742	C	T	SNV	MODERATE	missense_variant	lmo2754	lmo2754	NP_466276.1	D-alanyl-D-alanine carboxypeptidase	p.Val380Ile		Yes	Yes	0	0	0	0	0	0	0	0	0	0	0	0	0	0	0	0	0	0	0	0	1	0	0	0	0	0	0	1
2832102	T	C	SNV	MODERATE	missense_variant	lmo2755	lmo2755	NP_466277.1	CoA-transferase	p.Ser542Gly		Yes	Yes	0	0	0	0	0	0	0	0	0	0	0	1	0	0	0	0	0	0	0	0	0	0	0	0	0	0	0	1
2832133	T	G	SNV	MODERATE	missense_variant	lmo2755	lmo2755	NP_466277.1	CoA-transferase	p.Glu531Asp		Yes	Yes	0	0	0	0	0	0	0	0	0	0	0	1	0	0	0	0	0	0	0	0	0	0	0	0	0	0	0	1
2832155	T	C	SNV	MODERATE	missense_variant	lmo2755	lmo2755	NP_466277.1	CoA-transferase	p.Asp524Gly		Yes	Yes	0	0	0	0	0	0	0	0	0	0	0	1	0	0	0	0	0	0	0	0	0	0	0	0	0	0	0	1
2832156	C	T	SNV	MODERATE	missense_variant	lmo2755	lmo2755	NP_466277.1	CoA-transferase	p.Asp524Asn		Yes	Yes	0	0	0	0	0	0	0	0	0	0	0	1	0	0	0	0	0	0	0	0	0	0	0	0	0	0	0	1
2832231	G	C	SNV	MODERATE	missense_variant	lmo2755	lmo2755	NP_466277.1	CoA-transferase	p.Gln499Glu		Yes	Yes	0	0	0	0	0	0	0	0	0	0	0	1	0	0	0	0	0	0	0	0	0	0	0	0	0	0	0	1
2832255	G	A	SNV	MODERATE	missense_variant	lmo2755	lmo2755	NP_466277.1	CoA-transferase	p.Leu491Phe		Yes	Yes	0	0	0	0	0	0	0	0	0	0	0	1	0	0	0	0	0	0	0	0	0	0	0	0	0	0	0	1
2832308	G	T	SNV	MODERATE	missense_variant	lmo2755	lmo2755	NP_466277.1	CoA-transferase	p.Ala473Asp		Yes	Yes	0	0	0	0	0	0	0	0	0	0	0	1	0	0	0	0	0	0	0	0	0	0	0	0	0	0	0	1
2832309	C	T	SNV	MODERATE	missense_variant	lmo2755	lmo2755	NP_466277.1	CoA-transferase	p.Ala473Thr		Yes	Yes	0	0	0	0	0	0	0	0	0	0	0	1	0	0	0	0	0	0	0	0	0	0	0	0	0	0	0	1
2832344	G	T	SNV	MODERATE	missense_variant	lmo2755	lmo2755	NP_466277.1	CoA-transferase	p.Thr461Lys		Yes	Yes	0	0	0	0	0	0	0	0	0	0	0	1	0	0	0	0	0	0	0	0	0	0	0	0	0	0	0	1
2832533	G	T	SNV	MODERATE	missense_variant	lmo2755	lmo2755	NP_466277.1	CoA-transferase	p.Ala398Glu		Yes	Yes	0	0	0	0	0	0	0	0	0	0	0	1	0	0	0	0	0	0	0	0	0	0	0	0	0	0	0	1
2832546	T	C	SNV	MODERATE	missense_variant	lmo2755	lmo2755	NP_466277.1	CoA-transferase	p.Thr394Ala		Yes	Yes	0	0	0	0	0	0	0	0	0	0	0	0	0	0	0	0	0	0	0	0	1	0	0	0	0	0	0	1
2832605	G	T	SNV	MODERATE	missense_variant	lmo2755	lmo2755	NP_466277.1	CoA-transferase	p.Ser374Tyr		Yes	Yes	0	0	0	0	0	0	0	0	0	0	0	1	0	0	0	0	0	0	0	0	0	0	0	0	0	0	0	1
2832621	T	C	SNV	MODERATE	missense_variant	lmo2755	lmo2755	NP_466277.1	CoA-transferase	p.Thr369Ala		Yes	Yes	0	0	0	0	0	0	0	0	0	0	0	1	0	0	0	0	0	0	0	0	0	0	0	0	0	0	0	1
2832665	A	G	SNV	MODERATE	missense_variant	lmo2755	lmo2755	NP_466277.1	CoA-transferase	p.Met354Thr		Yes	Yes	0	0	0	0	0	0	0	0	0	0	0	1	0	0	0	0	0	0	0	0	0	0	0	0	0	0	0	1
2832668	T	A	SNV	MODERATE	missense_variant	lmo2755	lmo2755	NP_466277.1	CoA-transferase	p.Asn353Ile		Yes	Yes	0	0	0	0	0	0	0	0	0	0	0	1	0	0	0	0	0	0	0	0	0	0	0	0	0	0	0	1
2832672	C	T	SNV	MODERATE	missense_variant	lmo2755	lmo2755	NP_466277.1	CoA-transferase	p.Ala352Thr		Yes	Yes	0	0	0	0	0	0	0	0	0	0	0	1	0	0	0	0	0	0	0	0	0	0	0	0	0	0	0	1
2832678	G	C	SNV	MODERATE	missense_variant	lmo2755	lmo2755	NP_466277.1	CoA-transferase	p.Gln350Glu		Yes	Yes	0	0	0	0	0	0	0	0	0	0	0	1	0	0	0	0	0	0	0	0	0	0	0	0	0	0	0	1
2832689	T	G	SNV	MODERATE	missense_variant	lmo2755	lmo2755	NP_466277.1	CoA-transferase	p.Asn346Thr		Yes	Yes	0	0	0	0	0	0	0	0	0	0	0	1	0	0	0	0	0	0	0	0	0	0	0	0	0	0	0	1
2832743	G	A	SNV	MODERATE	missense_variant	lmo2755	lmo2755	NP_466277.1	CoA-transferase	p.Ser328Leu		Yes	Yes	0	0	0	0	0	0	0	0	0	0	0	1	0	0	0	0	0	0	0	0	0	0	0	0	0	0	0	1
2832744	A	T	SNV	MODERATE	missense_variant	lmo2755	lmo2755	NP_466277.1	CoA-transferase	p.Ser328Thr		Yes	Yes	0	0	0	0	0	0	0	0	0	0	0	1	0	0	0	0	0	0	0	0	0	0	0	0	0	0	0	1
2832746	G	T	SNV	MODERATE	missense_variant	lmo2755	lmo2755	NP_466277.1	CoA-transferase	p.Ala327Glu		Yes	Yes	0	0	0	0	0	0	0	0	0	0	0	1	0	0	0	0	0	0	0	0	0	0	0	0	0	0	0	1
2832762	T	G	SNV	MODERATE	missense_variant	lmo2755	lmo2755	NP_466277.1	CoA-transferase	p.Asn322His		Yes	Yes	0	0	0	0	0	0	0	0	0	0	0	1	0	0	0	0	0	0	0	0	0	0	0	0	0	0	0	1
2832806	T	C	SNV	MODERATE	missense_variant	lmo2755	lmo2755	NP_466277.1	CoA-transferase	p.Asn307Ser		Yes	Yes	0	0	0	0	0	0	0	0	0	0	0	1	0	0	0	0	0	0	0	0	0	0	0	0	0	0	0	1
2832846	G	T	SNV	MODERATE	missense_variant	lmo2755	lmo2755	NP_466277.1	CoA-transferase	p.Arg294Ser		Yes	Yes	0	0	0	0	0	0	0	0	0	0	0	1	0	0	0	0	0	0	0	0	0	0	0	0	0	0	0	1
2832911	C	T	SNV	MODERATE	missense_variant	lmo2755	lmo2755	NP_466277.1	CoA-transferase	p.Gly272Asp		Yes	Yes	0	0	0	0	0	0	0	0	0	0	0	1	0	0	0	0	0	0	0	0	0	0	0	0	0	0	0	1
2832912	C	T	SNV	MODERATE	missense_variant	lmo2755	lmo2755	NP_466277.1	CoA-transferase	p.Gly272Ser		Yes	Yes	0	0	0	0	0	0	0	0	0	0	0	1	0	0	0	0	0	0	0	0	0	0	0	0	0	0	0	1
2832918	A	T	SNV	MODERATE	missense_variant	lmo2755	lmo2755	NP_466277.1	CoA-transferase	p.Leu270Ile		Yes	Yes	0	0	0	0	0	0	0	0	0	0	0	1	0	0	0	0	0	0	0	0	0	0	0	0	0	0	0	1
2833087	A	T	SNV	MODERATE	missense_variant	lmo2755	lmo2755	NP_466277.1	CoA-transferase	p.Asn213Lys		Yes	Yes	0	0	0	0	0	0	0	0	0	0	0	1	0	0	0	0	0	0	0	0	0	0	0	0	0	0	0	1
2833089	T	C	SNV	MODERATE	missense_variant	lmo2755	lmo2755	NP_466277.1	CoA-transferase	p.Asn213Asp		Yes	Yes	0	0	0	0	0	0	0	0	0	0	0	1	0	0	0	0	0	0	0	0	0	0	0	0	0	0	0	1
[truncated: 158 more rows]

## Sheet: potential_regulatory
POS	REF	ALT	SNV or INDEL?	IMPACT	AFFECT	Gene	Locus	Protein Accession	Gene Product	Clustered within 50bp of another SNV?	Clustered within 20bp of another SNV?	A39	A537	Lm218	A549-2	A522	A10	A529	A531	C5	A554	Lm44	A552	Lm53	Lm99	Lm102	Lm211	Lm229	A8	A47	A512	A520-4	A542	A547	SUM
1812	T	C	SNV	MODIFIER	upstream_gene_variant	dnaN	lmo0002	NP_463535.1	DNA polymerase III subunit beta	No	No	0	0	0	0	0	0	0	0	0	0	0	0	0	0	0	0	0	0	0	1	0	0	0	1
20303	T	C	SNV	MODIFIER	upstream_gene_variant	lmo0018	lmo0018	NP_463551.1	beta-glucosidase	Yes	Yes	0	0	0	0	0	0	0	0	1	0	0	0	0	0	0	0	0	0	0	0	0	0	0	1
28946	A	G	SNV	MODIFIER	upstream_gene_variant	lmo0019	lmo0019	NP_463552.1	hypothetical protein	Yes	Yes	0	0	0	0	0	0	0	0	0	0	0	0	0	0	0	0	1	0	0	0	0	0	0	1
31965	A	G	SNV	MODIFIER	upstream_gene_variant	lmo0029	lmo0029	NP_463562.1	hypothetical protein	Yes	Yes	0	0	0	0	0	0	0	0	1	0	0	0	0	0	0	0	0	0	0	0	0	0	0	1
58735	T	C	SNV	MODIFIER	upstream_gene_variant	purA	lmo0055	NP_463588.1	adenylosuccinate synthetase	Yes	Yes	0	0	0	0	0	0	0	0	0	0	0	0	0	0	0	0	0	0	0	1	0	0	0	1
82846	A	T	SNV	MODIFIER	upstream_gene_variant	lmo0077	lmo0077	NP_463610.1	hypothetical protein	Yes	Yes	0	0	0	0	0	0	0	0	1	0	0	0	0	0	0	0	0	0	0	0	0	0	0	1
86716	T	C	SNV	MODIFIER	upstream_gene_variant	lmo0083	lmo0083	NP_463616.1	MerR family transcriptional regulator	Yes	Yes	0	0	0	0	0	0	0	0	0	0	0	0	0	0	0	0	1	0	0	0	0	0	0	1
120541	G	T	SNV	MODIFIER	upstream_gene_variant	lmo0108	lmo0108	NP_463641.1	ABC transporter ATP-binding protein	Yes	Yes	0	0	0	0	0	0	0	0	1	0	0	0	0	0	0	0	0	0	0	0	0	0	0	1
121487	C	T	SNV	MODIFIER	upstream_gene_variant	lmo0108	lmo0108	NP_463641.1	ABC transporter ATP-binding protein	Yes	Yes	0	0	0	0	0	0	0	0	1	0	0	0	0	0	0	0	0	0	0	0	0	0	0	1
121658	G	A	SNV	MODIFIER	upstream_gene_variant	lmo0108	lmo0108	NP_463641.1	ABC transporter ATP-binding protein	Yes	No	0	0	0	0	0	0	0	0	0	0	0	0	0	0	0	0	1	0	0	0	0	0	0	1
133820	A	G	SNV	MODIFIER	upstream_gene_variant	lmo0130	lmo0130	NP_463663.1	5'-nucleotidase	Yes	Yes	0	0	0	0	0	0	0	0	1	0	0	0	0	0	0	0	0	0	0	0	0	0	0	1
133924	G	T	SNV	MODIFIER	upstream_gene_variant	lmo0130	lmo0130	NP_463663.1	5'-nucleotidase	Yes	No	0	0	0	0	0	0	0	0	1	0	0	0	0	0	0	0	0	0	0	0	0	0	0	1
137087	G	T	SNV	MODIFIER	upstream_gene_variant	lmo0130	lmo0130	NP_463663.1	5'-nucleotidase	Yes	No	0	1	0	0	0	0	0	1	0	0	0	0	0	0	0	0	0	0	0	0	0	0	0	2
137309	G	A	SNV	MODIFIER	upstream_gene_variant	lmo0130	lmo0130	NP_463663.1	5'-nucleotidase	Yes	Yes	0	0	0	0	0	0	0	0	0	1	0	0	0	0	0	0	0	0	0	0	0	0	0	1
138909	C	T	SNV	MODIFIER	upstream_gene_variant	lmo0132	lmo0132	NP_463665.1	inosine 5-monophosphate dehydrogenase	Yes	Yes	0	0	0	0	0	0	0	0	1	0	0	0	0	0	0	0	0	0	0	0	0	0	0	1
145745	G	A	SNV	MODIFIER	upstream_gene_variant	lmo0147	lmo0147	NP_463680.1	hypothetical protein	Yes	Yes	0	0	0	0	0	0	0	0	0	0	0	1	0	0	0	0	0	0	0	0	0	0	0	1
145841	T	C	SNV	MODIFIER	upstream_gene_variant	lmo0147	lmo0147	NP_463680.1	hypothetical protein	Yes	Yes	0	0	0	0	0	0	0	0	0	0	0	0	0	0	0	0	0	0	0	1	0	0	0	1
153564	G	A	SNV	MODIFIER	upstream_gene_variant	lmo0152	lmo0152	NP_463685.1	peptide ABC transporter substrate-binding protein	Yes	Yes	0	0	0	0	0	0	0	0	0	0	0	0	0	0	0	0	0	1	0	0	0	0	0	1
156866	A	T	SNV	MODIFIER	upstream_gene_variant	lmo0156	lmo0156	NP_463689.1	hypothetical protein	Yes	Yes	0	0	0	0	0	0	0	0	1	0	0	0	0	0	0	0	0	0	0	0	0	0	0	1
167977	A	G	SNV	MODIFIER	upstream_gene_variant	lmo0168	lmo0168	NP_463701.1	AbrB family transcriptional regulator	Yes	Yes	0	0	0	0	0	0	0	0	1	0	0	0	0	0	0	0	0	0	0	0	0	0	0	1
167991	T	A	SNV	MODIFIER	upstream_gene_variant	lmo0168	lmo0168	NP_463701.1	AbrB family transcriptional regulator	Yes	Yes	0	0	0	0	0	0	0	0	1	0	0	0	0	0	0	0	0	0	0	0	0	0	0	1
175711	G	T	SNV	MODIFIER	upstream_gene_variant	lmo0174	lmo0174	NP_463705.1	transposase	Yes	Yes	0	0	0	0	0	0	0	0	1	0	0	0	0	0	0	0	0	0	0	0	0	0	0	1
207608	A	G	SNV	MODIFIER	upstream_gene_variant	prfA	lmo0200	NP_463731.1	listeriolysin positive regulatory protein	Yes	Yes	0	0	0	0	0	0	0	0	0	0	0	0	0	0	0	0	1	0	0	1	0	0	0	2
209455	G	A	SNV	MODIFIER	upstream_gene_variant	plcA	lmo0201	NP_463732.1	phosphatidylinositol-specific phospholipase c	Yes	Yes	0	0	0	0	0	0	0	0	1	0	0	0	0	0	0	0	0	0	0	0	0	0	0	1
230738	C	T	SNV	MODIFIER	upstream_gene_variant	cysK	lmo0223	NP_463754.1	cysteine synthase	Yes	Yes	0	0	0	0	0	0	0	0	0	0	0	0	0	0	0	0	0	0	0	1	0	0	0	1
230782	C	T	SNV	MODIFIER	upstream_gene_variant	cysK	lmo0223	NP_463754.1	cysteine synthase	Yes	Yes	0	0	0	0	0	0	0	0	0	0	0	0	0	0	0	0	0	0	0	1	0	0	0	1
264988	G	T	SNV	MODIFIER	upstream_gene_variant	rplK	lmo0248	NP_463779.1	50S ribosomal protein L11	No	No	0	0	0	0	0	0	0	0	1	0	0	0	0	0	0	0	0	0	0	0	0	0	0	1
265473	G	A	SNV	MODIFIER	upstream_gene_variant	rplA	lmo0249	NP_463780.1	50S ribosomal protein L1	No	No	0	0	0	0	0	0	0	0	0	0	0	0	0	0	0	0	0	0	0	1	0	0	0	1
271275	A	G	SNV	MODIFIER	upstream_gene_variant	lmo0257	lmo0257	NP_463788.1	hypothetical protein	Yes	Yes	0	0	0	0	0	0	0	0	0	0	0	0	0	0	0	0	0	0	0	1	0	0	0	1
282627	G	A	SNV	MODIFIER	upstream_gene_variant	inlG	lmo0262	NP_463793.1	internalin G	Yes	Yes	0	0	0	0	0	0	0	0	1	0	0	0	0	0	0	0	0	0	0	0	0	0	0	1
286016	A	G	SNV	MODIFIER	upstream_gene_variant	inlE	lmo0264	NP_463795.1	internalin E	Yes	Yes	0	0	0	0	0	0	0	0	0	0	0	0	0	0	0	1	0	0	0	1	0	0	0	2
287823	A	G	SNV	MODIFIER	upstream_gene_variant	lmo0265	lmo0265	NP_463796.1	succinyl-diaminopimelate desuccinylase	Yes	Yes	0	0	0	0	0	0	0	0	0	0	0	0	0	0	0	0	0	0	0	1	0	0	0	1
291232	G	T	SNV	MODIFIER	upstream_gene_variant	lmo0269	lmo0269	NP_463800.1	transporter	Yes	Yes	0	1	0	0	0	0	0	1	0	0	0	0	0	0	0	0	0	0	0	0	0	0	0	2
293202	T	G	SNV	MODIFIER	upstream_gene_variant	lmo0273	lmo0273	NP_463804.1	hypothetical protein	Yes	Yes	0	0	0	0	0	0	0	0	1	0	0	0	0	0	0	0	0	0	0	0	0	0	0	1
293206	A	T	SNV	MODIFIER	upstream_gene_variant	lmo0273	lmo0273	NP_463804.1	hypothetical protein	Yes	Yes	0	0	0	0	0	0	0	0	1	0	0	0	0	0	0	0	0	0	0	0	0	0	0	1
293207	A	C	SNV	MODIFIER	upstream_gene_variant	lmo0273	lmo0273	NP_463804.1	hypothetical protein	Yes	Yes	0	0	0	0	0	0	0	0	1	0	0	0	0	0	0	0	0	0	0	0	0	0	0	1
297789	G	T	SNV	MODIFIER	upstream_gene_variant	lmo0270	lmo0270	NP_463801.1	hypothetical protein	Yes	Yes	0	0	0	0	0	0	0	0	0	0	0	0	0	0	0	0	0	0	0	1	0	0	0	1
305679	T	G	SNV	MODIFIER	upstream_gene_variant	lmo0278	lmo0278	NP_463809.1	sugar ABC transporter ATP-binding protein	Yes	Yes	0	0	0	0	0	0	0	0	1	0	0	0	0	0	0	0	0	0	0	0	0	0	0	1
305773	A	G	SNV	MODIFIER	upstream_gene_variant	lmo0278	lmo0278	NP_463809.1	sugar ABC transporter ATP-binding protein	Yes	Yes	0	0	0	0	0	0	0	0	1	0	0	0	0	0	0	0	0	0	0	0	0	0	0	1
306610	T	C	SNV	MODIFIER	upstream_gene_variant	lmo0278	lmo0278	NP_463809.1	sugar ABC transporter ATP-binding protein	Yes	Yes	0	0	0	0	0	0	0	0	1	0	0	0	0	0	0	0	0	0	0	0	0	0	0	1
306620	T	G	SNV	MODIFIER	upstream_gene_variant	lmo0278	lmo0278	NP_463809.1	sugar ABC transporter ATP-binding protein	Yes	Yes	0	0	0	0	0	0	0	0	1	0	0	0	0	0	0	0	0	0	0	0	0	0	0	1
318692	T	C	SNV	MODIFIER	upstream_gene_variant	lmo0293	lmo0293	NP_463824.1	rRNA large subunit methyltransferase	Yes	Yes	0	0	0	0	0	0	0	0	1	0	0	0	0	0	0	0	0	0	0	0	0	0	0	1
318866	A	G	SNV	MODIFIER	upstream_gene_variant	lmo0293	lmo0293	NP_463824.1	rRNA large subunit methyltransferase	Yes	Yes	0	0	0	0	0	0	0	0	1	0	0	0	0	0	0	0	0	0	0	0	0	0	0	1
327491	G	A	SNV	MODIFIER	upstream_gene_variant	lmo0297	lmo0297	NP_463828.1	transcriptional antiterminator BglG	Yes	Yes	0	0	0	0	0	0	0	0	1	0	0	0	0	0	0	0	0	0	0	0	0	0	0	1
327521	G	T	SNV	MODIFIER	upstream_gene_variant	lmo0297	lmo0297	NP_463828.1	transcriptional antiterminator BglG	Yes	No	0	0	0	0	0	0	0	0	1	0	0	0	0	0	0	0	0	0	0	0	0	0	0	1
340096	A	G	SNV	MODIFIER	upstream_gene_variant	lmo0315	lmo0315	NP_463845.1	thiamin biosynthesis protein	Yes	No	0	0	0	0	0	0	0	0	1	0	0	0	0	0	0	0	0	0	0	0	0	0	0	1
340120	A	T	SNV	MODIFIER	upstream_gene_variant	lmo0315	lmo0315	NP_463845.1	thiamin biosynthesis protein	Yes	No	0	0	0	0	0	0	0	0	1	0	0	0	0	0	0	0	0	0	0	0	0	0	0	1
340260	T	G	SNV	MODIFIER	upstream_gene_variant	lmo0315	lmo0315	NP_463845.1	thiamin biosynthesis protein	Yes	Yes	0	0	0	0	0	0	0	0	1	0	0	0	0	0	0	0	0	0	0	0	0	0	0	1
346121	T	C	SNV	MODIFIER	upstream_gene_variant	lmo0319	lmo0319	NP_463849.1	phospho-beta-glucosidase	Yes	Yes	0	0	0	0	0	0	0	0	0	0	0	0	0	0	0	0	1	0	0	0	0	0	0	1
347170	T	G	SNV	MODIFIER	upstream_gene_variant	lmo0319	lmo0319	NP_463849.1	phospho-beta-glucosidase	Yes	Yes	0	0	0	0	0	0	0	0	1	0	0	0	0	0	0	0	0	0	0	0	0	0	0	1
347623	C	A	SNV	MODIFIER	upstream_gene_variant	lmo0319	lmo0319	NP_463849.1	phospho-beta-glucosidase	Yes	Yes	0	0	0	0	0	0	0	0	0	0	0	0	0	0	0	0	0	0	0	1	0	0	0	1
349069	T	A	SNV	MODIFIER	upstream_gene_variant	lmo0319	lmo0319	NP_463849.1	phospho-beta-glucosidase	Yes	Yes	0	0	0	0	0	0	0	0	0	0	0	0	0	0	0	0	1	0	0	1	0	0	0	2
349137	C	G	SNV	MODIFIER	upstream_gene_variant	lmo0319	lmo0319	NP_463849.1	phospho-beta-glucosidase	Yes	Yes	0	0	0	0	0	0	0	0	1	0	0	0	0	0	0	0	0	0	0	0	0	0	0	1
349179	T	A	SNV	MODIFIER	upstream_gene_variant	lmo0319	lmo0319	NP_463849.1	phospho-beta-glucosidase	Yes	Yes	0	0	0	0	0	0	0	0	0	0	0	0	0	0	0	0	1	0	0	1	0	0	0	2
349268	A	G	SNV	MODIFIER	upstream_gene_variant	lmo0319	lmo0319	NP_463849.1	phospho-beta-glucosidase	Yes	Yes	0	0	0	0	0	0	0	0	0	0	0	0	0	0	0	0	1	0	0	1	0	0	0	2
351309	T	C	SNV	MODIFIER	upstream_gene_variant	lmo0323	lmo0323	NP_463853.1	hypothetical protein	Yes	Yes	0	0	0	0	0	0	0	0	0	0	0	0	0	0	0	0	0	0	0	1	0	0	0	1
351316	G	A	SNV	MODIFIER	upstream_gene_variant	lmo0323	lmo0323	NP_463853.1	hypothetical protein	Yes	Yes	0	0	0	0	0	0	0	0	0	0	0	0	0	0	0	0	0	0	0	1	0	0	0	1
351333	T	G	SNV	MODIFIER	upstream_gene_variant	lmo0323	lmo0323	NP_463853.1	hypothetical protein	Yes	Yes	0	0	0	0	0	0	0	0	0	0	0	0	0	0	0	0	1	0	0	0	0	0	0	1
351342	G	A	SNV	MODIFIER	upstream_gene_variant	lmo0323	lmo0323	NP_463853.1	hypothetical protein	Yes	Yes	0	0	0	0	0	0	0	0	0	0	0	0	0	0	0	0	0	0	0	1	0	0	0	1
351379	C	T	SNV	MODIFIER	upstream_gene_variant	lmo0323	lmo0323	NP_463853.1	hypothetical protein	Yes	Yes	0	0	1	0	0	0	0	0	0	0	0	0	0	0	0	0	0	0	0	0	0	0	0	1
355513	G	T	SNV	MODIFIER	upstream_gene_variant	lmo0328	lmo0328	NP_463858.1	hypothetical protein	Yes	Yes	0	0	0	0	0	0	0	0	0	0	0	0	0	0	0	0	1	0	0	0	0	0	0	1
355595	A	G	SNV	MODIFIER	upstream_gene_variant	lmo0328	lmo0328	NP_463858.1	hypothetical protein	Yes	Yes	0	0	0	0	0	0	0	0	0	0	0	0	0	0	0	0	1	0	0	0	0	0	0	1
356375	G	T	SNV	MODIFIER	upstream_gene_variant	lmo0329	lmo0329	NP_463859.1	transposase	Yes	Yes	0	0	0	0	0	0	0	0	0	0	0	0	0	0	0	0	0	0	0	1	0	0	0	1
356391	A	T	SNV	MODIFIER	upstream_gene_variant	lmo0329	lmo0329	NP_463859.1	transposase	Yes	Yes	0	0	0	0	0	0	0	0	0	0	0	0	0	0	0	0	1	0	0	0	0	0	0	1
356397	T	A	SNV	MODIFIER	upstream_gene_variant	lmo0329	lmo0329	NP_463859.1	transposase	Yes	Yes	0	0	0	0	0	0	0	0	0	0	0	0	0	0	0	0	1	0	0	0	0	0	0	1
356417	C	T	SNV	MODIFIER	upstream_gene_variant	lmo0329	lmo0329	NP_463859.1	transposase	Yes	Yes	0	0	0	0	0	0	0	0	1	0	0	0	0	0	0	0	0	0	0	0	0	0	0	1
356441	C	T	SNV	MODIFIER	upstream_gene_variant	lmo0329	lmo0329	NP_463859.1	transposase	Yes	Yes	0	0	0	0	0	0	0	0	0	0	0	0	0	0	0	0	0	0	0	1	0	0	0	1
360871	C	A	SNV	MODIFIER	upstream_gene_variant	lmo0331	lmo0331	NP_463861.1	internalin	Yes	Yes	0	0	0	0	0	0	0	0	0	0	0	0	0	0	0	0	1	0	0	0	0	0	0	1
366322	A	G	SNV	MODIFIER	upstream_gene_variant	lmo0334	lmo0334	NP_463864.1	hypothetical protein	Yes	Yes	0	0	0	0	0	0	0	0	0	0	0	0	0	0	0	0	1	0	0	0	0	0	0	1
366378	A	T	SNV	MODIFIER	upstream_gene_variant	lmo0334	lmo0334	NP_463864.1	hypothetical protein	Yes	Yes	0	0	0	0	0	0	0	0	0	0	0	0	0	0	0	0	0	0	0	1	0	0	0	1
366392	A	T	SNV	MODIFIER	upstream_gene_variant	lmo0334	lmo0334	NP_463864.1	hypothetical protein	Yes	Yes	0	0	0	0	0	0	0	0	0	0	0	0	0	0	0	0	0	0	0	1	0	0	0	1
366492	G	A	SNV	MODIFIER	upstream_gene_variant	lmo0334	lmo0334	NP_463864.1	hypothetical protein	Yes	Yes	0	0	0	0	0	0	0	0	1	0	0	0	0	0	0	0	0	0	0	0	0	0	0	1
367092	A	G	SNV	MODIFIER	upstream_gene_variant	lmo0335	lmo0335	NP_463865.1	hypothetical protein	Yes	Yes	0	0	0	0	0	0	0	0	1	0	0	0	0	0	0	0	0	0	0	0	0	0	0	1
367100	A	G	SNV	MODIFIER	upstream_gene_variant	lmo0335	lmo0335	NP_463865.1	hypothetical protein	Yes	Yes	0	0	0	0	0	0	0	0	1	0	0	0	0	0	0	0	0	0	0	0	0	0	0	1
367107	A	C	SNV	MODIFIER	upstream_gene_variant	lmo0335	lmo0335	NP_463865.1	hypothetical protein	Yes	Yes	0	0	0	0	0	0	0	0	1	0	0	0	0	0	0	0	0	0	0	0	0	0	0	1
367112	A	G	SNV	MODIFIER	upstream_gene_variant	lmo0335	lmo0335	NP_463865.1	hypothetical protein	Yes	Yes	0	0	0	0	0	0	0	0	1	0	0	0	0	0	0	0	0	0	0	0	0	0	0	1
367135	A	G	SNV	MODIFIER	upstream_gene_variant	lmo0335	lmo0335	NP_463865.1	hypothetical protein	Yes	Yes	0	0	0	0	0	0	0	0	1	0	0	0	0	0	0	0	0	0	0	0	0	0	0	1
367145	T	A	SNV	MODIFIER	upstream_gene_variant	lmo0335	lmo0335	NP_463865.1	hypothetical protein	Yes	Yes	0	0	0	0	0	0	0	0	1	0	0	0	0	0	0	0	0	0	0	0	0	0	0	1
367237	G	T	SNV	MODIFIER	upstream_gene_variant	lmo0335	lmo0335	NP_463865.1	hypothetical protein	Yes	Yes	0	0	0	0	0	0	0	0	0	0	0	0	0	0	0	0	1	0	0	0	0	0	0	1
367241	C	T	SNV	MODIFIER	upstream_gene_variant	lmo0335	lmo0335	NP_463865.1	hypothetical protein	Yes	Yes	0	0	0	0	0	0	0	0	1	0	0	0	0	0	0	0	0	0	0	0	0	0	0	1
370407	A	G	SNV	MODIFIER	upstream_gene_variant	lmo0340	lmo0340	NP_463870.1	hypothetical protein	Yes	Yes	0	0	0	0	0	0	0	0	1	0	0	0	0	0	0	0	0	0	0	0	0	0	0	1
384804	A	G	SNV	MODIFIER	upstream_gene_variant	lmo0354	lmo0354	NP_463884.1	fatty-acid--CoA ligase	Yes	Yes	0	0	0	0	0	0	0	0	0	0	0	0	0	0	0	0	0	0	0	1	0	0	0	1
396175	G	A	SNV	MODIFIER	upstream_gene_variant	lmo0369	lmo0369	NP_463899.1	hypothetical protein	Yes	Yes	0	0	0	0	0	0	0	0	0	0	0	0	0	0	0	0	1	0	0	0	0	0	0	1
432151	G	T	SNV	MODIFIER	upstream_gene_variant	lmo0413	lmo0413	NP_463942.1	hypothetical protein	Yes	Yes	0	0	0	0	0	0	0	0	0	0	0	0	0	0	0	0	1	0	0	0	0	0	0	1
432284	C	T	SNV	MODIFIER	upstream_gene_variant	lmo0413	lmo0413	NP_463942.1	hypothetical protein	Yes	Yes	0	0	0	0	0	0	0	0	0	0	0	0	0	0	0	0	1	0	0	0	0	0	0	1
432422	A	G	SNV	MODIFIER	upstream_gene_variant	lmo0413	lmo0413	NP_463942.1	hypothetical protein	Yes	Yes	0	0	0	0	0	0	0	0	0	0	0	0	0	0	0	0	1	0	0	0	0	0	0	1
432703	G	A	SNV	MODIFIER	upstream_gene_variant	lmo0413	lmo0413	NP_463942.1	hypothetical protein	Yes	Yes	0	0	0	0	0	0	0	0	1	0	0	0	0	0	0	0	0	0	0	0	0	0	0	1
432902	G	A	SNV	MODIFIER	upstream_gene_variant	lmo0413	lmo0413	NP_463942.1	hypothetical protein	Yes	Yes	0	0	0	0	0	0	0	0	0	0	0	0	0	0	0	0	0	0	0	1	0	0	0	1
432968	A	G	SNV	MODIFIER	upstream_gene_variant	lmo0413	lmo0413	NP_463942.1	hypothetical protein	Yes	Yes	0	0	0	0	0	0	0	0	0	0	0	0	0	0	0	0	0	0	0	1	0	0	0	1
437266	C	A	SNV	MODIFIER	upstream_gene_variant	lmo0411	lmo0411	NP_463940.1	phosphoenolpyruvate synthase	Yes	Yes	0	0	0	0	0	0	0	0	1	0	0	0	0	0	0	0	0	0	0	0	0	0	0	1
452519	A	T	SNV	MODIFIER	upstream_gene_variant	lmo0430	lmo0430	NP_463959.1	LysR family transcriptional regulator	Yes	Yes	0	0	0	0	0	0	0	0	1	0	0	0	0	0	0	0	0	0	0	0	0	0	0	1
454143	C	A	SNV	MODIFIER	upstream_gene_variant	lmo0430	lmo0430	NP_463959.1	LysR family transcriptional regulator	Yes	Yes	0	0	0	0	0	0	0	0	0	0	0	0	0	0	0	0	0	0	0	1	0	0	0	1
466424	T	G	SNV	MODIFIER	upstream_gene_variant	lmo0436	lmo0436	NP_463965.1	hypothetical protein	Yes	Yes	0	0	0	0	0	0	0	0	1	0	0	0	0	0	0	0	0	0	0	0	0	0	0	1
467389	G	A	SNV	MODIFIER	upstream_gene_variant	lmo0436	lmo0436	NP_463965.1	hypothetical protein	Yes	Yes	0	0	0	0	0	0	0	0	1	0	0	0	0	0	0	0	0	0	0	0	0	0	0	1
483055	A	T	SNV	MODIFIER	upstream_gene_variant	lmo0449	lmo0449	NP_463978.1	hypothetical protein	Yes	Yes	0	0	0	0	0	0	0	0	0	0	0	0	0	0	0	0	1	0	0	0	0	0	0	1
483058	T	A	SNV	MODIFIER	upstream_gene_variant	lmo0449	lmo0449	NP_463978.1	hypothetical protein	Yes	Yes	0	0	0	0	0	0	0	0	0	0	0	0	0	0	0	0	1	0	0	0	0	0	0	1
483061	T	C	SNV	MODIFIER	upstream_gene_variant	lmo0449	lmo0449	NP_463978.1	hypothetical protein	Yes	Yes	0	0	0	0	0	0	0	0	0	0	0	0	0	0	0	0	1	0	0	0	0	0	0	1
483062	G	T	SNV	MODIFIER	upstream_gene_variant	lmo0449	lmo0449	NP_463978.1	hypothetical protein	Yes	Yes	0	0	0	0	0	0	0	0	0	0	0	0	0	0	0	0	1	0	0	0	0	0	0	1
483084	G	T	SNV	MODIFIER	upstream_gene_variant	lmo0449	lmo0449	NP_463978.1	hypothetical protein	Yes	Yes	0	0	0	0	0	0	0	0	0	0	0	0	0	0	0	0	1	0	0	0	0	0	0	1
483923	T	C	SNV	MODIFIER	downstream_gene_variant	lmo0446	lmo0446	NP_463975.1	penicillin acylase	Yes	Yes	0	0	0	0	0	0	0	0	0	0	0	0	0	0	0	0	1	0	0	0	0	0	0	1
495580	C	T	SNV	MODIFIER	upstream_gene_variant	lmo0459	lmo0459	NP_463988.1	transcriptional regulator	Yes	Yes	0	0	0	0	0	0	0	0	0	0	0	0	0	0	0	0	0	0	0	1	0	0	0	1
495581	A	G	SNV	MODIFIER	upstream_gene_variant	lmo0459	lmo0459	NP_463988.1	transcriptional regulator	Yes	Yes	0	0	0	0	0	0	0	0	1	0	0	0	0	0	0	0	0	0	0	0	0	0	0	1
495591	T	A	SNV	MODIFIER	upstream_gene_variant	lmo0459	lmo0459	NP_463988.1	transcriptional regulator	Yes	Yes	0	0	0	0	0	0	0	0	0	0	0	0	0	0	0	0	0	0	0	1	0	0	0	1
495600	A	G	SNV	MODIFIER	upstream_gene_variant	lmo0459	lmo0459	NP_463988.1	transcriptional regulator	Yes	Yes	0	0	0	0	0	0	0	0	0	0	0	0	0	0	0	0	0	0	0	1	0	0	0	1
495696	C	T	SNV	MODIFIER	upstream_gene_variant	lmo0459	lmo0459	NP_463988.1	transcriptional regulator	Yes	Yes	0	0	0	0	0	0	0	0	0	0	0	0	0	0	0	0	0	0	0	1	0	0	0	1
495699	T	A	SNV	MODIFIER	upstream_gene_variant	lmo0459	lmo0459	NP_463988.1	transcriptional regulator	Yes	Yes	0	0	0	0	0	0	0	0	0	0	0	0	0	0	0	0	0	0	0	1	0	0	0	1
495721	G	A	SNV	MODIFIER	upstream_gene_variant	lmo0459	lmo0459	NP_463988.1	transcriptional regulator	Yes	Yes	0	0	0	0	0	0	0	0	0	0	0	0	0	0	0	0	0	0	0	1	0	0	0	1
495735	T	C	SNV	MODIFIER	upstream_gene_variant	lmo0459	lmo0459	NP_463988.1	transcriptional regulator	Yes	Yes	0	0	0	0	0	0	0	0	0	0	0	0	0	0	0	0	0	0	0	1	0	0	0	1
495736	T	C	SNV	MODIFIER	upstream_gene_variant	lmo0459	lmo0459	NP_463988.1	transcriptional regulator	Yes	Yes	0	0	0	0	0	0	0	0	0	0	0	0	0	0	0	0	0	0	0	1	0	0	0	1
495738	A	T	SNV	MODIFIER	upstream_gene_variant	lmo0459	lmo0459	NP_463988.1	transcriptional regulator	Yes	Yes	0	0	0	0	0	0	0	0	0	0	0	0	0	0	0	0	0	0	0	1	0	0	0	1
495760	G	A	SNV	MODIFIER	upstream_gene_variant	lmo0459	lmo0459	NP_463988.1	transcriptional regulator	Yes	Yes	0	0	0	0	0	0	0	0	0	0	0	0	0	0	0	0	0	0	0	1	0	0	0	1
495987	G	A	SNV	MODIFIER	upstream_gene_variant	lmo0459	lmo0459	NP_463988.1	transcriptional regulator	Yes	Yes	0	0	0	0	0	0	0	0	0	0	0	0	0	0	0	0	1	0	0	0	0	0	0	1
496181	G	A	SNV	MODIFIER	upstream_gene_variant	lmo0459	lmo0459	NP_463988.1	transcriptional regulator	Yes	Yes	0	0	0	0	0	0	0	0	0	0	0	0	0	0	0	0	1	0	0	0	0	0	0	1
512287	G	A	SNV	MODIFIER	upstream_gene_variant	lmo0477	lmo0477	NP_464005.1	secreted protein	Yes	Yes	0	0	0	0	0	0	0	0	0	0	0	0	0	0	0	0	0	0	0	1	0	0	0	1
512289	C	T	SNV	MODIFIER	upstream_gene_variant	lmo0477	lmo0477	NP_464005.1	secreted protein	Yes	Yes	0	0	0	0	0	0	0	0	0	0	0	0	0	0	0	0	0	0	0	1	0	0	0	1
513367	T	C	SNV	MODIFIER	upstream_gene_variant	lmo0476	lmo0476	NP_464004.1	oxetanocin A resistance protein OxrB	Yes	Yes	0	0	0	0	0	0	0	0	0	0	0	0	0	0	0	0	0	1	0	0	0	0	0	1
513368	A	G	SNV	MODIFIER	upstream_gene_variant	lmo0476	lmo0476	NP_464004.1	oxetanocin A resistance protein OxrB	Yes	Yes	0	0	0	0	0	0	0	0	0	0	0	0	0	0	0	0	0	1	0	0	0	0	0	1
513373	A	C	SNV	MODIFIER	upstream_gene_variant	lmo0476	lmo0476	NP_464004.1	oxetanocin A resistance protein OxrB	Yes	Yes	0	0	0	0	0	0	0	0	0	0	0	0	0	0	0	0	0	1	0	0	0	0	0	1
513637	G	A	SNV	MODIFIER	upstream_gene_variant	lmo0476	lmo0476	NP_464004.1	oxetanocin A resistance protein OxrB	Yes	Yes	0	0	0	0	0	0	0	0	0	0	0	0	0	0	0	0	0	0	0	1	0	0	0	1
513648	A	T	SNV	MODIFIER	upstream_gene_variant	lmo0476	lmo0476	NP_464004.1	oxetanocin A resistance protein OxrB	Yes	Yes	0	0	0	0	0	0	0	0	0	0	0	0	0	0	0	0	0	0	0	1	0	0	0	1
513657	A	T	SNV	MODIFIER	upstream_gene_variant	lmo0476	lmo0476	NP_464004.1	oxetanocin A resistance protein OxrB	Yes	Yes	0	0	0	0	0	0	0	0	0	0	0	0	0	0	0	0	0	0	0	1	0	0	0	1
513661	G	A	SNV	MODIFIER	upstream_gene_variant	lmo0476	lmo0476	NP_464004.1	oxetanocin A resistance protein OxrB	Yes	Yes	0	0	0	0	0	0	0	0	0	0	0	0	0	0	0	0	0	0	0	1	0	0	0	1
513667	T	G	SNV	MODIFIER	upstream_gene_variant	lmo0476	lmo0476	NP_464004.1	oxetanocin A resistance protein OxrB	Yes	Yes	0	0	0	0	0	0	0	0	0	0	0	0	0	0	0	0	0	0	0	1	0	0	0	1
513675	T	C	SNV	MODIFIER	upstream_gene_variant	lmo0476	lmo0476	NP_464004.1	oxetanocin A resistance protein OxrB	Yes	Yes	0	0	0	0	0	0	0	0	0	0	0	0	0	0	0	0	0	0	0	1	0	0	0	1
513676	T	C	SNV	MODIFIER	upstream_gene_variant	lmo0476	lmo0476	NP_464004.1	oxetanocin A resistance protein OxrB	Yes	Yes	0	0	0	0	0	0	0	0	0	0	0	0	0	0	0	0	0	0	0	1	0	0	0	1
513700	G	A	SNV	MODIFIER	upstream_gene_variant	lmo0476	lmo0476	NP_464004.1	oxetanocin A resistance protein OxrB	Yes	Yes	0	0	0	0	0	0	0	0	0	0	0	0	0	0	0	0	0	0	0	1	0	0	0	1
513727	A	G	SNV	MODIFIER	upstream_gene_variant	lmo0476	lmo0476	NP_464004.1	oxetanocin A resistance protein OxrB	Yes	Yes	0	0	0	0	0	0	0	0	0	0	0	0	0	0	0	0	0	0	0	1	0	0	0	1
513857	T	C	SNV	MODIFIER	upstream_gene_variant	lmo0476	lmo0476	NP_464004.1	oxetanocin A resistance protein OxrB	Yes	Yes	0	0	0	0	0	0	0	0	0	0	0	0	0	0	0	0	0	0	0	1	0	0	0	1
513866	A	G	SNV	MODIFIER	upstream_gene_variant	lmo0476	lmo0476	NP_464004.1	oxetanocin A resistance protein OxrB	Yes	Yes	0	0	0	0	0	0	0	0	0	0	0	0	0	0	0	0	0	0	0	1	0	0	0	1
513882	T	C	SNV	MODIFIER	upstream_gene_variant	lmo0476	lmo0476	NP_464004.1	oxetanocin A resistance protein OxrB	Yes	Yes	0	0	0	0	0	0	0	0	0	0	0	0	0	0	0	0	0	0	0	1	0	0	0	1
513891	T	A	SNV	MODIFIER	upstream_gene_variant	lmo0476	lmo0476	NP_464004.1	oxetanocin A resistance protein OxrB	Yes	Yes	0	0	0	0	0	0	0	0	0	0	0	0	0	0	0	0	0	0	0	1	0	0	0	1
513899	T	C	SNV	MODIFIER	upstream_gene_variant	lmo0476	lmo0476	NP_464004.1	oxetanocin A resistance protein OxrB	Yes	Yes	0	0	0	0	0	0	0	0	0	0	0	0	0	0	0	0	0	0	0	1	0	0	0	1
513902	T	A	SNV	MODIFIER	upstream_gene_variant	lmo0476	lmo0476	NP_464004.1	oxetanocin A resistance protein OxrB	Yes	Yes	0	0	0	0	0	0	0	0	0	0	0	0	0	0	0	0	0	0	0	1	0	0	0	1
513906	T	G	SNV	MODIFIER	upstream_gene_variant	lmo0476	lmo0476	NP_464004.1	oxetanocin A resistance protein OxrB	Yes	Yes	0	0	0	0	0	0	0	0	0	0	0	0	0	0	0	0	0	0	0	1	0	0	0	1
513913	G	T	SNV	MODIFIER	upstream_gene_variant	lmo0476	lmo0476	NP_464004.1	oxetanocin A resistance protein OxrB	Yes	Yes	0	0	0	0	0	0	0	0	0	0	0	0	0	0	0	0	0	0	0	1	0	0	0	1
513934	T	C	SNV	MODIFIER	upstream_gene_variant	lmo0476	lmo0476	NP_464004.1	oxetanocin A resistance protein OxrB	Yes	Yes	0	0	0	0	0	0	0	0	0	0	0	0	0	0	0	0	0	0	0	1	0	0	0	1
513936	C	A	SNV	MODIFIER	upstream_gene_variant	lmo0476	lmo0476	NP_464004.1	oxetanocin A resistance protein OxrB	Yes	Yes	0	0	0	0	0	0	0	0	0	0	0	0	0	0	0	0	0	0	0	1	0	0	0	1
513940	A	C	SNV	MODIFIER	upstream_gene_variant	lmo0476	lmo0476	NP_464004.1	oxetanocin A resistance protein OxrB	Yes	Yes	0	0	0	0	0	0	0	0	0	0	0	0	0	0	0	0	0	0	0	1	0	0	0	1
513949	G	A	SNV	MODIFIER	upstream_gene_variant	lmo0476	lmo0476	NP_464004.1	oxetanocin A resistance protein OxrB	Yes	Yes	0	0	0	0	0	0	0	0	0	0	0	0	0	0	0	0	0	0	0	1	0	0	0	1
513950	C	T	SNV	MODIFIER	upstream_gene_variant	lmo0476	lmo0476	NP_464004.1	oxetanocin A resistance protein OxrB	Yes	Yes	0	0	0	0	0	0	0	0	0	0	0	0	0	0	0	0	0	0	0	1	0	0	0	1
514626	G	A	SNV	MODIFIER	upstream_gene_variant	lmo0476	lmo0476	NP_464004.1	oxetanocin A resistance protein OxrB	Yes	Yes	0	0	0	0	0	0	0	0	0	0	0	0	0	0	0	0	0	0	0	1	0	0	0	1
514627	C	T	SNV	MODIFIER	upstream_gene_variant	lmo0476	lmo0476	NP_464004.1	oxetanocin A resistance protein OxrB	Yes	Yes	0	0	0	0	0	0	0	0	0	0	0	0	0	0	0	0	0	0	0	1	0	0	0	1
520384	C	T	SNV	MODIFIER	upstream_gene_variant	lmo0484	lmo0484	NP_464012.1	heme-degrading monooxygenase IsdG	Yes	Yes	0	0	0	0	0	0	0	0	1	0	0	0	0	0	0	0	0	0	0	0	0	0	0	1
531265	C	T	SNV	MODIFIER	upstream_gene_variant	lmo0492	lmo0492	NP_464020.1	LysR family transcriptional regulator	Yes	Yes	0	0	0	0	0	0	0	0	0	0	0	0	0	0	0	0	1	0	0	1	0	0	0	2
543170	A	G	SNV	MODIFIER	upstream_gene_variant	prs	lmo0509	NP_464037.1	phosphoribosyl pyrophosphate synthetase	Yes	Yes	0	0	0	0	0	0	0	0	0	0	0	0	0	0	0	0	0	0	0	1	0	0	0	1
544253	G	A	SNV	MODIFIER	upstream_gene_variant	lmo0510	lmo0510	NP_464038.1	hypothetical protein	Yes	Yes	0	0	0	0	0	0	0	0	0	0	0	0	0	0	0	0	1	0	0	0	0	0	0	1
544310	T	G	SNV	MODIFIER	upstream_gene_variant	lmo0510	lmo0510	NP_464038.1	hypothetical protein	Yes	Yes	0	0	0	0	0	0	0	0	0	0	0	0	0	0	0	0	0	0	0	1	0	0	0	1
544512	T	C	SNV	MODIFIER	upstream_gene_variant	lmo0510	lmo0510	NP_464038.1	hypothetical protein	Yes	Yes	0	0	0	0	0	1	0	0	0	0	0	0	0	0	0	0	0	0	0	0	0	0	0	1
544535	C	G	SNV	MODIFIER	upstream_gene_variant	lmo0510	lmo0510	NP_464038.1	hypothetical protein	Yes	Yes	0	0	0	0	0	0	0	0	0	0	0	0	0	0	0	0	1	0	0	0	0	0	0	1
544536	G	C	SNV	MODIFIER	upstream_gene_variant	lmo0510	lmo0510	NP_464038.1	hypothetical protein	Yes	Yes	0	0	0	0	0	0	0	0	0	0	0	0	0	0	0	0	1	0	0	0	0	0	0	1
544538	T	C	SNV	MODIFIER	upstream_gene_variant	lmo0510	lmo0510	NP_464038.1	hypothetical protein	Yes	Yes	0	0	0	0	0	0	0	0	0	0	0	0	0	0	0	0	1	0	0	0	0	0	0	1
544539	T	A	SNV	MODIFIER	upstream_gene_variant	lmo0510	lmo0510	NP_464038.1	hypothetical protein	Yes	Yes	0	0	0	0	0	0	0	0	0	0	0	0	0	0	0	0	1	0	0	0	0	0	0	1
544540	T	G	SNV	MODIFIER	upstream_gene_variant	lmo0510	lmo0510	NP_464038.1	hypothetical protein	Yes	Yes	0	0	0	0	0	0	0	0	0	0	0	0	0	0	0	0	1	0	0	0	0	0	0	1
544542	T	C	SNV	MODIFIER	upstream_gene_variant	lmo0510	lmo0510	NP_464038.1	hypothetical protein	Yes	Yes	0	0	0	0	0	0	0	0	0	0	0	0	0	0	0	0	1	0	0	0	0	0	0	1
544543	G	T	SNV	MODIFIER	upstream_gene_variant	lmo0510	lmo0510	NP_464038.1	hypothetical protein	Yes	Yes	0	0	0	0	0	0	0	0	0	0	0	0	0	0	0	0	1	0	0	0	0	0	0	1
544547	A	C	SNV	MODIFIER	upstream_gene_variant	lmo0510	lmo0510	NP_464038.1	hypothetical protein	Yes	Yes	0	0	0	0	0	0	0	0	0	0	0	0	0	0	0	0	1	0	0	0	0	0	0	1
544548	A	G	SNV	MODIFIER	upstream_gene_variant	lmo0510	lmo0510	NP_464038.1	hypothetical protein	Yes	Yes	0	0	0	0	0	0	0	0	0	0	0	0	0	0	0	0	1	0	0	0	0	0	0	1
544549	G	A	SNV	MODIFIER	upstream_gene_variant	lmo0510	lmo0510	NP_464038.1	hypothetical protein	Yes	Yes	0	0	0	0	0	0	0	0	0	0	0	0	0	0	0	0	1	0	0	0	0	0	0	1
544550	G	T	SNV	MODIFIER	upstream_gene_variant	lmo0510	lmo0510	NP_464038.1	hypothetical protein	Yes	Yes	0	0	0	0	0	0	0	0	0	0	0	0	0	0	0	0	1	0	0	0	0	0	0	1
544551	G	T	SNV	MODIFIER	upstream_gene_variant	lmo0510	lmo0510	NP_464038.1	hypothetical protein	Yes	Yes	0	0	0	0	0	0	0	0	0	0	0	0	0	0	0	0	1	0	0	0	0	0	0	1
544552	A	T	SNV	MODIFIER	upstream_gene_variant	lmo0510	lmo0510	NP_464038.1	hypothetical protein	Yes	Yes	0	0	0	0	0	0	0	0	0	0	0	0	0	0	0	0	1	0	0	0	0	0	0	1
544554	A	G	SNV	MODIFIER	upstream_gene_variant	lmo0510	lmo0510	NP_464038.1	hypothetical protein	Yes	Yes	0	0	0	0	0	0	0	0	0	0	0	0	0	0	0	0	1	0	0	0	0	0	0	1
544556	C	G	SNV	MODIFIER	upstream_gene_variant	lmo0510	lmo0510	NP_464038.1	hypothetical protein	Yes	Yes	0	0	0	0	0	0	0	0	0	0	0	0	0	0	0	0	1	0	0	0	0	0	0	1
544752	T	C	SNV	MODIFIER	upstream_gene_variant	lmo0510	lmo0510	NP_464038.1	hypothetical protein	Yes	Yes	0	0	0	0	0	0	0	0	0	0	0	0	0	0	0	0	0	0	0	1	0	0	0	1
547429	T	A	SNV	MODIFIER	upstream_gene_variant	lmo0512	lmo0512	NP_464040.1	hypothetical protein	Yes	Yes	0	0	0	0	0	0	0	0	0	0	0	0	0	0	0	0	1	0	0	0	0	0	0	1
547430	C	A	SNV	MODIFIER	upstream_gene_variant	lmo0512	lmo0512	NP_464040.1	hypothetical protein	Yes	Yes	0	0	0	0	0	0	0	0	0	0	1	0	1	0	0	0	0	0	0	0	0	0	0	2
552463	G	A	SNV	MODIFIER	upstream_gene_variant	lmo0516	lmo0516	NP_464044.1	encapsulation protein CapA	Yes	Yes	0	0	0	0	0	0	0	0	1	0	0	0	0	0	0	0	0	0	0	1	0	0	0	2
557118	C	T	SNV	MODIFIER	upstream_gene_variant	lmo0517	lmo0517	NP_464045.1	phosphoglycerate mutase	Yes	Yes	0	0	0	0	0	0	0	0	1	0	0	0	0	0	0	0	0	0	0	0	0	0	0	1
562745	A	C	SNV	MODIFIER	upstream_gene_variant	lmo0524	lmo0524	NP_464052.1	sulfate transporter	Yes	Yes	0	0	0	0	0	0	0	0	0	0	0	0	0	0	0	0	0	0	0	1	0	0	0	1
573602	A	T	SNV	MODIFIER	upstream_gene_variant	lmo0535	lmo0535	NP_464063.1	LacI family transcriptional regulator	Yes	Yes	0	0	0	0	0	0	0	0	0	0	0	0	0	0	0	0	0	0	0	1	0	0	0	1
597718	T	C	SNV	MODIFIER	upstream_gene_variant	lmo0558	lmo0558	NP_464086.1	hypothetical protein	Yes	Yes	0	0	0	0	0	0	0	0	0	0	0	0	0	0	0	0	1	0	0	1	0	0	0	2
598943	C	T	SNV	MODIFIER	upstream_gene_variant	lmo0558	lmo0558	NP_464086.1	hypothetical protein	Yes	Yes	0	0	0	0	0	0	0	0	1	0	0	0	0	0	0	0	0	0	0	0	0	0	0	1
600438	G	A	SNV	MODIFIER	upstream_gene_variant	lmo0558	lmo0558	NP_464086.1	hypothetical protein	Yes	Yes	0	0	0	0	0	0	0	0	1	0	0	0	0	0	0	0	0	0	0	0	0	0	0	1
610929	A	C	SNV	MODIFIER	upstream_gene_variant	hisG	lmo0568	NP_464096.1	ATP phosphoribosyltransferase	Yes	No	0	0	0	0	0	0	0	0	0	0	0	0	0	0	0	0	0	0	0	1	0	0	0	1
611171	A	G	SNV	MODIFIER	upstream_gene_variant	hisZ	lmo0569	NP_464097.1	ATP phosphoribosyltransferase	Yes	Yes	0	0	0	0	0	0	0	0	1	0	0	0	0	0	0	0	0	0	0	0	0	0	0	1
611172	A	G	SNV	MODIFIER	upstream_gene_variant	hisZ	lmo0569	NP_464097.1	ATP phosphoribosyltransferase	Yes	Yes	0	0	0	0	0	0	0	0	1	0	0	0	0	0	0	0	0	0	0	0	0	0	0	1
613462	T	C	SNV	MODIFIER	upstream_gene_variant	lmo0571	lmo0571	NP_464099.1	methyltransferase	Yes	Yes	0	0	0	0	0	0	0	0	0	0	0	0	0	0	0	0	0	0	0	1	0	0	0	1
613477	G	A	SNV	MODIFIER	upstream_gene_variant	lmo0571	lmo0571	NP_464099.1	methyltransferase	Yes	Yes	0	0	0	0	0	0	0	0	0	0	0	0	0	0	0	0	1	0	0	0	0	0	0	1
613525	T	C	SNV	MODIFIER	upstream_gene_variant	lmo0573	lmo0573	NP_464101.1	hypothetical protein	Yes	Yes	0	0	0	0	0	0	0	0	0	0	0	0	0	0	0	0	0	0	0	1	0	0	0	1
613760	G	A	SNV	MODIFIER	upstream_gene_variant	lmo0573	lmo0573	NP_464101.1	hypothetical protein	Yes	Yes	0	0	0	0	0	0	0	0	0	0	0	0	0	0	0	0	0	0	0	1	0	0	0	1
624627	G	A	SNV	MODIFIER	upstream_gene_variant	iap	lmo0582	NP_464110.1	invasion associated secreted endopeptidase	Yes	Yes	0	0	0	0	0	0	0	0	1	0	0	0	0	0	0	0	0	0	0	0	0	0	0	1
640110	C	A	SNV	MODIFIER	upstream_gene_variant	metX	lmo0594	NP_464122.1	homoserine O-acetyltransferase	Yes	Yes	0	0	0	0	0	0	0	0	1	0	0	0	0	0	0	0	0	0	0	0	0	0	0	1
640196	C	T	SNV	MODIFIER	upstream_gene_variant	metX	lmo0594	NP_464122.1	homoserine O-acetyltransferase	Yes	Yes	0	0	0	0	0	0	0	0	1	0	0	0	0	0	0	0	0	0	0	0	0	0	0	1
649407	G	C	SNV	MODIFIER	upstream_gene_variant	lmo0605	lmo0605	NP_464132.1	hypothetical protein	Yes	Yes	0	0	0	0	0	0	0	0	1	0	0	0	0	0	0	0	0	0	0	0	0	0	0	1
657319	A	G	SNV	MODIFIER	upstream_gene_variant	acpD	lmo0611	NP_464138.1	azoreductase	Yes	Yes	0	0	0	0	0	0	0	0	0	0	0	0	0	0	0	0	0	0	0	0	1	0	0	1
658477	C	T	SNV	MODIFIER	upstream_gene_variant	lmo0615	lmo0615	NP_464142.1	hypothetical protein	Yes	Yes	0	0	0	0	0	0	0	0	0	0	0	0	0	0	0	0	0	0	0	1	0	0	0	1
669980	C	A	SNV	MODIFIER	upstream_gene_variant	lmo0630	lmo0630	NP_464157.1	transcriptional antiterminator BglG	Yes	Yes	0	0	0	0	0	0	0	0	0	0	0	0	0	0	0	0	1	0	0	0	0	0	0	1
670158	T	C	SNV	MODIFIER	upstream_gene_variant	lmo0630	lmo0630	NP_464157.1	transcriptional antiterminator BglG	Yes	Yes	0	0	0	0	0	0	0	0	0	0	0	0	0	0	0	0	1	0	0	1	0	0	0	2
677620	T	A	SNV	MODIFIER	upstream_gene_variant	lmo0638	lmo0638	NP_464165.1	hypothetical protein	Yes	Yes	0	0	0	0	0	0	0	0	0	0	0	0	0	0	0	0	1	0	0	1	0	0	0	2
681476	T	C	SNV	MODIFIER	upstream_gene_variant	lmo0641	lmo0641	NP_464168.1	heavy metal-transporting ATPase	Yes	Yes	0	0	0	0	0	0	0	0	0	0	0	0	0	0	0	0	1	0	0	0	0	0	0	1
703049	G	A	SNV	MODIFIER	upstream_gene_variant	lmo0656	lmo0656	NP_464183.1	hypothetical protein	Yes	Yes	0	0	0	0	0	0	0	0	0	0	0	0	0	0	0	0	1	0	0	0	0	0	0	1
708624	C	A	SNV	MODIFIER	upstream_gene_variant	lmo0672	lmo0672	NP_464199.1	hypothetical protein	Yes	Yes	0	0	0	0	0	0	0	0	1	0	0	0	0	0	0	0	0	0	0	0	0	0	0	1
708966	C	T	SNV	MODIFIER	upstream_gene_variant	lmo0672	lmo0672	NP_464199.1	hypothetical protein	Yes	Yes	0	0	0	0	0	0	0	0	1	0	0	0	0	0	0	0	0	0	0	0	0	0	0	1
718464	G	A	SNV	MODIFIER	upstream_gene_variant	lmo0683	lmo0683	NP_464210.1	chemotaxis protein CheR	Yes	Yes	0	0	0	0	0	0	0	0	0	0	0	0	0	0	0	0	1	0	0	0	0	0	0	1
724768	T	A	SNV	MODIFIER	upstream_gene_variant	flaA	lmo0690	NP_464217.1	flagellin	Yes	Yes	0	0	0	0	0	0	0	0	1	0	0	0	0	0	0	0	0	0	0	0	0	0	0	1
724785	T	C	SNV	MODIFIER	upstream_gene_variant	flaA	lmo0690	NP_464217.1	flagellin	Yes	Yes	0	0	0	0	0	0	0	0	0	0	0	0	0	0	0	0	0	0	0	1	0	0	0	1
724829	T	C	SNV	MODIFIER	upstream_gene_variant	flaA	lmo0690	NP_464217.1	flagellin	Yes	Yes	0	0	0	0	0	1	0	0	0	0	0	0	0	0	0	0	0	0	0	0	0	0	0	1
725985	C	T	SNV	MODIFIER	upstream_gene_variant	cheY	lmo0691	NP_464218.1	chemotaxis response regulator CheY	Yes	Yes	0	0	0	0	0	0	0	0	0	0	0	0	0	0	0	0	0	0	0	1	0	0	0	1
750639	A	G	SNV	MODIFIER	upstream_gene_variant	lmo0722	lmo0722	NP_464249.1	pyruvate oxidase	Yes	Yes	0	0	0	0	0	0	0	0	0	0	0	0	0	0	0	0	0	0	0	1	0	0	0	1
751560	G	A	SNV	MODIFIER	upstream_gene_variant	lmo0721	lmo0721	NP_464248.1	fibronectin-binding protein	Yes	No	0	0	0	0	0	0	0	0	0	0	0	0	0	0	0	0	0	0	0	1	0	0	0	1
753338	A	G	SNV	MODIFIER	upstream_gene_variant	lmo0721	lmo0721	NP_464248.1	fibronectin-binding protein	Yes	Yes	0	0	0	0	0	0	0	0	1	0	0	0	0	0	0	0	0	0	0	0	0	0	0	1
755297	A	T	SNV	MODIFIER	upstream_gene_variant	lmo0721	lmo0721	NP_464248.1	fibronectin-binding protein	Yes	Yes	0	0	0	0	0	0	0	0	1	0	0	0	0	0	0	0	0	0	0	0	0	0	0	1
755303	G	C	SNV	MODIFIER	upstream_gene_variant	lmo0721	lmo0721	NP_464248.1	fibronectin-binding protein	Yes	Yes	0	0	0	0	0	0	0	0	1	0	0	0	0	0	0	0	0	0	0	0	0	0	0	1
755306	T	A	SNV	MODIFIER	upstream_gene_variant	lmo0721	lmo0721	NP_464248.1	fibronectin-binding protein	Yes	Yes	0	0	0	0	0	0	0	0	1	0	0	0	0	0	0	0	0	0	0	0	0	0	0	1
755307	A	C	SNV	MODIFIER	upstream_gene_variant	lmo0721	lmo0721	NP_464248.1	fibronectin-binding protein	Yes	Yes	0	0	0	0	0	0	0	0	1	0	0	0	0	0	0	0	0	0	0	0	0	0	0	1
756331	C	T	SNV	MODIFIER	upstream_gene_variant	lmo0725	lmo0725	NP_464252.1	peptidoglycan-binding protein	Yes	Yes	0	0	0	0	0	0	0	0	1	0	0	0	0	0	0	0	0	0	0	0	0	0	0	1
761007	T	C	SNV	MODIFIER	upstream_gene_variant	lmo0725	lmo0725	NP_464252.1	peptidoglycan-binding protein	Yes	Yes	0	0	0	0	0	0	0	0	1	0	0	0	0	0	0	0	0	0	0	0	0	0	0	1
764348	T	C	SNV	MODIFIER	upstream_gene_variant	lmo0735	lmo0735	NP_464262.1	ribulose-5-phosphate 3-epimerase	Yes	Yes	0	0	0	0	0	0	0	0	0	1	0	0	0	0	0	0	0	0	0	0	0	0	0	1
764371	G	C	SNV	MODIFIER	upstream_gene_variant	lmo0735	lmo0735	NP_464262.1	ribulose-5-phosphate 3-epimerase	Yes	Yes	0	0	0	0	0	0	0	0	0	0	0	0	0	0	0	0	0	0	0	1	0	0	0	1
765648	A	G	SNV	MODIFIER	upstream_gene_variant	lmo0734	lmo0734	NP_464261.1	LacI family transcriptional regulator	Yes	Yes	0	0	0	0	0	0	0	0	0	0	0	0	0	0	0	0	0	0	1	0	0	0	0	1
777127	A	G	SNV	MODIFIER	upstream_gene_variant	lmo0746	lmo0746	NP_464273.1	hypothetical protein	Yes	Yes	0	0	0	0	0	0	0	0	0	0	0	0	0	0	0	0	0	0	0	1	0	0	0	1
778257	A	T	SNV	MODIFIER	upstream_gene_variant	lmo0746	lmo0746	NP_464273.1	hypothetical protein	Yes	No	0	0	0	0	0	0	0	0	1	0	0	0	0	0	0	0	0	0	0	0	0	0	0	1
802780	C	T	SNV	MODIFIER	upstream_gene_variant	lmo0773	lmo0773	NP_464300.1	alcohol dehydrogenase	Yes	Yes	0	0	0	0	0	0	0	0	0	0	0	0	0	0	0	0	0	0	0	1	0	0	0	1
803699	C	T	SNV	MODIFIER	upstream_gene_variant	lmo0773	lmo0773	NP_464300.1	alcohol dehydrogenase	Yes	Yes	0	0	0	0	0	0	0	0	1	0	0	0	0	0	0	0	0	0	0	1	0	0	0	2
804332	T	A	SNV	MODIFIER	upstream_gene_variant	lmo0773	lmo0773	NP_464300.1	alcohol dehydrogenase	Yes	Yes	0	0	0	0	0	0	0	0	0	0	0	0	0	0	0	0	1	0	0	0	0	0	0	1
806617	C	T	SNV	MODIFIER	upstream_gene_variant	lmo0776	lmo0776	NP_464303.1	transcriptional regulator	Yes	No	0	0	0	0	0	0	0	0	0	0	0	0	0	0	0	0	0	0	0	1	0	0	0	1
807816	C	T	SNV	MODIFIER	upstream_gene_variant	lmo0779	lmo0779	NP_464306.1	hypothetical protein	Yes	Yes	0	0	0	0	0	0	0	0	0	0	0	0	0	0	0	0	0	1	0	0	0	0	0	1
810969	C	T	SNV	MODIFIER	upstream_gene_variant	lmo0782	lmo0782	NP_464309.1	PTS mannose transporter subunit IIC	Yes	No	0	0	0	0	0	0	0	0	1	0	0	0	0	0	0	0	0	0	0	0	0	0	0	1
822548	T	A	SNV	MODIFIER	upstream_gene_variant	lmo0789	lmo0789	NP_464316.1	hypothetical protein	Yes	Yes	0	0	0	0	0	0	0	0	0	0	0	0	0	0	0	0	1	0	0	0	0	0	0	1
823632	C	A	SNV	MODIFIER	upstream_gene_variant	lmo0789	lmo0789	NP_464316.1	hypothetical protein	Yes	Yes	0	0	0	0	0	0	0	0	1	0	0	0	0	0	0	0	0	0	0	0	0	0	0	1
824245	G	T	SNV	MODIFIER	upstream_gene_variant	lmo0790	lmo0790	NP_464317.1	transcriptional regulator	Yes	Yes	0	0	0	1	0	0	0	0	0	0	0	0	0	0	0	0	0	0	0	0	0	0	0	1
824246	A	T	SNV	MODIFIER	upstream_gene_variant	lmo0790	lmo0790	NP_464317.1	transcriptional regulator	Yes	Yes	0	0	0	1	0	0	0	0	0	0	0	0	0	0	0	0	0	0	0	0	0	0	0	1
824309	T	C	SNV	MODIFIER	upstream_gene_variant	lmo0793	lmo0793	NP_464320.1	hypothetical protein	Yes	Yes	0	0	0	0	0	0	0	0	0	0	0	0	0	0	0	0	0	0	0	1	0	0	0	1
830998	G	T	SNV	MODIFIER	upstream_gene_variant	lmo0798	lmo0798	NP_464325.1	lysine-specific permease	Yes	Yes	0	0	0	0	0	0	0	0	1	0	0	0	0	0	0	0	0	0	0	0	0	0	0	1
838627	C	T	SNV	MODIFIER	upstream_gene_variant	lmo0805	lmo0805	NP_464332.1	hypothetical protein	Yes	Yes	0	0	0	0	0	0	0	0	0	0	0	0	0	0	0	0	1	0	0	0	0	0	0	1
839467	T	C	SNV	MODIFIER	upstream_gene_variant	lmo0812	lmo0812	NP_464339.1	hypothetical protein	Yes	No	0	0	0	0	0	0	0	0	0	0	0	0	0	0	0	0	1	0	0	0	0	0	0	1
841142	C	T	SNV	MODIFIER	upstream_gene_variant	lmo0814	lmo0814	NP_464341.1	oxidoreductase	Yes	No	0	0	0	0	0	0	0	0	0	0	0	0	0	0	0	0	0	0	0	1	0	0	0	1
842279	A	G	SNV	MODIFIER	upstream_gene_variant	lmo0815	lmo0815	NP_464342.1	transcriptional regulator	Yes	Yes	0	0	0	0	0	0	0	0	0	0	0	0	0	0	0	0	1	0	0	0	0	0	0	1
843725	C	G	SNV	MODIFIER	upstream_gene_variant	lmo0817	lmo0817	NP_464344.1	PhnB protein	Yes	Yes	0	0	0	0	0	0	0	0	0	0	0	0	0	0	0	0	0	0	0	1	0	0	0	1
843795	A	C	SNV	MODIFIER	upstream_gene_variant	lmo0817	lmo0817	NP_464344.1	PhnB protein	Yes	Yes	0	0	0	0	0	0	0	0	0	0	0	0	0	0	0	0	1	0	0	0	0	0	0	1
859437	C	T	SNV	MODIFIER	upstream_gene_variant	lmo0832	lmo0832	NP_464359.1	transposase	Yes	Yes	0	0	0	0	0	0	0	0	0	0	0	0	0	0	0	0	1	0	0	1	0	0	0	2
862644	G	A	SNV	MODIFIER	upstream_gene_variant	fbp	lmo0830	NP_464357.1	fructose-1,6-bisphosphatase	Yes	Yes	0	0	0	0	0	0	0	0	1	0	0	0	0	0	0	0	0	0	0	0	0	0	0	1
862902	G	A	SNV	MODIFIER	upstream_gene_variant	fbp	lmo0830	NP_464357.1	fructose-1,6-bisphosphatase	Yes	Yes	0	0	0	0	0	0	0	0	1	0	0	0	0	0	0	0	0	0	0	0	0	0	0	1
863769	C	T	SNV	MODIFIER	upstream_gene_variant	fbp	lmo0830	NP_464357.1	fructose-1,6-bisphosphatase	Yes	Yes	0	0	0	0	0	0	0	0	1	0	0	0	0	0	0	0	0	0	0	0	0	0	0	1
871918	A	T	SNV	MODIFIER	upstream_gene_variant	lmo0836	lmo0836	NP_464363.1	phosphate-starvation-inducible protein PsiE	Yes	Yes	0	0	0	0	0	0	0	0	0	0	0	0	0	0	0	0	0	0	0	1	0	0	0	1
875295	A	G	SNV	MODIFIER	upstream_gene_variant	lmo0839	lmo0839	NP_464365.1	tetracycline resistance protein	Yes	Yes	0	0	0	0	0	0	0	0	1	0	0	0	0	0	0	0	0	0	0	0	0	0	0	1
884074	G	T	SNV	MODIFIER	upstream_gene_variant	lmo0843	lmo0843	NP_464369.1	hypothetical protein	Yes	Yes	0	0	0	0	0	0	0	0	0	0	0	0	0	1	0	0	0	0	0	0	0	0	0	1
891231	T	C	SNV	MODIFIER	upstream_gene_variant	lmo0849	lmo0849	NP_464375.1	amidase	Yes	Yes	0	0	0	0	0	0	0	0	0	0	0	0	0	0	0	0	1	0	0	0	0	0	0	1
897210	G	A	SNV	MODIFIER	upstream_gene_variant	lmo0858	lmo0858	NP_464384.1	LacI family transcriptional regulator	Yes	Yes	0	0	0	0	0	0	0	0	0	0	0	0	0	0	0	0	0	0	0	1	0	0	0	1
909091	T	C	SNV	MODIFIER	upstream_gene_variant	lmo0868	lmo0868	NP_464394.1	hypothetical protein	Yes	No	0	0	1	0	0	0	0	0	0	0	0	0	0	0	0	0	0	0	0	0	0	0	0	1
909112	T	A	SNV	MODIFIER	upstream_gene_variant	lmo0868	lmo0868	NP_464394.1	hypothetical protein	Yes	Yes	0	0	1	0	0	0	0	0	0	0	0	0	0	0	0	0	0	0	0	0	0	0	0	1
914398	T	A	SNV	MODIFIER	upstream_gene_variant	lmo0871	lmo0871	NP_464397.1	hypothetical protein	Yes	Yes	0	0	0	0	0	0	0	0	1	0	0	0	0	0	0	0	0	0	0	0	0	0	0	1
918906	G	A	SNV	MODIFIER	upstream_gene_variant	lmo0880	lmo0880	NP_464406.1	wall associated protein precursor	Yes	Yes	0	0	0	0	0	0	0	0	0	0	0	0	0	0	0	0	0	0	0	1	0	0	0	1
923036	A	T	SNV	MODIFIER	upstream_gene_variant	lmo0881	lmo0881	NP_464407.1	hypothetical protein	Yes	Yes	0	0	0	0	0	0	0	0	0	0	0	0	0	0	0	0	1	0	0	0	0	0	0	1
945505	A	G	SNV	MODIFIER	upstream_gene_variant	lmo0908	lmo0908	NP_464434.1	hypothetical protein	Yes	Yes	0	0	0	0	0	0	0	0	1	0	0	0	0	0	0	0	0	0	0	0	0	0	0	1
945506	G	A	SNV	MODIFIER	upstream_gene_variant	lmo0908	lmo0908	NP_464434.1	hypothetical protein	Yes	Yes	0	0	0	0	0	0	0	0	1	0	0	0	0	0	0	0	0	0	0	0	0	0	0	1
948533	T	C	SNV	MODIFIER	upstream_gene_variant	lmo0908	lmo0908	NP_464434.1	hypothetical protein	Yes	Yes	0	0	0	0	0	0	0	0	0	0	0	0	0	0	0	0	0	0	0	0	0	1	0	1
950326	T	A	SNV	MODIFIER	upstream_gene_variant	lmo0908	lmo0908	NP_464434.1	hypothetical protein	Yes	Yes	0	0	0	0	0	0	0	0	0	0	0	0	0	0	0	0	0	0	0	1	0	0	0	1
960729	G	T	SNV	MODIFIER	upstream_gene_variant	lmo0923	lmo0923	NP_464449.1	ABC transporter ATP-binding protein	Yes	Yes	0	0	0	0	0	0	0	0	0	0	0	0	0	0	0	0	0	1	0	0	0	0	0	1
979624	C	T	SNV	MODIFIER	upstream_gene_variant	lmo0939	lmo0939	NP_464464.1	hypothetical protein	Yes	Yes	0	0	0	0	0	0	0	0	1	0	0	0	0	0	0	0	0	0	0	0	0	0	0	1
980164	C	T	SNV	MODIFIER	upstream_gene_variant	lmo0940	lmo0940	NP_464465.1	hypothetical protein	Yes	No	0	0	0	0	0	0	0	0	0	0	0	0	0	0	0	0	1	0	0	0	0	0	0	1
989082	C	T	SNV	MODIFIER	upstream_gene_variant	lmo0950	lmo0950	NP_464475.1	hypothetical protein	Yes	Yes	0	0	0	0	0	0	0	0	1	0	0	0	0	0	0	0	0	0	0	0	0	0	0	1
1010210	T	A	SNV	MODIFIER	upstream_gene_variant	dltA	lmo0974	NP_464499.1	D-alanine--poly(phosphoribitol) ligase subunit 1	Yes	Yes	0	0	0	0	0	0	0	0	1	0	0	0	0	0	0	0	0	0	0	0	0	0	0	1
1010211	C	T	SNV	MODIFIER	upstream_gene_variant	dltA	lmo0974	NP_464499.1	D-alanine--poly(phosphoribitol) ligase subunit 1	Yes	Yes	0	0	0	0	0	0	0	0	1	0	0	0	0	0	0	0	0	0	0	0	0	0	0	1
1010212	C	A	SNV	MODIFIER	upstream_gene_variant	dltA	lmo0974	NP_464499.1	D-alanine--poly(phosphoribitol) ligase subunit 1	Yes	Yes	0	0	0	0	0	0	0	0	1	0	0	0	0	0	0	0	0	0	0	0	0	0	0	1
1019992	A	G	SNV	MODIFIER	upstream_gene_variant	lmo0990	lmo0990	NP_464515.1	hypothetical protein	Yes	Yes	0	0	0	0	0	0	0	0	0	0	0	0	0	0	0	0	0	0	0	1	0	0	0	1
1024727	A	G	SNV	MODIFIER	upstream_gene_variant	lmo0996	lmo0996	NP_464521.1	methylated-DNA-protein-cysteine methyltransferase	Yes	Yes	0	0	0	0	0	0	0	0	0	0	0	0	0	0	0	0	0	0	0	1	0	0	0	1
1032864	C	T	SNV	MODIFIER	upstream_gene_variant	clpE	lmo0997	NP_464522.1	ATP-dependent protease	Yes	Yes	0	0	0	0	0	0	0	0	1	0	0	0	0	0	0	0	0	0	0	0	0	0	0	1
1032865	T	C	SNV	MODIFIER	upstream_gene_variant	clpE	lmo0997	NP_464522.1	ATP-dependent protease	Yes	Yes	0	0	0	0	0	0	0	0	1	0	0	0	0	0	0	0	0	0	0	0	0	0	0	1
1038822	T	G	SNV	MODIFIER	upstream_gene_variant	lmo1006	lmo1006	NP_464531.1	aminotransferase	Yes	Yes	0	0	0	0	0	0	0	0	0	0	0	0	0	0	0	0	0	0	0	1	0	0	0	1
1043557	A	G	SNV	MODIFIER	upstream_gene_variant	lmo1013	lmo1013	NP_464538.1	hypothetical protein	Yes	Yes	0	0	0	0	0	0	0	0	1	0	0	0	0	0	0	0	0	0	0	0	0	0	0	1
1043629	C	G	SNV	MODIFIER	upstream_gene_variant	lmo1013	lmo1013	NP_464538.1	hypothetical protein	Yes	Yes	0	0	0	0	0	0	0	0	1	0	0	0	0	0	0	0	0	0	0	0	0	0	0	1
1043630	T	C	SNV	MODIFIER	upstream_gene_variant	lmo1013	lmo1013	NP_464538.1	hypothetical protein	Yes	Yes	0	0	0	0	0	0	0	0	1	0	0	0	0	0	0	0	0	0	0	0	0	0	0	1
1043632	T	C	SNV	MODIFIER	upstream_gene_variant	lmo1013	lmo1013	NP_464538.1	hypothetical protein	Yes	Yes	0	0	0	0	0	0	0	0	1	0	0	0	0	0	0	0	0	0	0	0	0	0	0	1
1043639	C	T	SNV	MODIFIER	upstream_gene_variant	lmo1013	lmo1013	NP_464538.1	hypothetical protein	Yes	Yes	0	0	0	0	0	0	0	0	1	0	0	0	0	0	0	0	0	0	0	0	0	0	0	1
1043670	A	T	SNV	MODIFIER	upstream_gene_variant	lmo1013	lmo1013	NP_464538.1	hypothetical protein	Yes	Yes	0	0	0	0	0	0	0	0	1	0	0	0	0	0	0	0	0	0	0	0	0	0	0	1
1043676	A	G	SNV	MODIFIER	upstream_gene_variant	lmo1013	lmo1013	NP_464538.1	hypothetical protein	Yes	Yes	0	0	0	0	0	0	0	0	1	0	0	0	0	0	0	0	0	0	0	0	0	0	0	1
1043713	G	T	SNV	MODIFIER	upstream_gene_variant	lmo1013	lmo1013	NP_464538.1	hypothetical protein	Yes	Yes	0	0	0	0	0	0	0	0	1	0	0	0	0	0	0	0	0	0	0	0	0	0	0	1
1043714	C	G	SNV	MODIFIER	upstream_gene_variant	lmo1013	lmo1013	NP_464538.1	hypothetical protein	Yes	Yes	0	0	0	0	0	0	0	0	1	0	0	0	0	0	0	0	0	0	0	0	0	0	0	1
1043715	C	T	SNV	MODIFIER	upstream_gene_variant	lmo1013	lmo1013	NP_464538.1	hypothetical protein	Yes	Yes	0	0	0	0	0	0	0	0	1	0	0	0	0	0	0	0	0	0	0	0	0	0	0	1
1059638	T	C	SNV	MODIFIER	upstream_gene_variant	lmo1026	lmo1026	NP_464551.1	LytR protein	Yes	Yes	0	0	0	0	0	0	0	0	0	0	0	0	0	0	0	0	0	0	0	1	0	0	0	1
1076899	C	T	SNV	MODIFIER	upstream_gene_variant	lmo1048	lmo1048	NP_464573.1	molybdenum cofactor biosynthesis protein B	Yes	Yes	0	0	0	0	0	0	0	0	1	0	0	0	0	0	0	0	0	0	0	0	0	0	0	1
1078450	G	A	SNV	MODIFIER	upstream_gene_variant	lmo1048	lmo1048	NP_464573.1	molybdenum cofactor biosynthesis protein B	Yes	Yes	0	0	0	0	0	0	0	0	0	0	0	0	0	0	0	0	1	0	0	0	0	0	0	1
1078535	C	G	SNV	MODIFIER	upstream_gene_variant	lmo1048	lmo1048	NP_464573.1	molybdenum cofactor biosynthesis protein B	Yes	Yes	0	0	0	0	0	0	0	0	0	0	0	0	0	0	0	0	1	0	0	0	0	0	0	1
1078627	T	C	SNV	MODIFIER	upstream_gene_variant	lmo1048	lmo1048	NP_464573.1	molybdenum cofactor biosynthesis protein B	Yes	Yes	0	0	0	0	0	0	0	0	0	0	0	0	0	0	0	0	1	0	0	0	0	0	0	1
1078640	A	G	SNV	MODIFIER	upstream_gene_variant	lmo1048	lmo1048	NP_464573.1	molybdenum cofactor biosynthesis protein B	Yes	Yes	0	0	0	0	0	0	0	0	0	0	0	0	0	0	0	0	1	0	0	0	0	0	0	1
1081078	A	T	SNV	MODIFIER	upstream_gene_variant	lmo1049	lmo1049	NP_464574.1	molybdopterin biosynthesis protein MoeB	Yes	Yes	0	0	0	0	0	0	0	0	0	0	0	0	0	0	0	0	1	0	0	0	0	0	0	1
1092984	G	A	SNV	MODIFIER	upstream_gene_variant	lmo1064	lmo1064	NP_464589.1	transporter	Yes	Yes	0	1	0	0	0	0	0	1	0	0	0	0	0	0	0	0	0	0	0	0	0	0	0	2
1105884	T	C	SNV	MODIFIER	upstream_gene_variant	lmo1076	lmo1076	NP_464601.1	autolysin	Yes	No	0	0	0	0	0	0	0	0	1	0	0	0	0	0	0	0	0	0	0	0	0	0	0	1
1110655	C	A	SNV	MODIFIER	upstream_gene_variant	lmo1078	lmo1078	NP_464603.1	UDP-glucose pyrophosphorylase	Yes	Yes	0	0	0	0	0	0	0	0	1	0	0	0	0	0	0	0	0	0	0	0	0	0	0	1
1110656	A	T	SNV	MODIFIER	upstream_gene_variant	lmo1078	lmo1078	NP_464603.1	UDP-glucose pyrophosphorylase	Yes	Yes	0	0	0	0	0	0	0	0	1	0	0	0	0	0	0	0	0	0	0	0	0	0	0	1
1126512	T	C	SNV	MODIFIER	upstream_gene_variant	lmo1092	lmo1092	NP_464617.1	nicotinate phosphoribosyltransferase	Yes	Yes	0	0	0	0	0	0	0	0	1	0	0	0	0	0	0	0	0	0	0	0	0	0	0	1
1152666	T	A	SNV	MODIFIER	upstream_gene_variant	lmo1112	lmo1112	NP_464637.1	hypothetical protein	Yes	Yes	0	0	0	0	0	0	0	0	1	0	0	0	0	0	0	0	0	0	0	0	0	0	0	1
1152875	A	G	SNV	MODIFIER	upstream_gene_variant	lmo1112	lmo1112	NP_464637.1	hypothetical protein	Yes	Yes	0	0	0	0	0	0	0	0	1	0	0	0	0	0	0	0	0	0	0	0	0	0	0	1
1152914	G	A	SNV	MODIFIER	upstream_gene_variant	lmo1112	lmo1112	NP_464637.1	hypothetical protein	Yes	Yes	0	0	0	0	0	0	0	0	1	0	0	0	0	0	0	0	0	0	0	0	0	0	0	1
1153809	T	C	SNV	MODIFIER	upstream_gene_variant	lmo1112	lmo1112	NP_464637.1	hypothetical protein	Yes	Yes	0	0	0	0	0	0	0	0	1	0	0	0	0	0	0	0	0	0	0	0	0	0	0	1
1154242	A	G	SNV	MODIFIER	upstream_gene_variant	lmo1113	lmo1113	NP_464638.1	hypothetical protein	Yes	Yes	0	0	0	0	0	0	0	0	1	0	0	0	0	0	0	0	0	0	0	0	0	0	0	1
1154251	G	A	SNV	MODIFIER	upstream_gene_variant	lmo1113	lmo1113	NP_464638.1	hypothetical protein	Yes	Yes	0	0	0	0	0	0	0	0	1	0	0	0	0	0	0	0	0	0	0	0	0	0	0	1
1154253	A	C	SNV	MODIFIER	upstream_gene_variant	lmo1113	lmo1113	NP_464638.1	hypothetical protein	Yes	Yes	0	0	0	0	0	0	0	0	1	0	0	0	0	0	0	0	0	0	0	0	0	0	0	1
1154270	G	A	SNV	MODIFIER	upstream_gene_variant	lmo1113	lmo1113	NP_464638.1	hypothetical protein	Yes	Yes	0	0	0	0	0	0	0	0	1	0	0	0	0	0	0	0	0	0	0	0	0	0	0	1
1169621	A	T	SNV	MODIFIER	upstream_gene_variant	lmo1133	lmo1133	NP_464658.1	hypothetical protein	Yes	Yes	0	0	0	0	0	0	0	0	0	0	0	0	0	0	0	0	1	0	0	1	0	0	0	2
1169626	G	T	SNV	MODIFIER	upstream_gene_variant	lmo1133	lmo1133	NP_464658.1	hypothetical protein	Yes	Yes	0	0	0	0	0	0	0	0	1	0	0	0	0	0	0	0	0	0	0	0	0	0	0	1
1169843	G	T	SNV	MODIFIER	upstream_gene_variant	lmo1133	lmo1133	NP_464658.1	hypothetical protein	No	No	0	0	0	0	0	0	0	0	1	0	0	0	0	0	0	0	0	0	0	0	0	0	0	1
1169899	G	A	SNV	MODIFIER	upstream_gene_variant	lmo1133	lmo1133	NP_464658.1	hypothetical protein	Yes	No	0	0	0	0	0	0	0	0	1	0	0	0	0	0	0	0	1	0	0	0	0	0	0	2
1173642	G	A	SNV	MODIFIER	upstream_gene_variant	lmo1137	lmo1137	NP_464662.1	hypothetical protein	Yes	Yes	0	1	0	0	0	0	0	1	0	0	0	0	0	0	0	0	0	0	0	0	0	0	0	2
1180036	A	G	SNV	MODIFIER	upstream_gene_variant	lmo1151	lmo1151	NP_464676.1	PduA protein	Yes	Yes	0	0	0	0	0	0	0	0	1	0	0	0	0	0	0	0	0	0	0	0	0	0	0	1
1180050	G	A	SNV	MODIFIER	upstream_gene_variant	lmo1151	lmo1151	NP_464676.1	PduA protein	Yes	Yes	0	0	0	0	0	0	0	0	1	0	0	0	0	0	0	0	0	0	0	0	0	0	0	1
1192970	C	G	SNV	MODIFIER	upstream_gene_variant	lmo1166	lmo1166	NP_464691.1	NADPH-dependent butanol dehydrogenase	Yes	Yes	0	0	0	0	0	0	0	0	1	0	0	0	0	0	0	0	0	0	0	0	0	0	0	1
1192972	G	T	SNV	MODIFIER	upstream_gene_variant	lmo1166	lmo1166	NP_464691.1	NADPH-dependent butanol dehydrogenase	Yes	Yes	0	0	0	0	0	0	0	0	1	0	0	0	0	0	0	0	0	0	0	0	0	0	0	1
1194094	A	T	SNV	MODIFIER	upstream_gene_variant	glpF	lmo1167	NP_464692.1	glycerol uptake facilitator protein	Yes	Yes	0	0	0	0	0	0	0	0	1	0	0	0	0	0	0	0	0	0	0	0	0	0	0	1
1194118	C	A	SNV	MODIFIER	upstream_gene_variant	glpF	lmo1167	NP_464692.1	glycerol uptake facilitator protein	Yes	Yes	0	0	0	0	0	0	0	0	1	0	0	0	0	0	0	0	0	0	0	0	0	0	0	1
1194882	T	G	SNV	MODIFIER	upstream_gene_variant	AckA2	lmo1168	NP_464693.1	acetate kinase	Yes	Yes	0	0	0	0	0	0	0	0	1	0	0	0	0	0	0	0	0	0	0	0	0	0	0	1
1198053	A	T	SNV	MODIFIER	upstream_gene_variant	pduQ	lmo1171	NP_464696.1	NADPH-dependent butanol dehydrogenase	Yes	Yes	0	0	0	0	0	0	0	0	1	0	0	0	0	0	0	0	0	0	0	0	0	0	0	1
1198056	C	T	SNV	MODIFIER	upstream_gene_variant	pduQ	lmo1171	NP_464696.1	NADPH-dependent butanol dehydrogenase	Yes	Yes	0	0	0	0	0	0	0	0	1	0	0	0	0	0	0	0	0	0	0	0	0	0	0	1
1198091	T	G	SNV	MODIFIER	upstream_gene_variant	pduQ	lmo1171	NP_464696.1	NADPH-dependent butanol dehydrogenase	Yes	Yes	0	0	0	0	0	0	0	0	1	0	0	0	0	0	0	0	0	0	0	0	0	0	0	1
1198145	G	A	SNV	MODIFIER	upstream_gene_variant	pduQ	lmo1171	NP_464696.1	NADPH-dependent butanol dehydrogenase	No	No	0	0	0	0	0	0	0	0	1	0	0	0	0	0	0	0	0	0	0	0	0	0	0	1
1198341	A	G	SNV	MODIFIER	upstream_gene_variant	pduQ	lmo1171	NP_464696.1	NADPH-dependent butanol dehydrogenase	Yes	Yes	0	0	0	0	0	0	0	0	1	0	0	0	0	0	0	0	0	0	0	0	0	0	0	1
1198391	C	A	SNV	MODIFIER	upstream_gene_variant	pduQ	lmo1171	NP_464696.1	NADPH-dependent butanol dehydrogenase	Yes	No	0	0	0	0	0	0	0	0	1	0	0	0	0	0	0	0	0	0	0	0	0	0	0	1
1198444	T	C	SNV	MODIFIER	upstream_gene_variant	pduQ	lmo1171	NP_464696.1	NADPH-dependent butanol dehydrogenase	Yes	No	0	0	0	0	0	0	0	0	1	0	0	0	0	0	0	0	0	0	0	0	0	0	0	1
1198611	T	G	SNV	MODIFIER	upstream_gene_variant	pduQ	lmo1171	NP_464696.1	NADPH-dependent butanol dehydrogenase	Yes	Yes	0	0	0	0	0	0	0	0	1	0	0	0	0	0	0	0	0	0	0	0	0	0	0	1
1198615	A	T	SNV	MODIFIER	upstream_gene_variant	pduQ	lmo1171	NP_464696.1	NADPH-dependent butanol dehydrogenase	Yes	Yes	0	0	0	0	0	0	0	0	1	0	0	0	0	0	0	0	0	0	0	0	0	0	0	1
1198622	C	T	SNV	MODIFIER	upstream_gene_variant	pduQ	lmo1171	NP_464696.1	NADPH-dependent butanol dehydrogenase	Yes	Yes	0	0	0	0	0	0	0	0	1	0	0	0	0	0	0	0	0	0	0	0	0	0	0	1
1199948	A	G	SNV	MODIFIER	upstream_gene_variant	lmo1172	lmo1172	NP_464697.1	two-component response regulator	Yes	Yes	0	0	0	0	0	0	0	0	1	0	0	0	0	0	0	0	0	0	0	0	0	0	0	1
1199968	T	A	SNV	MODIFIER	upstream_gene_variant	lmo1172	lmo1172	NP_464697.1	two-component response regulator	Yes	Yes	0	0	0	0	0	0	0	0	1	0	0	0	0	0	0	0	0	0	0	0	0	0	0	1
1266764	T	C	SNV	MODIFIER	upstream_gene_variant	lmo1236	lmo1236	NP_464761.1	hypothetical protein	Yes	Yes	0	0	0	0	0	0	0	0	1	0	0	0	0	0	0	0	0	0	0	0	0	0	0	1
1266778	A	G	SNV	MODIFIER	upstream_gene_variant	lmo1236	lmo1236	NP_464761.1	hypothetical protein	Yes	Yes	0	0	0	0	0	0	0	0	1	0	0	0	0	0	0	0	0	0	0	0	0	0	0	1
1266949	T	A	SNV	MODIFIER	upstream_gene_variant	lmo1236	lmo1236	NP_464761.1	hypothetical protein	Yes	Yes	0	0	0	0	0	0	0	0	1	0	0	0	0	0	0	0	0	0	0	0	0	0	0	1
1266967	G	A	SNV	MODIFIER	upstream_gene_variant	lmo1236	lmo1236	NP_464761.1	hypothetical protein	Yes	Yes	0	0	0	0	0	0	0	0	1	0	0	0	0	0	0	0	0	0	0	0	0	0	0	1
1270761	C	T	SNV	MODIFIER	upstream_gene_variant	lmo1242	lmo1242	NP_464767.1	hypothetical protein	Yes	Yes	0	0	0	0	0	0	0	0	0	0	0	0	0	0	0	0	0	0	0	1	0	0	0	1
1276880	A	T	SNV	MODIFIER	upstream_gene_variant	lmo1249	lmo1249	NP_464774.1	hypothetical protein	Yes	Yes	0	0	0	0	0	0	0	0	1	0	0	0	0	0	0	0	0	0	0	0	0	0	0	1
1282424	T	C	SNV	MODIFIER	upstream_gene_variant	lmo1254	lmo1254	NP_464779.1	alpha,alpha-phosphotrehalase	Yes	Yes	0	0	0	0	0	0	0	0	0	0	0	0	0	0	0	0	0	0	0	1	0	0	0	1
1285506	T	C	SNV	MODIFIER	upstream_gene_variant	lmo1255	lmo1255	NP_464780.1	PTS trehalose transporter subunit IIBC	Yes	Yes	0	0	0	0	0	0	0	0	0	0	0	0	0	1	1	0	0	0	0	0	0	0	0	2
1287291	C	A	SNV	MODIFIER	upstream_gene_variant	proA	lmo1259	NP_464784.1	gamma-glutamyl phosphate reductase	Yes	Yes	0	0	0	0	0	0	0	0	0	0	0	0	0	0	0	0	0	0	0	1	0	0	0	1
1287301	T	C	SNV	MODIFIER	upstream_gene_variant	proA	lmo1259	NP_464784.1	gamma-glutamyl phosphate reductase	Yes	Yes	0	0	0	0	0	0	0	0	0	0	0	0	0	0	0	0	1	0	0	1	0	0	0	2
1288984	T	C	SNV	MODIFIER	upstream_gene_variant	proA	lmo1259	NP_464784.1	gamma-glutamyl phosphate reductase	Yes	Yes	0	0	0	0	0	0	0	0	0	0	0	0	0	0	0	0	1	0	0	0	0	0	0	1
1313417	C	T	SNV	MODIFIER	upstream_gene_variant	lmo1289	lmo1289	NP_464814.1	internalin	No	No	0	0	1	0	0	0	0	0	0	0	0	0	0	0	0	0	0	0	0	0	0	0	0	1
1315673	C	T	SNV	MODIFIER	upstream_gene_variant	lmo1290	lmo1290	NP_464815.1	internalin	Yes	Yes	0	0	0	0	0	0	0	0	1	0	0	0	0	0	0	0	0	0	0	0	0	0	0	1
1326403	C	T	SNV	MODIFIER	upstream_gene_variant	glnR	lmo1298	NP_464823.1	glutamine synthetase repressor	Yes	Yes	0	0	0	0	0	0	0	0	0	0	0	0	0	0	0	0	1	0	0	0	0	0	0	1
1328326	A	G	SNV	MODIFIER	upstream_gene_variant	lmo1300	lmo1300	NP_464825.1	arsenic transporter	Yes	Yes	0	0	0	0	0	0	0	0	0	0	0	0	0	0	0	0	1	0	0	0	0	0	0	1
1330895	A	G	SNV	MODIFIER	upstream_gene_variant	lmo1301	lmo1301	NP_464826.1	hypothetical protein	Yes	Yes	0	0	0	0	0	0	0	0	0	1	0	0	0	0	0	0	0	0	0	0	0	0	0	1
1330964	G	A	SNV	MODIFIER	upstream_gene_variant	lmo1301	lmo1301	NP_464826.1	hypothetical protein	Yes	Yes	0	0	0	0	0	0	0	0	1	0	0	0	0	0	0	0	0	0	0	0	0	0	0	1
1331674	T	C	SNV	MODIFIER	upstream_gene_variant	lmo1301	lmo1301	NP_464826.1	hypothetical protein	Yes	Yes	0	0	0	0	0	0	0	0	0	0	0	0	0	0	0	0	0	0	0	1	0	0	0	1
1331755	G	T	SNV	MODIFIER	upstream_gene_variant	lmo1301	lmo1301	NP_464826.1	hypothetical protein	Yes	No	0	0	0	0	0	0	0	0	0	0	0	0	0	0	0	0	0	0	0	1	0	0	0	1
1339552	C	A	SNV	MODIFIER	upstream_gene_variant	lmo1307	lmo1307	NP_464832.1	hypothetical protein	Yes	Yes	0	0	0	0	0	0	0	0	1	0	0	0	0	0	0	0	0	0	0	0	0	0	0	1
1362743	C	A	SNV	MODIFIER	upstream_gene_variant	lmo1332	lmo1332	NP_464857.1	GTPase EngC	Yes	Yes	0	0	0	0	0	0	0	0	0	0	0	0	0	0	0	0	0	0	0	1	0	0	0	1
1372547	C	T	SNV	MODIFIER	upstream_gene_variant	lmo1341	lmo1341	NP_464866.1	competence protein ComG	Yes	Yes	0	0	0	0	0	0	0	0	0	0	0	0	0	0	0	0	1	0	0	0	0	0	0	1
1390108	C	T	SNV	MODIFIER	upstream_gene_variant	lmo1367	lmo1367	NP_464892.1	arginine repressor ArgR	Yes	Yes	0	0	0	0	0	0	0	0	0	0	0	0	0	0	0	0	0	0	0	1	0	0	0	1
1392495	C	T	SNV	MODIFIER	upstream_gene_variant	lmo1369	lmo1369	NP_464894.1	phosphotransbutyrylase	Yes	Yes	0	0	0	0	0	0	0	0	0	0	0	0	0	0	0	0	1	0	0	1	0	0	0	2
1402487	C	A	SNV	MODIFIER	upstream_gene_variant	lisR	lmo1377	NP_464902.1	two-component response regulator	Yes	No	0	0	0	0	0	1	0	0	0	0	0	0	0	0	0	0	0	0	0	0	0	0	0	1
1425301	T	C	SNV	MODIFIER	upstream_gene_variant	recA	lmo1398	NP_464923.1	recombinase A	Yes	Yes	0	0	0	0	0	0	0	0	0	0	0	0	0	0	0	0	0	0	0	1	0	0	0	1
1435468	C	T	SNV	MODIFIER	upstream_gene_variant	pflB	lmo1406	NP_464931.1	pyruvate formate-lyase	Yes	Yes	0	0	0	0	0	0	0	0	0	0	0	0	0	0	0	0	0	0	0	1	0	0	0	1
1439302	C	T	SNV	MODIFIER	upstream_gene_variant	lmo1408	lmo1408	NP_464933.1	hypothetical protein	Yes	Yes	0	0	0	0	0	0	0	0	0	0	0	0	0	0	0	0	0	0	0	1	0	0	0	1
1442130	T	C	SNV	MODIFIER	upstream_gene_variant	lmo1408	lmo1408	NP_464933.1	hypothetical protein	Yes	Yes	0	0	0	0	0	0	0	0	1	0	0	0	0	0	0	0	0	0	0	0	0	0	0	1
1455220	C	T	SNV	MODIFIER	upstream_gene_variant	lmo1419	lmo1419	NP_464944.1	hypothetical protein	Yes	No	0	0	0	0	0	0	0	0	0	1	0	0	0	0	0	0	0	0	0	0	0	0	0	1
1460297	C	T	SNV	MODIFIER	upstream_gene_variant	lmo1424	lmo1424	NP_464949.1	manganese transporter	Yes	Yes	0	0	0	0	0	0	0	0	1	0	0	0	0	0	0	0	0	0	0	0	0	0	0	1
[truncated: 316 more rows]
