# Supplementary material for: Genotypes Associated with Listeria monocytogenes Isolates Displaying Impaired or Enhanced Tolerances to Cold, Salt, Acid, or Desiccation Stress
Source: Front Microbiol. 2017 Mar 8;8:369. doi: 10.3389/fmicb.2017.00369 (PMC5340757; doi:10.3389/fmicb.2017.00369)
Supplement: Supplementary file 5 [file Table5.XLSX]

## Sheet: des_sensitive_nonsyn_coding
POS	REF	ALT	SNV or indel?	IMPACT	AFFECT	Gene	Locus	Accession	Gene Product	Protein change	Predicted loss of function?	Clustered within 50bp of another SNV?	Clustered within 20bp of another SNV?	# Potential paralogs in gene family	A10	Lm216	Lm10	OCF45	Lm225	Lm233	A30	Lm76	Lm235	A36	Lm15	Lm115	Lm221	A3	A51	A142	A32	A19	A31	A546	SUM
22279	C	T	SNV	HIGH	stop_gained	lmo0018	lmo0018	NP_463551.1	beta-glucosidase	p.Gln210*		Yes	Yes	10	0	0	0	0	0	0	0	1	0	0	0	0	0	0	0	0	0	0	0	0	1
25301	C	T	SNV	HIGH	stop_gained	lmo0021	lmo0021	NP_463554.1	PTS fructose transporter subunit IIA	p.Gln118*		Yes	Yes	0	0	0	0	0	0	0	0	0	0	0	0	0	0	0	1	0	0	0	0	0	1
35482	C	T	SNV	HIGH	stop_gained	lmo0032	lmo0032	NP_463565.1	xylose repressor	p.Gln277*		Yes	Yes	7	0	0	0	0	0	0	0	0	0	0	0	0	0	0	1	0	0	0	0	0	1
83160	G	T	SNV	HIGH	stop_gained	lmo0079	lmo0079	NP_463612.1	hypothetical protein	p.Glu68*		Yes	Yes	0	0	0	0	0	0	0	0	0	0	0	0	0	0	0	0	0	1	0	0	0	1
88568	A	T	SNV	HIGH	stop_gained	lmo0085	lmo0085	NP_463618.1	hypothetical protein	p.Lys150*		Yes	Yes	1	0	0	0	0	0	0	0	0	0	0	0	0	0	0	1	0	0	0	0	0	1
100665	T	A	SNV	HIGH	stop_gained	lmo0091	lmo0091	NP_463624.1	ATP synthase subunit gamma	p.Leu255*		Yes	Yes	1	0	0	0	0	0	0	0	0	0	0	0	0	0	0	1	0	0	0	0	0	1
106116	C	T	SNV	HIGH	stop_gained	lmo0098	lmo0098	NP_463631.1	PTS mannose transporter subunit IID	p.Gln56*		Yes	Yes	2	0	0	0	0	0	0	0	0	0	0	0	0	0	0	1	0	0	0	0	0	1
110313	C	T	SNV	HIGH	stop_gained	lmo0105	lmo0105	NP_463638.1	chitinase B	p.Gln101*		Yes	Yes	0	0	0	0	1	0	0	0	0	0	0	0	0	0	0	0	0	0	0	0	0	1
146452	G	A	SNV	HIGH	stop_gained	lmo0148	lmo0148	NP_463681.1	hypothetical protein	p.Trp49*		Yes	Yes	1	0	0	0	0	0	0	0	0	0	0	0	0	0	1	0	0	0	0	0	0	1
178188	A	T	SNV	HIGH	stop_gained	lmo0178	lmo0178	NP_463709.1	xylose repressor	p.Lys89*		Yes	Yes	0	0	0	0	0	0	0	0	0	0	0	0	0	0	0	0	0	0	0	1	0	1
194868	T	G	SNV	HIGH	stop_lost&splice_region_variant	ipk	lmo0190	NP_463721.1	4-diphosphocytidyl-2-C-methyl-D-erythritol kinase	p.Ter294Gluext*?		Yes	Yes	0	0	0	0	0	0	0	0	0	0	0	0	0	0	0	1	0	0	0	0	0	1
213278	C	A	SNV	HIGH	stop_gained	lmo0207	lmo0207	NP_463738.1	hypothetical protein	p.Ser152*		Yes	Yes	1	0	0	0	0	0	0	0	0	0	0	0	0	0	0	1	0	0	0	0	0	1
213280	A	T	SNV	HIGH	stop_gained	lmo0207	lmo0207	NP_463738.1	hypothetical protein	p.Lys153*		Yes	Yes	1	0	0	0	0	0	0	0	0	0	0	0	0	0	0	1	0	0	0	0	0	1
227010	G	T	SNV	HIGH	stop_gained	ftsH	lmo0220	NP_463751.1	cell division protein FtsH	p.Glu53*		Yes	Yes	0	0	0	0	0	0	0	0	0	0	0	0	0	0	0	1	0	0	0	0	0	1
249746	T	A	SNV	HIGH	stop_gained	lmo0231	lmo0231	NP_463762.1	ATP:guanido phosphotransferase	p.Leu69*		Yes	Yes	0	0	0	0	0	0	0	0	0	0	0	0	0	0	0	1	0	0	0	0	0	1
298863	T	A	SNV	HIGH	stop_gained	lmo0276	lmo0276	NP_463807.1	hypothetical protein	p.Lys210*		Yes	Yes	10	0	0	0	0	0	0	0	0	0	0	0	0	0	0	1	0	0	0	0	0	1
327954	T	G	SNV	HIGH	stop_gained	lmo0303	lmo0303	NP_463834.1	putaive secreted, lysin rich protein	p.Leu5*		Yes	Yes	0	0	0	0	0	0	0	0	0	0	0	0	0	0	0	1	0	0	0	0	0	1
370418	G	A	SNV	HIGH	start_lost	lmo0340	lmo0340	NP_463870.1	hypothetical protein	p.Met1?	Yes	Yes	Yes	0	0	0	0	0	0	0	0	0	0	0	1	0	0	0	1	0	0	0	0	0	2
405265	G	A	SNV	HIGH	stop_gained	lmo0381	lmo0381	NP_463911.1	hypothetical protein	p.Trp15*		Yes	Yes	0	0	0	0	0	0	0	0	0	0	0	1	0	0	0	0	0	0	0	0	0	1
414755	C	T	SNV	HIGH	stop_gained	lmo0390	lmo0390	NP_463920.1	uracil-DNA glycosylase	p.Gln221*		Yes	Yes	1	0	0	0	0	0	0	0	0	0	0	0	0	0	0	1	0	0	0	0	0	1
416554	C	T	SNV	HIGH	stop_gained	lmo0393	lmo0393	NP_463923.1	hypothetical protein	p.Gln118*		Yes	Yes	0	0	0	0	0	0	0	0	0	0	0	0	0	0	0	1	0	0	0	0	0	1
417925	G	T	SNV	HIGH	stop_gained	lmo0395	lmo0395	NP_463925.1	blasticidin S-acetyltransferase	p.Gly131*		Yes	Yes	0	0	0	0	0	0	0	1	0	0	0	0	0	0	0	0	0	0	0	0	0	1
426397	G	T	SNV	HIGH	stop_gained	lmo0403	lmo0403	NP_463933.1	hypothetical protein	p.Gly70*		Yes	Yes	0	0	0	0	0	0	0	0	0	0	0	0	0	0	0	1	0	0	0	0	0	1
439009	T	G	SNV	HIGH	start_lost	lmo0416	lmo0416	NP_463945.1	transcriptional regulator	p.Leu1?	Yes	Yes	Yes	3	0	0	0	0	0	0	0	0	0	0	0	0	0	0	1	0	0	0	0	0	1
441864	G	A	SNV	HIGH	stop_gained	lmo0421	lmo0421	NP_463950.1	rod shape-determining protein RodA	p.Arg337*		Yes	Yes	0	0	0	0	0	0	0	0	0	0	0	0	0	0	0	1	0	0	0	0	0	1
510431	T	A	SNV	HIGH	stop_gained	lmo0473	lmo0473	YP_008475630.1		p.Leu81*		Yes	Yes	0	0	0	0	0	0	0	0	0	0	0	1	0	0	0	0	0	0	0	0	0	1
591057	C	A	SNV	HIGH	stop_gained	lmo0552	lmo0552	NP_464080.1	hypothetical protein	p.Ser245*		Yes	Yes	1	0	0	0	0	0	0	0	0	0	0	1	0	0	0	0	0	0	0	0	0	1
591252	G	A	SNV	HIGH	stop_gained	lmo0552	lmo0552	NP_464080.1	hypothetical protein	p.Trp310*		Yes	Yes	1	0	0	0	0	0	0	0	0	0	0	1	0	0	0	0	0	0	0	0	0	1
617214	T	A	SNV	HIGH	stop_gained	lmo0580	lmo0580	NP_464108.1	hypothetical protein	p.Leu81*		Yes	Yes	1	0	0	0	0	0	0	0	0	0	0	0	0	0	0	1	0	0	0	0	0	1
626024	C	T	SNV	HIGH	stop_gained	lmo0586	lmo0586	NP_464114.1	hypothetical protein	p.Gln188*		Yes	Yes	1	0	0	0	0	0	0	0	0	1	0	0	0	0	0	0	0	0	0	0	0	1
657042	C	A	SNV	HIGH	stop_gained	lmo0617	lmo0617	NP_464144.1	hypothetical protein	p.Glu68*		Yes	Yes	0	0	0	0	0	0	0	0	0	0	0	0	0	0	0	1	0	0	0	0	0	1
759391	G	T	SNV	HIGH	stop_gained	lmo0728	lmo0728	NP_464255.1	riboflavin kinase / FAD synthase	p.Glu246*		Yes	Yes	1	0	0	0	0	0	0	0	0	0	0	0	0	0	0	1	0	0	0	0	0	1
771028	A	C	SNV	HIGH	stop_lost&splice_region_variant	lmo0740	lmo0740	NP_464267.1	transcriptional regulator	p.Ter220Glyext*?		Yes	Yes	2	0	0	0	0	0	0	0	0	0	0	0	0	0	0	1	0	0	0	0	0	1
773892	G	T	SNV	HIGH	stop_gained	lmo0744	lmo0744	NP_464271.1	ABC transporter ATP-binding protein	p.Glu60*		Yes	Yes	0	0	0	0	0	0	0	0	0	0	0	0	0	0	0	1	0	0	0	0	0	1
803546	T	C	SNV	HIGH	stop_lost&splice_region_variant	lmo0778	lmo0778	NP_464305.1	hypothetical protein	p.Ter116Glnext*?		Yes	Yes	0	0	0	0	0	0	0	0	0	0	0	0	0	0	0	1	0	0	0	0	0	1
818794	C	A	SNV	HIGH	stop_gained	lmo0790	lmo0790	NP_464317.1	transcriptional regulator	p.Glu158*		Yes	Yes	0	0	0	0	0	0	0	0	0	0	0	0	0	0	0	1	0	0	0	0	0	1
847810	G	T	SNV	HIGH	stop_gained	lmo0820	lmo0820	NP_464347.1	acetyltransferase	p.Glu87*		Yes	Yes	0	0	0	0	0	0	0	0	0	0	0	0	0	0	0	1	0	0	0	0	0	1
859298	G	A	SNV	HIGH	stop_gained	nifJ	lmo0829	NP_464356.1	pyruvate-flavodoxin oxidoreductase	p.Trp1180*		Yes	Yes	0	0	0	0	0	0	0	0	0	0	0	0	0	0	0	1	0	0	0	0	0	1
863335	T	A	SNV	HIGH	stop_gained	lmo0832	lmo0832	NP_464359.1	transposase	p.Leu5*		Yes	Yes	2	0	0	0	0	0	0	0	0	0	0	0	0	0	0	1	0	0	0	0	0	1
864164	C	T	SNV	HIGH	stop_gained	lmo0833	lmo0833	NP_464360.1	transcriptional regulator	p.Gln123*		Yes	Yes	3	0	0	0	0	0	0	0	0	0	0	1	0	0	0	0	0	0	0	0	0	1
864541	G	A	SNV	HIGH	stop_gained	lmo0833	lmo0833	NP_464360.1	transcriptional regulator	p.Trp248*		Yes	Yes	3	0	0	0	0	0	0	0	0	0	0	1	0	0	0	0	0	0	0	0	0	1
868618	G	T	SNV	HIGH	stop_gained	lmo0837	lmo0837	YP_008475632.1		p.Glu486*		Yes	Yes	12	0	0	0	0	0	0	0	0	0	0	1	0	0	0	0	0	0	0	0	0	1
879360	C	T	SNV	HIGH	stop_gained	lmo0842	lmo0842	NP_464368.1	peptidoglycan binding protein	p.Gln1214*		Yes	Yes	0	0	0	0	0	0	0	0	0	0	0	1	0	0	0	1	0	0	0	0	0	2
921413	C	T	SNV	HIGH	stop_gained	lmo0882	lmo0882	NP_464408.1	hypothetical protein	p.Gln118*		Yes	Yes	0	0	0	0	0	0	1	0	0	0	0	0	0	0	0	0	0	0	0	0	0	1
928118	C	A	SNV	HIGH	stop_gained	rsbS	lmo0890	NP_464416.1	negative regulation of sigma-B activity	p.Ser56*		Yes	Yes	0	0	0	0	0	0	0	0	0	0	1	0	0	0	0	0	0	0	0	0	0	1
928195	C	T	SNV	HIGH	stop_gained	rsbS	lmo0890	NP_464416.1	negative regulation of sigma-B activity	p.Gln82*		Yes	Yes	0	0	0	0	0	0	0	1	0	0	0	0	0	0	0	0	0	0	0	0	0	1
928897	G	T	SNV	HIGH	stop_gained	rsbU	lmo0892	NP_464418.1	serine phosphatase	p.Glu54*		Yes	No	0	0	0	0	0	0	0	0	0	0	0	0	0	1	0	0	0	0	0	0	0	1
928930	C	T	SNV	HIGH	stop_gained	rsbU	lmo0892	NP_464418.1	serine phosphatase	p.Arg65*		Yes	Yes	0	0	0	0	0	0	0	0	0	0	0	1	0	0	0	0	0	0	0	0	0	1
929173	C	T	SNV	HIGH	stop_gained	rsbU	lmo0892	NP_464418.1	serine phosphatase	p.Gln146*		Yes	Yes	0	0	0	0	0	0	0	0	0	0	0	0	0	0	0	0	0	1	0	0	0	1
982714	C	A	SNV	HIGH	stop_gained	lmo0947	lmo0947	NP_464472.1	hypothetical protein	p.Glu83*		Yes	Yes	0	0	0	1	0	0	0	0	0	0	0	0	0	0	0	0	0	0	0	0	0	1
987463	G	T	SNV	HIGH	stop_gained	lmo0953	lmo0953	NP_464478.1	hypothetical protein	p.Glu64*		Yes	Yes	0	0	0	0	0	0	0	0	0	0	0	1	0	0	0	0	0	0	0	0	0	1
1001063	G	T	SNV	HIGH	stop_gained	lmo0969	lmo0969	NP_464494.1	ribosomal large subunit pseudouridine synthetase	p.Glu177*		Yes	Yes	2	0	0	0	0	0	0	0	0	0	0	0	0	0	0	1	0	0	0	0	0	1
1006960	T	A	SNV	HIGH	start_lost	lmo0975	lmo0975	NP_464500.1	ribose-5-phosphate isomerase A	p.Met1?	Yes	Yes	Yes	0	0	0	0	0	0	0	0	0	0	0	0	0	0	0	1	0	0	0	0	0	1
1007440	C	A	SNV	HIGH	stop_gained	lmo0975	lmo0975	NP_464500.1	ribose-5-phosphate isomerase A	p.Ser161*		Yes	Yes	0	0	0	0	0	0	0	0	0	0	0	0	0	0	0	1	0	0	0	0	0	1
1031032	C	A	SNV	HIGH	stop_gained	lmo1000	lmo1000	NP_464525.1	phytoene dehydrogenase	p.Glu400*		Yes	Yes	0	0	0	0	0	0	0	0	0	0	0	0	0	0	0	1	0	0	0	0	0	1
1084853	A	G	SNV	HIGH	start_lost	lmo1057	lmo1057	NP_464582.1	L-lactate dehydrogenase	p.Met1?	Yes	Yes	Yes	3	0	0	0	0	0	0	0	0	0	0	0	0	0	0	1	0	0	0	0	0	1
1098963	T	A	SNV	HIGH	stop_gained	lmo1071	lmo1071	NP_464596.1	cell division protein FtsW	p.Leu393*		Yes	Yes	0	0	0	0	0	0	0	0	0	0	0	0	0	0	0	1	0	0	0	0	0	1
1103144	C	G	SNV	HIGH	stop_gained	lmo1073	lmo1073	NP_464598.1	metal ABC transporter substrate-binding protein	p.Ser96*		Yes	Yes	2	0	0	0	0	0	0	0	0	0	0	0	0	0	0	1	0	0	0	0	0	1
1106471	C	G	SNV	HIGH	stop_gained	lmo1076	lmo1076	NP_464601.1	autolysin	p.Ser144*		Yes	Yes	1	0	0	0	0	0	1	0	0	0	0	0	0	1	0	0	0	0	0	0	0	2
1158580	T	A	SNV	HIGH	stop_gained	lmo1122	lmo1122	NP_464647.1	hypothetical protein	p.Tyr52*		Yes	Yes	1	0	0	0	0	0	0	0	0	0	0	0	0	0	0	1	0	0	0	0	0	1
1158798	C	A	SNV	HIGH	stop_gained	lmo1122	lmo1122	NP_464647.1	hypothetical protein	p.Ser125*		Yes	Yes	1	0	0	0	0	0	0	0	0	0	0	0	0	0	0	1	0	0	0	0	0	1
1161035	T	G	SNV	HIGH	stop_gained	lmo1126	lmo1126	NP_464651.1	hypothetical protein	p.Tyr86*		Yes	Yes	0	0	0	0	0	0	0	0	0	0	0	0	0	0	0	1	0	0	0	0	0	1
1161082	T	A	SNV	HIGH	stop_gained	lmo1126	lmo1126	NP_464651.1	hypothetical protein	p.Leu102*		Yes	Yes	0	0	0	0	0	0	0	0	0	0	0	0	0	0	0	1	0	0	0	0	0	1
1161822	G	T	SNV	HIGH	stop_gained	lmo1128	lmo1128	NP_464653.1	hypothetical protein	p.Ser297*		Yes	Yes	0	0	0	0	0	0	0	0	0	0	0	0	0	0	0	1	0	0	0	0	0	1
1162667	T	A	SNV	HIGH	stop_lost&splice_region_variant	lmo1129	lmo1129	NP_464654.1	hypothetical protein	p.Ter205Leuext*?		Yes	Yes	0	0	0	0	0	0	0	0	0	0	0	0	0	0	0	1	0	0	0	0	0	1
1162705	T	A	SNV	HIGH	stop_gained	lmo1128	lmo1128	NP_464653.1	hypothetical protein	p.Lys3*		Yes	Yes	0	0	0	0	0	0	0	0	0	0	0	0	0	0	0	1	0	0	0	0	0	1
1164403	G	A	SNV	HIGH	stop_gained	lmo1131	lmo1131	NP_464656.1	ABC transporter ATP-binding protein	p.Trp53*		Yes	Yes	2	0	0	0	0	0	0	0	0	0	0	0	0	0	0	1	0	0	0	0	0	1
1165194	C	A	SNV	HIGH	stop_gained	lmo1131	lmo1131	NP_464656.1	ABC transporter ATP-binding protein	p.Ser317*		Yes	Yes	2	0	0	0	0	0	0	0	0	0	0	0	0	0	0	1	0	0	0	0	0	1
1167568	T	G	SNV	HIGH	stop_gained	lmo1132	lmo1132	NP_464657.1	ABC transporter ATP-binding protein	p.Leu536*		Yes	Yes	11	0	0	0	0	0	0	0	0	0	0	0	0	0	0	1	0	0	0	0	0	1
1177837	T	A	SNV	HIGH	stop_gained	lmo1146	lmo1146	NP_464671.1	hypothetical protein	p.Leu241*		Yes	Yes	0	0	0	0	0	0	0	0	0	0	0	0	0	0	0	1	0	0	0	0	0	1
1236305	T	A	SNV	HIGH	stop_gained	lmo1215	lmo1215	NP_464740.1	N-acetylmuramoyl-L-alanine amidase	p.Tyr212*		Yes	Yes	4	0	0	0	0	0	0	0	0	0	0	0	0	0	0	1	0	0	0	0	0	1
1270692	C	A	SNV	HIGH	stop_gained	lmo1245	lmo1245	NP_464770.1	hypothetical protein	p.Glu12*		Yes	Yes	0	0	0	0	0	0	0	0	0	0	0	1	0	0	0	0	0	0	0	0	0	1
1356065	C	T	SNV	HIGH	stop_gained	lmo1326	lmo1326	NP_464851.1	hypothetical protein	p.Gln12*		Yes	Yes	0	1	0	0	0	0	0	0	0	0	0	0	0	0	0	0	0	0	0	0	0	1
1361904	G	T	SNV	HIGH	stop_gained	lmo1332	lmo1332	NP_464857.1	GTPase EngC	p.Ser234*		Yes	Yes	1	0	0	0	0	0	0	0	0	0	0	0	0	0	0	1	0	0	0	0	0	1
1440398	T	A	SNV	HIGH	stop_gained	lmo1409	lmo1409	NP_464934.1	multidrug transporter	p.Tyr326*		Yes	Yes	0	0	0	0	0	0	0	0	1	0	0	0	0	0	0	0	0	0	0	0	0	1
1441602	C	T	SNV	HIGH	stop_gained	lmo1412	lmo1412	NP_464937.1	modulates DNA topology	p.Gln8*		Yes	Yes	0	0	0	0	0	0	0	0	0	0	0	1	0	0	0	0	0	0	0	0	0	1
1460592	G	C	SNV	HIGH	stop_gained	lmo1429	lmo1429	NP_464954.1	hypothetical protein	p.Ser168*		Yes	Yes	0	0	0	0	0	0	0	0	0	0	0	0	0	0	0	1	0	0	0	0	0	1
1475894	G	T	SNV	HIGH	stop_gained	ispG	lmo1441	NP_464966.1	4-hydroxy-3-methylbut-2-en-1-yl diphosphate syntha...	p.Glu365*		Yes	Yes	0	0	0	0	0	0	0	0	0	0	0	0	0	0	0	1	0	0	0	0	0	1
1495477	C	A	SNV	HIGH	stop_gained	lmo1461	lmo1461	NP_464986.1	hypothetical protein	p.Ser86*		Yes	Yes	0	0	0	0	0	0	0	0	0	0	0	0	0	0	0	1	0	0	0	0	0	1
1497100	T	A	SNV	HIGH	stop_gained	lmo1463	lmo1463	NP_464988.1	cytidine deaminase	p.Lys33*		Yes	Yes	0	0	0	0	0	0	0	0	0	0	0	0	0	0	0	1	0	0	0	0	0	1
1724015	C	T	SNV	HIGH	stop_gained	lmo1669	lmo1669	NP_465194.1	hypothetical protein	p.Trp36*		Yes	Yes	0	0	0	0	0	0	0	0	0	0	0	0	0	0	0	0	0	1	0	0	0	1
1756617	A	C	SNV	HIGH	start_lost	lmo1691	lmo1691	NP_465216.1	deoxyuridine triphosphate nucleotidohydrolase	p.Leu1?	Yes	Yes	Yes	0	0	0	0	0	0	0	0	0	0	0	0	0	0	0	1	0	0	0	0	0	1
1792319	G	T	SNV	HIGH	stop_gained	lmo1728	lmo1728	NP_465253.1	cellobiose phosphorylase	p.Ser256*		Yes	Yes	0	0	0	0	0	0	0	0	0	0	0	0	0	0	0	1	0	0	0	0	0	1
1815583	C	A	SNV	HIGH	stop_gained	lmo1746	lmo1746	NP_465271.1	ABC transporter permease	p.Glu514*		Yes	Yes	1	0	0	0	0	0	0	0	0	0	0	0	0	0	0	1	0	0	0	0	0	1
1907628	T	A	SNV	HIGH	stop_gained	pyrF	lmo1832	NP_465357.1	orotidine 5'-phosphate decarboxylase	p.Lys98*		Yes	Yes	0	0	0	0	0	0	0	0	0	0	0	0	0	0	0	1	0	0	0	0	0	1
1926539	A	C	SNV	HIGH	stop_gained	lmo1850	lmo1850	NP_465375.1	MarR family transcriptional regulator	p.Tyr120*		Yes	Yes	0	0	0	0	0	0	0	0	0	0	0	0	0	0	0	1	0	0	0	0	0	1
1967019	G	T	SNV	HIGH	stop_gained	lmo1893	lmo1893	NP_465417.1	hypothetical protein	p.Ser163*		Yes	Yes	0	0	0	0	0	0	0	0	0	0	0	0	0	0	0	1	0	0	0	0	0	1
2018819	G	T	SNV	HIGH	stop_gained	lmo1943	lmo1943	NP_465467.1	hypothetical protein	p.Tyr149*		Yes	Yes	0	0	0	0	0	0	0	0	0	0	0	0	0	0	0	1	0	0	0	0	0	1
2023765	G	A	SNV	HIGH	stop_gained	resD	lmo1948	NP_465472.1	two-component response regulator ResD	p.Gln39*		Yes	Yes	10	0	0	0	0	0	0	0	0	0	0	1	0	0	0	0	0	0	0	0	0	1
2086759	A	C	SNV	HIGH	start_lost	lmo2011	lmo2011	NP_465535.1	two-component sensor histidine kinase	p.Met1?	Yes	Yes	Yes	0	0	0	0	0	0	0	0	0	0	0	0	0	0	0	1	0	0	0	0	0	1
2089917	G	C	SNV	HIGH	stop_gained	lmo2014	lmo2014	NP_465538.1	sugar hydrolase	p.Ser513*		Yes	Yes	3	0	0	0	0	0	0	0	0	0	0	0	0	0	0	1	0	0	0	0	0	1
2128832	C	T	SNV	HIGH	stop_gained	lmo2044	lmo2044	NP_465568.1	peptide ABC transporter substrate-binding protein	p.Gln591*		Yes	Yes	0	0	0	0	0	0	0	0	0	0	0	0	0	0	0	1	0	0	0	0	0	1
2129795	G	T	SNV	HIGH	stop_gained	lmo2046	lmo2046	NP_465570.1	2-dehydropantoate 2-reductase	p.Ser95*		Yes	Yes	0	0	0	0	0	0	0	0	0	0	0	0	0	0	0	1	0	0	0	0	0	1
2161759	G	T	SNV	HIGH	stop_gained	lmo2084	lmo2084	NP_465608.1	hypothetical protein	p.Ser99*		Yes	Yes	0	0	0	0	0	0	0	0	0	0	0	0	0	0	0	1	0	0	0	0	0	1
2164589	G	T	SNV	HIGH	stop_gained	lmo2086	lmo2086	NP_465610.1	hypothetical protein	p.Tyr263*		Yes	Yes	0	0	0	0	0	0	0	0	0	0	0	1	0	0	0	0	0	0	0	0	0	1
2177090	T	C	SNV	HIGH	start_lost	lmo2097	lmo2097	NP_465621.1	PTS galacticol transporter subunit IIB	p.Met1?	Yes	Yes	No	2	0	0	0	0	0	0	0	0	0	0	0	0	0	0	1	0	0	0	0	0	1
2232712	C	G	SNV	HIGH	stop_gained	lmo2147	lmo2147	NP_465671.1	hypothetical protein	p.Ser209*		Yes	Yes	0	0	0	0	0	0	0	0	0	0	0	0	0	0	0	1	0	0	0	0	0	1
2233556	T	G	SNV	HIGH	stop_gained	lmo2148	lmo2148	NP_465672.1	hypothetical protein	p.Leu136*		Yes	Yes	0	0	0	0	0	0	0	0	0	0	0	0	0	0	0	1	0	0	0	0	0	1
2388139	G	A	SNV	HIGH	stop_gained	lmo2305	lmo2305	NP_465829.1	hypothetical protein	p.Gln13*		Yes	Yes	0	0	0	0	0	0	0	0	0	0	0	1	0	0	0	0	0	0	0	0	0	1
2511410	G	A	SNV	HIGH	stop_gained	lmo2444	lmo2444	NP_465967.1	glycosidase	p.Gln962*		Yes	Yes	0	0	0	0	0	0	0	0	1	0	0	0	0	0	0	0	0	0	0	0	0	1
2539840	G	A	SNV	HIGH	start_lost	lmo2466	lmo2466	NP_465989.1	hypothetical protein	p.Met1?	Yes	Yes	Yes	0	0	0	0	0	0	0	0	0	0	0	0	0	0	0	1	0	0	0	0	0	1
2592770	T	C	SNV	HIGH	start_lost	comFA	lmo2513	NP_466036.1	competence protein comFA	p.Met1?	Yes	Yes	Yes	0	0	0	0	0	0	0	0	0	0	0	0	0	0	1	0	0	0	0	0	0	1
2618045	G	A	SNV	HIGH	stop_gained	lmo2541	lmo2541	NP_466064.1	tRNA threonylcarbamoyladenosine biosynthesis prote...	p.Gln78*		Yes	Yes	0	0	0	0	0	0	0	0	0	0	0	0	0	0	0	1	0	0	0	0	0	1
2626506	A	C	SNV	HIGH	stop_gained	rho	lmo2551	NP_466074.1	transcription termination factor Rho	p.Leu403*		Yes	Yes	0	0	0	0	0	0	0	0	0	0	0	0	0	0	0	1	0	0	0	0	0	1
2635380	C	T	SNV	HIGH	stop_gained	ami	lmo2558	NP_466081.1	autolysin, amidase	p.Gln72*		Yes	Yes	0	0	0	0	0	0	0	0	0	0	0	0	0	0	0	1	0	0	0	0	0	1
2635458	A	T	SNV	HIGH	stop_gained	ami	lmo2558	NP_466081.1	autolysin, amidase	p.Lys98*		Yes	Yes	0	0	0	0	0	0	0	0	0	0	0	0	0	0	0	1	0	0	0	0	0	1
2680230	G	A	SNV	HIGH	stop_gained	lmo2591	lmo2591	NP_466114.1	N-acetylmuramoyl-L-alanine amidase	p.Trp211*		Yes	Yes	1	0	0	0	0	0	0	0	0	0	0	0	0	0	0	1	0	0	0	0	0	1
2787687	G	T	SNV	HIGH	stop_gained	lmo2714	lmo2714	NP_466236.1	pepdidoglycan bound protein	p.Ser226*		Yes	Yes	0	0	0	0	0	0	0	0	0	0	0	0	0	0	0	1	0	0	0	0	0	1
2816401	G	A	SNV	HIGH	stop_gained	lmo2741	lmo2741	NP_466263.1	multidrug transporter	p.Arg391*		Yes	Yes	1	0	0	0	0	0	0	0	0	0	0	0	0	0	0	0	0	1	0	0	0	1
2862781	A	T	SNV	HIGH	stop_gained	lmo2778	lmo2778	NP_466300.1	hypothetical protein	p.Leu168*		Yes	Yes	0	0	0	0	0	0	0	0	0	0	0	0	0	0	0	1	0	0	0	0	0	1
2329	G	A	SNV	MODERATE	missense_variant	dnaN	lmo0002	NP_463535.1	DNA polymerase III subunit beta	p.Ala155Thr		Yes	Yes	0	0	0	0	0	0	0	0	0	0	0	0	0	0	0	1	0	0	0	0	0	1
2506	C	A	SNV	MODERATE	missense_variant	dnaN	lmo0002	NP_463535.1	DNA polymerase III subunit beta	p.Leu214Ile		Yes	Yes	0	0	0	0	0	0	0	0	0	0	0	0	0	0	0	1	0	0	0	0	0	1
3684	G	A	SNV	MODERATE	missense_variant	lmo0003	lmo0003	NP_463536.1	hypothetical protein	p.Met188Ile		Yes	Yes	5	0	0	0	0	0	0	0	0	0	0	1	0	0	0	0	0	0	0	0	0	1
4995	G	A	SNV	MODERATE	missense_variant	recF	lmo0005	NP_463538.1	recombination protein F	p.Val43Ile		Yes	Yes	0	0	0	0	0	0	0	0	0	0	0	1	0	0	0	0	0	0	0	0	0	1
7541	A	T	SNV	MODERATE	missense_variant	gyrB	lmo0006	NP_463539.1	DNA gyrase subunit B	p.Leu504Phe		Yes	Yes	1	0	0	0	0	0	0	0	0	0	0	0	0	0	0	1	0	0	0	0	0	1
7689	A	G	SNV	MODERATE	missense_variant	gyrB	lmo0006	NP_463539.1	DNA gyrase subunit B	p.Ile554Val		Yes	Yes	1	0	0	0	0	0	0	0	0	0	0	0	0	0	0	1	0	0	0	0	0	1
8653	G	A	SNV	MODERATE	missense_variant	gyrA	lmo0007	NP_463540.1	DNA gyrase subunit A	p.Ala197Thr		Yes	Yes	1	0	0	0	0	0	0	0	0	0	0	0	0	0	0	1	0	0	0	0	0	1
8665	G	A	SNV	MODERATE	missense_variant	gyrA	lmo0007	NP_463540.1	DNA gyrase subunit A	p.Asp201Asn		Yes	Yes	1	0	0	0	0	0	0	0	0	0	0	0	0	0	0	1	0	0	0	0	0	1
10395	T	A	SNV	MODERATE	missense_variant	gyrA	lmo0007	NP_463540.1	DNA gyrase subunit A	p.Asp777Glu		Yes	Yes	1	0	0	0	0	0	0	0	0	0	0	0	0	0	0	1	0	0	0	0	0	1
11028	A	C	SNV	MODERATE	missense_variant	lmo0008	lmo0008	NP_463541.1	cardiolipin synthase	p.Asn101His		Yes	Yes	1	0	0	0	0	0	0	0	0	0	0	0	0	0	0	1	0	0	0	0	0	1
11617	A	G	SNV	MODERATE	missense_variant	lmo0008	lmo0008	NP_463541.1	cardiolipin synthase	p.Gln297Arg		Yes	Yes	1	0	0	0	0	0	0	0	0	0	0	0	0	0	0	1	0	0	0	0	0	1
13500	G	A	SNV	MODERATE	missense_variant	lmo0010	lmo0010	NP_463543.1	mevalonate kinase	p.Glu195Lys		Yes	Yes	0	0	0	0	0	0	0	0	0	0	0	0	0	0	0	1	0	0	0	0	0	1
13528	T	C	SNV	MODERATE	missense_variant	lmo0010	lmo0010	NP_463543.1	mevalonate kinase	p.Ile204Thr		Yes	Yes	0	0	0	0	0	0	0	0	0	0	0	0	0	1	0	0	0	0	0	0	0	1
14116	C	A	SNV	MODERATE	missense_variant	lmo0011	lmo0011	NP_463544.1	mevalonate diphosphate decarboxylase	p.His92Asn		Yes	Yes	0	0	0	0	0	0	0	0	0	0	0	0	0	0	0	1	0	0	0	0	0	1
14305	G	A	SNV	MODERATE	missense_variant	lmo0011	lmo0011	NP_463544.1	mevalonate diphosphate decarboxylase	p.Asp155Asn		Yes	Yes	0	0	0	0	0	0	0	0	0	0	0	1	0	0	0	0	0	0	0	0	0	1
14450	A	G	SNV	MODERATE	missense_variant	lmo0011	lmo0011	NP_463544.1	mevalonate diphosphate decarboxylase	p.Glu203Gly		Yes	Yes	0	0	0	0	0	0	0	0	0	0	0	0	0	0	0	1	0	0	0	0	0	1
14711	G	A	SNV	MODERATE	missense_variant	lmo0011	lmo0011	NP_463544.1	mevalonate diphosphate decarboxylase	p.Arg290His		Yes	Yes	0	0	0	0	0	0	0	0	0	0	0	0	0	0	0	0	0	1	0	0	0	1
15647	C	T	SNV	MODERATE	missense_variant	lmo0012	lmo0012	NP_463545.1	mevalonate kinase	p.Leu285Phe		Yes	Yes	0	0	0	0	0	0	0	0	0	0	0	0	0	0	0	1	0	0	0	0	0	1
20799	C	T	SNV	MODERATE	missense_variant	lmo0017	lmo0017	NP_463550.1	capsule biosynthesis protein CapA	p.Asp210Asn		Yes	Yes	0	0	0	0	0	0	0	0	0	0	0	0	0	0	0	1	0	0	0	0	0	1
20935	A	T	SNV	MODERATE	missense_variant	lmo0017	lmo0017	NP_463550.1	capsule biosynthesis protein CapA	p.Asn164Lys		Yes	Yes	0	0	0	0	0	0	0	0	0	0	0	1	0	0	0	0	0	0	0	0	0	1
20976	C	G	SNV	MODERATE	missense_variant	lmo0017	lmo0017	NP_463550.1	capsule biosynthesis protein CapA	p.Glu151Gln		Yes	Yes	0	0	0	0	0	0	0	0	0	0	0	0	0	0	0	1	0	0	0	0	0	1
21028	A	T	SNV	MODERATE	missense_variant	lmo0017	lmo0017	NP_463550.1	capsule biosynthesis protein CapA	p.Asn133Lys		Yes	Yes	0	0	0	0	0	0	0	0	0	0	0	0	0	0	0	1	0	0	0	0	0	1
21168	T	C	SNV	MODERATE	missense_variant	lmo0017	lmo0017	NP_463550.1	capsule biosynthesis protein CapA	p.Asn87Asp		Yes	Yes	0	0	0	0	0	0	0	0	0	0	0	0	0	0	0	1	0	0	0	0	0	1
21183	T	C	SNV	MODERATE	missense_variant	lmo0017	lmo0017	NP_463550.1	capsule biosynthesis protein CapA	p.Met82Val		Yes	Yes	0	0	0	0	0	0	0	0	0	0	0	0	0	0	0	1	0	0	0	0	0	1
21396	C	G	SNV	MODERATE	missense_variant	lmo0017	lmo0017	NP_463550.1	capsule biosynthesis protein CapA	p.Val11Leu		Yes	Yes	0	0	0	0	0	0	0	0	0	0	0	0	0	0	0	1	0	0	0	0	0	1
21405	T	G	SNV	MODERATE	missense_variant	lmo0017	lmo0017	NP_463550.1	capsule biosynthesis protein CapA	p.Ile8Leu		Yes	Yes	0	0	0	0	0	0	0	0	0	0	0	0	0	0	0	1	0	0	0	0	0	1
21677	A	G	SNV	MODERATE	missense_variant	lmo0018	lmo0018	NP_463551.1	beta-glucosidase	p.Asp9Gly		Yes	Yes	10	0	0	0	0	0	0	0	0	0	0	0	0	0	0	1	0	0	0	0	0	1
22256	A	C	SNV	MODERATE	missense_variant	lmo0018	lmo0018	NP_463551.1	beta-glucosidase	p.Asp202Ala		Yes	Yes	10	0	0	0	0	0	0	0	0	0	0	0	0	0	0	1	0	0	0	0	0	1
22984	G	A	SNV	MODERATE	missense_variant	lmo0018	lmo0018	NP_463551.1	beta-glucosidase	p.Asp445Asn		Yes	Yes	10	0	0	0	0	0	0	0	0	0	0	0	0	0	0	1	0	0	0	0	0	1
23346	G	C	SNV	MODERATE	missense_variant	lmo0019	lmo0019	NP_463552.1	hypothetical protein	p.Ala203Gly		Yes	Yes	0	0	0	0	0	0	0	0	0	0	0	0	0	0	0	1	0	0	0	0	0	1
23376	C	G	SNV	MODERATE	missense_variant	lmo0019	lmo0019	NP_463552.1	hypothetical protein	p.Ser193Thr		Yes	Yes	0	0	0	0	0	0	0	0	0	0	0	0	0	0	0	1	0	0	0	0	0	1
23653	C	T	SNV	MODERATE	missense_variant	lmo0019	lmo0019	NP_463552.1	hypothetical protein	p.Ala101Thr		Yes	Yes	0	0	0	0	0	0	0	0	0	0	0	0	0	0	0	1	0	0	0	0	0	1
23794	A	C	SNV	MODERATE	missense_variant	lmo0019	lmo0019	NP_463552.1	hypothetical protein	p.Ser54Ala		Yes	Yes	0	0	0	0	0	0	0	0	0	0	0	0	0	0	0	1	0	0	0	0	0	1
23863	C	T	SNV	MODERATE	missense_variant	lmo0019	lmo0019	NP_463552.1	hypothetical protein	p.Ala31Thr		Yes	Yes	0	0	0	0	0	0	0	0	0	0	0	0	0	0	0	1	0	0	0	0	0	1
23911	G	T	SNV	MODERATE	missense_variant	lmo0019	lmo0019	NP_463552.1	hypothetical protein	p.Leu15Ile		Yes	Yes	0	0	0	0	0	0	0	0	0	0	0	0	0	0	0	1	0	0	0	0	0	1
24213	C	T	SNV	MODERATE	missense_variant	lmo0020	lmo0020	NP_463553.1	GntR family transcriptional regulator	p.Ala7Val		Yes	Yes	6	0	0	0	0	0	0	0	0	0	0	0	0	0	0	1	0	0	0	0	0	1
24459	G	A	SNV	MODERATE	missense_variant	lmo0020	lmo0020	NP_463553.1	GntR family transcriptional regulator	p.Arg89Lys		Yes	Yes	6	0	0	0	0	0	0	0	0	0	0	0	0	0	0	1	0	0	0	0	0	1
24482	A	G	SNV	MODERATE	missense_variant	lmo0020	lmo0020	NP_463553.1	GntR family transcriptional regulator	p.Thr97Ala		Yes	Yes	6	0	0	0	0	0	0	0	0	0	0	0	0	0	0	1	0	0	0	0	0	1
24498	A	G	SNV	MODERATE	missense_variant	lmo0020	lmo0020	NP_463553.1	GntR family transcriptional regulator	p.Lys102Arg		Yes	Yes	6	0	0	0	0	0	0	0	0	0	0	0	0	0	0	1	0	0	0	0	0	1
24544	A	T	SNV	MODERATE	missense_variant	lmo0020	lmo0020	NP_463553.1	GntR family transcriptional regulator	p.Lys117Asn		Yes	Yes	6	0	0	0	0	0	0	0	0	0	0	0	0	0	0	1	0	0	0	0	0	1
24671	T	C	SNV	MODERATE	missense_variant	lmo0020	lmo0020	NP_463553.1	GntR family transcriptional regulator	p.Phe160Leu		Yes	Yes	6	0	0	0	0	0	0	0	0	0	0	0	0	0	0	1	0	0	0	0	0	1
24751	A	T	SNV	MODERATE	missense_variant	lmo0020	lmo0020	NP_463553.1	GntR family transcriptional regulator	p.Arg186Ser		Yes	Yes	6	0	0	0	0	0	0	0	0	0	0	0	0	0	0	1	0	0	0	0	0	1
24755	G	C	SNV	MODERATE	missense_variant	lmo0020	lmo0020	NP_463553.1	GntR family transcriptional regulator	p.Glu188Gln		Yes	Yes	6	0	0	0	0	0	0	0	0	0	0	0	0	0	0	1	0	0	0	0	0	1
25095	C	A	SNV	MODERATE	missense_variant	lmo0021	lmo0021	NP_463554.1	PTS fructose transporter subunit IIA	p.Ala49Glu		Yes	Yes	0	0	0	0	0	0	0	0	0	0	0	0	0	0	0	1	0	0	0	0	0	1
25178	A	G	SNV	MODERATE	missense_variant	lmo0021	lmo0021	NP_463554.1	PTS fructose transporter subunit IIA	p.Thr77Ala		Yes	Yes	0	0	0	0	0	0	0	0	0	0	0	0	0	0	0	1	0	0	0	0	0	1
25202	G	A	SNV	MODERATE	missense_variant	lmo0021	lmo0021	NP_463554.1	PTS fructose transporter subunit IIA	p.Val85Ile		Yes	Yes	0	0	0	0	0	0	0	0	0	0	0	0	0	0	0	1	0	0	0	0	0	1
25260	A	G	SNV	MODERATE	missense_variant	lmo0021	lmo0021	NP_463554.1	PTS fructose transporter subunit IIA	p.Glu104Gly		Yes	Yes	0	0	0	0	0	0	0	0	0	0	0	0	0	0	0	1	0	0	0	0	0	1
25287	T	C	SNV	MODERATE	missense_variant	lmo0021	lmo0021	NP_463554.1	PTS fructose transporter subunit IIA	p.Ile113Thr		Yes	Yes	0	0	0	0	0	0	0	0	0	0	0	0	0	0	0	1	0	0	0	0	0	1
25302	A	T	SNV	MODERATE	missense_variant	lmo0021	lmo0021	NP_463554.1	PTS fructose transporter subunit IIA	p.Gln118Leu		Yes	Yes	0	0	0	0	0	0	0	0	0	0	0	0	0	0	0	1	0	0	0	0	0	1
25482	A	T	SNV	MODERATE	missense_variant	lmo0022	lmo0022	NP_463555.1	PTS fructose transporter subunit IIB	p.Glu44Asp		Yes	Yes	3	0	0	0	0	0	0	0	0	0	0	0	0	0	0	1	0	0	0	0	0	1
25571	A	G	SNV	MODERATE	missense_variant	lmo0022	lmo0022	NP_463555.1	PTS fructose transporter subunit IIB	p.Asn74Ser		Yes	Yes	3	0	0	0	0	0	0	0	0	0	0	0	0	0	0	1	0	0	0	0	0	1
25760	C	T	SNV	MODERATE	missense_variant	lmo0022	lmo0022	NP_463555.1	PTS fructose transporter subunit IIB	p.Ala137Val		Yes	Yes	3	0	0	0	0	0	0	0	0	0	0	0	0	0	0	1	0	0	0	0	0	1
27215	G	T	SNV	MODERATE	missense_variant	lmo0024	lmo0024	NP_463557.1	PTS mannose transporter subunit IID	p.Leu192Phe		Yes	Yes	2	0	0	0	0	0	0	0	0	0	0	0	0	0	0	1	0	0	0	0	0	1
27550	C	G	SNV	MODERATE	missense_variant	lmo0025	lmo0025	NP_463558.1	phosphoheptose isomerase	p.Thr19Arg		Yes	Yes	1	0	0	0	0	0	0	0	0	0	0	0	0	0	0	1	0	0	0	0	0	1
27562	G	A	SNV	MODERATE	missense_variant	lmo0025	lmo0025	NP_463558.1	phosphoheptose isomerase	p.Ser23Asn		Yes	Yes	1	0	0	0	0	0	0	0	0	0	0	0	0	0	0	1	0	0	0	0	0	1
27593	C	A	SNV	MODERATE	missense_variant	lmo0025	lmo0025	NP_463558.1	phosphoheptose isomerase	p.Asp33Glu		Yes	Yes	1	0	0	0	0	0	0	0	0	0	0	0	0	0	0	1	0	0	0	0	0	1
27753	C	T	SNV	MODERATE	missense_variant	lmo0025	lmo0025	NP_463558.1	phosphoheptose isomerase	p.Leu87Phe		Yes	Yes	1	0	0	0	0	0	0	0	0	0	0	0	0	0	0	1	0	0	0	0	0	1
27852	T	G	SNV	MODERATE	missense_variant	lmo0025	lmo0025	NP_463558.1	phosphoheptose isomerase	p.Ser120Ala		Yes	Yes	1	0	0	0	0	0	0	0	0	0	0	0	0	0	0	1	0	0	0	0	0	1
28257	A	G	SNV	MODERATE	missense_variant	lmo0026	lmo0026	NP_463559.1	copper homeostasis protein CutC	p.Ile2Val		Yes	Yes	1	0	0	0	0	0	0	0	0	0	0	0	0	0	0	1	0	0	0	0	0	1
28285	C	T	SNV	MODERATE	missense_variant	lmo0026	lmo0026	NP_463559.1	copper homeostasis protein CutC	p.Thr11Ile		Yes	Yes	1	0	0	0	0	0	0	0	0	0	0	0	0	0	0	1	0	0	0	0	0	1
28297	T	C	SNV	MODERATE	missense_variant	lmo0026	lmo0026	NP_463559.1	copper homeostasis protein CutC	p.Val15Ala		Yes	Yes	1	0	0	0	0	0	0	0	0	0	0	0	0	0	0	1	0	0	0	0	0	1
28688	A	C	SNV	MODERATE	missense_variant	lmo0026	lmo0026	NP_463559.1	copper homeostasis protein CutC	p.Gln145His		Yes	Yes	1	0	0	0	0	0	0	0	0	0	0	0	0	0	0	1	0	0	0	0	0	1
28699	G	A	SNV	MODERATE	missense_variant	lmo0026	lmo0026	NP_463559.1	copper homeostasis protein CutC	p.Arg149Lys		Yes	Yes	1	0	0	0	0	0	0	0	0	0	0	0	0	0	0	1	0	0	0	0	0	1
28737	G	A	SNV	MODERATE	missense_variant	lmo0026	lmo0026	NP_463559.1	copper homeostasis protein CutC	p.Glu162Lys		Yes	Yes	1	0	0	0	0	0	0	0	0	0	0	0	0	0	0	1	0	0	0	0	0	1
28754	A	T	SNV	MODERATE	missense_variant	lmo0026	lmo0026	NP_463559.1	copper homeostasis protein CutC	p.Gln167His		Yes	Yes	1	0	0	0	0	0	0	0	0	0	0	0	0	0	0	1	0	0	0	0	0	1
29123	A	T	SNV	MODERATE	missense_variant	lmo0027	lmo0027	NP_463560.1	PTS beta-glucoside transporter subunit IIABC	p.Lys8Asn		Yes	Yes	4	0	0	0	0	0	0	0	0	0	0	1	0	0	0	0	0	0	0	0	0	1
30503	T	A	SNV	MODERATE	missense_variant	lmo0027	lmo0027	NP_463560.1	PTS beta-glucoside transporter subunit IIABC	p.Asp468Glu		Yes	Yes	4	0	0	0	0	0	0	0	0	0	0	0	0	0	0	1	0	0	0	0	0	1
30505	T	C	SNV	MODERATE	missense_variant	lmo0027	lmo0027	NP_463560.1	PTS beta-glucoside transporter subunit IIABC	p.Val469Ala		Yes	Yes	4	0	0	0	0	0	0	0	0	0	0	0	0	0	0	1	0	0	0	0	0	1
30517	A	C	SNV	MODERATE	missense_variant	lmo0027	lmo0027	NP_463560.1	PTS beta-glucoside transporter subunit IIABC	p.Gln473Pro		Yes	Yes	4	0	0	0	0	0	0	0	0	0	0	0	0	0	0	1	0	0	0	0	0	1
31451	A	G	SNV	MODERATE	missense_variant	lmo0028	lmo0028	NP_463561.1	microcin C7 self-immunity protein MccF	p.Thr122Ala		Yes	Yes	1	0	0	0	0	0	0	0	0	0	0	0	0	0	0	1	0	0	0	0	0	1
32371	A	G	SNV	MODERATE	missense_variant	lmo0029	lmo0029	NP_463562.1	hypothetical protein	p.Ile59Val		Yes	Yes	0	0	0	0	0	0	0	0	0	0	0	0	0	0	0	1	0	0	0	0	0	1
32600	A	G	SNV	MODERATE	missense_variant	lmo0030	lmo0030	NP_463563.1	hypothetical protein	p.Tyr261His		Yes	Yes	9	0	0	0	0	0	0	0	0	0	0	0	0	0	0	1	0	0	0	0	0	1
33127	T	G	SNV	MODERATE	missense_variant	lmo0030	lmo0030	NP_463563.1	hypothetical protein	p.Gln85Pro		Yes	Yes	9	0	0	0	0	0	0	0	0	0	0	0	0	0	0	1	0	0	0	0	0	1
33616	T	A	SNV	MODERATE	missense_variant	lmo0031	lmo0031	NP_463564.1	LacI family transcription regulator	p.Lys279Asn		Yes	Yes	10	0	0	0	0	0	0	0	0	0	0	0	0	0	0	1	0	0	0	0	0	1
33680	G	C	SNV	MODERATE	missense_variant	lmo0031	lmo0031	NP_463564.1	LacI family transcription regulator	p.Thr258Arg		Yes	Yes	10	0	0	0	0	0	0	0	0	0	0	0	0	0	0	1	0	0	0	0	0	1
33792	T	C	SNV	MODERATE	missense_variant	lmo0031	lmo0031	NP_463564.1	LacI family transcription regulator	p.Thr221Ala		Yes	Yes	10	0	0	0	0	0	0	0	0	0	0	0	0	0	0	1	0	0	0	0	0	1
33988	A	T	SNV	MODERATE	missense_variant	lmo0031	lmo0031	NP_463564.1	LacI family transcription regulator	p.Asn155Lys		Yes	Yes	10	0	0	0	0	0	0	0	0	0	0	0	0	0	0	1	0	0	0	0	0	1
34026	G	A	SNV	MODERATE	missense_variant	lmo0031	lmo0031	NP_463564.1	LacI family transcription regulator	p.Pro143Ser		Yes	Yes	10	0	0	0	0	0	0	0	0	0	0	0	0	0	0	1	0	0	0	0	0	1
34347	T	G	SNV	MODERATE	missense_variant	lmo0031	lmo0031	NP_463564.1	LacI family transcription regulator	p.Lys36Gln		Yes	Yes	10	0	0	0	0	0	0	0	0	0	0	0	0	0	0	1	0	0	0	0	0	1
34358	G	A	SNV	MODERATE	missense_variant	lmo0031	lmo0031	NP_463564.1	LacI family transcription regulator	p.Ala32Val		Yes	Yes	10	0	0	0	0	0	0	0	0	0	0	0	0	0	0	1	0	0	0	0	0	1
34657	G	A	SNV	MODERATE	missense_variant	lmo0032	lmo0032	NP_463565.1	xylose repressor	p.Asp2Asn		Yes	Yes	7	0	0	0	0	0	0	0	0	0	0	0	0	0	0	1	0	0	0	0	0	1
34780	A	G	SNV	MODERATE	missense_variant	lmo0032	lmo0032	NP_463565.1	xylose repressor	p.Lys43Glu		Yes	Yes	7	0	0	0	0	0	0	0	0	0	0	1	0	0	0	0	0	0	0	0	0	1
34819	A	T	SNV	MODERATE	missense_variant	lmo0032	lmo0032	NP_463565.1	xylose repressor	p.Thr56Ser		Yes	Yes	7	0	0	0	0	0	0	0	0	0	0	0	0	0	0	1	0	0	0	0	0	1
34843	C	G	SNV	MODERATE	missense_variant	lmo0032	lmo0032	NP_463565.1	xylose repressor	p.Pro64Ala		Yes	Yes	7	0	0	0	0	0	0	0	0	0	0	0	0	0	0	1	0	0	0	0	0	1
34844	C	A	SNV	MODERATE	missense_variant	lmo0032	lmo0032	NP_463565.1	xylose repressor	p.Pro64Gln		Yes	Yes	7	0	0	0	0	0	0	0	0	0	0	0	0	0	0	1	0	0	0	0	0	1
34855	G	A	SNV	MODERATE	missense_variant	lmo0032	lmo0032	NP_463565.1	xylose repressor	p.Gly68Ser		Yes	Yes	7	0	0	0	0	0	0	0	0	0	0	0	0	0	0	1	0	0	0	0	0	1
34928	G	C	SNV	MODERATE	missense_variant	lmo0032	lmo0032	NP_463565.1	xylose repressor	p.Ser92Thr		Yes	Yes	7	0	0	0	0	0	0	0	0	0	0	0	0	0	0	1	0	0	0	0	0	1
34929	C	G	SNV	MODERATE	missense_variant	lmo0032	lmo0032	NP_463565.1	xylose repressor	p.Ser92Arg		Yes	Yes	7	0	0	0	0	0	0	0	0	0	0	0	0	0	0	1	0	0	0	0	0	1
34948	G	A	SNV	MODERATE	missense_variant	lmo0032	lmo0032	NP_463565.1	xylose repressor	p.Gly99Ser		Yes	Yes	7	0	0	0	0	0	0	0	0	0	0	0	0	0	0	1	0	0	0	0	0	1
35020	A	C	SNV	MODERATE	missense_variant	lmo0032	lmo0032	NP_463565.1	xylose repressor	p.Lys123Gln		Yes	Yes	7	0	0	0	0	0	0	0	0	0	0	0	0	0	0	1	0	0	0	0	0	1
35068	G	A	SNV	MODERATE	missense_variant	lmo0032	lmo0032	NP_463565.1	xylose repressor	p.Val139Ile		Yes	Yes	7	0	0	0	0	0	0	0	0	0	0	0	0	0	0	1	0	0	0	0	0	1
35110	A	G	SNV	MODERATE	missense_variant	lmo0032	lmo0032	NP_463565.1	xylose repressor	p.Ile153Val		Yes	Yes	7	0	0	0	0	0	0	0	0	0	0	0	0	0	0	1	0	0	0	0	0	1
35180	T	G	SNV	MODERATE	missense_variant	lmo0032	lmo0032	NP_463565.1	xylose repressor	p.Leu176Arg		Yes	Yes	7	0	0	0	0	0	0	0	0	0	0	0	0	0	0	1	0	0	0	0	0	1
35197	C	T	SNV	MODERATE	missense_variant	lmo0032	lmo0032	NP_463565.1	xylose repressor	p.Arg182Cys		Yes	Yes	7	0	0	0	0	0	0	0	0	0	0	0	0	0	0	1	0	0	0	0	0	1
35262	T	A	SNV	MODERATE	missense_variant	lmo0032	lmo0032	NP_463565.1	xylose repressor	p.Asn203Lys		Yes	Yes	7	0	0	0	0	0	0	0	0	0	0	0	0	0	0	1	0	0	0	0	0	1
35273	C	A	SNV	MODERATE	missense_variant	lmo0032	lmo0032	NP_463565.1	xylose repressor	p.Thr207Lys		Yes	Yes	7	0	0	0	0	0	0	0	0	0	0	0	0	0	0	1	0	0	0	0	0	1
35278	A	G	SNV	MODERATE	missense_variant	lmo0032	lmo0032	NP_463565.1	xylose repressor	p.Ile209Val		Yes	Yes	7	0	0	0	0	0	0	0	0	0	0	0	0	0	0	1	0	0	0	0	0	1
35291	C	A	SNV	MODERATE	missense_variant	lmo0032	lmo0032	NP_463565.1	xylose repressor	p.Thr213Asn		Yes	Yes	7	0	0	0	0	0	0	0	0	0	0	0	0	0	0	1	0	0	0	0	0	1
35296	A	G	SNV	MODERATE	missense_variant	lmo0032	lmo0032	NP_463565.1	xylose repressor	p.Thr215Ala		Yes	Yes	7	0	0	0	0	0	0	0	0	0	0	0	0	0	0	1	0	0	0	0	0	1
35314	A	C	SNV	MODERATE	missense_variant	lmo0032	lmo0032	NP_463565.1	xylose repressor	p.Met221Leu		Yes	Yes	7	0	0	0	0	0	0	0	0	0	0	0	0	0	0	1	0	0	0	0	0	1
35345	A	T	SNV	MODERATE	missense_variant	lmo0032	lmo0032	NP_463565.1	xylose repressor	p.Glu231Val		Yes	Yes	7	0	0	0	0	0	0	0	0	0	0	0	0	0	0	1	0	0	0	0	0	1
35379	T	A	SNV	MODERATE	missense_variant	lmo0032	lmo0032	NP_463565.1	xylose repressor	p.Phe242Leu		Yes	Yes	7	0	0	0	0	0	0	0	0	0	0	0	0	0	0	1	0	0	0	0	0	1
35437	C	T	SNV	MODERATE	missense_variant	lmo0032	lmo0032	NP_463565.1	xylose repressor	p.Leu262Phe		Yes	Yes	7	0	0	0	0	0	0	0	0	0	0	0	0	0	0	1	0	0	0	0	0	1
35591	G	A	SNV	MODERATE	missense_variant	lmo0032	lmo0032	NP_463565.1	xylose repressor	p.Arg313Lys		Yes	Yes	7	0	0	0	0	0	0	0	0	0	0	0	0	0	0	1	0	0	0	0	0	1
35631	A	G	SNV	MODERATE	missense_variant	lmo0033	lmo0033	NP_463566.1	endoglucanase	p.Lys6Glu		Yes	No	0	0	0	0	0	0	0	0	0	0	0	0	0	0	0	1	0	0	0	0	0	1
35703	T	A	SNV	MODERATE	missense_variant	lmo0033	lmo0033	NP_463566.1	endoglucanase	p.Leu30Ile		Yes	Yes	0	0	0	0	0	0	0	0	0	0	0	0	0	0	0	1	0	0	0	0	0	1
35771	G	T	SNV	MODERATE	missense_variant	lmo0033	lmo0033	NP_463566.1	endoglucanase	p.Glu52Asp		Yes	Yes	0	0	0	0	0	0	0	0	0	0	0	0	0	0	0	1	0	0	0	0	0	1
35795	T	A	SNV	MODERATE	missense_variant	lmo0033	lmo0033	NP_463566.1	endoglucanase	p.Asp60Glu		Yes	Yes	0	0	0	0	0	0	0	0	0	0	0	0	0	0	0	1	0	0	0	0	0	1
35799	A	G	SNV	MODERATE	missense_variant	lmo0033	lmo0033	NP_463566.1	endoglucanase	p.Thr62Ala		Yes	Yes	0	0	0	0	0	0	0	0	0	0	0	0	0	0	0	1	0	0	0	0	0	1
35815	A	G	SNV	MODERATE	missense_variant	lmo0033	lmo0033	NP_463566.1	endoglucanase	p.Asp67Gly		Yes	Yes	0	0	0	0	0	0	0	0	0	0	0	0	0	0	0	1	0	0	0	0	0	1
35816	T	A	SNV	MODERATE	missense_variant	lmo0033	lmo0033	NP_463566.1	endoglucanase	p.Asp67Glu		Yes	Yes	0	0	0	0	0	0	0	0	0	0	0	0	0	0	0	1	0	0	0	0	0	1
35829	T	G	SNV	MODERATE	missense_variant	lmo0033	lmo0033	NP_463566.1	endoglucanase	p.Ser72Ala		Yes	Yes	0	0	0	0	0	0	0	0	0	0	0	0	0	0	0	1	0	0	0	0	0	1
35842	T	A	SNV	MODERATE	missense_variant	lmo0033	lmo0033	NP_463566.1	endoglucanase	p.Val76Asp		Yes	Yes	0	0	0	0	0	0	0	0	0	0	0	0	0	0	0	1	0	0	0	0	0	1
35913	G	A	SNV	MODERATE	missense_variant	lmo0033	lmo0033	NP_463566.1	endoglucanase	p.Ala100Thr		Yes	Yes	0	0	0	0	0	0	0	0	0	0	0	0	0	0	0	1	0	0	0	0	0	1
35919	A	C	SNV	MODERATE	missense_variant	lmo0033	lmo0033	NP_463566.1	endoglucanase	p.Ile102Leu		Yes	Yes	0	0	0	0	0	0	0	0	0	0	0	0	0	0	0	1	0	0	0	0	0	1
36355	C	G	SNV	MODERATE	missense_variant	lmo0033	lmo0033	NP_463566.1	endoglucanase	p.Thr247Ser		Yes	Yes	0	0	0	0	0	0	0	0	0	0	0	0	0	0	0	1	0	0	0	0	0	1
36374	C	A	SNV	MODERATE	missense_variant	lmo0033	lmo0033	NP_463566.1	endoglucanase	p.Asp253Glu		Yes	Yes	0	0	0	0	0	0	0	0	0	0	0	0	0	0	0	1	0	0	0	0	0	1
36390	G	A	SNV	MODERATE	missense_variant	lmo0033	lmo0033	NP_463566.1	endoglucanase	p.Val259Ile		Yes	Yes	0	0	0	0	0	0	0	0	0	0	0	0	0	0	0	1	0	0	0	0	0	1
36420	G	A	SNV	MODERATE	missense_variant	lmo0033	lmo0033	NP_463566.1	endoglucanase	p.Ala269Thr		Yes	Yes	0	0	0	0	0	0	0	0	0	0	0	0	0	0	0	1	0	0	0	0	0	1
36496	C	T	SNV	MODERATE	missense_variant	lmo0033	lmo0033	NP_463566.1	endoglucanase	p.Ala294Val		Yes	Yes	0	0	0	0	0	0	0	0	0	0	0	1	0	0	0	0	0	0	0	0	0	1
36507	A	T	SNV	MODERATE	missense_variant	lmo0033	lmo0033	NP_463566.1	endoglucanase	p.Thr298Ser		Yes	Yes	0	0	0	0	0	0	0	0	0	0	0	0	0	0	0	1	0	0	0	0	0	1
36514	T	C	SNV	MODERATE	missense_variant	lmo0033	lmo0033	NP_463566.1	endoglucanase	p.Ile300Thr		Yes	Yes	0	0	0	0	0	0	0	0	0	0	0	0	0	0	0	1	0	0	0	0	0	1
36603	G	A	SNV	MODERATE	missense_variant	lmo0033	lmo0033	NP_463566.1	endoglucanase	p.Val330Ile		Yes	Yes	0	0	0	0	0	0	0	0	0	0	0	1	0	0	0	0	0	0	0	0	0	1
36660	C	A	SNV	MODERATE	missense_variant	lmo0033	lmo0033	NP_463566.1	endoglucanase	p.Gln349Lys		Yes	Yes	0	0	0	0	0	0	0	0	0	0	0	1	0	0	0	0	0	0	0	0	0	1
36770	A	T	SNV	MODERATE	missense_variant	lmo0033	lmo0033	NP_463566.1	endoglucanase	p.Glu385Asp		Yes	Yes	0	0	0	0	0	0	0	0	0	0	0	0	0	0	0	1	0	0	0	0	0	1
36780	A	G	SNV	MODERATE	missense_variant	lmo0033	lmo0033	NP_463566.1	endoglucanase	p.Thr389Ala		Yes	Yes	0	0	0	0	0	0	0	0	0	0	0	0	0	0	0	1	0	0	0	0	0	1
36996	G	A	SNV	MODERATE	missense_variant	lmo0033	lmo0033	NP_463566.1	endoglucanase	p.Ala461Thr		Yes	Yes	0	0	0	0	0	0	0	0	0	0	0	0	0	0	0	1	0	0	0	0	0	1
37062	A	G	SNV	MODERATE	missense_variant	lmo0033	lmo0033	NP_463566.1	endoglucanase	p.Lys483Glu		Yes	Yes	0	0	0	0	0	0	0	0	0	0	0	0	0	0	0	1	0	0	0	0	0	1
37086	A	G	SNV	MODERATE	missense_variant	lmo0033	lmo0033	NP_463566.1	endoglucanase	p.Ser491Gly		Yes	Yes	0	0	0	0	0	0	0	0	0	0	0	0	0	0	0	1	0	0	0	0	0	1
37185	A	G	SNV	MODERATE	missense_variant	lmo0033	lmo0033	NP_463566.1	endoglucanase	p.Asn524Asp		Yes	Yes	0	0	0	0	0	0	0	0	0	0	0	0	0	0	0	1	0	0	0	0	0	1
37249	A	C	SNV	MODERATE	missense_variant	lmo0033	lmo0033	NP_463566.1	endoglucanase	p.Lys545Thr		Yes	Yes	0	0	0	0	0	0	0	0	0	0	0	0	0	0	0	1	0	0	0	0	0	1
37257	A	G	SNV	MODERATE	missense_variant	lmo0033	lmo0033	NP_463566.1	endoglucanase	p.Ile548Val		Yes	Yes	0	0	0	0	0	0	0	0	0	0	0	0	0	0	0	1	0	0	0	0	0	1
37261	G	A	SNV	MODERATE	missense_variant	lmo0033	lmo0033	NP_463566.1	endoglucanase	p.Arg549Lys		Yes	Yes	0	0	0	0	0	0	0	0	0	0	0	0	0	0	0	1	0	0	0	0	0	1
37423	T	A	SNV	MODERATE	missense_variant	lmo0033	lmo0033	NP_463566.1	endoglucanase	p.Leu603Gln		Yes	Yes	0	0	0	0	0	0	0	0	0	0	0	0	0	0	0	1	0	0	0	0	0	1
37428	G	T	SNV	MODERATE	missense_variant	lmo0033	lmo0033	NP_463566.1	endoglucanase	p.Ala605Ser		Yes	Yes	0	0	0	0	0	0	0	0	0	0	0	0	0	0	0	1	0	0	0	0	0	1
37716	A	G	SNV	MODERATE	missense_variant	lmo0033	lmo0033	NP_463566.1	endoglucanase	p.Lys701Glu		Yes	Yes	0	0	0	0	0	0	0	0	0	0	0	0	0	0	0	1	0	0	0	0	0	1
37725	A	C	SNV	MODERATE	missense_variant	lmo0033	lmo0033	NP_463566.1	endoglucanase	p.Lys704Gln		Yes	Yes	0	0	0	0	0	0	0	0	0	0	0	0	0	0	0	1	0	0	0	0	0	1
38411	T	A	SNV	MODERATE	missense_variant	lmo0034	lmo0034	NP_463567.1	PTS cellbiose transporter subunit IIC	p.His127Gln		Yes	Yes	9	0	0	0	0	0	0	0	0	0	0	0	0	0	0	1	0	0	0	0	0	1
39545	A	G	SNV	MODERATE	missense_variant	lmo0035	lmo0035	NP_463568.1	glucosamine--fructose-6-phosphate aminotransferase	p.Gln54Arg		Yes	Yes	1	0	0	0	0	0	0	0	0	0	0	0	0	0	0	0	0	1	0	0	0	1
39919	A	G	SNV	MODERATE	missense_variant	lmo0035	lmo0035	NP_463568.1	glucosamine--fructose-6-phosphate aminotransferase	p.Asn179Asp		Yes	Yes	1	0	0	0	0	0	0	0	0	0	0	0	0	0	0	1	0	0	0	0	0	1
39961	G	A	SNV	MODERATE	missense_variant	lmo0035	lmo0035	NP_463568.1	glucosamine--fructose-6-phosphate aminotransferase	p.Ala193Thr		Yes	Yes	1	1	0	0	0	0	0	0	0	0	0	0	0	0	0	0	0	0	0	0	0	1
39962	C	A	SNV	MODERATE	missense_variant	lmo0035	lmo0035	NP_463568.1	glucosamine--fructose-6-phosphate aminotransferase	p.Ala193Glu		Yes	Yes	1	0	0	0	0	0	0	0	0	0	0	0	0	0	0	1	0	0	0	0	0	1
39973	G	A	SNV	MODERATE	missense_variant	lmo0035	lmo0035	NP_463568.1	glucosamine--fructose-6-phosphate aminotransferase	p.Glu197Lys		Yes	Yes	1	0	0	0	0	0	0	0	0	0	0	0	0	0	0	1	0	0	0	0	0	1
39995	G	A	SNV	MODERATE	missense_variant	lmo0035	lmo0035	NP_463568.1	glucosamine--fructose-6-phosphate aminotransferase	p.Arg204Lys		Yes	Yes	1	0	0	0	0	0	0	0	0	0	0	0	0	0	0	1	0	0	0	0	0	1
40192	G	A	SNV	MODERATE	missense_variant	lmo0035	lmo0035	NP_463568.1	glucosamine--fructose-6-phosphate aminotransferase	p.Glu270Lys		Yes	Yes	1	0	0	0	0	0	0	0	0	0	0	0	0	0	0	1	0	0	0	0	0	1
40199	C	A	SNV	MODERATE	missense_variant	lmo0035	lmo0035	NP_463568.1	glucosamine--fructose-6-phosphate aminotransferase	p.Ala272Asp		Yes	Yes	1	0	0	0	0	0	0	0	0	0	0	0	0	0	0	1	0	0	0	0	0	1
40216	G	A	SNV	MODERATE	missense_variant	lmo0035	lmo0035	NP_463568.1	glucosamine--fructose-6-phosphate aminotransferase	p.Val278Ile		Yes	Yes	1	0	0	0	0	0	0	0	0	0	0	0	0	0	0	1	0	0	0	0	0	1
40279	G	A	SNV	MODERATE	missense_variant	lmo0035	lmo0035	NP_463568.1	glucosamine--fructose-6-phosphate aminotransferase	p.Ala299Thr		Yes	Yes	1	0	0	0	0	0	0	0	0	0	0	0	0	0	0	1	0	0	0	0	0	1
40290	C	A	SNV	MODERATE	missense_variant	lmo0035	lmo0035	NP_463568.1	glucosamine--fructose-6-phosphate aminotransferase	p.Asp302Glu		Yes	Yes	1	0	0	0	0	0	0	0	0	0	0	0	0	0	0	1	0	0	0	0	0	1
40301	T	G	SNV	MODERATE	missense_variant	lmo0035	lmo0035	NP_463568.1	glucosamine--fructose-6-phosphate aminotransferase	p.Leu306Trp		Yes	Yes	1	0	0	0	0	0	0	0	0	0	0	0	0	0	0	1	0	0	0	0	0	1
44705	G	A	SNV	MODERATE	missense_variant	lmo0039	lmo0039	NP_463572.1	carbamate kinase	p.Glu142Lys		Yes	Yes	0	0	0	0	0	0	0	0	0	0	0	0	0	0	0	0	0	1	0	0	0	1
47220	G	A	SNV	MODERATE	missense_variant	lmo0041	lmo0041	NP_463574.1	hypothetical protein	p.Ser257Asn		Yes	Yes	3	0	0	0	0	0	0	0	0	0	0	0	0	0	0	1	0	0	0	0	0	1
47225	T	A	SNV	MODERATE	missense_variant	lmo0041	lmo0041	NP_463574.1	hypothetical protein	p.Phe259Ile		Yes	Yes	3	0	0	0	0	0	0	0	0	0	0	0	0	0	0	1	0	0	0	0	0	1
47226	T	A	SNV	MODERATE	missense_variant	lmo0041	lmo0041	NP_463574.1	hypothetical protein	p.Phe259Tyr		Yes	Yes	3	0	0	0	0	0	0	0	0	0	0	0	0	0	0	1	0	0	0	0	0	1
48086	C	A	SNV	MODERATE	missense_variant	lmo0043	lmo0043	NP_463576.1	arginine deiminase	p.Gln5Lys		Yes	Yes	0	0	0	0	0	0	0	0	0	0	0	0	0	0	0	1	0	0	0	0	0	1
48246	C	T	SNV	MODERATE	missense_variant	lmo0043	lmo0043	NP_463576.1	arginine deiminase	p.Ala58Val		Yes	Yes	0	0	0	0	0	0	0	0	0	0	0	0	0	0	0	1	0	0	0	0	0	1
48261	A	G	SNV	MODERATE	missense_variant	lmo0043	lmo0043	NP_463576.1	arginine deiminase	p.Asp63Gly		Yes	Yes	0	0	0	0	0	0	0	0	0	0	0	0	0	0	0	1	0	0	0	0	0	1
48315	A	C	SNV	MODERATE	missense_variant	lmo0043	lmo0043	NP_463576.1	arginine deiminase	p.Glu81Ala		Yes	Yes	0	0	0	0	0	0	0	0	0	0	0	0	0	0	0	1	0	0	0	0	0	1
48349	G	A	SNV	MODERATE	missense_variant	lmo0043	lmo0043	NP_463576.1	arginine deiminase	p.Met92Ile		Yes	Yes	0	0	0	0	0	0	0	0	0	0	0	0	0	0	0	1	0	0	0	0	0	1
48433	A	T	SNV	MODERATE	missense_variant	lmo0043	lmo0043	NP_463576.1	arginine deiminase	p.Arg120Ser		Yes	Yes	0	0	0	0	0	0	0	0	0	0	0	0	0	0	0	1	0	0	0	0	0	1
48597	G	A	SNV	MODERATE	missense_variant	lmo0043	lmo0043	NP_463576.1	arginine deiminase	p.Arg175Lys		Yes	Yes	0	0	0	0	0	0	0	0	0	0	0	0	0	0	0	1	0	0	0	0	0	1
48702	G	A	SNV	MODERATE	missense_variant	lmo0043	lmo0043	NP_463576.1	arginine deiminase	p.Gly210Glu		Yes	Yes	0	0	0	0	0	0	0	0	0	0	0	0	0	0	0	1	0	0	0	0	0	1
48744	A	C	SNV	MODERATE	missense_variant	lmo0043	lmo0043	NP_463576.1	arginine deiminase	p.Asn224Thr		Yes	Yes	0	0	0	0	0	0	0	0	0	0	0	0	0	0	0	1	0	0	0	0	0	1
48755	G	A	SNV	MODERATE	missense_variant	lmo0043	lmo0043	NP_463576.1	arginine deiminase	p.Val228Ile		Yes	Yes	0	0	0	0	0	0	0	0	0	0	0	0	0	0	0	1	0	0	0	0	0	1
48915	T	A	SNV	MODERATE	missense_variant	lmo0043	lmo0043	NP_463576.1	arginine deiminase	p.Phe281Tyr		Yes	Yes	0	0	0	0	0	0	0	0	0	0	0	0	0	0	0	1	0	0	0	0	0	1
49003	A	T	SNV	MODERATE	missense_variant	lmo0043	lmo0043	NP_463576.1	arginine deiminase	p.Glu310Asp		Yes	Yes	0	0	0	0	0	0	0	0	0	0	0	0	0	0	0	1	0	0	0	0	0	1
49025	C	A	SNV	MODERATE	missense_variant	lmo0043	lmo0043	NP_463576.1	arginine deiminase	p.Gln318Lys		Yes	Yes	0	0	0	0	0	0	0	0	0	0	0	0	0	0	0	1	0	0	0	0	0	1
49050	A	G	SNV	MODERATE	missense_variant	lmo0043	lmo0043	NP_463576.1	arginine deiminase	p.Asp326Gly		Yes	Yes	0	0	0	0	0	0	0	0	0	0	0	0	0	0	0	1	0	0	0	0	0	1
49051	T	G	SNV	MODERATE	missense_variant	lmo0043	lmo0043	NP_463576.1	arginine deiminase	p.Asp326Glu		Yes	Yes	0	0	0	0	0	0	0	0	0	0	0	0	0	0	0	1	0	0	0	0	0	1
49061	A	G	SNV	MODERATE	missense_variant	lmo0043	lmo0043	NP_463576.1	arginine deiminase	p.Ile330Val		Yes	Yes	0	0	0	0	0	0	0	0	0	0	0	0	0	0	0	1	0	0	0	0	0	1
49138	A	T	SNV	MODERATE	missense_variant	lmo0043	lmo0043	NP_463576.1	arginine deiminase	p.Leu355Phe		Yes	Yes	0	0	0	0	0	0	0	0	0	0	0	0	0	0	0	1	0	0	0	0	0	1
49286	G	T	SNV	MODERATE	missense_variant	lmo0043	lmo0043	NP_463576.1	arginine deiminase	p.Val405Phe		Yes	Yes	0	0	0	0	0	0	0	0	0	0	0	0	0	0	0	1	0	0	0	0	0	1
49287	T	C	SNV	MODERATE	missense_variant	lmo0043	lmo0043	NP_463576.1	arginine deiminase	p.Val405Ala		Yes	Yes	0	0	0	0	0	0	0	0	0	0	0	0	0	0	0	1	0	0	0	0	0	1
50934	A	G	SNV	MODERATE	missense_variant	lmo0047	lmo0047	NP_463580.1	hypothetical protein	p.Met10Val		Yes	Yes	0	0	0	0	0	0	0	0	0	0	0	0	0	0	0	1	0	0	0	0	0	1
50937	A	G	SNV	MODERATE	missense_variant	lmo0047	lmo0047	NP_463580.1	hypothetical protein	p.Thr11Ala		Yes	Yes	0	0	0	0	0	0	0	0	0	0	0	0	0	0	0	1	0	0	0	0	0	1
51004	A	G	SNV	MODERATE	missense_variant	lmo0047	lmo0047	NP_463580.1	hypothetical protein	p.Asn33Ser		Yes	Yes	0	0	0	0	0	0	0	0	0	0	0	0	0	0	0	1	0	0	0	0	0	1
51228	A	G	SNV	MODERATE	missense_variant	lmo0047	lmo0047	NP_463580.1	hypothetical protein	p.Asn108Asp		Yes	Yes	0	0	0	0	0	0	0	0	0	0	0	0	0	0	0	1	0	0	0	0	0	1
51315	C	A	SNV	MODERATE	missense_variant	lmo0047	lmo0047	NP_463580.1	hypothetical protein	p.Leu137Ile		Yes	Yes	0	0	0	0	0	0	0	0	0	0	0	0	0	0	0	1	0	0	0	0	0	1
51318	A	G	SNV	MODERATE	missense_variant	lmo0047	lmo0047	NP_463580.1	hypothetical protein	p.Ser138Gly		Yes	Yes	0	0	0	0	0	0	0	0	0	0	0	0	0	0	0	1	0	0	0	0	0	1
51319	G	A	SNV	MODERATE	missense_variant	lmo0047	lmo0047	NP_463580.1	hypothetical protein	p.Ser138Asn		Yes	Yes	0	0	0	0	0	0	0	0	0	0	0	0	0	0	0	1	0	0	0	0	0	1
51324	G	A	SNV	MODERATE	missense_variant	lmo0047	lmo0047	NP_463580.1	hypothetical protein	p.Asp140Asn		Yes	Yes	0	0	0	0	0	0	0	0	0	0	0	0	0	0	0	1	0	0	0	0	0	1
51336	T	A	SNV	MODERATE	missense_variant	lmo0047	lmo0047	NP_463580.1	hypothetical protein	p.Ser144Thr		Yes	Yes	0	0	0	0	0	0	0	0	0	0	0	0	0	0	0	1	0	0	0	0	0	1
51375	G	T	SNV	MODERATE	missense_variant	lmo0047	lmo0047	NP_463580.1	hypothetical protein	p.Ala157Ser		Yes	Yes	0	0	0	0	0	0	0	0	0	0	0	0	0	0	0	1	0	0	0	0	0	1
51863	G	A	SNV	MODERATE	missense_variant	lmo0048	lmo0048	NP_463581.1	sensor histidine kinase AgrB	p.Gly30Asp		Yes	No	0	1	0	0	0	0	0	0	0	0	0	0	0	0	0	0	0	0	0	0	0	1
52093	A	G	SNV	MODERATE	missense_variant	lmo0048	lmo0048	NP_463581.1	sensor histidine kinase AgrB	p.Ile107Val		Yes	Yes	0	0	0	0	0	0	0	0	0	0	0	0	0	0	0	1	0	0	0	0	0	1
52130	G	C	SNV	MODERATE	missense_variant	lmo0048	lmo0048	NP_463581.1	sensor histidine kinase AgrB	p.Gly119Ala		Yes	Yes	0	0	0	0	0	0	0	0	0	0	0	0	0	0	0	1	0	0	0	0	0	1
52300	G	A	SNV	MODERATE	missense_variant	lmo0048	lmo0048	NP_463581.1	sensor histidine kinase AgrB	p.Val176Ile		Yes	No	0	0	0	0	0	0	0	0	0	0	0	0	0	0	0	1	0	0	0	0	0	1
52355	A	G	SNV	MODERATE	missense_variant	lmo0048	lmo0048	NP_463581.1	sensor histidine kinase AgrB	p.Lys194Arg		Yes	Yes	0	0	0	0	0	0	0	0	0	0	0	0	0	0	0	1	0	0	0	0	0	1
52640	T	C	SNV	MODERATE	missense_variant	lmo0050	lmo0050	NP_463583.1	histidine kinase	p.Ile4Thr		Yes	No	0	0	0	0	0	0	0	0	0	0	0	0	0	0	0	1	0	0	0	0	0	1
52700	A	G	SNV	MODERATE	missense_variant	lmo0050	lmo0050	NP_463583.1	histidine kinase	p.Lys24Arg		Yes	Yes	0	0	0	0	0	0	0	0	0	0	0	0	0	0	0	1	0	0	0	0	0	1
52801	A	C	SNV	MODERATE	missense_variant	lmo0050	lmo0050	NP_463583.1	histidine kinase	p.Ile58Leu		Yes	Yes	0	0	0	0	0	0	0	0	0	0	0	0	0	0	0	1	0	0	0	0	0	1
52803	T	G	SNV	MODERATE	missense_variant	lmo0050	lmo0050	NP_463583.1	histidine kinase	p.Ile58Met		Yes	Yes	0	0	0	0	0	0	0	0	0	0	0	0	0	0	0	1	0	0	0	0	0	1
52840	G	T	SNV	MODERATE	missense_variant	lmo0050	lmo0050	NP_463583.1	histidine kinase	p.Val71Leu		Yes	Yes	0	0	0	0	0	0	0	0	0	0	0	0	0	0	0	1	0	0	0	0	0	1
52843	G	A	SNV	MODERATE	missense_variant	lmo0050	lmo0050	NP_463583.1	histidine kinase	p.Val72Ile		Yes	Yes	0	0	0	0	0	0	0	0	0	0	0	0	0	0	0	1	0	0	0	0	0	1
52853	C	G	SNV	MODERATE	missense_variant	lmo0050	lmo0050	NP_463583.1	histidine kinase	p.Ala75Gly		Yes	Yes	0	0	0	0	0	0	0	0	0	0	0	0	0	0	0	1	0	0	0	0	0	1
52947	G	T	SNV	MODERATE	missense_variant	lmo0050	lmo0050	NP_463583.1	histidine kinase	p.Glu106Asp		Yes	Yes	0	0	0	0	0	0	0	0	0	0	0	0	0	0	0	1	0	0	0	0	0	1
52965	A	T	SNV	MODERATE	missense_variant	lmo0050	lmo0050	NP_463583.1	histidine kinase	p.Leu112Phe		Yes	Yes	0	0	0	0	0	0	0	0	0	0	0	0	0	0	0	1	0	0	0	0	0	1
52975	A	G	SNV	MODERATE	missense_variant	lmo0050	lmo0050	NP_463583.1	histidine kinase	p.Ile116Val		Yes	Yes	0	0	0	0	0	0	0	0	0	0	0	0	0	0	0	1	0	0	0	0	0	1
52996	G	A	SNV	MODERATE	missense_variant	lmo0050	lmo0050	NP_463583.1	histidine kinase	p.Ala123Thr		Yes	Yes	0	0	0	0	0	0	0	0	0	0	0	0	0	0	0	1	0	0	0	0	0	1
53011	T	C	SNV	MODERATE	missense_variant	lmo0050	lmo0050	NP_463583.1	histidine kinase	p.Phe128Leu		Yes	Yes	0	0	0	0	0	0	0	0	0	0	0	0	0	0	0	1	0	0	0	0	0	1
53034	G	T	SNV	MODERATE	missense_variant	lmo0050	lmo0050	NP_463583.1	histidine kinase	p.Leu135Phe		Yes	Yes	0	0	0	0	0	0	0	0	0	0	0	0	0	0	0	1	0	0	0	0	0	1
53036	T	C	SNV	MODERATE	missense_variant	lmo0050	lmo0050	NP_463583.1	histidine kinase	p.Ile136Thr		Yes	Yes	0	0	0	0	0	0	0	0	0	0	0	0	0	0	0	1	0	0	0	0	0	1
53047	A	G	SNV	MODERATE	missense_variant	lmo0050	lmo0050	NP_463583.1	histidine kinase	p.Asn140Asp		Yes	Yes	0	0	0	0	0	0	0	0	0	0	0	0	0	0	0	1	0	0	0	0	0	1
53053	T	A	SNV	MODERATE	missense_variant	lmo0050	lmo0050	NP_463583.1	histidine kinase	p.Ser142Thr		Yes	Yes	0	0	0	0	0	0	0	0	0	0	0	0	0	0	0	1	0	0	0	0	0	1
53062	G	A	SNV	MODERATE	missense_variant	lmo0050	lmo0050	NP_463583.1	histidine kinase	p.Val145Ile		Yes	Yes	0	0	0	0	0	0	0	0	0	0	0	0	0	0	0	1	0	0	0	0	0	1
53890	G	A	SNV	MODERATE	missense_variant	lmo0050	lmo0050	NP_463583.1	histidine kinase	p.Asp421Asn		Yes	Yes	0	0	0	0	0	0	0	0	0	0	0	0	0	0	0	1	0	0	0	0	0	1
54292	T	A	SNV	MODERATE	missense_variant	lmo0051	lmo0051	NP_463584.1	response regulator	p.Leu117Met		Yes	Yes	0	0	0	0	0	0	0	0	0	0	0	0	0	0	0	1	0	0	0	0	0	1
54313	G	T	SNV	MODERATE	missense_variant	lmo0051	lmo0051	NP_463584.1	response regulator	p.Ala124Ser		Yes	Yes	0	0	0	0	0	0	0	0	0	0	0	0	0	0	0	1	0	0	0	0	0	1
60157	C	A	SNV	MODERATE	missense_variant	purA	lmo0055	NP_463588.1	adenylosuccinate synthetase	p.His421Asn		Yes	Yes	0	0	0	0	0	0	0	0	0	0	0	1	0	0	0	0	0	0	0	0	0	1
60619	A	T	SNV	MODERATE	missense_variant	lmo0056	lmo0056	NP_463589.1	heat shock protein	p.Glu38Asp		Yes	Yes	0	0	0	0	0	0	0	0	0	0	0	0	0	0	0	1	0	0	0	0	0	1
60655	G	T	SNV	MODERATE	missense_variant	lmo0056	lmo0056	NP_463589.1	heat shock protein	p.Met50Ile		Yes	Yes	0	0	0	0	0	0	0	0	0	0	0	0	0	0	0	1	0	0	0	0	0	1
60667	T	G	SNV	MODERATE	missense_variant	lmo0056	lmo0056	NP_463589.1	heat shock protein	p.Asp54Glu		Yes	Yes	0	0	0	0	0	0	0	0	0	0	0	0	0	0	0	1	0	0	0	0	0	1
61071	A	G	SNV	MODERATE	missense_variant	lmo0057	lmo0057	NP_463590.1	hypothetical protein	p.Thr42Ala		Yes	Yes	0	0	0	0	0	0	0	0	0	0	0	0	0	0	0	1	0	0	0	0	0	1
61117	A	C	SNV	MODERATE	missense_variant	lmo0057	lmo0057	NP_463590.1	hypothetical protein	p.Asn57Thr		Yes	Yes	0	0	0	0	0	0	0	0	0	0	0	0	0	0	0	1	0	0	0	0	0	1
61118	C	G	SNV	MODERATE	missense_variant	lmo0057	lmo0057	NP_463590.1	hypothetical protein	p.Asn57Lys		Yes	Yes	0	0	0	0	0	0	0	0	0	0	0	0	0	0	0	1	0	0	0	0	0	1
61131	C	A	SNV	MODERATE	missense_variant	lmo0057	lmo0057	NP_463590.1	hypothetical protein	p.Gln62Lys		Yes	Yes	0	0	0	0	0	0	0	0	0	0	0	0	0	0	0	1	0	0	0	0	0	1
61563	A	G	SNV	MODERATE	missense_variant	lmo0057	lmo0057	NP_463590.1	hypothetical protein	p.Thr206Ala		Yes	Yes	0	0	0	0	0	0	0	0	0	0	0	0	0	0	0	1	0	0	0	0	0	1
61584	A	G	SNV	MODERATE	missense_variant	lmo0057	lmo0057	NP_463590.1	hypothetical protein	p.Thr213Ala		Yes	Yes	0	0	0	0	0	0	0	0	0	0	0	0	0	0	0	1	0	0	0	0	0	1
61616	T	A	SNV	MODERATE	missense_variant	lmo0057	lmo0057	NP_463590.1	hypothetical protein	p.Asp223Glu		Yes	Yes	0	0	0	0	0	0	0	0	0	0	0	0	0	0	0	1	0	0	0	0	0	1
61647	C	G	SNV	MODERATE	missense_variant	lmo0057	lmo0057	NP_463590.1	hypothetical protein	p.Leu234Val		Yes	Yes	0	0	0	0	0	0	0	0	0	0	0	0	0	0	0	1	0	0	0	0	0	1
61653	C	A	SNV	MODERATE	missense_variant	lmo0057	lmo0057	NP_463590.1	hypothetical protein	p.Gln236Lys		Yes	Yes	0	0	0	0	0	0	0	0	0	0	0	0	0	0	0	1	0	0	0	0	0	1
61656	A	C	SNV	MODERATE	missense_variant	lmo0057	lmo0057	NP_463590.1	hypothetical protein	p.Lys237Gln		Yes	Yes	0	0	0	0	0	0	0	0	0	0	0	0	0	0	0	1	0	0	0	0	0	1
61666	A	C	SNV	MODERATE	missense_variant	lmo0057	lmo0057	NP_463590.1	hypothetical protein	p.Glu240Ala		Yes	Yes	0	0	0	0	0	0	0	0	0	0	0	0	0	0	0	1	0	0	0	0	0	1
61719	C	T	SNV	MODERATE	missense_variant	lmo0057	lmo0057	NP_463590.1	hypothetical protein	p.Pro258Ser		Yes	Yes	0	0	0	0	0	0	0	0	0	0	0	0	0	0	0	1	0	0	0	0	0	1
61731	G	A	SNV	MODERATE	missense_variant	lmo0057	lmo0057	NP_463590.1	hypothetical protein	p.Glu262Lys		Yes	Yes	0	0	0	0	0	0	0	0	0	0	0	0	0	0	0	1	0	0	0	0	0	1
61754	A	T	SNV	MODERATE	missense_variant	lmo0057	lmo0057	NP_463590.1	hypothetical protein	p.Lys269Asn		Yes	Yes	0	0	0	0	0	0	0	0	0	0	0	0	0	0	0	1	0	0	0	0	0	1
61789	T	C	SNV	MODERATE	missense_variant	lmo0057	lmo0057	NP_463590.1	hypothetical protein	p.Met281Thr		Yes	Yes	0	0	0	0	0	0	0	0	0	0	0	0	0	0	0	1	0	0	0	0	0	1
61845	T	A	SNV	MODERATE	missense_variant	lmo0057	lmo0057	NP_463590.1	hypothetical protein	p.Leu300Ile		Yes	Yes	0	0	0	0	0	0	0	0	0	0	0	0	0	0	0	1	0	0	0	0	0	1
61891	G	A	SNV	MODERATE	missense_variant	lmo0057	lmo0057	NP_463590.1	hypothetical protein	p.Ser315Asn		Yes	Yes	0	0	0	0	0	0	0	0	0	0	0	0	0	0	0	1	0	0	0	0	0	1
61922	T	G	SNV	MODERATE	missense_variant	lmo0057	lmo0057	NP_463590.1	hypothetical protein	p.Asp325Glu		Yes	Yes	0	0	0	0	0	0	0	0	0	0	0	0	0	0	0	1	0	0	0	0	0	1
62064	A	C	SNV	MODERATE	missense_variant	lmo0057	lmo0057	NP_463590.1	hypothetical protein	p.Ile373Leu		Yes	Yes	0	0	0	0	0	0	0	0	0	0	0	0	0	0	0	1	0	0	0	0	0	1
62088	A	C	SNV	MODERATE	missense_variant	lmo0057	lmo0057	NP_463590.1	hypothetical protein	p.Ile381Leu		Yes	Yes	0	0	0	0	0	0	0	0	0	0	0	0	0	0	0	1	0	0	0	0	0	1
62106	T	G	SNV	MODERATE	missense_variant	lmo0057	lmo0057	NP_463590.1	hypothetical protein	p.Ser387Ala		Yes	Yes	0	0	0	0	0	0	0	0	0	0	0	0	0	0	0	1	0	0	0	0	0	1
62225	A	T	SNV	MODERATE	missense_variant	lmo0057	lmo0057	NP_463590.1	hypothetical protein	p.Glu426Asp		Yes	Yes	0	0	0	0	0	0	0	0	0	0	0	0	0	0	0	1	0	0	0	0	0	1
62227	G	A	SNV	MODERATE	missense_variant	lmo0057	lmo0057	NP_463590.1	hypothetical protein	p.Gly427Asp		Yes	Yes	0	0	0	0	0	0	0	0	0	0	0	0	0	0	0	1	0	0	0	0	0	1
62242	C	A	SNV	MODERATE	missense_variant	lmo0057	lmo0057	NP_463590.1	hypothetical protein	p.Thr432Asn		Yes	Yes	0	0	0	0	0	0	0	0	0	0	0	0	0	0	0	1	0	0	0	0	0	1
62263	C	T	SNV	MODERATE	missense_variant	lmo0057	lmo0057	NP_463590.1	hypothetical protein	p.Thr439Ile		Yes	Yes	0	0	0	0	0	0	0	0	0	0	0	0	0	0	0	1	0	0	0	0	0	1
62341	A	C	SNV	MODERATE	missense_variant	lmo0057	lmo0057	NP_463590.1	hypothetical protein	p.Glu465Ala		Yes	Yes	0	0	0	0	0	0	0	0	0	0	0	0	0	0	0	1	0	0	0	0	0	1
62355	C	A	SNV	MODERATE	missense_variant	lmo0057	lmo0057	NP_463590.1	hypothetical protein	p.Pro470Thr		Yes	Yes	0	0	0	0	0	0	0	0	0	0	0	0	0	0	0	1	0	0	0	0	0	1
62356	C	T	SNV	MODERATE	missense_variant	lmo0057	lmo0057	NP_463590.1	hypothetical protein	p.Pro470Leu		Yes	Yes	0	0	0	0	0	0	0	0	0	0	0	0	0	0	0	1	0	0	0	0	0	1
62412	T	A	SNV	MODERATE	missense_variant	lmo0057	lmo0057	NP_463590.1	hypothetical protein	p.Leu489Met		Yes	Yes	0	0	0	0	0	0	0	0	0	0	0	0	0	0	0	1	0	0	0	0	0	1
62425	G	A	SNV	MODERATE	missense_variant	lmo0057	lmo0057	NP_463590.1	hypothetical protein	p.Ser493Asn		Yes	Yes	0	0	0	0	0	0	0	0	0	0	0	0	0	0	0	1	0	0	0	0	0	1
62433	C	A	SNV	MODERATE	missense_variant	lmo0057	lmo0057	NP_463590.1	hypothetical protein	p.Pro496Thr		Yes	Yes	0	0	0	0	0	0	0	0	0	0	0	0	0	0	0	1	0	0	0	0	0	1
62437	A	G	SNV	MODERATE	missense_variant	lmo0057	lmo0057	NP_463590.1	hypothetical protein	p.Glu497Gly		Yes	Yes	0	0	0	0	0	0	0	0	0	0	0	0	0	0	0	1	0	0	0	0	0	1
62438	G	T	SNV	MODERATE	missense_variant	lmo0057	lmo0057	NP_463590.1	hypothetical protein	p.Glu497Asp		Yes	Yes	0	0	0	0	0	0	0	0	0	0	0	0	0	0	0	1	0	0	0	0	0	1
62481	A	C	SNV	MODERATE	missense_variant	lmo0057	lmo0057	NP_463590.1	hypothetical protein	p.Ser512Arg		Yes	Yes	0	0	0	0	0	0	0	0	0	0	0	0	0	0	0	1	0	0	0	0	0	1
62482	G	A	SNV	MODERATE	missense_variant	lmo0057	lmo0057	NP_463590.1	hypothetical protein	p.Ser512Asn		Yes	Yes	0	0	0	0	0	0	0	0	0	0	0	0	0	0	0	1	0	0	0	0	0	1
62488	A	C	SNV	MODERATE	missense_variant	lmo0057	lmo0057	NP_463590.1	hypothetical protein	p.Gln514Pro		Yes	Yes	0	0	0	0	0	0	0	0	0	0	0	0	0	0	0	1	0	0	0	0	0	1
62505	C	G	SNV	MODERATE	missense_variant	lmo0057	lmo0057	NP_463590.1	hypothetical protein	p.Pro520Ala		Yes	Yes	0	0	0	0	0	0	0	0	0	0	0	0	0	0	0	1	0	0	0	0	0	1
62508	G	A	SNV	MODERATE	missense_variant	lmo0057	lmo0057	NP_463590.1	hypothetical protein	p.Ala521Thr		Yes	Yes	0	0	0	0	0	0	0	0	0	0	0	0	0	0	0	1	0	0	0	0	0	1
62509	C	T	SNV	MODERATE	missense_variant	lmo0057	lmo0057	NP_463590.1	hypothetical protein	p.Ala521Val		Yes	Yes	0	0	0	0	0	0	0	0	0	0	0	0	0	0	0	1	0	0	0	0	0	1
62513	G	T	SNV	MODERATE	missense_variant	lmo0057	lmo0057	NP_463590.1	hypothetical protein	p.Glu522Asp		Yes	Yes	0	0	0	0	0	0	0	0	0	0	0	0	0	0	0	1	0	0	0	0	0	1
62530	A	G	SNV	MODERATE	missense_variant	lmo0057	lmo0057	NP_463590.1	hypothetical protein	p.Lys528Arg		Yes	Yes	0	0	0	0	0	0	0	0	0	0	0	0	0	0	0	1	0	0	0	0	0	1
62551	T	C	SNV	MODERATE	missense_variant	lmo0057	lmo0057	NP_463590.1	hypothetical protein	p.Val535Ala		Yes	Yes	0	0	0	0	0	0	0	0	0	0	0	0	0	0	0	1	0	0	0	0	0	1
62565	A	G	SNV	MODERATE	missense_variant	lmo0057	lmo0057	NP_463590.1	hypothetical protein	p.Ile540Val		Yes	Yes	0	0	0	0	0	0	0	0	0	0	0	0	0	0	0	1	0	0	0	0	0	1
62584	A	G	SNV	MODERATE	missense_variant	lmo0057	lmo0057	NP_463590.1	hypothetical protein	p.Asn546Ser		Yes	Yes	0	0	0	0	0	0	0	0	0	0	0	0	0	0	0	1	0	0	0	0	0	1
62622	G	C	SNV	MODERATE	missense_variant	lmo0057	lmo0057	NP_463590.1	hypothetical protein	p.Glu559Gln		Yes	Yes	0	0	0	0	0	0	0	0	0	0	0	0	0	0	0	1	0	0	0	0	0	1
62634	A	G	SNV	MODERATE	missense_variant	lmo0057	lmo0057	NP_463590.1	hypothetical protein	p.Ile563Val		Yes	Yes	0	0	0	0	0	0	0	0	0	0	0	0	0	0	0	1	0	0	0	0	0	1
62640	T	A	SNV	MODERATE	missense_variant	lmo0057	lmo0057	NP_463590.1	hypothetical protein	p.Ser565Thr		Yes	Yes	0	0	0	0	0	0	0	0	0	0	0	0	0	0	0	1	0	0	0	0	0	1
62644	A	G	SNV	MODERATE	missense_variant	lmo0057	lmo0057	NP_463590.1	hypothetical protein	p.Glu566Gly		Yes	Yes	0	0	0	0	0	0	0	0	0	0	0	0	0	0	0	1	0	0	0	0	0	1
62676	A	G	SNV	MODERATE	missense_variant	lmo0057	lmo0057	NP_463590.1	hypothetical protein	p.Ile577Val		Yes	Yes	0	0	0	0	0	0	0	0	0	0	0	0	0	0	0	1	0	0	0	0	0	1
62718	A	T	SNV	MODERATE	missense_variant	lmo0057	lmo0057	NP_463590.1	hypothetical protein	p.Thr591Ser		Yes	Yes	0	0	0	0	0	0	0	0	0	0	0	0	0	0	0	1	0	0	0	0	0	1
62738	G	T	SNV	MODERATE	missense_variant	lmo0057	lmo0057	NP_463590.1	hypothetical protein	p.Lys597Asn		Yes	Yes	0	0	0	0	0	0	0	0	0	0	0	0	0	0	0	1	0	0	0	0	0	1
62833	G	C	SNV	MODERATE	missense_variant	lmo0057	lmo0057	NP_463590.1	hypothetical protein	p.Gly629Ala		Yes	Yes	0	0	0	0	0	0	0	0	0	0	0	0	0	0	0	1	0	0	0	0	0	1
62853	A	G	SNV	MODERATE	missense_variant	lmo0057	lmo0057	NP_463590.1	hypothetical protein	p.Asn636Asp		Yes	Yes	0	0	0	0	0	0	0	0	0	0	0	0	0	0	0	1	0	0	0	0	0	1
62886	G	C	SNV	MODERATE	missense_variant	lmo0057	lmo0057	NP_463590.1	hypothetical protein	p.Ala647Pro		Yes	Yes	0	0	0	0	0	0	0	0	0	0	0	0	0	0	0	1	0	0	0	0	0	1
62922	G	A	SNV	MODERATE	missense_variant	lmo0057	lmo0057	NP_463590.1	hypothetical protein	p.Val659Met		Yes	Yes	0	0	0	0	0	0	0	0	0	0	0	0	0	0	0	1	0	0	0	0	0	1
63019	A	G	SNV	MODERATE	missense_variant	lmo0057	lmo0057	NP_463590.1	hypothetical protein	p.Asn691Ser		Yes	Yes	0	0	0	0	0	0	0	0	0	0	0	0	0	0	0	1	0	0	0	0	0	1
63021	A	G	SNV	MODERATE	missense_variant	lmo0057	lmo0057	NP_463590.1	hypothetical protein	p.Thr692Ala		Yes	Yes	0	0	0	0	0	0	0	0	0	0	0	0	0	0	0	1	0	0	0	0	0	1
63040	C	A	SNV	MODERATE	missense_variant	lmo0057	lmo0057	NP_463590.1	hypothetical protein	p.Ser698Tyr		Yes	Yes	0	0	0	0	0	0	0	0	0	0	0	0	0	0	0	1	0	0	0	0	0	1
63070	A	C	SNV	MODERATE	missense_variant	lmo0057	lmo0057	NP_463590.1	hypothetical protein	p.Asn708Thr		Yes	Yes	0	0	0	0	0	0	0	0	0	0	0	0	0	0	0	1	0	0	0	0	0	1
63122	G	T	SNV	MODERATE	missense_variant	lmo0057	lmo0057	NP_463590.1	hypothetical protein	p.Leu725Phe		Yes	Yes	0	0	0	0	0	0	0	0	0	0	0	0	0	0	0	1	0	0	0	0	0	1
63149	A	T	SNV	MODERATE	missense_variant	lmo0057	lmo0057	NP_463590.1	hypothetical protein	p.Glu734Asp		Yes	Yes	0	0	0	0	0	0	0	0	0	0	0	0	0	0	0	1	0	0	0	0	0	1
63243	C	A	SNV	MODERATE	missense_variant	lmo0057	lmo0057	NP_463590.1	hypothetical protein	p.Leu766Ile		Yes	Yes	0	0	0	0	0	0	0	0	0	0	0	0	0	0	0	1	0	0	0	0	0	1
63252	G	A	SNV	MODERATE	missense_variant	lmo0057	lmo0057	NP_463590.1	hypothetical protein	p.Glu769Lys		Yes	Yes	0	0	0	0	0	0	0	0	0	0	0	0	0	0	0	1	0	0	0	0	0	1
63312	A	C	SNV	MODERATE	missense_variant	lmo0057	lmo0057	NP_463590.1	hypothetical protein	p.Lys789Gln		Yes	Yes	0	0	0	0	0	0	0	0	0	0	0	0	0	0	0	1	0	0	0	0	0	1
63397	A	G	SNV	MODERATE	missense_variant	lmo0057	lmo0057	NP_463590.1	hypothetical protein	p.Asp817Gly		Yes	Yes	0	0	0	0	0	0	0	0	0	0	0	1	0	0	0	0	0	0	0	0	0	1
63459	G	A	SNV	MODERATE	missense_variant	lmo0057	lmo0057	NP_463590.1	hypothetical protein	p.Glu838Lys		Yes	Yes	0	0	0	0	0	0	0	0	0	0	0	0	0	0	0	1	0	0	0	0	0	1
63546	G	T	SNV	MODERATE	missense_variant	lmo0057	lmo0057	NP_463590.1	hypothetical protein	p.Val867Phe		Yes	Yes	0	0	0	0	0	0	0	0	0	0	0	1	0	0	0	0	0	0	0	0	0	1
63658	A	C	SNV	MODERATE	missense_variant	lmo0057	lmo0057	NP_463590.1	hypothetical protein	p.Glu904Ala		Yes	No	0	0	0	0	0	0	0	0	0	0	0	0	0	0	0	1	0	0	0	0	0	1
63711	G	A	SNV	MODERATE	missense_variant	lmo0057	lmo0057	NP_463590.1	hypothetical protein	p.Ala922Thr		Yes	Yes	0	0	0	0	0	0	0	0	0	0	0	0	0	0	0	1	0	0	0	0	0	1
63741	A	G	SNV	MODERATE	missense_variant	lmo0057	lmo0057	NP_463590.1	hypothetical protein	p.Ile932Val		Yes	Yes	0	0	0	0	0	0	0	0	0	0	0	0	0	0	0	1	0	0	0	0	0	1
63753	A	G	SNV	MODERATE	missense_variant	lmo0057	lmo0057	NP_463590.1	hypothetical protein	p.Ile936Val		Yes	Yes	0	0	0	0	0	0	0	0	0	0	0	0	0	0	0	1	0	0	0	0	0	1
63828	A	G	SNV	MODERATE	missense_variant	lmo0057	lmo0057	NP_463590.1	hypothetical protein	p.Thr961Ala		Yes	Yes	0	0	0	0	0	0	0	0	0	0	0	0	0	0	0	1	0	0	0	0	0	1
63864	T	C	SNV	MODERATE	missense_variant	lmo0057	lmo0057	NP_463590.1	hypothetical protein	p.Phe973Leu		Yes	Yes	0	0	0	0	0	0	0	0	0	0	0	0	0	0	0	1	0	0	0	0	0	1
63885	A	C	SNV	MODERATE	missense_variant	lmo0057	lmo0057	NP_463590.1	hypothetical protein	p.Ile980Leu		Yes	Yes	0	0	0	0	0	0	0	0	0	0	0	0	0	0	0	1	0	0	0	0	0	1
63993	T	A	SNV	MODERATE	missense_variant	lmo0057	lmo0057	NP_463590.1	hypothetical protein	p.Tyr1016Asn		Yes	Yes	0	0	0	0	0	0	0	0	0	0	0	0	0	0	0	1	0	0	0	0	0	1
64137	G	A	SNV	MODERATE	missense_variant	lmo0057	lmo0057	NP_463590.1	hypothetical protein	p.Asp1064Asn		Yes	Yes	0	0	0	0	0	0	0	0	0	0	0	0	0	0	0	1	0	0	0	0	0	1
64168	C	G	SNV	MODERATE	missense_variant	lmo0058	lmo0058	NP_463591.1	hypothetical protein	p.Leu9Val		Yes	Yes	0	0	0	0	0	0	0	0	0	0	0	0	0	0	0	1	0	0	0	0	0	1
64171	A	T	SNV	MODERATE	missense_variant	lmo0058	lmo0058	NP_463591.1	hypothetical protein	p.Met10Leu		Yes	Yes	0	0	0	0	0	0	0	0	0	0	0	0	0	0	0	1	0	0	0	0	0	1
64173	G	A	SNV	MODERATE	missense_variant	lmo0058	lmo0058	NP_463591.1	hypothetical protein	p.Met10Ile		Yes	Yes	0	0	0	0	0	0	0	0	0	0	0	0	0	0	0	1	0	0	0	0	0	1
64230	A	C	SNV	MODERATE	missense_variant	lmo0058	lmo0058	NP_463591.1	hypothetical protein	p.Leu29Phe		Yes	Yes	0	0	0	0	0	0	0	0	0	0	0	0	0	0	0	1	0	0	0	0	0	1
64381	G	C	SNV	MODERATE	missense_variant	lmo0058	lmo0058	NP_463591.1	hypothetical protein	p.Glu80Gln		Yes	Yes	0	0	0	0	0	0	0	0	0	0	0	0	0	0	0	1	0	0	0	0	0	1
64462	A	G	SNV	MODERATE	missense_variant	lmo0058	lmo0058	NP_463591.1	hypothetical protein	p.Lys107Glu		Yes	Yes	0	0	0	0	0	0	0	0	0	0	0	0	0	0	0	1	0	0	0	0	0	1
64475	A	C	SNV	MODERATE	missense_variant	lmo0058	lmo0058	NP_463591.1	hypothetical protein	p.Glu111Ala		Yes	Yes	0	0	0	0	0	0	0	0	0	0	0	0	0	0	0	1	0	0	0	0	0	1
64492	G	A	SNV	MODERATE	missense_variant	lmo0058	lmo0058	NP_463591.1	hypothetical protein	p.Glu117Lys		Yes	Yes	0	0	0	0	0	0	0	0	0	0	0	0	0	0	0	1	0	0	0	0	0	1
64501	A	G	SNV	MODERATE	missense_variant	lmo0058	lmo0058	NP_463591.1	hypothetical protein	p.Thr120Ala		Yes	Yes	0	0	0	0	0	0	0	0	0	0	0	0	0	0	0	1	0	0	0	0	0	1
64514	A	C	SNV	MODERATE	missense_variant	lmo0058	lmo0058	NP_463591.1	hypothetical protein	p.Asn124Thr		Yes	Yes	0	0	0	0	0	0	0	0	0	0	0	0	0	0	0	1	0	0	0	0	0	1
64534	A	G	SNV	MODERATE	missense_variant	lmo0058	lmo0058	NP_463591.1	hypothetical protein	p.Thr131Ala		Yes	Yes	0	0	0	0	0	0	0	0	0	0	0	0	0	0	0	1	0	0	0	0	0	1
64535	C	T	SNV	MODERATE	missense_variant	lmo0058	lmo0058	NP_463591.1	hypothetical protein	p.Thr131Met		Yes	Yes	0	0	0	0	0	0	0	0	0	0	0	0	0	0	0	1	0	0	0	0	0	1
64546	G	A	SNV	MODERATE	missense_variant	lmo0058	lmo0058	NP_463591.1	hypothetical protein	p.Val135Ile		Yes	Yes	0	0	0	0	0	0	0	0	0	0	0	0	0	0	0	1	0	0	0	0	0	1
65002	A	G	SNV	MODERATE	missense_variant	lmo0060	lmo0060	NP_463593.1	hypothetical protein	p.Asp18Gly		Yes	Yes	0	0	0	0	0	0	0	0	0	0	0	0	0	0	0	0	0	1	0	0	0	1
65271	C	A	SNV	MODERATE	missense_variant	lmo0060	lmo0060	NP_463593.1	hypothetical protein	p.Pro108Thr		Yes	Yes	0	0	0	0	0	0	0	0	0	0	0	0	0	0	0	1	0	0	0	0	0	1
65500	T	C	SNV	MODERATE	missense_variant	lmo0060	lmo0060	NP_463593.1	hypothetical protein	p.Val184Ala		Yes	Yes	0	0	0	0	0	0	0	0	0	0	0	0	0	0	0	0	0	1	0	0	0	1
65764	A	G	SNV	MODERATE	missense_variant	lmo0060	lmo0060	NP_463593.1	hypothetical protein	p.Asp272Gly		Yes	Yes	0	0	0	0	0	0	0	0	0	0	0	0	0	0	0	0	0	1	0	0	0	1
69040	G	A	SNV	MODERATE	missense_variant	lmo0061	lmo0061	NP_463594.1	hypothetical protein	p.Glu961Lys		Yes	Yes	0	0	0	0	0	0	0	0	0	0	0	0	0	0	0	0	0	1	0	0	0	1
69077	G	C	SNV	MODERATE	missense_variant	lmo0061	lmo0061	NP_463594.1	hypothetical protein	p.Gly973Ala		Yes	Yes	0	0	0	0	0	0	0	0	0	0	0	0	0	0	0	0	0	1	0	0	0	1
69161	C	A	SNV	MODERATE	missense_variant	lmo0061	lmo0061	NP_463594.1	hypothetical protein	p.Ala1001Glu		Yes	Yes	0	0	0	0	0	0	0	0	0	0	0	0	0	0	0	1	0	0	0	0	0	1
69166	G	A	SNV	MODERATE	missense_variant	lmo0061	lmo0061	NP_463594.1	hypothetical protein	p.Asp1003Asn		Yes	Yes	0	0	0	0	0	0	0	0	0	0	0	0	0	0	0	1	0	0	0	0	0	1
69217	T	C	SNV	MODERATE	missense_variant	lmo0061	lmo0061	NP_463594.1	hypothetical protein	p.Leu1020Ile		Yes	Yes	0	0	1	0	0	0	1	0	0	0	0	0	0	0	0	0	0	0	0	0	0	2
69226	A	C	SNV	MODERATE	missense_variant	lmo0061	lmo0061	NP_463594.1	hypothetical protein	p.Ile1023Leu		Yes	Yes	0	0	0	0	0	0	0	0	0	0	0	0	0	0	0	0	0	1	0	0	0	1
69250	C	A	SNV	MODERATE	missense_variant	lmo0061	lmo0061	NP_463594.1	hypothetical protein	p.His1031Asn		Yes	Yes	0	0	0	0	0	0	0	0	0	0	0	0	0	0	0	0	0	1	0	0	0	1
69304	C	T	SNV	MODERATE	missense_variant	lmo0061	lmo0061	NP_463594.1	hypothetical protein	p.Leu1049Val		Yes	Yes	0	0	0	0	0	0	0	0	0	0	0	0	0	0	0	0	0	1	0	0	0	1
69405	A	C	SNV	MODERATE	missense_variant	lmo0061	lmo0061	NP_463594.1	hypothetical protein	p.Glu1082Asp		Yes	Yes	0	0	0	0	0	0	0	0	0	0	0	0	0	0	0	0	0	1	0	0	0	1
69481	G	T	SNV	MODERATE	missense_variant	lmo0061	lmo0061	NP_463594.1	hypothetical protein	p.Ala1108Ser		Yes	Yes	0	0	0	0	0	0	0	0	0	0	0	0	0	0	0	0	0	1	0	0	0	1
69498	A	G	SNV	MODERATE	missense_variant	lmo0061	lmo0061	NP_463594.1	hypothetical protein	p.Ile1113Met		Yes	Yes	0	0	0	0	0	0	0	0	0	0	0	0	0	0	0	0	0	1	0	0	0	1
69522	A	T	SNV	MODERATE	missense_variant	lmo0061	lmo0061	NP_463594.1	hypothetical protein	p.Glu1121Asp		Yes	Yes	0	0	0	0	0	0	0	0	0	0	0	0	0	0	0	0	0	1	0	0	0	1
69800	C	G	SNV	MODERATE	missense_variant	lmo0061	lmo0061	NP_463594.1	hypothetical protein	p.Ala1214Gly		Yes	Yes	0	0	0	0	0	0	0	0	0	0	0	0	0	0	0	1	0	0	0	0	0	1
69859	G	A	SNV	MODERATE	missense_variant	lmo0061	lmo0061	NP_463594.1	hypothetical protein	p.Glu1234Lys		Yes	Yes	0	0	0	0	0	0	0	0	0	0	0	0	0	0	0	0	0	1	0	0	0	1
69860	A	C	SNV	MODERATE	missense_variant	lmo0061	lmo0061	NP_463594.1	hypothetical protein	p.Glu1234Ala		Yes	Yes	0	0	0	0	0	0	0	0	0	0	0	0	0	0	0	0	0	1	0	0	0	1
69943	C	A	SNV	MODERATE	missense_variant	lmo0061	lmo0061	NP_463594.1	hypothetical protein	p.Gln1262Lys		Yes	Yes	0	0	0	0	0	0	0	0	0	0	0	0	0	0	0	0	0	1	0	0	0	1
69947	A	C	SNV	MODERATE	missense_variant	lmo0061	lmo0061	NP_463594.1	hypothetical protein	p.Lys1263Thr		Yes	Yes	0	0	0	0	0	0	0	0	0	0	0	0	0	0	0	0	0	1	0	0	0	1
69948	A	C	SNV	MODERATE	missense_variant	lmo0061	lmo0061	NP_463594.1	hypothetical protein	p.Lys1263Asn		Yes	Yes	0	0	0	0	0	0	0	0	0	0	0	0	0	0	0	0	0	1	0	0	0	1
69950	C	T	SNV	MODERATE	missense_variant	lmo0061	lmo0061	NP_463594.1	hypothetical protein	p.Ser1264Leu		Yes	Yes	0	0	0	0	0	0	0	0	0	0	0	0	0	0	0	0	0	1	0	0	0	1
69955	T	G	SNV	MODERATE	missense_variant	lmo0061	lmo0061	NP_463594.1	hypothetical protein	p.Ser1266Ala		Yes	Yes	0	0	0	0	0	0	0	0	0	0	0	0	0	0	0	0	0	1	0	0	0	1
69977	C	G	SNV	MODERATE	missense_variant	lmo0061	lmo0061	NP_463594.1	hypothetical protein	p.Ala1273Gly		Yes	Yes	0	0	0	0	0	0	0	0	0	0	0	0	0	0	0	0	0	1	0	0	0	1
70060	G	A	SNV	MODERATE	missense_variant	lmo0061	lmo0061	NP_463594.1	hypothetical protein	p.Val1301Ile		Yes	Yes	0	0	0	0	0	0	0	0	0	0	0	0	0	0	0	0	0	1	0	0	0	1
70088	C	T	SNV	MODERATE	missense_variant	lmo0061	lmo0061	NP_463594.1	hypothetical protein	p.Thr1310Ile		Yes	Yes	0	0	0	0	0	0	0	0	0	0	0	0	0	0	0	0	0	1	0	0	0	1
70157	A	C	SNV	MODERATE	missense_variant	lmo0061	lmo0061	NP_463594.1	hypothetical protein	p.Gln1333Pro		Yes	Yes	0	0	0	0	0	0	0	0	0	0	0	0	0	0	0	0	0	1	0	0	0	1
70196	C	A	SNV	MODERATE	missense_variant	lmo0061	lmo0061	NP_463594.1	hypothetical protein	p.Thr1346Asn		Yes	Yes	0	0	0	0	0	0	0	0	0	0	0	0	0	0	0	0	0	1	0	0	0	1
70310	A	C	SNV	MODERATE	missense_variant	lmo0061	lmo0061	NP_463594.1	hypothetical protein	p.Glu1384Ala		Yes	Yes	0	0	0	0	0	0	0	0	0	0	0	0	0	0	0	0	0	1	0	0	0	1
70364	A	T	SNV	MODERATE	missense_variant	lmo0061	lmo0061	NP_463594.1	hypothetical protein	p.Gln1402Leu		Yes	Yes	0	0	0	0	0	0	0	0	0	0	0	0	0	0	0	0	0	1	0	0	0	1
70373	T	C	SNV	MODERATE	missense_variant	lmo0061	lmo0061	NP_463594.1	hypothetical protein	p.Leu1405Pro		Yes	Yes	0	0	0	0	0	0	0	0	0	0	0	0	0	0	0	0	0	1	0	0	0	1
70390	A	C	SNV	MODERATE	missense_variant	lmo0061	lmo0061	NP_463594.1	hypothetical protein	p.Met1411Leu		Yes	Yes	0	0	0	0	0	0	0	0	0	0	0	0	0	0	0	0	0	1	0	0	0	1
70480	A	G	SNV	MODERATE	missense_variant	lmo0061	lmo0061	NP_463594.1	hypothetical protein	p.Ile1441Val		Yes	Yes	0	0	0	0	0	0	0	0	0	0	0	0	0	0	0	0	0	1	0	0	0	1
70543	A	G	SNV	MODERATE	missense_variant	lmo0061	lmo0061	NP_463594.1	hypothetical protein	p.Ile1462Val		Yes	Yes	0	0	0	0	0	0	0	0	0	0	0	0	0	0	0	0	0	1	0	0	0	1
70682	C	A	SNV	MODERATE	missense_variant	lmo0062	lmo0062	NP_463595.1	hypothetical protein	p.Leu3Ile		Yes	Yes	0	0	0	0	0	0	0	0	0	0	0	0	0	0	0	0	0	1	0	0	0	1
70763	A	G	SNV	MODERATE	missense_variant	lmo0062	lmo0062	NP_463595.1	hypothetical protein	p.Lys30Glu		Yes	Yes	0	0	0	0	0	0	0	0	0	0	0	0	0	0	0	0	0	1	0	0	0	1
70783	G	A	SNV	MODERATE	missense_variant	lmo0062	lmo0062	NP_463595.1	hypothetical protein	p.Met36Ile		Yes	Yes	0	0	0	0	0	0	0	0	0	0	0	0	0	0	0	0	0	1	0	0	0	1
70793	A	G	SNV	MODERATE	missense_variant	lmo0062	lmo0062	NP_463595.1	hypothetical protein	p.Lys40Glu		Yes	Yes	0	0	0	0	0	0	0	0	0	0	0	0	0	0	0	0	0	1	0	0	0	1
70806	G	A	SNV	MODERATE	missense_variant	lmo0062	lmo0062	NP_463595.1	hypothetical protein	p.Ser44Asn		Yes	Yes	0	0	0	0	0	0	0	0	0	0	0	0	0	0	0	0	0	1	0	0	0	1
70893	A	G	SNV	MODERATE	missense_variant	lmo0062	lmo0062	NP_463595.1	hypothetical protein	p.Gln73Arg		Yes	Yes	0	0	0	0	0	0	0	0	0	0	0	0	0	0	0	0	0	1	0	0	0	1
70931	G	T	SNV	MODERATE	missense_variant	lmo0062	lmo0062	NP_463595.1	hypothetical protein	p.Ala86Ser		Yes	Yes	0	0	0	0	0	0	0	0	0	0	0	0	0	0	0	0	0	1	0	0	0	1
71119	C	A	SNV	MODERATE	missense_variant	lmo0063	lmo0063	NP_463596.1	hypothetical protein	p.Ala19Asp		Yes	Yes	0	0	0	0	0	0	0	0	0	0	0	0	0	0	0	0	0	1	0	0	0	1
71220	C	A	SNV	MODERATE	missense_variant	lmo0063	lmo0063	NP_463596.1	hypothetical protein	p.Leu53Ile		Yes	Yes	0	0	0	0	0	0	0	0	0	0	0	0	0	0	0	0	0	1	0	0	0	1
71244	A	C	SNV	MODERATE	missense_variant	lmo0063	lmo0063	NP_463596.1	hypothetical protein	p.Lys61Gln		Yes	Yes	0	0	0	0	0	0	0	0	0	0	0	0	0	0	0	0	0	1	0	0	0	1
71253	G	T	SNV	MODERATE	missense_variant	lmo0063	lmo0063	NP_463596.1	hypothetical protein	p.Ala64Ser		Yes	Yes	0	0	0	0	0	0	0	0	0	0	0	0	0	0	0	0	0	1	0	0	0	1
71272	A	T	SNV	MODERATE	missense_variant	lmo0063	lmo0063	NP_463596.1	hypothetical protein	p.Tyr70Phe		Yes	Yes	0	0	0	0	0	0	0	0	0	0	0	0	0	0	0	0	0	1	0	0	0	1
71296	C	A	SNV	MODERATE	missense_variant	lmo0063	lmo0063	NP_463596.1	hypothetical protein	p.Thr78Asn		Yes	Yes	0	0	0	0	0	0	0	0	0	0	0	0	0	0	0	0	0	1	0	0	0	1
71356	G	A	SNV	MODERATE	missense_variant	lmo0063	lmo0063	NP_463596.1	hypothetical protein	p.Arg98Lys		Yes	Yes	0	0	0	0	0	0	0	0	0	0	0	0	0	0	0	0	0	1	0	0	0	1
71357	A	C	SNV	MODERATE	missense_variant	lmo0063	lmo0063	NP_463596.1	hypothetical protein	p.Arg98Ser		Yes	Yes	0	0	0	0	0	0	0	0	0	0	0	0	0	0	0	0	0	1	0	0	0	1
71371	A	T	SNV	MODERATE	missense_variant	lmo0064	lmo0064	NP_463597.1	hypothetical protein	p.Glu4Asp		Yes	Yes	0	0	0	0	0	0	0	0	0	0	0	0	0	0	0	0	0	1	0	0	0	1
71376	T	A	SNV	MODERATE	missense_variant	lmo0064	lmo0064	NP_463597.1	hypothetical protein	p.Ile6Lys		Yes	Yes	0	0	0	0	0	0	0	0	0	0	0	0	0	0	0	0	0	1	0	0	0	1
71420	A	G	SNV	MODERATE	missense_variant	lmo0064	lmo0064	NP_463597.1	hypothetical protein	p.Ile21Val		Yes	Yes	0	0	0	0	0	0	0	0	0	0	0	0	0	0	0	0	0	1	0	0	0	1
71456	C	T	SNV	MODERATE	missense_variant	lmo0064	lmo0064	NP_463597.1	hypothetical protein	p.Leu33Phe		Yes	Yes	0	0	0	0	0	0	0	0	0	0	0	0	0	0	0	0	0	1	0	0	0	1
71529	A	C	SNV	MODERATE	missense_variant	lmo0064	lmo0064	NP_463597.1	hypothetical protein	p.Asn57Thr		Yes	Yes	0	0	0	0	0	0	0	0	0	0	0	0	0	0	0	0	0	1	0	0	0	1
71534	G	T	SNV	MODERATE	missense_variant	lmo0064	lmo0064	NP_463597.1	hypothetical protein	p.Ala59Ser		Yes	Yes	0	0	0	0	0	0	0	0	0	0	0	0	0	0	0	0	0	1	0	0	0	1
71572	T	A	SNV	MODERATE	missense_variant	lmo0064	lmo0064	NP_463597.1	hypothetical protein	p.Asp71Glu		Yes	Yes	0	0	0	0	0	0	0	0	0	0	0	0	0	0	0	0	0	1	0	0	0	1
71588	T	C	SNV	MODERATE	missense_variant	lmo0064	lmo0064	NP_463597.1	hypothetical protein	p.Tyr77His		Yes	Yes	0	0	0	0	0	0	0	0	0	0	0	0	0	0	0	0	0	1	0	0	0	1
71645	A	G	SNV	MODERATE	missense_variant	lmo0064	lmo0064	NP_463597.1	hypothetical protein	p.Thr96Ala		Yes	Yes	0	0	0	0	0	0	0	0	0	0	0	0	0	0	0	0	0	1	0	0	0	1
71648	C	T	SNV	MODERATE	missense_variant	lmo0064	lmo0064	NP_463597.1	hypothetical protein	p.Pro97Ser		Yes	Yes	0	0	0	0	0	0	0	0	0	0	0	0	0	0	0	0	0	1	0	0	0	1
71657	C	G	SNV	MODERATE	missense_variant	lmo0064	lmo0064	NP_463597.1	hypothetical protein	p.Leu100Val		Yes	Yes	0	0	0	0	0	0	0	0	0	0	0	0	0	0	0	0	0	1	0	0	0	1
71660	C	T	SNV	MODERATE	missense_variant	lmo0064	lmo0064	NP_463597.1	hypothetical protein	p.Leu101Phe		Yes	Yes	0	0	0	0	0	0	0	0	0	0	0	0	0	0	0	0	0	1	0	0	0	1
71675	A	G	SNV	MODERATE	missense_variant	lmo0064	lmo0064	NP_463597.1	hypothetical protein	p.Ile106Val		Yes	Yes	0	0	0	0	0	0	0	0	0	0	0	0	0	0	0	0	0	1	0	0	0	1
71730	A	C	SNV	MODERATE	missense_variant	lmo0064	lmo0064	NP_463597.1	hypothetical protein	p.Glu124Ala		Yes	Yes	0	0	0	0	0	0	0	0	0	0	0	0	0	0	0	0	0	1	0	0	0	1
71759	C	A	SNV	MODERATE	missense_variant	lmo0064	lmo0064	NP_463597.1	hypothetical protein	p.Arg134Ser		Yes	Yes	0	0	0	0	0	0	0	0	0	0	0	0	0	0	0	0	0	1	0	0	0	1
71826	G	A	SNV	MODERATE	missense_variant	lmo0064	lmo0064	NP_463597.1	hypothetical protein	p.Arg156Gln		Yes	Yes	0	0	0	0	0	0	0	0	0	0	0	0	0	0	0	0	0	1	0	0	0	1
71831	A	G	SNV	MODERATE	missense_variant	lmo0064	lmo0064	NP_463597.1	hypothetical protein	p.Thr158Ala		Yes	Yes	0	0	0	0	0	0	0	0	0	0	0	0	0	0	0	0	0	1	0	0	0	1
71842	T	A	SNV	MODERATE	missense_variant	lmo0064	lmo0064	NP_463597.1	hypothetical protein	p.Asp161Glu		Yes	Yes	0	0	0	0	0	0	0	0	0	0	0	0	0	0	0	0	0	1	0	0	0	1
71849	A	C	SNV	MODERATE	missense_variant	lmo0064	lmo0064	NP_463597.1	hypothetical protein	p.Lys164Gln		Yes	Yes	0	0	0	0	0	0	0	0	0	0	0	0	0	0	0	0	0	1	0	0	0	1
71879	G	A	SNV	MODERATE	missense_variant	lmo0064	lmo0064	NP_463597.1	hypothetical protein	p.Val174Met		Yes	Yes	0	0	0	0	0	0	0	0	0	0	0	0	0	0	0	0	0	1	0	0	0	1
71904	A	C	SNV	MODERATE	missense_variant	lmo0064	lmo0064	NP_463597.1	hypothetical protein	p.Asn182Thr		Yes	Yes	0	0	0	0	0	0	0	0	0	0	0	0	0	0	0	0	0	1	0	0	0	1
71905	C	G	SNV	MODERATE	missense_variant	lmo0064	lmo0064	NP_463597.1	hypothetical protein	p.Asn182Lys		Yes	Yes	0	0	0	0	0	0	0	0	0	0	0	0	0	0	0	0	0	1	0	0	0	1
71909	G	A	SNV	MODERATE	missense_variant	lmo0064	lmo0064	NP_463597.1	hypothetical protein	p.Ala184Thr		Yes	Yes	0	0	0	0	0	0	0	0	0	0	0	0	0	0	0	0	0	1	0	0	0	1
71913	A	G	SNV	MODERATE	missense_variant	lmo0064	lmo0064	NP_463597.1	hypothetical protein	p.Lys185Arg		Yes	Yes	0	0	0	0	0	0	0	0	0	0	0	0	0	0	0	0	0	1	0	0	0	1
71915	T	C	SNV	MODERATE	missense_variant	lmo0064	lmo0064	NP_463597.1	hypothetical protein	p.Tyr186His		Yes	Yes	0	0	0	0	0	0	0	0	0	0	0	0	0	0	0	0	0	1	0	0	0	1
71948	G	A	SNV	MODERATE	missense_variant	lmo0064	lmo0064	NP_463597.1	hypothetical protein	p.Asp197Asn		Yes	Yes	0	0	0	0	0	0	0	0	0	0	0	0	0	0	0	0	0	1	0	0	0	1
71959	G	C	SNV	MODERATE	missense_variant	lmo0064	lmo0064	NP_463597.1	hypothetical protein	p.Met200Ile		Yes	Yes	0	0	0	0	0	0	0	0	0	0	0	0	0	0	0	0	0	1	0	0	0	1
71975	A	G	SNV	MODERATE	missense_variant	lmo0064	lmo0064	NP_463597.1	hypothetical protein	p.Asn206Asp		Yes	Yes	0	0	0	0	0	0	0	0	0	0	0	0	0	0	0	0	0	1	0	0	0	1
71977	C	A	SNV	MODERATE	missense_variant	lmo0064	lmo0064	NP_463597.1	hypothetical protein	p.Asn206Lys		Yes	Yes	0	0	0	0	0	0	0	0	0	0	0	0	0	0	0	0	0	1	0	0	0	1
71980	T	A	SNV	MODERATE	missense_variant	lmo0064	lmo0064	NP_463597.1	hypothetical protein	p.Asp207Glu		Yes	Yes	0	0	0	0	0	0	0	0	0	0	0	0	0	0	0	0	0	1	0	0	0	1
72054	C	T	SNV	MODERATE	missense_variant	lmo0064	lmo0064	NP_463597.1	hypothetical protein	p.Ala232Val		Yes	Yes	0	0	0	0	0	0	0	0	0	0	0	0	0	0	0	0	0	1	0	0	0	1
72172	A	T	SNV	MODERATE	missense_variant	lmo0065	lmo0065	NP_463598.1	hypothetical protein	p.Glu37Asp		Yes	Yes	0	0	0	0	0	0	0	0	0	0	0	0	0	0	0	0	0	1	0	0	0	1
72177	T	C	SNV	MODERATE	missense_variant	lmo0065	lmo0065	NP_463598.1	hypothetical protein	p.Val39Ala		Yes	Yes	0	0	0	0	0	0	0	0	0	0	0	0	0	0	0	0	0	1	0	0	0	1
72191	G	A	SNV	MODERATE	missense_variant	lmo0065	lmo0065	NP_463598.1	hypothetical protein	p.Val44Ile		Yes	Yes	0	0	0	0	0	0	0	0	0	0	0	0	0	0	0	0	0	1	0	0	0	1
72239	A	G	SNV	MODERATE	missense_variant	lmo0065	lmo0065	NP_463598.1	hypothetical protein	p.Lys60Glu		Yes	Yes	0	0	0	0	0	0	0	0	0	0	0	0	0	0	0	0	0	1	0	0	0	1
72241	A	T	SNV	MODERATE	missense_variant	lmo0065	lmo0065	NP_463598.1	hypothetical protein	p.Lys60Asn		Yes	Yes	0	0	0	0	0	0	0	0	0	0	0	0	0	0	0	0	0	1	0	0	0	1
72571	A	G	SNV	MODERATE	missense_variant	lmo0066	lmo0066	NP_463599.1	toxin	p.His55Arg		Yes	Yes	0	0	0	0	0	0	0	0	0	0	0	0	0	0	0	0	0	1	0	0	0	1
73374	G	A	SNV	MODERATE	missense_variant	lmo0066	lmo0066	NP_463599.1	toxin	p.Asp323Asn		Yes	Yes	0	0	0	0	0	0	0	0	0	0	0	0	0	0	0	0	0	1	0	0	0	1
75613	G	A	SNV	MODERATE	missense_variant	lmo0068	lmo0068	NP_463601.1	hypothetical protein	p.Arg91Lys		Yes	Yes	0	0	0	0	0	0	0	0	0	0	0	0	0	0	0	0	0	1	0	0	0	1
75642	T	C	SNV	MODERATE	missense_variant	lmo0068	lmo0068	NP_463601.1	hypothetical protein	p.Phe101Leu		Yes	Yes	0	0	0	0	0	0	0	0	0	0	0	0	0	0	0	0	0	1	0	0	0	1
75643	T	A	SNV	MODERATE	missense_variant	lmo0068	lmo0068	NP_463601.1	hypothetical protein	p.Phe101Tyr		Yes	Yes	0	0	0	0	0	0	0	0	0	0	0	0	0	0	0	0	0	1	0	0	0	1
75648	G	T	SNV	MODERATE	missense_variant	lmo0068	lmo0068	NP_463601.1	hypothetical protein	p.Ala103Ser		Yes	Yes	0	0	0	0	0	0	0	0	0	0	0	0	0	0	0	0	0	1	0	0	0	1
76938	C	T	SNV	MODERATE	missense_variant	lmo0070	lmo0070	NP_463603.1	hypothetical protein	p.Thr226Ile		Yes	Yes	0	0	0	0	0	0	0	0	0	0	0	1	0	0	0	0	0	0	0	0	0	1
78765	C	T	SNV	MODERATE	missense_variant	lmo0074	lmo0074	NP_463607.1	hypothetical protein	p.Thr135Ile		Yes	Yes	1	0	0	0	0	0	0	0	0	0	0	1	0	0	0	0	0	0	0	0	0	1
79411	G	A	SNV	MODERATE	missense_variant	lmo0075	lmo0075	NP_463608.1	carboxyphosphonoenolpyruvate phosphonomutase	p.Gly122Glu		Yes	Yes	0	0	0	0	0	0	0	0	0	0	0	0	0	0	0	1	0	0	0	0	0	1
79638	G	T	SNV	MODERATE	missense_variant	lmo0075	lmo0075	NP_463608.1	carboxyphosphonoenolpyruvate phosphonomutase	p.Ala198Ser		Yes	Yes	0	0	0	0	0	0	0	0	0	0	0	0	0	0	0	1	0	0	0	0	0	1
79810	A	G	SNV	MODERATE	missense_variant	lmo0075	lmo0075	NP_463608.1	carboxyphosphonoenolpyruvate phosphonomutase	p.Lys255Arg		Yes	Yes	0	0	0	0	0	0	0	0	0	0	0	0	0	0	0	1	0	0	0	0	0	1
80097	A	G	SNV	MODERATE	missense_variant	lmo0076	lmo0076	NP_463609.1	O6-methylguanine-DNA methyltransferase	p.Asn94Ser		Yes	Yes	0	0	0	0	0	0	0	0	0	0	0	0	0	0	0	1	0	0	0	0	0	1
80742	C	A	SNV	MODERATE	missense_variant	lmo0076	lmo0076	NP_463609.1	O6-methylguanine-DNA methyltransferase	p.Ala309Asp		Yes	Yes	0	0	0	0	0	0	0	0	0	0	0	0	0	0	0	1	0	0	0	0	0	1
80762	G	A	SNV	MODERATE	missense_variant	lmo0076	lmo0076	NP_463609.1	O6-methylguanine-DNA methyltransferase	p.Val316Ile		Yes	Yes	0	0	0	0	0	0	0	0	0	0	0	0	0	0	0	1	0	0	0	0	0	1
81745	G	A	SNV	MODERATE	missense_variant	lmo0078	lmo0078	NP_463611.1	phosphoglycerate dehydrogenase	p.Gly29Ser		Yes	Yes	2	0	0	0	0	0	0	0	0	0	0	0	0	0	0	1	0	0	0	0	0	1
82174	A	G	SNV	MODERATE	missense_variant	lmo0078	lmo0078	NP_463611.1	phosphoglycerate dehydrogenase	p.Asn172Asp		Yes	Yes	2	0	0	0	0	0	0	0	0	0	0	0	0	0	0	1	0	0	0	0	0	1
83121	T	A	SNV	MODERATE	missense_variant	lmo0079	lmo0079	NP_463612.1	hypothetical protein	p.Tyr55Asn		Yes	Yes	0	0	0	0	0	0	0	0	0	0	0	0	0	0	0	1	0	0	0	0	0	1
83868	C	A	SNV	MODERATE	missense_variant	lmo0079	lmo0079	NP_463612.1	hypothetical protein	p.Leu304Ile		Yes	Yes	0	0	0	0	0	0	0	0	0	0	0	0	0	0	0	0	0	1	0	0	0	1
83953	T	A	SNV	MODERATE	missense_variant	lmo0079	lmo0079	NP_463612.1	hypothetical protein	p.Leu332Gln		Yes	Yes	0	0	0	0	0	0	0	0	0	0	0	0	0	0	0	1	0	0	0	0	0	1
86179	C	T	SNV	MODERATE	missense_variant	lmo0082	lmo0082	NP_463615.1	hypothetical protein	p.Thr93Ile		Yes	Yes	0	0	0	0	0	0	0	0	0	0	0	0	0	0	0	1	0	0	0	0	0	1
86190	T	C	SNV	MODERATE	missense_variant	lmo0082	lmo0082	NP_463615.1	hypothetical protein	p.Ser97Pro		Yes	Yes	0	0	0	0	0	0	0	0	0	0	0	1	0	0	0	0	0	0	0	0	0	1
86328	C	A	SNV	MODERATE	missense_variant	lmo0083	lmo0083	NP_463616.1	MerR family transcriptional regulator	p.Val122Phe		Yes	Yes	7	0	0	0	0	0	0	0	0	0	0	0	0	0	0	1	0	0	0	0	0	1
86599	G	T	SNV	MODERATE	missense_variant	lmo0083	lmo0083	NP_463616.1	MerR family transcriptional regulator	p.Asp31Glu		Yes	Yes	7	0	0	0	0	0	0	0	0	0	0	0	0	0	0	1	0	0	0	0	0	1
86654	C	T	SNV	MODERATE	missense_variant	lmo0083	lmo0083	NP_463616.1	MerR family transcriptional regulator	p.Gly13Asp		Yes	Yes	7	0	0	0	0	0	0	0	0	0	0	0	0	0	0	1	0	0	0	0	0	1
86817	T	G	SNV	MODERATE	missense_variant	lmo0084	lmo0084	NP_463617.1	oxidoreductase	p.Asp305Ala		Yes	Yes	6	0	0	0	0	0	0	0	0	0	0	0	0	0	0	1	0	0	0	0	0	1
86818	C	T	SNV	MODERATE	missense_variant	lmo0084	lmo0084	NP_463617.1	oxidoreductase	p.Asp305Asn		Yes	Yes	6	0	0	0	0	0	0	0	0	0	0	0	0	0	0	1	0	0	0	0	0	1
86838	C	G	SNV	MODERATE	missense_variant	lmo0084	lmo0084	NP_463617.1	oxidoreductase	p.Gly298Ala		Yes	Yes	6	0	0	0	0	0	0	0	0	0	0	0	0	0	0	1	0	0	0	0	0	1
86854	T	C	SNV	MODERATE	missense_variant	lmo0084	lmo0084	NP_463617.1	oxidoreductase	p.Ile293Val		Yes	Yes	6	0	0	0	0	0	0	0	0	0	0	0	0	0	0	1	0	0	0	0	0	1
86857	C	T	SNV	MODERATE	missense_variant	lmo0084	lmo0084	NP_463617.1	oxidoreductase	p.Glu292Lys		Yes	Yes	6	0	0	0	0	0	0	0	0	0	0	0	0	0	0	1	0	0	0	0	0	1
86863	A	C	SNV	MODERATE	missense_variant	lmo0084	lmo0084	NP_463617.1	oxidoreductase	p.Ser290Ala		Yes	Yes	6	0	0	0	0	0	0	0	0	0	0	0	0	0	0	1	0	0	0	0	0	1
86923	G	C	SNV	MODERATE	missense_variant	lmo0084	lmo0084	NP_463617.1	oxidoreductase	p.Pro270Ala		Yes	Yes	6	0	0	0	0	0	0	0	0	0	0	0	0	0	0	1	0	0	0	0	0	1
87009	A	G	SNV	MODERATE	missense_variant	lmo0084	lmo0084	NP_463617.1	oxidoreductase	p.Val241Ala		Yes	Yes	6	0	0	0	0	0	0	0	0	0	0	0	0	0	0	1	0	0	0	0	0	1
87022	C	T	SNV	MODERATE	missense_variant	lmo0084	lmo0084	NP_463617.1	oxidoreductase	p.Glu237Lys		Yes	Yes	6	0	0	0	0	0	0	0	0	0	0	0	0	0	0	1	0	0	0	0	0	1
87072	T	G	SNV	MODERATE	missense_variant	lmo0084	lmo0084	NP_463617.1	oxidoreductase	p.Asn220Thr		Yes	Yes	6	0	0	0	0	0	0	0	0	0	0	0	0	0	0	1	0	0	0	0	0	1
87082	C	T	SNV	MODERATE	missense_variant	lmo0084	lmo0084	NP_463617.1	oxidoreductase	p.Ala217Thr		Yes	Yes	6	0	0	0	0	0	0	0	0	0	0	0	0	0	0	1	0	0	0	0	0	1
87103	T	A	SNV	MODERATE	missense_variant	lmo0084	lmo0084	NP_463617.1	oxidoreductase	p.Thr210Ser		Yes	Yes	6	0	0	0	0	0	0	0	0	0	0	0	0	0	0	1	0	0	0	0	0	1
87178	T	G	SNV	MODERATE	missense_variant	lmo0084	lmo0084	NP_463617.1	oxidoreductase	p.Lys185Gln		Yes	Yes	6	0	0	0	0	0	0	0	0	0	0	0	0	0	0	1	0	0	0	0	0	1
87220	C	T	SNV	MODERATE	missense_variant	lmo0084	lmo0084	NP_463617.1	oxidoreductase	p.Ala171Thr		Yes	Yes	6	0	0	0	0	0	0	0	0	0	0	0	0	0	0	1	0	0	0	0	0	1
87311	A	C	SNV	MODERATE	missense_variant	lmo0084	lmo0084	NP_463617.1	oxidoreductase	p.Asn140Lys		Yes	Yes	6	0	0	0	0	0	0	0	0	0	0	0	0	0	0	1	0	0	0	0	0	1
87313	T	G	SNV	MODERATE	missense_variant	lmo0084	lmo0084	NP_463617.1	oxidoreductase	p.Asn140His		Yes	Yes	6	0	0	0	0	0	0	0	0	0	0	0	0	0	0	1	0	0	0	0	0	1
87316	G	T	SNV	MODERATE	missense_variant	lmo0084	lmo0084	NP_463617.1	oxidoreductase	p.Gln139Lys		Yes	Yes	6	0	0	0	0	0	0	0	0	0	0	0	0	0	0	1	0	0	0	0	0	1
87430	T	G	SNV	MODERATE	missense_variant	lmo0084	lmo0084	NP_463617.1	oxidoreductase	p.Ile101Leu		Yes	Yes	6	0	0	0	0	0	0	0	0	0	0	0	0	0	0	1	0	0	0	0	0	1
87469	T	C	SNV	MODERATE	missense_variant	lmo0084	lmo0084	NP_463617.1	oxidoreductase	p.Asn88Asp		Yes	Yes	6	0	0	0	0	0	0	0	0	0	0	0	0	0	0	1	0	0	0	0	0	1
87519	A	G	SNV	MODERATE	missense_variant	lmo0084	lmo0084	NP_463617.1	oxidoreductase	p.Val71Ala		Yes	Yes	6	0	0	0	0	0	0	0	0	0	0	0	0	0	0	1	0	0	0	0	0	1
87520	C	A	SNV	MODERATE	missense_variant	lmo0084	lmo0084	NP_463617.1	oxidoreductase	p.Val71Phe		Yes	Yes	6	0	0	0	0	0	0	0	0	0	0	0	0	0	0	1	0	0	0	0	0	1
87607	T	C	SNV	MODERATE	missense_variant	lmo0084	lmo0084	NP_463617.1	oxidoreductase	p.Thr42Ala		Yes	Yes	6	0	0	0	0	0	0	0	0	0	0	0	0	0	0	1	0	0	0	0	0	1
87637	C	T	SNV	MODERATE	missense_variant	lmo0084	lmo0084	NP_463617.1	oxidoreductase	p.Asp32Asn		Yes	Yes	6	0	0	0	0	0	0	0	0	0	0	0	0	0	0	1	0	0	0	0	0	1
87725	T	A	SNV	MODERATE	missense_variant	lmo0084	lmo0084	NP_463617.1	oxidoreductase	p.Lys2Asn		Yes	Yes	6	0	0	0	0	0	0	0	0	0	0	0	0	0	0	1	0	0	0	0	0	1
87727	T	C	SNV	MODERATE	missense_variant	lmo0084	lmo0084	NP_463617.1	oxidoreductase	p.Lys2Glu		Yes	Yes	6	0	0	0	0	0	0	0	0	0	0	0	0	0	0	1	0	0	0	0	0	1
88135	T	A	SNV	MODERATE	missense_variant	lmo0085	lmo0085	NP_463618.1	hypothetical protein	p.Asp5Glu		Yes	Yes	1	0	0	0	0	0	0	0	0	0	0	0	0	0	0	1	0	0	0	0	0	1
88229	T	A	SNV	MODERATE	missense_variant	lmo0085	lmo0085	NP_463618.1	hypothetical protein	p.Phe37Ile		Yes	Yes	1	0	0	0	0	0	0	0	0	0	0	0	0	0	0	1	0	0	0	0	0	1
88235	C	A	SNV	MODERATE	missense_variant	lmo0085	lmo0085	NP_463618.1	hypothetical protein	p.Leu39Ile		Yes	Yes	1	0	0	0	0	0	0	0	0	0	0	0	0	0	0	1	0	0	0	0	0	1
88247	G	C	SNV	MODERATE	missense_variant	lmo0085	lmo0085	NP_463618.1	hypothetical protein	p.Asp43His		Yes	Yes	1	0	0	0	0	0	0	0	0	0	0	0	0	0	0	1	0	0	0	0	0	1
88250	A	G	SNV	MODERATE	missense_variant	lmo0085	lmo0085	NP_463618.1	hypothetical protein	p.Ile44Val		Yes	Yes	1	0	0	0	0	0	0	0	0	0	0	0	0	0	0	1	0	0	0	0	0	1
88271	G	A	SNV	MODERATE	missense_variant	lmo0085	lmo0085	NP_463618.1	hypothetical protein	p.Ala51Thr		Yes	Yes	1	0	0	0	0	0	0	0	0	0	0	0	0	0	0	1	0	0	0	0	0	1
88274	A	T	SNV	MODERATE	missense_variant	lmo0085	lmo0085	NP_463618.1	hypothetical protein	p.Ile52Leu		Yes	Yes	1	0	0	0	0	0	0	0	0	0	0	0	0	0	0	1	0	0	0	0	0	1
88277	T	A	SNV	MODERATE	missense_variant	lmo0085	lmo0085	NP_463618.1	hypothetical protein	p.Phe53Ile		Yes	Yes	1	0	0	0	0	0	0	0	0	0	0	0	0	0	0	1	0	0	0	0	0	1
88279	T	A	SNV	MODERATE	missense_variant	lmo0085	lmo0085	NP_463618.1	hypothetical protein	p.Phe53Leu		Yes	Yes	1	0	0	0	0	0	0	0	0	0	0	0	0	0	0	1	0	0	0	0	0	1
88287	T	G	SNV	MODERATE	missense_variant	lmo0085	lmo0085	NP_463618.1	hypothetical protein	p.Val56Gly		Yes	Yes	1	0	0	0	0	0	0	0	0	0	0	0	0	0	0	1	0	0	0	0	0	1
88289	A	G	SNV	MODERATE	missense_variant	lmo0085	lmo0085	NP_463618.1	hypothetical protein	p.Asn57Asp		Yes	Yes	1	0	0	0	0	0	0	0	0	0	0	0	0	0	0	1	0	0	0	0	0	1
88311	C	T	SNV	MODERATE	missense_variant	lmo0085	lmo0085	NP_463618.1	hypothetical protein	p.Ala64Val		Yes	Yes	1	0	0	0	0	0	0	0	0	0	0	0	0	0	0	1	0	0	0	0	0	1
88336	A	C	SNV	MODERATE	missense_variant	lmo0085	lmo0085	NP_463618.1	hypothetical protein	p.Leu72Phe		Yes	Yes	1	0	0	0	0	0	0	0	0	0	0	0	0	0	0	1	0	0	0	0	0	1
88358	A	G	SNV	MODERATE	missense_variant	lmo0085	lmo0085	NP_463618.1	hypothetical protein	p.Ile80Val		Yes	Yes	1	0	0	0	0	0	0	0	0	0	0	0	0	0	0	1	0	0	0	0	0	1
88360	A	G	SNV	MODERATE	missense_variant	lmo0085	lmo0085	NP_463618.1	hypothetical protein	p.Ile80Met		Yes	Yes	1	0	0	0	0	0	0	0	0	0	0	0	0	0	0	1	0	0	0	0	0	1
88375	C	A	SNV	MODERATE	missense_variant	lmo0085	lmo0085	NP_463618.1	hypothetical protein	p.Phe85Leu		Yes	Yes	1	0	0	0	0	0	0	0	0	0	0	0	0	0	0	1	0	0	0	0	0	1
88396	T	A	SNV	MODERATE	missense_variant	lmo0085	lmo0085	NP_463618.1	hypothetical protein	p.Phe92Leu		Yes	Yes	1	0	0	0	0	0	0	0	0	0	0	0	0	0	0	1	0	0	0	0	0	1
88401	A	G	SNV	MODERATE	missense_variant	lmo0085	lmo0085	NP_463618.1	hypothetical protein	p.Asn94Ser		Yes	Yes	1	0	0	0	0	0	0	0	0	0	0	0	0	0	0	1	0	0	0	0	0	1
88409	A	G	SNV	MODERATE	missense_variant	lmo0085	lmo0085	NP_463618.1	hypothetical protein	p.Arg97Gly		Yes	Yes	1	0	0	0	0	0	0	0	0	0	0	0	0	0	0	1	0	0	0	0	0	1
88411	A	C	SNV	MODERATE	missense_variant	lmo0085	lmo0085	NP_463618.1	hypothetical protein	p.Arg97Ser		Yes	Yes	1	0	0	0	0	0	0	0	0	0	0	0	0	0	0	1	0	0	0	0	0	1
88413	C	T	SNV	MODERATE	missense_variant	lmo0085	lmo0085	NP_463618.1	hypothetical protein	p.Ala98Val		Yes	Yes	1	0	0	0	0	0	0	0	0	0	0	0	0	0	0	1	0	0	0	0	0	1
88481	G	C	SNV	MODERATE	missense_variant	lmo0085	lmo0085	NP_463618.1	hypothetical protein	p.Glu121Gln		Yes	Yes	1	0	0	0	0	0	0	0	0	0	0	0	0	0	0	1	0	0	0	0	0	1
88487	A	C	SNV	MODERATE	missense_variant	lmo0085	lmo0085	NP_463618.1	hypothetical protein	p.Met123Leu		Yes	Yes	1	0	0	0	0	0	0	0	0	0	0	0	0	0	0	1	0	0	0	0	0	1
88489	G	C	SNV	MODERATE	missense_variant	lmo0085	lmo0085	NP_463618.1	hypothetical protein	p.Met123Ile		Yes	Yes	1	0	0	0	0	0	0	0	0	0	0	0	0	0	0	1	0	0	0	0	0	1
88490	C	A	SNV	MODERATE	missense_variant	lmo0085	lmo0085	NP_463618.1	hypothetical protein	p.Arg124Ser		Yes	Yes	1	0	0	0	0	0	0	0	0	0	0	0	0	0	0	1	0	0	0	0	0	1
88491	G	A	SNV	MODERATE	missense_variant	lmo0085	lmo0085	NP_463618.1	hypothetical protein	p.Arg124His		Yes	Yes	1	0	0	0	0	0	0	0	0	0	0	0	0	0	0	1	0	0	0	0	0	1
88502	T	C	SNV	MODERATE	missense_variant	lmo0085	lmo0085	NP_463618.1	hypothetical protein	p.Phe128Leu		Yes	Yes	1	0	0	0	0	0	0	0	0	0	0	0	0	0	0	1	0	0	0	0	0	1
88504	T	A	SNV	MODERATE	missense_variant	lmo0085	lmo0085	NP_463618.1	hypothetical protein	p.Phe128Leu		Yes	Yes	1	0	0	0	0	0	0	0	0	0	0	0	0	0	0	1	0	0	0	0	0	1
88532	A	G	SNV	MODERATE	missense_variant	lmo0085	lmo0085	NP_463618.1	hypothetical protein	p.Ile138Val		Yes	Yes	1	0	0	0	0	0	0	0	0	0	0	0	0	0	0	1	0	0	0	0	0	1
88535	A	G	SNV	MODERATE	missense_variant	lmo0085	lmo0085	NP_463618.1	hypothetical protein	p.Ile139Val		Yes	Yes	1	0	0	0	0	0	0	0	0	0	0	0	0	0	0	1	0	0	0	0	0	1
88569	A	T	SNV	MODERATE	missense_variant	lmo0085	lmo0085	NP_463618.1	hypothetical protein	p.Lys150Ile		Yes	Yes	1	0	0	0	0	0	0	0	0	0	0	0	0	0	0	1	0	0	0	0	0	1
88581	A	C	SNV	MODERATE	missense_variant	lmo0085	lmo0085	NP_463618.1	hypothetical protein	p.Lys154Thr		Yes	Yes	1	0	0	0	0	0	0	0	0	0	0	0	0	0	0	1	0	0	0	0	0	1
88583	A	T	SNV	MODERATE	missense_variant	lmo0085	lmo0085	NP_463618.1	hypothetical protein	p.Thr155Ser		Yes	Yes	1	0	0	0	0	0	0	0	0	0	0	0	0	0	0	1	0	0	0	0	0	1
88584	C	T	SNV	MODERATE	missense_variant	lmo0085	lmo0085	NP_463618.1	hypothetical protein	p.Thr155Ile		Yes	Yes	1	0	0	0	0	0	0	0	0	0	0	0	0	0	0	1	0	0	0	0	0	1
88589	A	G	SNV	MODERATE	missense_variant	lmo0085	lmo0085	NP_463618.1	hypothetical protein	p.Ile157Val		Yes	Yes	1	0	0	0	0	0	0	0	0	0	0	0	0	0	0	1	0	0	0	0	0	1
88616	G	A	SNV	MODERATE	missense_variant	lmo0085	lmo0085	NP_463618.1	hypothetical protein	p.Val166Ile		Yes	Yes	1	0	0	0	0	0	0	0	0	0	0	0	0	0	0	1	0	0	0	0	0	1
88679	G	A	SNV	MODERATE	missense_variant	lmo0085	lmo0085	NP_463618.1	hypothetical protein	p.Ala187Thr		Yes	Yes	1	0	0	0	0	0	0	0	0	0	0	0	0	0	0	1	0	0	0	0	0	1
88680	C	A	SNV	MODERATE	missense_variant	lmo0085	lmo0085	NP_463618.1	hypothetical protein	p.Ala187Glu		Yes	Yes	1	0	0	0	0	0	0	0	0	0	0	0	0	0	0	1	0	0	0	0	0	1
88682	G	A	SNV	MODERATE	missense_variant	lmo0085	lmo0085	NP_463618.1	hypothetical protein	p.Glu188Lys		Yes	Yes	1	0	0	0	0	0	0	0	0	0	0	0	0	0	0	1	0	0	0	0	0	1
88690	A	G	SNV	MODERATE	missense_variant	lmo0085	lmo0085	NP_463618.1	hypothetical protein	p.Ile190Met		Yes	Yes	1	0	0	0	0	0	0	0	0	0	0	0	0	0	0	1	0	0	0	0	0	1
88990	A	G	SNV	MODERATE	missense_variant	lmo0086	lmo0086	NP_463619.1	hypothetical protein	p.Thr35Ala		Yes	Yes	0	0	0	0	0	0	0	0	0	0	0	1	0	0	0	0	0	0	0	0	0	1
89023	G	T	SNV	MODERATE	missense_variant	lmo0086	lmo0086	NP_463619.1	hypothetical protein	p.Val46Leu		Yes	Yes	0	0	0	0	0	0	0	0	0	0	0	0	0	0	0	1	0	0	0	0	0	1
89029	G	A	SNV	MODERATE	missense_variant	lmo0086	lmo0086	NP_463619.1	hypothetical protein	p.Asp48Asn		Yes	Yes	0	0	0	0	0	0	0	0	0	0	0	0	0	0	0	1	0	0	0	0	0	1
89030	A	C	SNV	MODERATE	missense_variant	lmo0086	lmo0086	NP_463619.1	hypothetical protein	p.Asp48Ala		Yes	Yes	0	0	0	0	0	0	0	0	0	0	0	0	0	0	0	1	0	0	0	0	0	1
89038	T	C	SNV	MODERATE	missense_variant	lmo0086	lmo0086	NP_463619.1	hypothetical protein	p.Ser51Pro		Yes	Yes	0	0	0	0	0	0	0	0	0	0	0	0	0	0	0	1	0	0	0	0	0	1
89043	A	T	SNV	MODERATE	missense_variant	lmo0086	lmo0086	NP_463619.1	hypothetical protein	p.Glu52Asp		Yes	Yes	0	0	0	0	0	0	0	0	0	0	0	0	0	0	0	1	0	0	0	0	0	1
89101	A	G	SNV	MODERATE	missense_variant	lmo0086	lmo0086	NP_463619.1	hypothetical protein	p.Met72Val		Yes	Yes	0	0	0	0	0	0	0	0	0	0	0	0	0	0	0	1	0	0	0	0	0	1
89103	G	A	SNV	MODERATE	missense_variant	lmo0086	lmo0086	NP_463619.1	hypothetical protein	p.Met72Ile		Yes	Yes	0	0	0	0	0	0	0	0	0	0	0	0	0	0	0	1	0	0	0	0	0	1
89176	G	A	SNV	MODERATE	missense_variant	lmo0086	lmo0086	NP_463619.1	hypothetical protein	p.Val97Ile		Yes	Yes	0	0	0	0	0	0	0	0	0	0	0	0	0	0	0	1	0	0	0	0	0	1
89219	C	T	SNV	MODERATE	missense_variant	lmo0086	lmo0086	NP_463619.1	hypothetical protein	p.Ser111Phe		Yes	Yes	0	0	0	0	0	0	0	0	0	0	0	0	0	0	0	1	0	0	0	0	0	1
89221	A	G	SNV	MODERATE	missense_variant	lmo0086	lmo0086	NP_463619.1	hypothetical protein	p.Ile112Val		Yes	Yes	0	0	0	0	0	0	0	0	0	0	0	0	0	0	0	1	0	0	0	0	0	1
89319	A	C	SNV	MODERATE	missense_variant	lmo0086	lmo0086	NP_463619.1	hypothetical protein	p.Arg144Ser		Yes	Yes	0	0	0	0	0	0	0	0	0	0	0	0	0	0	0	1	0	0	0	0	0	1
89338	G	T	SNV	MODERATE	missense_variant	lmo0086	lmo0086	NP_463619.1	hypothetical protein	p.Ala151Ser		Yes	Yes	0	0	0	0	0	0	0	0	0	0	0	0	0	0	0	1	0	0	0	0	0	1
89356	C	A	SNV	MODERATE	missense_variant	lmo0086	lmo0086	NP_463619.1	hypothetical protein	p.Gln157Lys		Yes	Yes	0	0	0	0	0	0	0	0	0	0	0	0	0	0	0	1	0	0	0	0	0	1
89389	C	A	SNV	MODERATE	missense_variant	lmo0086	lmo0086	NP_463619.1	hypothetical protein	p.Leu168Ile		Yes	Yes	0	0	0	0	0	0	0	0	0	0	0	0	0	0	0	1	0	0	0	0	0	1
89419	A	T	SNV	MODERATE	missense_variant	lmo0086	lmo0086	NP_463619.1	hypothetical protein	p.Met178Leu		Yes	Yes	0	0	0	0	0	0	0	0	0	0	0	0	0	0	0	1	0	0	0	0	0	1
89432	A	T	SNV	MODERATE	missense_variant	lmo0086	lmo0086	NP_463619.1	hypothetical protein	p.Asp182Val		Yes	Yes	0	0	0	0	0	0	0	0	1	0	0	0	0	0	0	0	0	0	0	0	0	1
89433	T	A	SNV	MODERATE	missense_variant	lmo0086	lmo0086	NP_463619.1	hypothetical protein	p.Asp182Glu		Yes	Yes	0	0	0	0	0	0	0	0	0	0	0	0	0	0	0	1	0	0	0	0	0	1
89437	A	C	SNV	MODERATE	missense_variant	lmo0086	lmo0086	NP_463619.1	hypothetical protein	p.Thr184Pro		Yes	Yes	0	0	0	0	0	0	0	0	1	0	0	0	0	0	0	0	0	0	0	0	0	1
89440	A	T	SNV	MODERATE	missense_variant	lmo0086	lmo0086	NP_463619.1	hypothetical protein	p.Ile185Leu		Yes	Yes	0	0	0	0	0	0	0	0	0	0	0	0	0	0	0	1	0	0	0	0	0	1
89496	C	A	SNV	MODERATE	missense_variant	lmo0086	lmo0086	NP_463619.1	hypothetical protein	p.His203Gln		Yes	Yes	0	0	0	0	0	0	0	0	0	0	0	0	0	0	0	1	0	0	0	0	0	1
89533	G	A	SNV	MODERATE	missense_variant	lmo0086	lmo0086	NP_463619.1	hypothetical protein	p.Ala216Thr		Yes	Yes	0	0	0	0	0	0	0	0	0	0	0	0	0	0	0	1	0	0	0	0	0	1
89534	C	A	SNV	MODERATE	missense_variant	lmo0086	lmo0086	NP_463619.1	hypothetical protein	p.Ala216Glu		Yes	Yes	0	0	0	0	0	0	0	0	0	0	0	0	0	0	0	1	0	0	0	0	0	1
89538	A	C	SNV	MODERATE	missense_variant	lmo0086	lmo0086	NP_463619.1	hypothetical protein	p.Lys217Asn		Yes	Yes	0	0	0	0	0	0	0	0	0	0	0	0	0	0	0	1	0	0	0	0	0	1
89542	A	G	SNV	MODERATE	missense_variant	lmo0086	lmo0086	NP_463619.1	hypothetical protein	p.Thr219Ala		Yes	Yes	0	0	0	0	0	0	0	0	0	0	0	0	0	0	0	1	0	0	0	0	0	1
89543	C	A	SNV	MODERATE	missense_variant	lmo0086	lmo0086	NP_463619.1	hypothetical protein	p.Thr219Lys		Yes	Yes	0	0	0	0	0	0	0	0	0	0	0	0	0	0	0	1	0	0	0	0	0	1
89545	G	A	SNV	MODERATE	missense_variant	lmo0086	lmo0086	NP_463619.1	hypothetical protein	p.Asp220Asn		Yes	Yes	0	0	0	0	0	0	0	0	0	0	0	0	0	0	0	1	0	0	0	0	0	1
91006	G	A	SNV	MODERATE	missense_variant	lmo0086	lmo0086	NP_463619.1	hypothetical protein	p.Asp707Asn		Yes	Yes	0	0	0	0	0	0	0	0	0	0	0	0	0	0	0	1	0	0	0	0	0	1
91018	A	T	SNV	MODERATE	missense_variant	lmo0086	lmo0086	NP_463619.1	hypothetical protein	p.Met711Leu		Yes	Yes	0	0	0	0	0	0	0	0	0	0	0	0	0	0	0	1	0	0	0	0	0	1
91020	G	A	SNV	MODERATE	missense_variant	lmo0086	lmo0086	NP_463619.1	hypothetical protein	p.Met711Ile		Yes	Yes	0	0	0	0	0	0	0	0	0	0	0	0	0	0	0	1	0	0	0	0	0	1
91108	G	A	SNV	MODERATE	missense_variant	lmo0086	lmo0086	NP_463619.1	hypothetical protein	p.Ala741Thr		Yes	Yes	0	0	0	0	0	0	0	0	0	0	0	0	0	0	0	1	0	0	0	0	0	1
91133	G	C	SNV	MODERATE	missense_variant	lmo0086	lmo0086	NP_463619.1	hypothetical protein	p.Gly749Ala		Yes	Yes	0	0	0	0	0	0	0	0	0	0	0	0	0	0	0	1	0	0	0	0	0	1
91141	A	G	SNV	MODERATE	missense_variant	lmo0086	lmo0086	NP_463619.1	hypothetical protein	p.Asn752Asp		Yes	Yes	0	0	0	0	0	0	0	0	0	0	0	0	0	0	0	1	0	0	0	0	0	1
91156	G	T	SNV	MODERATE	missense_variant	lmo0086	lmo0086	NP_463619.1	hypothetical protein	p.Ala757Ser		Yes	Yes	0	0	0	0	0	0	0	0	0	0	0	0	0	0	0	1	0	0	0	0	0	1
91174	G	A	SNV	MODERATE	missense_variant	lmo0086	lmo0086	NP_463619.1	hypothetical protein	p.Glu763Lys		Yes	Yes	0	0	0	0	0	0	0	0	0	0	0	0	0	0	0	1	0	0	0	0	0	1
91624	A	C	SNV	MODERATE	missense_variant	lmo0086	lmo0086	NP_463619.1	hypothetical protein	p.Ile913Leu		Yes	Yes	0	0	0	0	0	0	0	0	0	0	0	0	0	0	0	1	0	0	0	0	0	1
91661	G	A	SNV	MODERATE	missense_variant	lmo0086	lmo0086	NP_463619.1	hypothetical protein	p.Ser925Asn		Yes	Yes	0	0	0	0	0	0	0	0	0	0	0	0	0	0	0	1	0	0	0	0	0	1
91662	T	A	SNV	MODERATE	missense_variant	lmo0086	lmo0086	NP_463619.1	hypothetical protein	p.Ser925Arg		Yes	Yes	0	0	0	0	0	0	0	0	0	0	0	0	0	0	0	1	0	0	0	0	0	1
91673	C	T	SNV	MODERATE	missense_variant	lmo0086	lmo0086	NP_463619.1	hypothetical protein	p.Ala929Val		Yes	Yes	0	0	0	0	0	0	0	0	0	0	0	0	0	0	0	1	0	0	0	0	0	1
91711	T	A	SNV	MODERATE	missense_variant	lmo0086	lmo0086	NP_463619.1	hypothetical protein	p.Ser942Thr		Yes	Yes	0	0	0	0	0	0	0	0	0	0	0	0	0	0	0	1	0	0	0	0	0	1
91725	C	A	SNV	MODERATE	missense_variant	lmo0086	lmo0086	NP_463619.1	hypothetical protein	p.Asp946Glu		Yes	Yes	0	0	0	0	0	0	0	0	0	0	0	0	0	0	0	1	0	0	0	0	0	1
91738	G	T	SNV	MODERATE	missense_variant	lmo0086	lmo0086	NP_463619.1	hypothetical protein	p.Val951Leu		Yes	Yes	0	0	0	0	0	0	0	0	0	0	0	0	0	0	0	1	0	0	0	0	0	1
91739	T	C	SNV	MODERATE	missense_variant	lmo0086	lmo0086	NP_463619.1	hypothetical protein	p.Val951Ala		Yes	Yes	0	0	0	0	0	0	0	0	0	0	0	0	0	0	0	1	0	0	0	0	0	1
91800	T	A	SNV	MODERATE	missense_variant	lmo0086	lmo0086	NP_463619.1	hypothetical protein	p.Asp971Glu		Yes	Yes	0	0	0	0	0	0	0	0	0	0	0	0	0	0	0	1	0	0	0	0	0	1
91804	G	A	SNV	MODERATE	missense_variant	lmo0086	lmo0086	NP_463619.1	hypothetical protein	p.Val973Ile		Yes	Yes	0	0	0	0	0	0	0	0	0	0	0	0	0	0	0	1	0	0	0	0	0	1
91832	A	G	SNV	MODERATE	missense_variant	lmo0086	lmo0086	NP_463619.1	hypothetical protein	p.His982Arg		Yes	Yes	0	0	0	0	0	0	0	0	0	0	0	0	0	0	0	1	0	0	0	0	0	1
91851	T	A	SNV	MODERATE	missense_variant	lmo0086	lmo0086	NP_463619.1	hypothetical protein	p.Asp988Glu		Yes	Yes	0	0	0	0	0	0	0	0	0	0	0	0	0	0	0	1	0	0	0	0	0	1
91879	A	T	SNV	MODERATE	missense_variant	lmo0086	lmo0086	NP_463619.1	hypothetical protein	p.Thr998Ser		Yes	Yes	0	0	0	0	0	0	0	0	0	0	0	0	0	0	0	1	0	0	0	0	0	1
91886	A	G	SNV	MODERATE	missense_variant	lmo0086	lmo0086	NP_463619.1	hypothetical protein	p.Glu1000Gly		Yes	Yes	0	0	0	0	0	0	0	0	0	0	0	0	0	0	0	1	0	0	0	0	0	1
91901	G	A	SNV	MODERATE	missense_variant	lmo0086	lmo0086	NP_463619.1	hypothetical protein	p.Ser1005Asn		Yes	Yes	0	0	0	0	0	0	0	0	0	0	0	0	0	0	0	1	0	0	0	0	0	1
91902	C	A	SNV	MODERATE	missense_variant	lmo0086	lmo0086	NP_463619.1	hypothetical protein	p.Ser1005Arg		Yes	Yes	0	0	0	0	0	0	0	0	0	0	0	0	0	0	0	1	0	0	0	0	0	1
91903	C	A	SNV	MODERATE	missense_variant	lmo0086	lmo0086	NP_463619.1	hypothetical protein	p.Arg1006Ser		Yes	Yes	0	0	0	0	0	0	0	0	0	0	0	0	0	0	0	1	0	0	0	0	0	1
91918	A	G	SNV	MODERATE	missense_variant	lmo0086	lmo0086	NP_463619.1	hypothetical protein	p.Ile1011Val		Yes	Yes	0	0	0	0	0	0	0	0	0	0	0	0	0	0	0	1	0	0	0	0	0	1
91920	T	G	SNV	MODERATE	missense_variant	lmo0086	lmo0086	NP_463619.1	hypothetical protein	p.Ile1011Met		Yes	Yes	0	0	0	0	0	0	0	0	0	0	0	0	0	0	0	1	0	0	0	0	0	1
91926	A	C	SNV	MODERATE	missense_variant	lmo0086	lmo0086	NP_463619.1	hypothetical protein	p.Leu1013Phe		Yes	Yes	0	0	0	0	0	0	0	0	0	0	0	0	0	0	0	1	0	0	0	0	0	1
91939	G	A	SNV	MODERATE	missense_variant	lmo0086	lmo0086	NP_463619.1	hypothetical protein	p.Glu1018Lys		Yes	Yes	0	0	0	0	0	0	0	0	0	0	0	0	0	0	0	1	0	0	0	0	0	1
91987	A	T	SNV	MODERATE	missense_variant	lmo0086	lmo0086	NP_463619.1	hypothetical protein	p.Thr1034Ser		Yes	Yes	0	0	0	0	0	0	0	0	0	0	0	0	0	0	0	1	0	0	0	0	0	1
91999	A	T	SNV	MODERATE	missense_variant	lmo0086	lmo0086	NP_463619.1	hypothetical protein	p.Asn1038Tyr		Yes	Yes	0	0	0	0	0	0	0	0	0	0	0	0	0	0	0	1	0	0	0	0	0	1
92000	A	C	SNV	MODERATE	missense_variant	lmo0086	lmo0086	NP_463619.1	hypothetical protein	p.Asn1038Thr		Yes	Yes	0	0	0	0	0	0	0	0	0	0	0	0	0	0	0	1	0	0	0	0	0	1
92003	A	C	SNV	MODERATE	missense_variant	lmo0086	lmo0086	NP_463619.1	hypothetical protein	p.Glu1039Ala		Yes	Yes	0	0	0	0	0	0	0	0	0	0	0	0	0	0	0	1	0	0	0	0	0	1
92027	A	C	SNV	MODERATE	missense_variant	lmo0086	lmo0086	NP_463619.1	hypothetical protein	p.Asn1047Thr		Yes	Yes	0	0	0	0	0	0	0	0	0	0	0	0	0	0	0	1	0	0	0	0	0	1
92056	A	G	SNV	MODERATE	missense_variant	lmo0086	lmo0086	NP_463619.1	hypothetical protein	p.Thr1057Ala		Yes	Yes	0	0	0	0	0	0	0	0	0	0	0	0	0	0	0	1	0	0	0	0	0	1
92065	A	C	SNV	MODERATE	missense_variant	lmo0086	lmo0086	NP_463619.1	hypothetical protein	p.Ile1060Leu		Yes	Yes	0	0	0	0	0	0	0	0	0	0	0	0	0	0	0	1	0	0	0	0	0	1
92074	A	G	SNV	MODERATE	missense_variant	lmo0086	lmo0086	NP_463619.1	hypothetical protein	p.Thr1063Ala		Yes	Yes	0	0	0	0	0	0	0	0	0	0	0	0	0	0	0	1	0	0	0	0	0	1
92075	C	T	SNV	MODERATE	missense_variant	lmo0086	lmo0086	NP_463619.1	hypothetical protein	p.Thr1063Ile		Yes	Yes	0	0	0	0	0	0	0	0	0	0	0	0	0	0	0	1	0	0	0	0	0	1
92086	A	G	SNV	MODERATE	missense_variant	lmo0086	lmo0086	NP_463619.1	hypothetical protein	p.Ile1067Val		Yes	Yes	0	0	0	0	0	0	0	0	0	0	0	0	0	0	0	1	0	0	0	0	0	1
92141	C	T	SNV	MODERATE	missense_variant	lmo0086	lmo0086	NP_463619.1	hypothetical protein	p.Ala1085Val		Yes	Yes	0	0	0	0	0	0	0	0	0	0	0	0	0	0	0	1	0	0	0	0	0	1
92146	T	A	SNV	MODERATE	missense_variant	lmo0086	lmo0086	NP_463619.1	hypothetical protein	p.Leu1087Ile		Yes	Yes	0	0	0	0	0	0	0	0	0	0	0	0	0	0	0	1	0	0	0	0	0	1
92230	G	A	SNV	MODERATE	missense_variant	lmo0086	lmo0086	NP_463619.1	hypothetical protein	p.Ala1115Thr		Yes	No	0	0	0	0	0	0	0	0	0	0	0	0	0	0	0	0	0	1	0	0	0	1
92308	A	G	SNV	MODERATE	missense_variant	lmo0086	lmo0086	NP_463619.1	hypothetical protein	p.Thr1141Ala		Yes	No	0	0	0	0	0	0	0	0	0	0	0	1	0	0	0	0	0	0	0	0	0	1
92593	G	A	SNV	MODERATE	missense_variant	lmo0086	lmo0086	NP_463619.1	hypothetical protein	p.Val1236Ile		Yes	Yes	0	0	0	0	0	0	0	0	0	0	0	0	0	0	0	1	0	0	0	0	0	1
92597	C	A	SNV	MODERATE	missense_variant	lmo0086	lmo0086	NP_463619.1	hypothetical protein	p.Thr1237Lys		Yes	Yes	0	0	0	0	0	0	0	0	0	0	0	0	0	0	0	1	0	0	0	0	0	1
92668	C	G	SNV	MODERATE	missense_variant	lmo0086	lmo0086	NP_463619.1	hypothetical protein	p.Pro1261Ala		Yes	Yes	0	0	0	0	0	0	0	0	0	0	0	0	0	0	0	1	0	0	0	0	0	1
92674	T	C	SNV	MODERATE	missense_variant	lmo0086	lmo0086	NP_463619.1	hypothetical protein	p.Ser1263Pro		Yes	Yes	0	0	0	0	0	0	0	0	0	0	0	0	0	0	0	1	0	0	0	0	0	1
92682	A	C	SNV	MODERATE	missense_variant	lmo0086	lmo0086	NP_463619.1	hypothetical protein	p.Lys1265Asn		Yes	Yes	0	0	0	0	0	0	0	0	0	0	0	0	0	0	0	1	0	0	0	0	0	1
92685	A	T	SNV	MODERATE	missense_variant	lmo0086	lmo0086	NP_463619.1	hypothetical protein	p.Leu1266Phe		Yes	Yes	0	0	0	0	0	0	0	0	0	0	0	0	0	0	0	1	0	0	0	0	0	1
92687	T	G	SNV	MODERATE	missense_variant	lmo0086	lmo0086	NP_463619.1	hypothetical protein	p.Ile1267Ser		Yes	Yes	0	0	0	0	0	0	0	0	0	0	0	0	0	0	0	1	0	0	0	0	0	1
92696	C	A	SNV	MODERATE	missense_variant	lmo0086	lmo0086	NP_463619.1	hypothetical protein	p.Ala1270Asp		Yes	Yes	0	0	0	0	0	0	0	0	0	0	0	0	0	0	0	1	0	0	0	0	0	1
92713	C	G	SNV	MODERATE	missense_variant	lmo0086	lmo0086	NP_463619.1	hypothetical protein	p.Pro1276Ala		Yes	Yes	0	0	0	0	0	0	0	0	0	0	0	0	0	0	0	1	0	0	0	0	0	1
92723	G	A	SNV	MODERATE	missense_variant	lmo0086	lmo0086	NP_463619.1	hypothetical protein	p.Ser1279Asn		Yes	Yes	0	0	0	0	0	0	0	0	0	0	0	0	0	0	0	1	0	0	0	0	0	1
92959	G	A	SNV	MODERATE	missense_variant	lmo0086	lmo0086	NP_463619.1	hypothetical protein	p.Glu1358Lys		Yes	Yes	0	0	0	0	0	0	0	0	0	1	0	0	0	0	0	0	0	0	0	0	0	1
92984	C	A	SNV	MODERATE	missense_variant	lmo0086	lmo0086	NP_463619.1	hypothetical protein	p.Ala1366Glu		Yes	Yes	0	0	0	0	0	0	0	0	0	0	0	0	0	0	0	1	0	0	0	0	0	1
93010	A	G	SNV	MODERATE	missense_variant	lmo0086	lmo0086	NP_463619.1	hypothetical protein	p.Ile1375Val		Yes	Yes	0	0	0	0	0	0	0	0	0	0	0	0	0	0	0	1	0	0	0	0	0	1
93046	G	C	SNV	MODERATE	missense_variant	lmo0086	lmo0086	NP_463619.1	hypothetical protein	p.Val1387Leu		Yes	Yes	0	0	0	0	0	0	0	0	0	0	0	0	0	0	0	1	0	0	0	0	0	1
93054	G	T	SNV	MODERATE	missense_variant	lmo0086	lmo0086	NP_463619.1	hypothetical protein	p.Glu1389Asp		Yes	Yes	0	0	0	0	0	0	0	0	0	0	0	0	0	0	0	1	0	0	0	0	0	1
93059	C	T	SNV	MODERATE	missense_variant	lmo0086	lmo0086	NP_463619.1	hypothetical protein	p.Ser1391Leu		Yes	Yes	0	0	0	0	0	0	0	0	0	0	0	0	0	0	0	1	0	0	0	0	0	1
93079	G	A	SNV	MODERATE	missense_variant	lmo0086	lmo0086	NP_463619.1	hypothetical protein	p.Val1398Ile		Yes	Yes	0	0	0	0	0	0	0	0	0	0	0	0	0	0	0	1	0	0	0	0	0	1
93115	A	G	SNV	MODERATE	missense_variant	lmo0086	lmo0086	NP_463619.1	hypothetical protein	p.Asn1410Asp		Yes	Yes	0	0	0	0	0	0	0	0	0	0	0	0	0	0	0	1	0	0	0	0	0	1
93122	A	C	SNV	MODERATE	missense_variant	lmo0086	lmo0086	NP_463619.1	hypothetical protein	p.Glu1412Ala		Yes	Yes	0	0	0	0	0	0	0	0	0	0	0	0	0	0	0	1	0	0	0	0	0	1
93155	A	C	SNV	MODERATE	missense_variant	lmo0086	lmo0086	NP_463619.1	hypothetical protein	p.Lys1423Thr		Yes	Yes	0	0	0	0	0	0	0	0	0	0	0	0	0	0	0	1	0	0	0	0	0	1
93156	G	T	SNV	MODERATE	missense_variant	lmo0086	lmo0086	NP_463619.1	hypothetical protein	p.Lys1423Asn		Yes	Yes	0	0	0	0	0	0	0	0	0	0	0	0	0	0	0	1	0	0	0	0	0	1
93181	A	G	SNV	MODERATE	missense_variant	lmo0086	lmo0086	NP_463619.1	hypothetical protein	p.Thr1432Ala		Yes	Yes	0	0	0	0	0	0	0	0	0	0	0	0	0	0	0	1	0	0	0	0	0	1
93224	C	T	SNV	MODERATE	missense_variant	lmo0086	lmo0086	NP_463619.1	hypothetical protein	p.Ala1446Val		Yes	Yes	0	0	0	0	0	0	0	0	0	0	0	1	0	0	0	0	0	0	0	0	0	1
93239	T	A	SNV	MODERATE	missense_variant	lmo0086	lmo0086	NP_463619.1	hypothetical protein	p.Ile1451Asn		Yes	Yes	0	0	0	0	0	0	0	0	0	0	0	0	0	0	0	1	0	0	0	0	0	1
93248	C	T	SNV	MODERATE	missense_variant	lmo0086	lmo0086	NP_463619.1	hypothetical protein	p.Ala1454Val		Yes	Yes	0	0	0	0	0	0	0	0	0	0	0	0	0	0	0	1	0	0	0	0	0	1
93260	G	A	SNV	MODERATE	missense_variant	lmo0086	lmo0086	NP_463619.1	hypothetical protein	p.Ser1458Asn		Yes	Yes	0	0	0	0	0	0	0	0	0	0	0	0	0	0	0	1	0	0	0	0	0	1
93298	G	T	SNV	MODERATE	missense_variant	lmo0086	lmo0086	NP_463619.1	hypothetical protein	p.Ala1471Ser		Yes	Yes	0	0	0	0	0	0	0	0	0	0	0	0	0	0	0	1	0	0	0	0	0	1
93322	A	G	SNV	MODERATE	missense_variant	lmo0086	lmo0086	NP_463619.1	hypothetical protein	p.Asn1479Asp		Yes	Yes	0	0	0	0	0	0	0	0	0	0	0	0	0	0	0	1	0	0	0	0	0	1
93353	A	C	SNV	MODERATE	missense_variant	lmo0086	lmo0086	NP_463619.1	hypothetical protein	p.Asn1489Thr		Yes	Yes	0	0	0	0	0	0	0	0	0	0	0	0	0	0	0	1	0	0	0	0	0	1
93365	T	C	SNV	MODERATE	missense_variant	lmo0086	lmo0086	NP_463619.1	hypothetical protein	p.Val1493Ala		Yes	Yes	0	0	0	0	0	0	0	0	0	0	0	0	0	0	0	1	0	0	0	0	0	1
94099	A	C	SNV	MODERATE	missense_variant	lmo0086	lmo0086	NP_463619.1	hypothetical protein	p.Lys1738Gln		Yes	Yes	0	0	0	0	0	0	0	0	0	0	0	0	0	0	0	1	0	0	0	0	0	1
94102	A	G	SNV	MODERATE	missense_variant	lmo0086	lmo0086	NP_463619.1	hypothetical protein	p.Asn1739Asp		Yes	Yes	0	0	0	0	0	0	0	0	0	0	0	0	0	0	0	1	0	0	0	0	0	1
94126	A	G	SNV	MODERATE	missense_variant	lmo0086	lmo0086	NP_463619.1	hypothetical protein	p.Ile1747Val		Yes	Yes	0	0	0	0	0	0	0	0	0	0	0	0	0	0	0	1	0	0	0	0	0	1
94147	A	T	SNV	MODERATE	missense_variant	lmo0086	lmo0086	NP_463619.1	hypothetical protein	p.Thr1754Ser		Yes	Yes	0	0	0	0	0	0	0	0	0	0	0	0	0	0	0	1	0	0	0	0	0	1
94148	C	T	SNV	MODERATE	missense_variant	lmo0086	lmo0086	NP_463619.1	hypothetical protein	p.Thr1754Ile		Yes	Yes	0	0	0	0	0	0	0	0	0	0	0	0	0	0	0	1	0	0	0	0	0	1
94651	G	C	SNV	MODERATE	missense_variant	lmo0086	lmo0086	NP_463619.1	hypothetical protein	p.Asp1922His		Yes	Yes	0	0	0	0	0	0	0	0	0	0	0	0	0	0	0	1	0	0	0	0	0	1
94653	T	A	SNV	MODERATE	missense_variant	lmo0086	lmo0086	NP_463619.1	hypothetical protein	p.Asp1922Glu		Yes	Yes	0	0	0	0	0	0	0	0	0	0	0	0	0	0	0	1	0	0	0	0	0	1
94660	G	A	SNV	MODERATE	missense_variant	lmo0086	lmo0086	NP_463619.1	hypothetical protein	p.Asp1925Asn		Yes	Yes	0	0	0	0	0	0	0	0	0	0	0	0	0	0	0	1	0	0	0	0	0	1
94672	A	G	SNV	MODERATE	missense_variant	lmo0086	lmo0086	NP_463619.1	hypothetical protein	p.Lys1929Glu		Yes	Yes	0	0	0	0	0	0	0	0	0	0	0	0	0	0	0	1	0	0	0	0	0	1
94675	A	T	SNV	MODERATE	missense_variant	lmo0086	lmo0086	NP_463619.1	hypothetical protein	p.Ile1930Phe		Yes	Yes	0	0	0	0	0	0	0	0	0	0	0	0	0	0	0	1	0	0	0	0	0	1
94692	A	T	SNV	MODERATE	missense_variant	lmo0086	lmo0086	NP_463619.1	hypothetical protein	p.Gln1935His		Yes	Yes	0	0	0	0	0	0	0	0	0	0	0	0	0	0	0	1	0	0	0	0	0	1
94696	A	T	SNV	MODERATE	missense_variant	lmo0086	lmo0086	NP_463619.1	hypothetical protein	p.Thr1937Ser		Yes	Yes	0	0	0	0	0	0	0	0	0	0	0	0	0	0	0	1	0	0	0	0	0	1
94711	G	A	SNV	MODERATE	missense_variant	lmo0086	lmo0086	NP_463619.1	hypothetical protein	p.Glu1942Lys		Yes	Yes	0	0	0	0	0	0	0	0	0	0	0	0	0	0	0	1	0	0	0	0	0	1
94717	A	G	SNV	MODERATE	missense_variant	lmo0086	lmo0086	NP_463619.1	hypothetical protein	p.Thr1944Ala		Yes	Yes	0	0	0	0	0	0	0	0	0	0	0	0	0	0	0	1	0	0	0	0	0	1
94720	A	G	SNV	MODERATE	missense_variant	lmo0086	lmo0086	NP_463619.1	hypothetical protein	p.Lys1945Glu		Yes	Yes	0	0	0	0	0	0	0	0	0	0	0	0	0	0	0	1	0	0	0	0	0	1
94733	A	C	SNV	MODERATE	missense_variant	lmo0086	lmo0086	NP_463619.1	hypothetical protein	p.Asn1949Thr		Yes	Yes	0	0	0	0	0	0	0	0	0	0	0	0	0	0	0	1	0	0	0	0	0	1
94757	A	C	SNV	MODERATE	missense_variant	lmo0086	lmo0086	NP_463619.1	hypothetical protein	p.Glu1957Ala		Yes	Yes	0	0	0	0	0	0	0	0	0	0	0	0	0	0	0	1	0	0	0	0	0	1
94788	A	G	SNV	MODERATE	missense_variant	lmo0087	lmo0087	NP_463620.1	hypothetical protein	p.Ile9Val		Yes	Yes	0	0	0	0	0	0	0	0	0	0	0	0	0	0	0	1	0	0	0	0	0	1
94821	G	T	SNV	MODERATE	missense_variant	lmo0087	lmo0087	NP_463620.1	hypothetical protein	p.Ala20Ser		Yes	Yes	0	0	0	0	0	0	0	0	0	0	0	0	0	0	0	1	0	0	0	0	0	1
94827	G	A	SNV	MODERATE	missense_variant	lmo0087	lmo0087	NP_463620.1	hypothetical protein	p.Val22Ile		Yes	Yes	0	0	0	0	0	0	0	0	0	0	0	0	0	0	0	1	0	0	0	0	0	1
94860	A	G	SNV	MODERATE	missense_variant	lmo0087	lmo0087	NP_463620.1	hypothetical protein	p.Asn33Asp		Yes	Yes	0	0	0	0	0	0	0	0	0	0	0	0	0	0	0	1	0	0	0	0	0	1
94899	A	G	SNV	MODERATE	missense_variant	lmo0087	lmo0087	NP_463620.1	hypothetical protein	p.Asn46Asp		Yes	Yes	0	0	0	0	0	0	0	0	0	0	0	0	0	0	0	1	0	0	0	0	0	1
94932	A	C	SNV	MODERATE	missense_variant	lmo0087	lmo0087	NP_463620.1	hypothetical protein	p.Asn57His		Yes	Yes	0	0	0	0	0	0	0	0	0	0	0	0	0	0	0	1	0	0	0	0	0	1
94956	A	G	SNV	MODERATE	missense_variant	lmo0087	lmo0087	NP_463620.1	hypothetical protein	p.Ser65Gly		Yes	Yes	0	0	0	0	0	0	0	0	0	0	0	0	0	0	0	1	0	0	0	0	0	1
94957	G	A	SNV	MODERATE	missense_variant	lmo0087	lmo0087	NP_463620.1	hypothetical protein	p.Ser65Asn		Yes	Yes	0	0	0	0	0	0	0	0	0	0	0	0	0	0	0	1	0	0	0	0	0	1
94983	A	G	SNV	MODERATE	missense_variant	lmo0087	lmo0087	NP_463620.1	hypothetical protein	p.Lys74Glu		Yes	Yes	0	0	0	0	0	0	0	0	0	0	0	0	0	0	0	1	0	0	0	0	0	1
94988	A	C	SNV	MODERATE	missense_variant	lmo0087	lmo0087	NP_463620.1	hypothetical protein	p.Glu75Asp		Yes	Yes	0	0	0	0	0	0	0	0	0	0	0	0	0	0	0	1	0	0	0	0	0	1
95001	G	A	SNV	MODERATE	missense_variant	lmo0087	lmo0087	NP_463620.1	hypothetical protein	p.Glu80Lys		Yes	Yes	0	0	0	0	0	0	0	0	0	0	0	0	0	0	0	1	0	0	0	0	0	1
95010	G	C	SNV	MODERATE	missense_variant	lmo0087	lmo0087	NP_463620.1	hypothetical protein	p.Glu83Gln		Yes	Yes	0	0	0	0	0	0	0	0	0	0	0	0	0	0	0	1	0	0	0	0	0	1
95031	A	G	SNV	MODERATE	missense_variant	lmo0087	lmo0087	NP_463620.1	hypothetical protein	p.Asn90Asp		Yes	Yes	0	0	0	0	0	0	0	0	0	0	0	0	0	0	0	1	0	0	0	0	0	1
95039	A	T	SNV	MODERATE	missense_variant	lmo0087	lmo0087	NP_463620.1	hypothetical protein	p.Glu92Asp		Yes	Yes	0	0	0	0	0	0	0	0	0	0	0	0	0	0	0	1	0	0	0	0	0	1
95270	G	C	SNV	MODERATE	missense_variant	lmo0087	lmo0087	NP_463620.1	hypothetical protein	p.Leu169Phe		Yes	Yes	0	0	0	0	0	0	0	0	0	0	0	0	0	0	0	1	0	0	0	0	0	1
95323	T	A	SNV	MODERATE	missense_variant	lmo0087	lmo0087	NP_463620.1	hypothetical protein	p.Phe187Tyr		Yes	Yes	0	0	0	0	0	0	0	0	0	0	0	0	0	0	0	1	0	0	0	0	0	1
95355	A	G	SNV	MODERATE	missense_variant	lmo0087	lmo0087	NP_463620.1	hypothetical protein	p.Lys198Glu		Yes	Yes	0	0	0	0	0	0	0	0	0	0	0	0	0	0	0	1	0	0	0	0	0	1
95391	G	A	SNV	MODERATE	missense_variant	lmo0087	lmo0087	NP_463620.1	hypothetical protein	p.Val210Ile		Yes	Yes	0	0	0	0	0	0	0	0	0	0	0	0	0	0	0	1	0	0	0	0	0	1
95414	A	T	SNV	MODERATE	missense_variant	lmo0087	lmo0087	NP_463620.1	hypothetical protein	p.Leu217Phe		Yes	Yes	0	0	0	0	0	0	0	0	0	0	0	0	0	0	0	1	0	0	0	0	0	1
95827	T	C	SNV	MODERATE	missense_variant	lmo0087	lmo0087	NP_463620.1	hypothetical protein	p.Val355Ala		Yes	Yes	0	0	0	0	0	0	0	0	0	0	0	0	0	0	0	1	0	0	0	0	0	1
95847	G	T	SNV	MODERATE	missense_variant	lmo0087	lmo0087	NP_463620.1	hypothetical protein	p.Ala362Ser		Yes	Yes	0	0	0	0	0	0	0	0	0	0	0	0	0	0	0	1	0	0	0	0	0	1
95962	A	C	SNV	MODERATE	missense_variant	lmo0087	lmo0087	NP_463620.1	hypothetical protein	p.Lys400Thr		Yes	Yes	0	0	0	0	0	0	0	0	0	0	0	0	0	0	0	1	0	0	0	0	0	1
95963	A	T	SNV	MODERATE	missense_variant	lmo0087	lmo0087	NP_463620.1	hypothetical protein	p.Lys400Asn		Yes	Yes	0	0	0	0	0	0	0	0	0	0	0	0	0	0	0	1	0	0	0	0	0	1
96024	A	G	SNV	MODERATE	missense_variant	lmo0087	lmo0087	NP_463620.1	hypothetical protein	p.Asn421Asp		Yes	Yes	0	0	0	0	0	0	0	0	0	0	0	0	0	0	0	1	0	0	0	0	0	1
96051	C	A	SNV	MODERATE	missense_variant	lmo0087	lmo0087	NP_463620.1	hypothetical protein	p.Gln430Lys		Yes	Yes	0	0	0	0	0	0	0	0	0	0	0	0	0	0	0	1	0	0	0	0	0	1
96117	A	T	SNV	MODERATE	missense_variant	lmo0087	lmo0087	NP_463620.1	hypothetical protein	p.Thr452Ser		Yes	Yes	0	0	0	0	0	0	0	0	0	0	0	0	0	0	0	1	0	0	0	0	0	1
96122	G	C	SNV	MODERATE	missense_variant	lmo0087	lmo0087	NP_463620.1	hypothetical protein	p.Met453Ile		Yes	Yes	0	0	0	0	0	0	0	0	0	0	0	0	0	0	0	1	0	0	0	0	0	1
96132	A	G	SNV	MODERATE	missense_variant	lmo0087	lmo0087	NP_463620.1	hypothetical protein	p.Ile457Val		Yes	Yes	0	0	0	0	0	0	0	0	0	0	0	0	0	0	0	1	0	0	0	0	0	1
96155	T	A	SNV	MODERATE	missense_variant	lmo0087	lmo0087	NP_463620.1	hypothetical protein	p.Asp464Glu		Yes	Yes	0	0	0	0	0	0	0	0	0	0	0	0	0	0	0	1	0	0	0	0	0	1
96157	A	G	SNV	MODERATE	missense_variant	lmo0087	lmo0087	NP_463620.1	hypothetical protein	p.Asp465Gly		Yes	Yes	0	0	0	0	0	0	0	0	0	0	0	0	0	0	0	1	0	0	0	0	0	1
96159	G	A	SNV	MODERATE	missense_variant	lmo0087	lmo0087	NP_463620.1	hypothetical protein	p.Val466Ile		Yes	Yes	0	0	0	0	0	0	0	0	0	0	0	0	0	0	0	1	0	0	0	0	0	1
96202	T	C	SNV	MODERATE	missense_variant	lmo0087	lmo0087	NP_463620.1	hypothetical protein	p.Phe480Ser		Yes	Yes	0	0	0	0	0	0	0	0	0	0	0	0	0	0	0	1	0	0	0	0	0	1
96203	T	A	SNV	MODERATE	missense_variant	lmo0087	lmo0087	NP_463620.1	hypothetical protein	p.Phe480Leu		Yes	Yes	0	0	0	0	0	0	0	0	0	0	0	0	0	0	0	1	0	0	0	0	0	1
96656	A	T	SNV	MODERATE	missense_variant	lmo0087	lmo0087	NP_463620.1	hypothetical protein	p.Glu631Asp		Yes	Yes	0	0	0	0	0	0	0	0	0	0	0	0	0	0	0	1	0	0	0	0	0	1
96657	A	G	SNV	MODERATE	missense_variant	lmo0087	lmo0087	NP_463620.1	hypothetical protein	p.Ile632Val		Yes	Yes	0	0	0	0	0	0	0	0	0	0	0	0	0	0	0	1	0	0	0	0	0	1
96660	G	C	SNV	MODERATE	missense_variant	lmo0087	lmo0087	NP_463620.1	hypothetical protein	p.Glu633Gln		Yes	Yes	0	0	0	0	0	0	0	0	0	0	0	0	0	0	0	1	0	0	0	0	0	1
96834	T	A	SNV	MODERATE	missense_variant	lmo0087	lmo0087	NP_463620.1	hypothetical protein	p.Ser691Thr		Yes	Yes	0	0	0	0	0	0	0	0	0	0	0	0	0	0	0	1	0	0	0	0	0	1
96858	C	G	SNV	MODERATE	missense_variant	lmo0087	lmo0087	NP_463620.1	hypothetical protein	p.Leu699Val		Yes	Yes	0	0	0	0	0	0	0	0	0	0	0	0	0	0	0	1	0	0	0	0	0	1
96859	T	G	SNV	MODERATE	missense_variant	lmo0087	lmo0087	NP_463620.1	hypothetical protein	p.Leu699Arg		Yes	Yes	0	0	0	0	0	0	0	0	0	0	0	0	0	0	0	1	0	0	0	0	0	1
96871	A	G	SNV	MODERATE	missense_variant	lmo0087	lmo0087	NP_463620.1	hypothetical protein	p.Gln703Arg		Yes	Yes	0	0	0	0	0	0	0	0	0	0	0	0	0	0	0	1	0	0	0	0	0	1
96872	G	C	SNV	MODERATE	missense_variant	lmo0087	lmo0087	NP_463620.1	hypothetical protein	p.Gln703His		Yes	Yes	0	0	0	0	0	0	0	0	0	0	0	0	0	0	0	1	0	0	0	0	0	1
96873	T	G	SNV	MODERATE	missense_variant	lmo0087	lmo0087	NP_463620.1	hypothetical protein	p.Leu704Val		Yes	Yes	0	0	0	0	0	0	0	0	0	0	0	0	0	0	0	1	0	0	0	0	0	1
97017	G	A	SNV	MODERATE	missense_variant	lmo0087	lmo0087	NP_463620.1	hypothetical protein	p.Val752Ile		Yes	Yes	0	0	0	0	0	0	0	0	0	0	0	0	0	0	0	1	0	0	0	0	0	1
97032	G	A	SNV	MODERATE	missense_variant	lmo0087	lmo0087	NP_463620.1	hypothetical protein	p.Ala757Thr		Yes	Yes	0	0	0	0	0	0	0	0	0	0	0	0	0	0	0	1	0	0	0	0	0	1
97035	C	A	SNV	MODERATE	missense_variant	lmo0087	lmo0087	NP_463620.1	hypothetical protein	p.Gln758Lys		Yes	Yes	0	0	0	0	0	0	0	0	0	0	0	0	0	0	0	1	0	0	0	0	0	1
97041	G	A	SNV	MODERATE	missense_variant	lmo0087	lmo0087	NP_463620.1	hypothetical protein	p.Ala760Thr		Yes	Yes	0	0	0	0	0	0	0	0	0	0	0	0	0	0	0	1	0	0	0	0	0	1
97390	A	T	SNV	MODERATE	missense_variant	lmo0089	lmo0089	NP_463622.1	ATP synthase subunit delta	p.Met4Leu		Yes	Yes	0	0	0	0	0	0	0	0	0	0	0	0	0	0	0	1	0	0	0	0	0	1
97405	A	G	SNV	MODERATE	missense_variant	lmo0089	lmo0089	NP_463622.1	ATP synthase subunit delta	p.Ile9Val		Yes	Yes	0	0	0	0	0	0	0	0	0	0	0	0	0	0	0	1	0	0	0	0	0	1
97414	A	G	SNV	MODERATE	missense_variant	lmo0089	lmo0089	NP_463622.1	ATP synthase subunit delta	p.Ser12Gly		Yes	Yes	0	0	0	0	0	0	0	0	0	0	0	0	0	0	0	1	0	0	0	0	0	1
97416	T	A	SNV	MODERATE	missense_variant	lmo0089	lmo0089	NP_463622.1	ATP synthase subunit delta	p.Ser12Arg		Yes	Yes	0	0	0	0	0	0	0	0	0	0	0	0	0	0	0	1	0	0	0	0	0	1
97417	G	A	SNV	MODERATE	missense_variant	lmo0089	lmo0089	NP_463622.1	ATP synthase subunit delta	p.Val13Ile		Yes	Yes	0	0	0	0	0	0	0	0	0	0	0	0	0	0	0	1	0	0	0	0	0	1
97447	C	T	SNV	MODERATE	missense_variant	lmo0089	lmo0089	NP_463622.1	ATP synthase subunit delta	p.His23Tyr		Yes	Yes	0	0	0	0	0	0	0	0	0	0	0	0	0	0	0	1	0	0	0	0	0	1
97460	G	A	SNV	MODERATE	missense_variant	lmo0089	lmo0089	NP_463622.1	ATP synthase subunit delta	p.Arg27Lys		Yes	Yes	0	0	0	0	0	0	0	0	0	0	0	0	0	0	0	1	0	0	0	0	0	1
97498	G	A	SNV	MODERATE	missense_variant	lmo0089	lmo0089	NP_463622.1	ATP synthase subunit delta	p.Val40Met		Yes	Yes	0	0	0	0	0	0	0	0	0	0	0	0	0	0	0	1	0	0	0	0	0	1
97510	C	A	SNV	MODERATE	missense_variant	lmo0089	lmo0089	NP_463622.1	ATP synthase subunit delta	p.Gln44Lys		Yes	Yes	0	0	0	0	0	0	0	0	0	0	0	0	0	0	0	1	0	0	0	0	0	1
97531	C	T	SNV	MODERATE	missense_variant	lmo0089	lmo0089	NP_463622.1	ATP synthase subunit delta	p.Leu51Phe		Yes	Yes	0	0	0	0	0	0	0	0	0	0	0	0	0	0	0	1	0	0	0	0	0	1
97568	C	A	SNV	MODERATE	missense_variant	lmo0089	lmo0089	NP_463622.1	ATP synthase subunit delta	p.Thr63Lys		Yes	Yes	0	0	0	0	0	0	0	0	0	0	0	0	0	0	0	1	0	0	0	0	0	1
97588	C	A	SNV	MODERATE	missense_variant	lmo0089	lmo0089	NP_463622.1	ATP synthase subunit delta	p.Arg70Ser		Yes	Yes	0	0	0	0	0	0	0	0	0	0	0	0	0	0	0	1	0	0	0	0	0	1
97606	T	G	SNV	MODERATE	missense_variant	lmo0089	lmo0089	NP_463622.1	ATP synthase subunit delta	p.Ser76Ala		Yes	Yes	0	0	0	0	0	0	0	0	0	0	0	0	0	0	0	1	0	0	0	0	0	1
97651	A	G	SNV	MODERATE	missense_variant	lmo0089	lmo0089	NP_463622.1	ATP synthase subunit delta	p.Ile91Val		Yes	Yes	0	0	0	0	0	0	0	0	0	0	0	0	0	0	0	1	0	0	0	0	0	1
97658	A	G	SNV	MODERATE	missense_variant	lmo0089	lmo0089	NP_463622.1	ATP synthase subunit delta	p.Gln93Arg		Yes	Yes	0	0	0	0	0	0	0	0	0	0	0	0	0	0	0	1	0	0	0	0	0	1
97757	A	T	SNV	MODERATE	missense_variant	lmo0089	lmo0089	NP_463622.1	ATP synthase subunit delta	p.Tyr126Phe		Yes	Yes	0	0	0	0	0	0	0	0	0	0	0	0	0	0	0	1	0	0	0	0	0	1
97775	A	G	SNV	MODERATE	missense_variant	lmo0089	lmo0089	NP_463622.1	ATP synthase subunit delta	p.Tyr132Cys		Yes	Yes	0	0	0	0	0	0	0	0	0	0	0	0	0	0	0	1	0	0	0	0	0	1
97777	A	G	SNV	MODERATE	missense_variant	lmo0089	lmo0089	NP_463622.1	ATP synthase subunit delta	p.Ile133Val		Yes	Yes	0	0	0	0	0	0	0	0	0	0	0	0	0	0	0	1	0	0	0	0	0	1
97789	T	G	SNV	MODERATE	missense_variant	lmo0089	lmo0089	NP_463622.1	ATP synthase subunit delta	p.Phe137Val		Yes	Yes	0	0	0	0	0	0	0	0	0	0	0	0	0	0	0	1	0	0	0	0	0	1
97795	C	A	SNV	MODERATE	missense_variant	lmo0089	lmo0089	NP_463622.1	ATP synthase subunit delta	p.Gln139Lys		Yes	Yes	0	0	0	0	0	0	0	0	0	0	0	0	0	0	0	1	0	0	0	0	0	1
97807	G	A	SNV	MODERATE	missense_variant	lmo0089	lmo0089	NP_463622.1	ATP synthase subunit delta	p.Glu143Lys		Yes	Yes	0	0	0	0	0	0	0	0	0	0	0	0	0	0	0	1	0	0	0	0	0	1
97808	A	C	SNV	MODERATE	missense_variant	lmo0089	lmo0089	NP_463622.1	ATP synthase subunit delta	p.Glu143Ala		Yes	Yes	0	0	0	0	0	0	0	0	0	0	0	0	0	0	0	1	0	0	0	0	0	1
97821	T	G	SNV	MODERATE	missense_variant	lmo0089	lmo0089	NP_463622.1	ATP synthase subunit delta	p.Asp147Glu		Yes	Yes	0	0	0	0	0	0	0	0	0	0	0	0	0	0	0	1	0	0	0	0	0	1
97826	C	A	SNV	MODERATE	missense_variant	lmo0089	lmo0089	NP_463622.1	ATP synthase subunit delta	p.Ala149Glu		Yes	Yes	0	0	0	0	0	0	0	0	0	0	0	0	0	0	0	1	0	0	0	0	0	1
97829	G	A	SNV	MODERATE	missense_variant	lmo0089	lmo0089	NP_463622.1	ATP synthase subunit delta	p.Arg150His		Yes	Yes	0	0	0	0	0	0	0	0	0	0	0	0	0	0	0	1	0	0	0	0	0	1
97987	T	G	SNV	MODERATE	missense_variant	lmo0089	lmo0089	NP_463622.1	ATP synthase subunit delta	p.Ser203Ala		Yes	Yes	0	0	0	0	0	0	0	0	0	0	0	0	0	0	0	1	0	0	0	0	0	1
97999	C	T	SNV	MODERATE	missense_variant	lmo0089	lmo0089	NP_463622.1	ATP synthase subunit delta	p.Pro207Ser		Yes	Yes	0	0	0	0	0	0	0	0	0	0	0	0	0	0	0	1	0	0	0	0	0	1
98060	A	G	SNV	MODERATE	missense_variant	lmo0089	lmo0089	NP_463622.1	ATP synthase subunit delta	p.Gln227Arg		Yes	Yes	0	0	0	0	0	0	0	0	0	0	0	0	0	0	0	1	0	0	0	0	0	1
98061	A	T	SNV	MODERATE	missense_variant	lmo0089	lmo0089	NP_463622.1	ATP synthase subunit delta	p.Gln227His		Yes	Yes	0	0	0	0	0	0	0	0	0	0	0	0	0	0	0	1	0	0	0	0	0	1
98067	A	C	SNV	MODERATE	missense_variant	lmo0089	lmo0089	NP_463622.1	ATP synthase subunit delta	p.Glu229Asp		Yes	Yes	0	0	0	0	0	0	0	0	0	0	0	0	0	0	0	1	0	0	0	0	0	1
98081	A	G	SNV	MODERATE	missense_variant	lmo0089	lmo0089	NP_463622.1	ATP synthase subunit delta	p.Glu234Gly		Yes	Yes	0	0	0	0	0	0	0	0	0	0	0	0	0	0	0	1	0	0	0	0	0	1
98086	G	A	SNV	MODERATE	missense_variant	lmo0089	lmo0089	NP_463622.1	ATP synthase subunit delta	p.Asp236Asn		Yes	Yes	0	0	0	0	0	0	0	0	0	0	0	0	0	0	0	1	0	0	0	0	0	1
98089	G	C	SNV	MODERATE	missense_variant	lmo0089	lmo0089	NP_463622.1	ATP synthase subunit delta	p.Ala237Pro		Yes	Yes	0	0	0	0	0	0	0	0	0	0	0	0	0	0	0	1	0	0	0	0	0	1
98090	C	A	SNV	MODERATE	missense_variant	lmo0089	lmo0089	NP_463622.1	ATP synthase subunit delta	p.Ala237Asp		Yes	Yes	0	0	0	0	0	0	0	0	0	0	0	0	0	0	0	1	0	0	0	0	0	1
98092	G	C	SNV	MODERATE	missense_variant	lmo0089	lmo0089	NP_463622.1	ATP synthase subunit delta	p.Glu238Gln		Yes	Yes	0	0	0	0	0	0	0	0	0	0	0	0	0	0	0	1	0	0	0	0	0	1
98098	A	G	SNV	MODERATE	missense_variant	lmo0089	lmo0089	NP_463622.1	ATP synthase subunit delta	p.Ile240Val		Yes	Yes	0	0	0	0	0	0	0	0	0	0	0	0	0	0	0	1	0	0	0	0	0	1
98101	C	G	SNV	MODERATE	missense_variant	lmo0089	lmo0089	NP_463622.1	ATP synthase subunit delta	p.Gln241Glu		Yes	Yes	0	0	0	0	0	0	0	0	0	0	0	0	0	0	0	1	0	0	0	0	0	1
98119	A	T	SNV	MODERATE	missense_variant	lmo0089	lmo0089	NP_463622.1	ATP synthase subunit delta	p.Met247Leu		Yes	Yes	0	0	0	0	0	0	0	0	0	0	0	0	0	0	0	1	0	0	0	0	0	1
98129	A	T	SNV	MODERATE	missense_variant	lmo0089	lmo0089	NP_463622.1	ATP synthase subunit delta	p.Tyr250Phe		Yes	Yes	0	0	0	0	0	0	0	0	0	0	0	0	0	0	0	1	0	0	0	0	0	1
98165	T	A	SNV	MODERATE	missense_variant	lmo0089	lmo0089	NP_463622.1	ATP synthase subunit delta	p.Phe262Tyr		Yes	Yes	0	0	0	0	0	0	0	0	0	0	0	0	0	0	0	1	0	0	0	0	0	1
98182	A	G	SNV	MODERATE	missense_variant	lmo0089	lmo0089	NP_463622.1	ATP synthase subunit delta	p.Ile268Val		Yes	Yes	0	0	0	0	0	0	0	0	0	0	0	0	0	0	0	1	0	0	0	0	0	1
98206	T	C	SNV	MODERATE	missense_variant	lmo0089	lmo0089	NP_463622.1	ATP synthase subunit delta	p.Cys276Arg		Yes	Yes	0	0	0	0	0	0	0	0	0	0	0	0	0	0	0	1	0	0	0	0	0	1
98209	A	G	SNV	MODERATE	missense_variant	lmo0089	lmo0089	NP_463622.1	ATP synthase subunit delta	p.Ile277Val		Yes	Yes	0	0	0	0	0	0	0	0	0	0	0	0	0	0	0	1	0	0	0	0	0	1
98212	C	G	SNV	MODERATE	missense_variant	lmo0089	lmo0089	NP_463622.1	ATP synthase subunit delta	p.His278Asp		Yes	Yes	0	0	0	0	0	0	0	0	0	0	0	0	0	0	0	1	0	0	0	0	0	1
98222	G	A	SNV	MODERATE	missense_variant	lmo0089	lmo0089	NP_463622.1	ATP synthase subunit delta	p.Ser281Asn		Yes	Yes	0	0	0	0	0	0	0	0	0	0	0	0	0	0	0	1	0	0	0	0	0	1
98224	A	G	SNV	MODERATE	missense_variant	lmo0089	lmo0089	NP_463622.1	ATP synthase subunit delta	p.Lys282Glu		Yes	Yes	0	0	0	0	0	0	0	0	0	0	0	0	0	0	0	1	0	0	0	0	0	1
98247	A	T	SNV	MODERATE	missense_variant	lmo0089	lmo0089	NP_463622.1	ATP synthase subunit delta	p.Glu289Asp		Yes	Yes	0	0	0	0	0	0	0	0	0	0	0	0	0	0	0	1	0	0	0	0	0	1
98258	A	G	SNV	MODERATE	missense_variant	lmo0089	lmo0089	NP_463622.1	ATP synthase subunit delta	p.Gln293Arg		Yes	Yes	0	0	0	0	0	0	0	0	0	0	0	0	0	0	0	1	0	0	0	0	0	1
98270	G	C	SNV	MODERATE	missense_variant	lmo0089	lmo0089	NP_463622.1	ATP synthase subunit delta	p.Arg297Thr		Yes	Yes	0	0	0	0	0	0	0	0	0	0	0	0	0	0	0	1	0	0	0	0	0	1
98335	T	A	SNV	MODERATE	missense_variant	lmo0089	lmo0089	NP_463622.1	ATP synthase subunit delta	p.Ser319Thr		Yes	Yes	0	0	0	0	0	0	0	0	0	0	0	0	0	0	0	1	0	0	0	0	0	1
98377	T	A	SNV	MODERATE	missense_variant	lmo0089	lmo0089	NP_463622.1	ATP synthase subunit delta	p.Ser333Thr		Yes	Yes	0	0	0	0	0	0	0	0	0	0	0	0	0	0	0	1	0	0	0	0	0	1
98395	G	T	SNV	MODERATE	missense_variant	lmo0089	lmo0089	NP_463622.1	ATP synthase subunit delta	p.Ala339Ser		Yes	Yes	0	0	0	0	0	0	0	0	0	0	0	0	0	0	0	1	0	0	0	0	0	1
98405	A	G	SNV	MODERATE	missense_variant	lmo0089	lmo0089	NP_463622.1	ATP synthase subunit delta	p.Lys342Arg		Yes	Yes	0	0	0	0	0	0	0	0	0	0	0	0	0	0	0	1	0	0	0	0	0	1
98449	A	C	SNV	MODERATE	missense_variant	lmo0090	lmo0090	NP_463623.1	ATP synthase F0F1 subunit alpha	p.His14Pro		Yes	Yes	1	0	0	0	0	0	0	0	0	0	0	0	0	0	0	1	0	0	0	0	0	1
98515	G	C	SNV	MODERATE	missense_variant	lmo0090	lmo0090	NP_463623.1	ATP synthase F0F1 subunit alpha	p.Cys36Ser		Yes	Yes	1	0	0	0	0	0	0	0	0	0	0	0	0	0	0	1	0	0	0	0	0	1
98553	T	A	SNV	MODERATE	missense_variant	lmo0090	lmo0090	NP_463623.1	ATP synthase F0F1 subunit alpha	p.Leu49Ile		Yes	Yes	1	0	0	0	0	0	0	0	0	0	0	0	0	0	0	1	0	0	0	0	0	1
98563	A	G	SNV	MODERATE	missense_variant	lmo0090	lmo0090	NP_463623.1	ATP synthase F0F1 subunit alpha	p.Glu52Gly		Yes	Yes	1	0	0	0	0	0	0	0	0	0	0	0	0	0	0	1	0	0	0	0	0	1
98564	A	T	SNV	MODERATE	missense_variant	lmo0090	lmo0090	NP_463623.1	ATP synthase F0F1 subunit alpha	p.Glu52Asp		Yes	Yes	1	0	0	0	0	0	0	0	0	0	0	0	0	0	0	1	0	0	0	0	0	1
98566	G	A	SNV	MODERATE	missense_variant	lmo0090	lmo0090	NP_463623.1	ATP synthase F0F1 subunit alpha	p.Arg53Lys		Yes	Yes	1	0	0	0	0	0	0	0	0	0	0	0	0	0	0	1	0	0	0	0	0	1
98634	G	A	SNV	MODERATE	missense_variant	lmo0090	lmo0090	NP_463623.1	ATP synthase F0F1 subunit alpha	p.Asp76Asn		Yes	Yes	1	0	0	0	0	0	0	0	0	0	0	0	0	0	0	1	0	0	0	0	0	1
98651	G	A	SNV	MODERATE	missense_variant	lmo0090	lmo0090	NP_463623.1	ATP synthase F0F1 subunit alpha	p.Met81Ile		Yes	Yes	1	0	0	0	0	0	0	0	0	0	0	0	0	1	0	0	0	0	0	0	0	1
98685	G	A	SNV	MODERATE	missense_variant	lmo0090	lmo0090	NP_463623.1	ATP synthase F0F1 subunit alpha	p.Asp93Asn		Yes	Yes	1	0	0	0	0	0	0	0	0	0	0	0	0	0	0	1	0	0	0	0	0	1
98699	A	C	SNV	MODERATE	missense_variant	lmo0090	lmo0090	NP_463623.1	ATP synthase F0F1 subunit alpha	p.Glu97Asp		Yes	Yes	1	0	0	0	0	0	0	0	0	0	0	0	0	0	0	1	0	0	0	0	0	1
98736	C	T	SNV	MODERATE	missense_variant	lmo0090	lmo0090	NP_463623.1	ATP synthase F0F1 subunit alpha	p.Leu110Phe		Yes	Yes	1	0	0	0	0	0	0	0	0	0	0	0	0	0	0	1	0	0	0	0	0	1
98744	A	C	SNV	MODERATE	missense_variant	lmo0090	lmo0090	NP_463623.1	ATP synthase F0F1 subunit alpha	p.Glu112Asp		Yes	Yes	1	0	0	0	0	0	0	0	0	0	0	0	0	0	0	1	0	0	0	0	0	1
98746	A	T	SNV	MODERATE	missense_variant	lmo0090	lmo0090	NP_463623.1	ATP synthase F0F1 subunit alpha	p.Glu113Val		Yes	Yes	1	0	0	0	0	0	0	0	0	0	0	0	0	0	0	1	0	0	0	0	0	1
98753	A	T	SNV	MODERATE	missense_variant	lmo0090	lmo0090	NP_463623.1	ATP synthase F0F1 subunit alpha	p.Glu115Asp		Yes	Yes	1	0	0	0	0	0	0	0	0	0	0	0	0	0	0	1	0	0	0	0	0	1
98757	A	C	SNV	MODERATE	missense_variant	lmo0090	lmo0090	NP_463623.1	ATP synthase F0F1 subunit alpha	p.Lys117Gln		Yes	Yes	1	0	0	0	0	0	0	0	0	0	0	0	0	0	0	1	0	0	0	0	0	1
98770	C	G	SNV	MODERATE	missense_variant	lmo0090	lmo0090	NP_463623.1	ATP synthase F0F1 subunit alpha	p.Thr121Ser		Yes	Yes	1	0	0	0	0	0	0	0	0	0	0	0	0	0	0	1	0	0	0	0	0	1
98904	C	A	SNV	MODERATE	missense_variant	lmo0090	lmo0090	NP_463623.1	ATP synthase F0F1 subunit alpha	p.Arg166Ser		Yes	Yes	1	0	0	0	0	0	0	0	0	0	0	0	0	0	0	1	0	0	0	0	0	1
99048	G	A	SNV	MODERATE	missense_variant	lmo0090	lmo0090	NP_463623.1	ATP synthase F0F1 subunit alpha	p.Glu214Lys		Yes	Yes	1	0	0	0	0	0	0	0	0	0	0	0	0	0	0	1	0	0	0	0	0	1
99128	A	C	SNV	MODERATE	missense_variant	lmo0090	lmo0090	NP_463623.1	ATP synthase F0F1 subunit alpha	p.Leu240Phe		Yes	Yes	1	0	0	0	0	0	0	0	0	0	0	0	0	0	0	1	0	0	0	0	0	1
99162	C	T	SNV	MODERATE	missense_variant	lmo0090	lmo0090	NP_463623.1	ATP synthase F0F1 subunit alpha	p.Leu252Phe		Yes	Yes	1	0	0	0	0	0	0	0	0	0	0	0	0	0	0	1	0	0	0	0	0	1
99173	A	T	SNV	MODERATE	missense_variant	lmo0090	lmo0090	NP_463623.1	ATP synthase F0F1 subunit alpha	p.Leu255Phe		Yes	Yes	1	0	0	0	0	0	0	0	0	0	0	0	0	0	0	1	0	0	0	0	0	1
99527	A	T	SNV	MODERATE	missense_variant	lmo0090	lmo0090	NP_463623.1	ATP synthase F0F1 subunit alpha	p.Leu373Phe		Yes	Yes	1	0	0	0	0	0	0	0	0	0	0	0	0	0	0	1	0	0	0	0	0	1
99545	G	T	SNV	MODERATE	missense_variant	lmo0090	lmo0090	NP_463623.1	ATP synthase F0F1 subunit alpha	p.Leu379Phe		Yes	Yes	1	0	0	0	0	0	0	0	0	0	0	0	0	0	0	1	0	0	0	0	0	1
99930	C	A	SNV	MODERATE	missense_variant	lmo0091	lmo0091	NP_463624.1	ATP synthase subunit gamma	p.Thr10Asn		Yes	Yes	1	0	0	0	0	0	0	0	0	0	0	0	0	0	0	1	0	0	0	0	0	1
100118	G	A	SNV	MODERATE	missense_variant	lmo0091	lmo0091	NP_463624.1	ATP synthase subunit gamma	p.Val73Ile		Yes	Yes	1	0	0	0	0	0	0	0	0	0	0	0	0	0	0	1	0	0	0	0	0	1
100127	A	C	SNV	MODERATE	missense_variant	lmo0091	lmo0091	NP_463624.1	ATP synthase subunit gamma	p.Ile76Leu		Yes	Yes	1	0	0	0	0	0	0	0	0	0	0	0	0	0	0	1	0	0	0	0	0	1
100193	C	A	SNV	MODERATE	missense_variant	lmo0091	lmo0091	NP_463624.1	ATP synthase subunit gamma	p.Gln98Lys		Yes	Yes	1	0	0	0	0	0	0	0	0	0	0	0	0	0	0	1	0	0	0	0	0	1
100224	C	A	SNV	MODERATE	missense_variant	lmo0091	lmo0091	NP_463624.1	ATP synthase subunit gamma	p.Thr108Lys		Yes	Yes	1	0	0	0	0	0	0	0	0	0	0	0	0	0	0	1	0	0	0	0	0	1
100417	G	C	SNV	MODERATE	missense_variant	lmo0091	lmo0091	NP_463624.1	ATP synthase subunit gamma	p.Leu172Phe		Yes	Yes	1	0	0	0	0	0	0	0	0	0	0	0	0	0	0	1	0	0	0	0	0	1
100657	G	T	SNV	MODERATE	missense_variant	lmo0091	lmo0091	NP_463624.1	ATP synthase subunit gamma	p.Gln252His		Yes	Yes	1	0	0	0	0	0	0	0	0	0	0	0	0	0	0	1	0	0	0	0	0	1
100666	G	T	SNV	MODERATE	missense_variant	lmo0091	lmo0091	NP_463624.1	ATP synthase subunit gamma	p.Leu255Phe		Yes	Yes	1	0	0	0	0	0	0	0	0	0	0	0	0	0	0	1	0	0	0	0	0	1
100676	A	G	SNV	MODERATE	missense_variant	lmo0091	lmo0091	NP_463624.1	ATP synthase subunit gamma	p.Ile259Val		Yes	Yes	1	0	0	0	0	0	0	0	0	0	0	0	0	0	0	1	0	0	0	0	0	1
100694	C	A	SNV	MODERATE	missense_variant	lmo0091	lmo0091	NP_463624.1	ATP synthase subunit gamma	p.Gln265Lys		Yes	Yes	1	0	0	0	0	0	0	0	0	0	0	0	0	0	0	1	0	0	0	0	0	1
100762	C	A	SNV	MODERATE	missense_variant	lmo0091	lmo0091	NP_463624.1	ATP synthase subunit gamma	p.Asp287Glu		Yes	Yes	1	0	0	0	0	0	0	0	0	0	0	0	0	0	0	1	0	0	0	0	0	1
100838	A	T	SNV	MODERATE	missense_variant	lmo0092	lmo0092	NP_463625.1	ATP synthase F0F1 subunit beta	p.Ser23Cys		Yes	Yes	2	0	0	0	0	0	0	0	0	0	0	0	0	0	0	1	0	0	0	0	0	1
100859	T	C	SNV	MODERATE	missense_variant	lmo0092	lmo0092	NP_463625.1	ATP synthase F0F1 subunit beta	p.Phe30Leu		Yes	Yes	2	0	0	0	0	0	0	0	0	0	0	0	0	0	0	1	0	0	0	0	0	1
100860	T	A	SNV	MODERATE	missense_variant	lmo0092	lmo0092	NP_463625.1	ATP synthase F0F1 subunit beta	p.Phe30Tyr		Yes	Yes	2	0	0	0	0	0	0	0	0	0	0	0	0	0	0	1	0	0	0	0	0	1
100874	C	G	SNV	MODERATE	missense_variant	lmo0092	lmo0092	NP_463625.1	ATP synthase F0F1 subunit beta	p.His35Asp		Yes	Yes	2	0	0	0	0	0	0	0	0	0	0	0	0	0	0	1	0	0	0	0	0	1
100876	T	G	SNV	MODERATE	missense_variant	lmo0092	lmo0092	NP_463625.1	ATP synthase F0F1 subunit beta	p.His35Gln		Yes	Yes	2	0	0	0	0	0	0	0	0	0	0	0	0	0	0	1	0	0	0	0	0	1
100976	A	G	SNV	MODERATE	missense_variant	lmo0092	lmo0092	NP_463625.1	ATP synthase F0F1 subunit beta	p.Thr69Ala		Yes	Yes	2	0	0	0	0	0	0	0	0	0	0	0	0	0	0	1	0	0	0	0	0	1
101042	C	T	SNV	MODERATE	missense_variant	lmo0092	lmo0092	NP_463625.1	ATP synthase F0F1 subunit beta	p.Leu91Phe		Yes	Yes	2	0	0	0	0	0	0	0	0	0	0	0	0	0	0	1	0	0	0	0	0	1
101221	A	T	SNV	MODERATE	missense_variant	lmo0092	lmo0092	NP_463625.1	ATP synthase F0F1 subunit beta	p.Leu150Phe		Yes	Yes	2	0	0	0	0	0	0	0	0	0	0	0	0	0	0	1	0	0	0	0	0	1
101285	C	A	SNV	MODERATE	missense_variant	lmo0092	lmo0092	NP_463625.1	ATP synthase F0F1 subunit beta	p.Leu172Ile		Yes	Yes	2	0	0	0	0	0	0	0	0	0	0	0	0	0	0	1	0	0	0	0	0	1
101360	G	T	SNV	MODERATE	missense_variant	lmo0092	lmo0092	NP_463625.1	ATP synthase F0F1 subunit beta	p.Ala197Ser		Yes	Yes	2	0	0	0	0	0	0	0	0	0	0	0	0	0	0	1	0	0	0	0	0	1
101748	G	T	SNV	MODERATE	missense_variant	lmo0092	lmo0092	NP_463625.1	ATP synthase F0F1 subunit beta	p.Arg326Leu		Yes	Yes	2	0	0	0	0	0	0	0	0	0	0	0	0	0	1	0	0	0	0	0	0	1
101762	C	T	SNV	MODERATE	missense_variant	lmo0092	lmo0092	NP_463625.1	ATP synthase F0F1 subunit beta	p.Leu331Phe		Yes	Yes	2	0	0	0	0	0	0	0	0	0	0	0	0	0	0	1	0	0	0	0	0	1
101940	G	A	SNV	MODERATE	missense_variant	lmo0092	lmo0092	NP_463625.1	ATP synthase F0F1 subunit beta	p.Arg390Lys		Yes	Yes	2	0	0	0	0	0	0	0	0	0	0	0	0	0	0	1	0	0	0	0	0	1
102027	C	T	SNV	MODERATE	missense_variant	lmo0092	lmo0092	NP_463625.1	ATP synthase F0F1 subunit beta	p.Thr419Ile		Yes	Yes	2	0	0	0	0	0	0	0	0	0	0	0	0	0	0	1	0	0	0	0	0	1
102054	G	T	SNV	MODERATE	missense_variant	lmo0092	lmo0092	NP_463625.1	ATP synthase F0F1 subunit beta	p.Gly428Val		Yes	Yes	2	0	0	0	0	0	0	0	0	0	0	0	0	0	0	1	0	0	0	0	0	1
102059	A	G	SNV	MODERATE	missense_variant	lmo0092	lmo0092	NP_463625.1	ATP synthase F0F1 subunit beta	p.Ile430Val		Yes	Yes	2	0	0	0	0	0	0	0	0	0	0	0	0	0	0	1	0	0	0	0	0	1
102075	A	G	SNV	MODERATE	missense_variant	lmo0092	lmo0092	NP_463625.1	ATP synthase F0F1 subunit beta	p.Asn435Ser		Yes	Yes	2	0	0	0	0	0	0	0	0	0	0	0	0	0	0	1	0	0	0	0	0	1
102082	T	A	SNV	MODERATE	missense_variant	lmo0092	lmo0092	NP_463625.1	ATP synthase F0F1 subunit beta	p.Asp437Glu		Yes	Yes	2	0	0	0	0	0	0	0	0	0	0	0	0	0	0	1	0	0	0	0	0	1
102161	C	T	SNV	MODERATE	missense_variant	lmo0093	lmo0093	NP_463626.1	ATP synthase subunit epsilon	p.Leu3Phe		Yes	Yes	0	0	0	0	0	0	0	0	0	0	0	0	0	0	0	1	0	0	0	0	0	1
102202	A	T	SNV	MODERATE	missense_variant	lmo0093	lmo0093	NP_463626.1	ATP synthase subunit epsilon	p.Glu16Asp		Yes	Yes	0	0	0	0	0	0	0	0	0	0	0	0	0	0	0	1	0	0	0	0	0	1
102214	T	A	SNV	MODERATE	missense_variant	lmo0093	lmo0093	NP_463626.1	ATP synthase subunit epsilon	p.Phe20Leu		Yes	Yes	0	0	0	0	0	0	0	0	0	0	0	0	0	0	0	1	0	0	0	0	0	1
102256	G	T	SNV	MODERATE	missense_variant	lmo0093	lmo0093	NP_463626.1	ATP synthase subunit epsilon	p.Glu34Asp		Yes	Yes	0	0	0	0	0	0	0	0	0	0	0	0	0	0	0	1	0	0	0	0	0	1
102271	A	T	SNV	MODERATE	missense_variant	lmo0093	lmo0093	NP_463626.1	ATP synthase subunit epsilon	p.Leu39Phe		Yes	Yes	0	0	0	0	0	0	0	0	0	0	0	0	0	0	0	1	0	0	0	0	0	1
102297	G	C	SNV	MODERATE	missense_variant	lmo0093	lmo0093	NP_463626.1	ATP synthase subunit epsilon	p.Ser48Thr		Yes	Yes	0	0	0	0	0	0	0	0	0	0	0	0	0	0	0	1	0	0	0	0	0	1
102308	G	A	SNV	MODERATE	missense_variant	lmo0093	lmo0093	NP_463626.1	ATP synthase subunit epsilon	p.Ala52Thr		Yes	Yes	0	0	0	0	0	0	0	0	0	0	0	0	0	0	0	1	0	0	0	0	0	1
102309	C	G	SNV	MODERATE	missense_variant	lmo0093	lmo0093	NP_463626.1	ATP synthase subunit epsilon	p.Ala52Gly		Yes	Yes	0	0	0	0	0	0	0	0	0	0	0	0	0	0	0	1	0	0	0	0	0	1
102312	T	C	SNV	MODERATE	missense_variant	lmo0093	lmo0093	NP_463626.1	ATP synthase subunit epsilon	p.Val53Ala		Yes	Yes	0	0	0	0	0	0	0	0	0	0	0	0	0	0	0	1	0	0	0	0	0	1
102317	T	A	SNV	MODERATE	missense_variant	lmo0093	lmo0093	NP_463626.1	ATP synthase subunit epsilon	p.Ser55Thr		Yes	Yes	0	0	0	0	0	0	0	0	0	0	0	0	0	0	0	1	0	0	0	0	0	1
102322	C	G	SNV	MODERATE	missense_variant	lmo0093	lmo0093	NP_463626.1	ATP synthase subunit epsilon	p.Asp56Glu		Yes	Yes	0	0	0	0	0	0	0	0	0	0	0	0	0	0	0	1	0	0	0	0	0	1
102355	A	T	SNV	MODERATE	missense_variant	lmo0093	lmo0093	NP_463626.1	ATP synthase subunit epsilon	p.Leu67Phe		Yes	Yes	0	0	0	0	0	0	0	0	0	0	0	0	0	0	0	1	0	0	0	0	0	1
102380	G	A	SNV	MODERATE	missense_variant	lmo0093	lmo0093	NP_463626.1	ATP synthase subunit epsilon	p.Ala76Thr		Yes	Yes	0	0	0	0	0	0	0	0	0	0	0	0	0	0	0	0	0	1	0	0	0	1
102431	C	T	SNV	MODERATE	missense_variant	lmo0093	lmo0093	NP_463626.1	ATP synthase subunit epsilon	p.Leu93Phe		Yes	Yes	0	0	0	0	0	0	0	0	0	0	0	0	0	0	0	1	0	0	0	0	0	1
102435	A	G	SNV	MODERATE	missense_variant	lmo0093	lmo0093	NP_463626.1	ATP synthase subunit epsilon	p.Asn94Ser		Yes	Yes	0	0	0	0	0	0	0	0	0	0	0	0	0	0	0	1	0	0	0	0	0	1
102964	G	A	SNV	MODERATE	missense_variant	lmo0094	lmo0094	NP_463627.1	hypothetical protein	p.Ser166Asn		Yes	Yes	0	0	0	0	0	0	0	0	0	0	0	1	0	0	0	0	0	0	0	0	0	1
103265	T	A	SNV	MODERATE	missense_variant	lmo0095	lmo0095	NP_463628.1	hypothetical protein	p.Ile21Lys		Yes	Yes	1	0	0	0	0	0	0	0	0	0	0	0	0	0	0	1	0	0	0	0	0	1
103266	A	G	SNV	MODERATE	missense_variant	lmo0095	lmo0095	NP_463628.1	hypothetical protein	p.Ile21Met		Yes	Yes	1	0	0	0	0	0	0	0	0	0	0	0	0	0	0	1	0	0	0	0	0	1
103268	A	C	SNV	MODERATE	missense_variant	lmo0095	lmo0095	NP_463628.1	hypothetical protein	p.Lys22Thr		Yes	Yes	1	0	0	0	0	0	0	0	0	0	0	0	0	0	0	1	0	0	0	0	0	1
103276	C	T	SNV	MODERATE	missense_variant	lmo0095	lmo0095	NP_463628.1	hypothetical protein	p.His25Tyr		Yes	Yes	1	0	0	0	0	0	0	0	0	0	0	0	0	0	0	1	0	0	0	0	0	1
103277	A	C	SNV	MODERATE	missense_variant	lmo0095	lmo0095	NP_463628.1	hypothetical protein	p.His25Pro		Yes	Yes	1	0	0	0	0	0	0	0	0	0	0	0	0	0	0	1	0	0	0	0	0	1
104978	A	C	SNV	MODERATE	missense_variant	lmo0096	lmo0096	NP_463629.1	PTS mannose transporter subunit IIAB	p.Glu282Ala		Yes	Yes	0	0	0	0	0	0	0	0	0	0	0	0	0	0	0	1	0	0	0	0	0	1
104979	A	C	SNV	MODERATE	missense_variant	lmo0096	lmo0096	NP_463629.1	PTS mannose transporter subunit IIAB	p.Glu282Asp		Yes	Yes	0	0	0	0	0	0	0	0	0	0	0	0	0	0	0	1	0	0	0	0	0	1
105057	A	T	SNV	MODERATE	missense_variant	lmo0096	lmo0096	NP_463629.1	PTS mannose transporter subunit IIAB	p.Glu308Asp		Yes	Yes	0	0	0	0	0	0	0	0	0	0	0	0	0	0	0	1	0	0	0	0	0	1
105079	C	A	SNV	MODERATE	missense_variant	lmo0096	lmo0096	NP_463629.1	PTS mannose transporter subunit IIAB	p.His316Asn		Yes	Yes	0	0	0	0	0	0	0	0	0	0	0	0	0	0	0	1	0	0	0	0	0	1
106117	A	C	SNV	MODERATE	missense_variant	lmo0098	lmo0098	NP_463631.1	PTS mannose transporter subunit IID	p.Gln56Pro		Yes	Yes	2	0	0	0	0	0	0	0	0	0	0	0	0	0	0	1	0	0	0	0	0	1
106118	A	T	SNV	MODERATE	missense_variant	lmo0098	lmo0098	NP_463631.1	PTS mannose transporter subunit IID	p.Gln56His		Yes	Yes	2	0	0	0	0	0	0	0	0	0	0	0	0	0	0	1	0	0	0	0	0	1
107244	G	A	SNV	MODERATE	missense_variant	lmo0099	lmo0099	NP_463632.1	hypothetical protein	p.Arg86Gln		Yes	Yes	0	0	0	0	0	0	0	0	0	0	0	0	0	0	0	1	0	0	0	0	0	1
107653	A	G	SNV	MODERATE	missense_variant	lmo0100	lmo0100	NP_463633.1	hypothetical protein	p.Asp52Gly		Yes	Yes	0	0	0	0	0	0	0	0	0	0	0	0	0	0	0	1	0	0	0	0	0	1
108351	A	G	SNV	MODERATE	missense_variant	lmo0102	lmo0102	NP_463635.1	hypothetical protein	p.Lys11Arg		Yes	Yes	1	0	0	0	0	0	0	0	0	0	0	0	0	0	0	1	0	0	0	0	0	1
109622	A	G	SNV	MODERATE	missense_variant	lmo0104	lmo0104	NP_463637.1	hypothetical protein	p.Met92Val		Yes	Yes	0	0	0	0	0	0	0	0	0	0	0	0	0	0	0	1	0	0	0	0	0	1
109631	T	G	SNV	MODERATE	missense_variant	lmo0104	lmo0104	NP_463637.1	hypothetical protein	p.Leu95Val		Yes	Yes	0	0	0	0	0	0	0	0	0	0	0	0	0	0	0	1	0	0	0	0	0	1
109634	T	G	SNV	MODERATE	missense_variant	lmo0104	lmo0104	NP_463637.1	hypothetical protein	p.Phe96Val		Yes	Yes	0	0	0	0	0	0	0	0	0	0	0	0	0	0	0	1	0	0	0	0	0	1
109635	T	C	SNV	MODERATE	missense_variant	lmo0104	lmo0104	NP_463637.1	hypothetical protein	p.Phe96Ser		Yes	Yes	0	0	0	0	0	0	0	0	0	0	0	0	0	0	0	1	0	0	0	0	0	1
109637	G	T	SNV	MODERATE	missense_variant	lmo0104	lmo0104	NP_463637.1	hypothetical protein	p.Ala97Ser		Yes	Yes	0	0	0	0	0	0	0	0	0	0	0	0	0	0	0	1	0	0	0	0	0	1
110615	C	A	SNV	MODERATE	missense_variant	lmo0105	lmo0105	NP_463638.1	chitinase B	p.Asn201Lys		Yes	Yes	0	0	0	0	0	0	0	0	0	1	0	0	0	0	0	0	0	0	0	0	0	1
111153	C	T	SNV	MODERATE	missense_variant	lmo0105	lmo0105	NP_463638.1	chitinase B	p.Pro381Ser		Yes	Yes	0	0	0	0	0	0	0	0	0	0	0	0	0	0	0	1	0	0	0	0	0	1
111382	G	A	SNV	MODERATE	missense_variant	lmo0105	lmo0105	NP_463638.1	chitinase B	p.Gly457Asp		Yes	Yes	0	0	0	0	0	0	0	0	0	0	0	0	0	0	0	1	0	0	0	0	0	1
112900	G	A	SNV	MODERATE	missense_variant	lmo0106	lmo0106	NP_463639.1	transcriptional regulator	p.Arg172Lys		No	No	6	0	0	0	0	0	0	0	0	0	0	0	0	0	0	1	0	0	0	0	0	1
114019	C	T	SNV	MODERATE	missense_variant	lmo0107	lmo0107	NP_463640.1	ABC transporter ATP-binding protein	p.Arg359His		Yes	Yes	10	0	0	0	0	0	0	0	0	0	0	0	0	0	0	1	0	0	0	0	0	1
114691	C	T	SNV	MODERATE	missense_variant	lmo0107	lmo0107	NP_463640.1	ABC transporter ATP-binding protein	p.Arg135His		Yes	Yes	10	0	0	0	0	0	0	0	0	0	0	0	0	0	0	1	0	0	0	0	0	1
116337	C	G	SNV	MODERATE	missense_variant	lmo0108	lmo0108	NP_463641.1	ABC transporter ATP-binding protein	p.Val165Leu		Yes	Yes	11	0	0	0	0	0	0	0	0	0	0	0	0	0	0	1	0	0	0	0	0	1
116498	C	A	SNV	MODERATE	missense_variant	lmo0108	lmo0108	NP_463641.1	ABC transporter ATP-binding protein	p.Arg111Leu		Yes	Yes	11	0	0	0	0	0	0	0	0	0	0	1	0	0	0	0	0	0	0	0	0	1
117141	G	A	SNV	MODERATE	missense_variant	lmo0109	lmo0109	NP_463642.1	AraC family transcriptional regulator	p.Gly57Glu		Yes	Yes	2	0	0	0	0	0	0	0	0	0	0	0	0	0	0	1	0	0	0	0	0	1
117681	A	G	SNV	MODERATE	missense_variant	lmo0109	lmo0109	NP_463642.1	AraC family transcriptional regulator	p.Asn237Ser		Yes	Yes	2	0	0	0	0	0	0	0	0	0	0	0	0	0	0	1	0	0	0	0	0	1
118811	C	T	SNV	MODERATE	missense_variant	lmo0110	lmo0110	NP_463643.1	lipase	p.Ala324Val		Yes	Yes	0	0	0	0	0	0	0	0	0	0	0	0	0	0	0	1	0	0	0	0	0	1
119441	A	G	SNV	MODERATE	missense_variant	lmo0111	lmo0111	NP_463644.1	hypothetical protein	p.Asn127Asp		Yes	Yes	2	0	0	0	0	0	0	0	0	0	0	0	0	0	0	1	0	0	0	0	0	1
119744	C	T	SNV	MODERATE	missense_variant	lmo0112	lmo0112	NP_463645.1	Fnr/Crp family transcriptional regulator	p.Arg231Lys		Yes	Yes	0	0	0	0	0	0	0	0	0	0	0	0	0	0	0	1	0	0	0	0	0	1
119794	A	T	SNV	MODERATE	missense_variant	lmo0112	lmo0112	NP_463645.1	Fnr/Crp family transcriptional regulator	p.Asn214Lys		Yes	Yes	0	0	0	0	0	0	0	0	0	0	0	0	0	0	0	1	0	0	0	0	0	1
119813	G	A	SNV	MODERATE	missense_variant	lmo0112	lmo0112	NP_463645.1	Fnr/Crp family transcriptional regulator	p.Thr208Ile		Yes	Yes	0	0	0	0	0	0	0	0	0	0	0	0	0	0	0	1	0	0	0	0	0	1
119829	A	C	SNV	MODERATE	missense_variant	lmo0112	lmo0112	NP_463645.1	Fnr/Crp family transcriptional regulator	p.Ser203Ala		Yes	Yes	0	0	0	0	0	0	0	0	0	0	0	0	0	0	0	1	0	0	0	0	0	1
119843	C	T	SNV	MODERATE	missense_variant	lmo0112	lmo0112	NP_463645.1	Fnr/Crp family transcriptional regulator	p.Ser198Asn		Yes	Yes	0	0	0	0	0	0	0	0	0	0	0	0	0	0	0	1	0	0	0	0	0	1
119864	A	G	SNV	MODERATE	missense_variant	lmo0112	lmo0112	NP_463645.1	Fnr/Crp family transcriptional regulator	p.Val191Ala		Yes	Yes	0	0	0	0	0	0	0	0	0	0	0	0	0	0	0	1	0	0	0	0	0	1
119865	C	A	SNV	MODERATE	missense_variant	lmo0112	lmo0112	NP_463645.1	Fnr/Crp family transcriptional regulator	p.Val191Leu		Yes	Yes	0	0	0	0	0	0	0	0	0	0	0	0	0	0	0	1	0	0	0	0	0	1
119874	C	T	SNV	MODERATE	missense_variant	lmo0112	lmo0112	NP_463645.1	Fnr/Crp family transcriptional regulator	p.Val188Ile		Yes	Yes	0	0	0	0	0	0	0	0	0	0	0	0	0	0	0	1	0	0	0	0	0	1
119924	T	A	SNV	MODERATE	missense_variant	lmo0112	lmo0112	NP_463645.1	Fnr/Crp family transcriptional regulator	p.Tyr171Phe		Yes	Yes	0	0	0	0	0	0	0	0	0	0	0	0	0	0	0	1	0	0	0	0	0	1
120006	C	T	SNV	MODERATE	missense_variant	lmo0112	lmo0112	NP_463645.1	Fnr/Crp family transcriptional regulator	p.Val144Ile		Yes	Yes	0	0	0	0	0	0	0	0	0	0	0	0	0	0	0	1	0	0	0	0	0	1
120042	A	C	SNV	MODERATE	missense_variant	lmo0112	lmo0112	NP_463645.1	Fnr/Crp family transcriptional regulator	p.Ser132Ala		Yes	Yes	0	0	0	0	0	0	0	0	0	0	0	0	0	0	0	1	0	0	0	0	0	1
120091	T	A	SNV	MODERATE	missense_variant	lmo0112	lmo0112	NP_463645.1	Fnr/Crp family transcriptional regulator	p.Gln115His		Yes	Yes	0	0	0	0	0	0	0	0	0	0	0	0	0	0	0	1	0	0	0	0	0	1
120143	A	G	SNV	MODERATE	missense_variant	lmo0112	lmo0112	NP_463645.1	Fnr/Crp family transcriptional regulator	p.Val98Ala		Yes	Yes	0	0	0	0	0	0	0	0	0	0	0	0	0	0	0	1	0	0	0	0	0	1
120194	G	C	SNV	MODERATE	missense_variant	lmo0112	lmo0112	NP_463645.1	Fnr/Crp family transcriptional regulator	p.Thr81Arg		Yes	Yes	0	0	0	0	0	0	0	0	0	0	0	0	0	0	0	1	0	0	0	0	0	1
120240	C	T	SNV	MODERATE	missense_variant	lmo0112	lmo0112	NP_463645.1	Fnr/Crp family transcriptional regulator	p.Gly66Ser		Yes	Yes	0	0	0	0	0	0	0	0	0	0	0	0	0	0	0	1	0	0	0	0	0	1
120324	G	C	SNV	MODERATE	missense_variant	lmo0112	lmo0112	NP_463645.1	Fnr/Crp family transcriptional regulator	p.Pro38Ala		Yes	Yes	0	0	0	0	0	0	0	0	0	0	0	0	0	0	0	1	0	0	0	0	0	1
120340	A	C	SNV	MODERATE	missense_variant	lmo0112	lmo0112	NP_463645.1	Fnr/Crp family transcriptional regulator	p.Asp32Glu		Yes	Yes	0	0	0	0	0	0	0	0	0	0	0	0	0	0	0	1	0	0	0	0	0	1
120381	T	C	SNV	MODERATE	missense_variant	lmo0112	lmo0112	NP_463645.1	Fnr/Crp family transcriptional regulator	p.Ile19Val		Yes	Yes	0	0	0	0	0	0	0	0	0	0	0	0	0	0	0	1	0	0	0	0	0	1
120410	T	G	SNV	MODERATE	missense_variant	lmo0112	lmo0112	NP_463645.1	Fnr/Crp family transcriptional regulator	p.Asp9Ala		Yes	Yes	0	0	0	0	0	0	0	0	0	0	0	0	0	0	0	1	0	0	0	0	0	1
120425	G	T	SNV	MODERATE	missense_variant	lmo0112	lmo0112	NP_463645.1	Fnr/Crp family transcriptional regulator	p.Thr4Lys		Yes	Yes	0	0	0	0	0	0	0	0	0	0	0	0	0	0	0	1	0	0	0	0	0	1
120698	A	G	SNV	MODERATE	missense_variant	lmo0113	lmo0113	NP_463646.1	hypothetical protein	p.Phe137Leu		Yes	Yes	0	0	0	0	0	0	0	0	0	0	0	0	0	0	0	1	0	0	0	0	0	1
123850	G	A	SNV	MODERATE	missense_variant	lmo0119	lmo0119	NP_463652.1	hypothetical protein	p.Ala31Thr		Yes	Yes	0	0	0	0	0	0	0	0	0	0	0	0	0	1	0	0	0	0	0	0	0	1
128941	T	G	SNV	MODERATE	missense_variant	lmo0125	lmo0125	NP_463658.1	hypothetical protein	p.Leu105Arg		Yes	Yes	0	0	0	0	0	0	0	0	0	0	0	0	0	0	0	0	0	1	0	0	0	1
131152	T	G	SNV	MODERATE	missense_variant	lmo0129	lmo0129	NP_463662.1	N-acetylmuramoyl-L-alanine amidase	p.Ile167Met		Yes	Yes	0	0	0	0	0	0	0	0	0	0	0	0	0	0	0	0	0	1	0	0	0	1
131355	C	T	SNV	MODERATE	missense_variant	lmo0129	lmo0129	NP_463662.1	N-acetylmuramoyl-L-alanine amidase	p.Thr235Ile		Yes	Yes	0	0	0	0	0	0	0	0	0	0	0	0	0	0	0	0	0	0	0	1	0	1
131624	C	T	SNV	MODERATE	missense_variant	lmo0130	lmo0130	NP_463663.1	5'-nucleotidase	p.Gly717Asp		Yes	Yes	0	0	0	0	0	0	0	0	0	0	0	0	0	0	0	1	0	0	0	0	0	1
131643	C	T	SNV	MODERATE	missense_variant	lmo0130	lmo0130	NP_463663.1	5'-nucleotidase	p.Gly711Arg		Yes	Yes	0	0	0	0	0	0	0	0	0	0	0	0	0	0	0	1	0	0	0	0	0	1
132153	C	A	SNV	MODERATE	missense_variant	lmo0130	lmo0130	NP_463663.1	5'-nucleotidase	p.Ala541Ser		Yes	Yes	0	0	0	0	0	0	0	0	0	0	0	0	0	0	0	0	0	1	0	0	0	1
132609	G	A	SNV	MODERATE	missense_variant	lmo0130	lmo0130	NP_463663.1	5'-nucleotidase	p.Pro389Ser		Yes	Yes	0	0	0	0	0	0	0	0	0	0	0	0	0	0	0	0	0	1	0	0	0	1
132723	T	C	SNV	MODERATE	missense_variant	lmo0130	lmo0130	NP_463663.1	5'-nucleotidase	p.Thr351Ala		Yes	Yes	0	0	0	0	0	0	0	0	0	0	0	0	0	0	0	0	0	1	0	0	0	1
132776	C	T	SNV	MODERATE	missense_variant	lmo0130	lmo0130	NP_463663.1	5'-nucleotidase	p.Gly333Asp		Yes	Yes	0	0	0	0	0	0	0	0	0	0	0	1	0	0	0	0	0	0	0	0	0	1
134570	G	A	SNV	MODERATE	missense_variant	lmo0131	lmo0131	NP_463664.1	hypothetical protein	p.Gly204Arg		Yes	Yes	1	0	0	0	0	0	0	0	1	0	0	0	0	0	0	0	0	0	0	0	0	1
136632	T	C	SNV	MODERATE	missense_variant	lmo0133	lmo0133	NP_463666.1	hypothetical protein	p.Val55Ala		Yes	Yes	0	0	0	0	0	0	0	0	0	0	0	1	0	0	0	0	0	0	0	0	0	1
139035	A	T	SNV	MODERATE	missense_variant	lmo0136	lmo0136	NP_463669.1	peptide ABC transporter permease	p.Ile13Phe		Yes	No	1	0	0	0	0	0	0	0	0	0	0	1	0	0	0	0	0	0	0	0	0	1
140560	G	A	SNV	MODERATE	missense_variant	lmo0137	lmo0137	NP_463670.1	peptide ABC transporter permease	p.Gly201Arg		Yes	Yes	0	0	0	0	0	0	0	0	0	0	0	1	0	0	0	0	0	0	0	0	0	1
141888	T	A	SNV	MODERATE	missense_variant	lmo0140	lmo0140	NP_463673.1	hypothetical protein	p.Cys91Ser		Yes	Yes	0	0	0	0	0	0	0	0	0	0	0	0	0	0	0	1	0	0	0	0	0	1
142381	C	T	SNV	MODERATE	missense_variant	lmo0140	lmo0140	NP_463673.1	hypothetical protein	p.Thr255Met		Yes	Yes	0	0	0	0	0	0	0	0	0	0	0	1	0	0	0	0	0	0	0	0	0	1
143179	T	A	SNV	MODERATE	missense_variant	lmo0141	lmo0141	NP_463674.1	hypothetical protein	p.Ile55Asn		Yes	Yes	0	0	0	0	0	0	0	0	1	0	0	0	0	0	0	0	0	0	0	0	0	1
145477	C	A	SNV	MODERATE	missense_variant	lmo0146	lmo0146	NP_463679.1	hypothetical protein	p.Leu42Ile		Yes	No	0	0	0	0	0	0	0	0	0	0	0	0	0	0	0	1	0	0	0	0	0	1
145969	A	G	SNV	MODERATE	missense_variant	lmo0147	lmo0147	NP_463680.1	hypothetical protein	p.Asn34Ser		Yes	Yes	0	0	0	0	0	0	0	0	0	0	0	0	0	0	0	1	0	0	0	0	0	1
145990	G	A	SNV	MODERATE	missense_variant	lmo0147	lmo0147	NP_463680.1	hypothetical protein	p.Gly41Glu		Yes	Yes	0	0	0	0	0	0	0	0	0	0	0	0	0	0	0	1	0	0	0	0	0	1
146025	G	A	SNV	MODERATE	missense_variant	lmo0147	lmo0147	NP_463680.1	hypothetical protein	p.Val53Ile		Yes	Yes	0	0	0	0	0	0	0	0	0	0	0	0	0	0	0	1	0	0	0	0	0	1
146262	G	C	SNV	MODERATE	missense_variant	lmo0147	lmo0147	NP_463680.1	hypothetical protein	p.Ala132Pro		Yes	Yes	0	0	0	0	0	0	0	0	0	0	0	0	0	0	0	1	0	0	0	0	0	1
146265	A	C	SNV	MODERATE	missense_variant	lmo0147	lmo0147	NP_463680.1	hypothetical protein	p.Lys133Gln		Yes	Yes	0	0	0	0	0	0	0	0	0	0	0	0	0	0	0	1	0	0	0	0	0	1
146272	C	T	SNV	MODERATE	missense_variant	lmo0147	lmo0147	NP_463680.1	hypothetical protein	p.Thr135Ile		Yes	Yes	0	0	0	0	0	0	0	0	0	0	0	0	0	0	0	1	0	0	0	0	0	1
147043	G	C	SNV	MODERATE	missense_variant	lmo0149	lmo0149	NP_463682.1	hypothetical protein	p.Asp94His		Yes	Yes	0	0	0	0	0	0	0	0	0	0	0	1	0	0	0	0	0	0	0	0	0	1
147376	C	T	SNV	MODERATE	missense_variant	lmo0149	lmo0149	NP_463682.1	hypothetical protein	p.Pro205Ser		Yes	Yes	0	0	0	0	0	0	0	0	0	0	0	1	0	0	0	0	0	0	0	0	0	1
148443	C	A	SNV	MODERATE	missense_variant	lmo0152	lmo0152	NP_463685.1	peptide ABC transporter substrate-binding protein	p.Ala523Ser		Yes	Yes	3	0	0	0	0	0	0	0	0	0	0	1	0	0	0	0	0	0	0	0	0	1
150967	T	C	SNV	MODERATE	missense_variant	lmo0153	lmo0153	NP_463686.1	zinc ABC transporter substrate-binding protein	p.Tyr246His		Yes	Yes	2	0	0	0	0	0	0	0	0	0	0	1	0	0	0	0	0	0	0	0	0	1
151391	G	A	SNV	MODERATE	missense_variant	lmo0154	lmo0154	NP_463687.1	zinc ABC transporter ATP-binding protein	p.Gly69Asp		Yes	Yes	58	0	0	0	0	0	0	0	0	0	0	1	0	0	0	0	0	0	0	0	0	1
152619	G	T	SNV	MODERATE	missense_variant	lmo0155	lmo0155	NP_463688.1	zinc ABC transporter permease	p.Val261Phe		Yes	Yes	2	0	0	0	0	0	0	0	0	0	0	0	0	0	0	1	0	0	0	0	0	1
153018	G	A	SNV	MODERATE	missense_variant	lmo0156	lmo0156	NP_463689.1	hypothetical protein	p.Ala104Val		Yes	Yes	4	0	0	0	0	0	0	0	0	0	0	0	0	0	0	1	0	0	0	0	0	1
153019	C	T	SNV	MODERATE	missense_variant	lmo0156	lmo0156	NP_463689.1	hypothetical protein	p.Ala104Thr		Yes	Yes	4	0	0	0	0	0	0	0	0	0	0	0	0	0	0	1	0	0	0	0	0	1
153069	T	C	SNV	MODERATE	missense_variant	lmo0156	lmo0156	NP_463689.1	hypothetical protein	p.His87Arg		Yes	Yes	4	0	0	0	0	0	0	0	0	0	0	0	0	0	0	1	0	0	0	0	0	1
153076	T	C	SNV	MODERATE	missense_variant	lmo0156	lmo0156	NP_463689.1	hypothetical protein	p.Asn85Asp		Yes	Yes	4	0	0	0	0	0	0	0	0	0	0	0	0	0	0	1	0	0	0	0	0	1
153145	T	G	SNV	MODERATE	missense_variant	lmo0156	lmo0156	NP_463689.1	hypothetical protein	p.Asn62His		Yes	Yes	4	0	0	0	0	0	0	0	0	0	0	0	0	0	0	1	0	0	0	0	0	1
153148	G	C	SNV	MODERATE	missense_variant	lmo0156	lmo0156	NP_463689.1	hypothetical protein	p.Gln61Glu		Yes	Yes	4	0	0	0	0	0	0	0	0	0	0	0	0	0	0	1	0	0	0	0	0	1
153149	G	T	SNV	MODERATE	missense_variant	lmo0156	lmo0156	NP_463689.1	hypothetical protein	p.Ser60Arg		Yes	Yes	4	0	0	0	0	0	0	0	0	0	0	0	0	0	0	1	0	0	0	0	0	1
153150	C	T	SNV	MODERATE	missense_variant	lmo0156	lmo0156	NP_463689.1	hypothetical protein	p.Ser60Asn		Yes	Yes	4	0	0	0	0	0	0	0	0	0	0	0	0	0	0	1	0	0	0	0	0	1
153216	A	G	SNV	MODERATE	missense_variant	lmo0156	lmo0156	NP_463689.1	hypothetical protein	p.Ile38Thr		Yes	Yes	4	0	0	0	0	0	0	0	0	0	0	0	0	0	0	1	0	0	0	0	0	1
153217	T	C	SNV	MODERATE	missense_variant	lmo0156	lmo0156	NP_463689.1	hypothetical protein	p.Ile38Val		Yes	Yes	4	0	0	0	0	0	0	0	0	0	0	0	0	0	0	1	0	0	0	0	0	1
153268	C	T	SNV	MODERATE	missense_variant	lmo0156	lmo0156	NP_463689.1	hypothetical protein	p.Ala21Thr		Yes	Yes	4	0	0	0	0	0	0	0	0	0	0	0	0	0	0	1	0	0	0	0	0	1
153273	T	C	SNV	MODERATE	missense_variant	lmo0156	lmo0156	NP_463689.1	hypothetical protein	p.Lys19Arg		Yes	Yes	4	0	0	0	0	0	0	0	0	0	0	0	0	0	0	1	0	0	0	0	0	1
153318	T	G	SNV	MODERATE	missense_variant	lmo0156	lmo0156	NP_463689.1	hypothetical protein	p.Asn4Thr		Yes	Yes	4	0	0	0	0	0	0	0	0	0	0	0	0	0	0	1	0	0	0	0	0	1
153325	G	A	SNV	MODERATE	missense_variant	lmo0156	lmo0156	NP_463689.1	hypothetical protein	p.Pro2Ser		Yes	Yes	4	0	0	0	0	0	0	0	0	0	0	0	0	0	0	1	0	0	0	0	0	1
153621	G	A	SNV	MODERATE	missense_variant	lmo0157	lmo0157	NP_463690.1	ATP-dependent helicase	p.Arg5His		Yes	Yes	0	0	0	0	0	0	0	0	0	0	0	0	0	0	0	1	0	0	0	0	0	1
153654	G	T	SNV	MODERATE	missense_variant	lmo0157	lmo0157	NP_463690.1	ATP-dependent helicase	p.Arg16Leu		Yes	Yes	0	0	0	0	0	0	0	0	0	0	0	0	0	0	0	1	0	0	0	0	0	1
153756	C	T	SNV	MODERATE	missense_variant	lmo0157	lmo0157	NP_463690.1	ATP-dependent helicase	p.Ala50Val		Yes	Yes	0	0	0	0	0	0	0	0	0	0	0	0	0	0	0	1	0	0	0	0	0	1
153775	C	G	SNV	MODERATE	missense_variant	lmo0157	lmo0157	NP_463690.1	ATP-dependent helicase	p.Asn56Lys		Yes	Yes	0	0	0	0	0	0	0	0	0	0	0	0	0	0	0	1	0	0	0	0	0	1
153840	G	A	SNV	MODERATE	missense_variant	lmo0157	lmo0157	NP_463690.1	ATP-dependent helicase	p.Gly78Asp		Yes	Yes	0	0	0	0	0	0	0	0	0	0	0	0	0	0	0	1	0	0	0	0	0	1
153843	G	A	SNV	MODERATE	missense_variant	lmo0157	lmo0157	NP_463690.1	ATP-dependent helicase	p.Arg79Gln		Yes	Yes	0	0	0	0	0	0	0	0	0	0	0	0	0	0	0	1	0	0	0	0	0	1
153883	T	A	SNV	MODERATE	missense_variant	lmo0157	lmo0157	NP_463690.1	ATP-dependent helicase	p.Asp92Glu		Yes	Yes	0	0	0	0	0	0	0	0	0	0	0	0	0	0	0	1	0	0	0	0	0	1
154001	G	T	SNV	MODERATE	missense_variant	lmo0157	lmo0157	NP_463690.1	ATP-dependent helicase	p.Val132Phe		Yes	Yes	0	0	0	0	0	0	0	0	0	0	0	0	0	0	0	1	0	0	0	0	0	1
154002	T	C	SNV	MODERATE	missense_variant	lmo0157	lmo0157	NP_463690.1	ATP-dependent helicase	p.Val132Ala		Yes	Yes	0	0	0	0	0	0	0	0	0	0	0	0	0	0	0	1	0	0	0	0	0	1
154048	A	T	SNV	MODERATE	missense_variant	lmo0157	lmo0157	NP_463690.1	ATP-dependent helicase	p.Glu147Asp		Yes	Yes	0	0	0	0	0	0	0	0	0	0	0	0	0	0	0	1	0	0	0	0	0	1
154049	C	A	SNV	MODERATE	missense_variant	lmo0157	lmo0157	NP_463690.1	ATP-dependent helicase	p.Leu148Met		Yes	Yes	0	0	0	0	0	0	0	0	0	0	0	0	0	0	0	1	0	0	0	0	0	1
154052	A	G	SNV	MODERATE	missense_variant	lmo0157	lmo0157	NP_463690.1	ATP-dependent helicase	p.Ser149Gly		Yes	Yes	0	0	0	0	0	0	0	0	0	0	0	0	0	0	0	1	0	0	0	0	0	1
154079	C	A	SNV	MODERATE	missense_variant	lmo0157	lmo0157	NP_463690.1	ATP-dependent helicase	p.Gln158Lys		Yes	Yes	0	0	0	0	0	0	0	0	0	0	0	0	0	0	0	1	0	0	0	0	0	1
154211	A	G	SNV	MODERATE	missense_variant	lmo0157	lmo0157	NP_463690.1	ATP-dependent helicase	p.Ile202Val		Yes	Yes	0	0	0	0	0	0	0	0	0	0	0	0	0	0	0	1	0	0	0	0	0	1
154214	T	G	SNV	MODERATE	missense_variant	lmo0157	lmo0157	NP_463690.1	ATP-dependent helicase	p.Ser203Ala		Yes	Yes	0	0	0	0	0	0	0	0	0	0	0	0	0	0	0	1	0	0	0	0	0	1
154307	A	G	SNV	MODERATE	missense_variant	lmo0157	lmo0157	NP_463690.1	ATP-dependent helicase	p.Lys234Glu		Yes	Yes	0	0	0	0	0	0	0	0	0	0	0	1	0	0	0	0	0	0	0	0	0	1
154532	T	A	SNV	MODERATE	missense_variant	lmo0157	lmo0157	NP_463690.1	ATP-dependent helicase	p.Ser309Thr		Yes	Yes	0	0	0	0	0	0	0	0	0	0	0	0	0	0	0	1	0	0	0	0	0	1
154554	A	C	SNV	MODERATE	missense_variant	lmo0157	lmo0157	NP_463690.1	ATP-dependent helicase	p.Gln316Pro		Yes	Yes	0	0	0	0	0	0	0	0	0	0	0	0	0	0	0	1	0	0	0	0	0	1
154556	G	A	SNV	MODERATE	missense_variant	lmo0157	lmo0157	NP_463690.1	ATP-dependent helicase	p.Val317Ile		Yes	Yes	0	0	0	0	0	0	0	0	0	0	0	0	0	0	0	1	0	0	0	0	0	1
154788	C	T	SNV	MODERATE	missense_variant	lmo0157	lmo0157	NP_463690.1	ATP-dependent helicase	p.Ala394Val		Yes	Yes	0	0	0	0	0	0	0	0	0	0	0	0	0	0	0	1	0	0	0	0	0	1
154854	T	C	SNV	MODERATE	missense_variant	lmo0157	lmo0157	NP_463690.1	ATP-dependent helicase	p.Val416Ala		Yes	Yes	0	0	0	0	0	0	0	0	0	0	0	0	0	0	0	1	0	0	0	0	0	1
154881	A	G	SNV	MODERATE	missense_variant	lmo0157	lmo0157	NP_463690.1	ATP-dependent helicase	p.Asn425Ser		Yes	Yes	0	0	0	0	0	0	0	0	0	0	0	0	0	0	0	1	0	0	0	0	0	1
154925	A	G	SNV	MODERATE	missense_variant	lmo0157	lmo0157	NP_463690.1	ATP-dependent helicase	p.Asn440Asp		Yes	Yes	0	0	0	0	0	0	0	0	0	0	0	0	0	0	0	1	0	0	0	0	0	1
154935	T	G	SNV	MODERATE	missense_variant	lmo0157	lmo0157	NP_463690.1	ATP-dependent helicase	p.Ile443Ser		Yes	Yes	0	0	0	0	0	0	0	0	0	0	0	0	0	0	0	1	0	0	0	0	0	1
154997	A	G	SNV	MODERATE	missense_variant	lmo0157	lmo0157	NP_463690.1	ATP-dependent helicase	p.Thr464Ala		Yes	Yes	0	0	0	0	0	0	0	0	0	0	0	0	0	0	0	1	0	0	0	0	0	1
155010	T	C	SNV	MODERATE	missense_variant	lmo0157	lmo0157	NP_463690.1	ATP-dependent helicase	p.Ile468Thr		Yes	Yes	0	0	0	0	0	0	0	0	0	0	0	0	0	0	0	1	0	0	0	0	0	1
155109	A	G	SNV	MODERATE	missense_variant	lmo0157	lmo0157	NP_463690.1	ATP-dependent helicase	p.His501Arg		Yes	Yes	0	0	0	0	0	0	0	0	0	0	0	0	0	0	0	1	0	0	0	0	0	1
155158	A	T	SNV	MODERATE	missense_variant	lmo0157	lmo0157	NP_463690.1	ATP-dependent helicase	p.Leu517Phe		Yes	Yes	0	0	0	0	0	0	0	0	0	0	0	0	0	0	0	1	0	0	0	0	0	1
155166	G	A	SNV	MODERATE	missense_variant	lmo0157	lmo0157	NP_463690.1	ATP-dependent helicase	p.Arg520Lys		Yes	Yes	0	0	0	0	0	0	0	0	0	0	0	0	0	0	0	1	0	0	0	0	0	1
155236	A	C	SNV	MODERATE	missense_variant	lmo0157	lmo0157	NP_463690.1	ATP-dependent helicase	p.Leu543Phe		Yes	Yes	0	0	0	0	0	0	0	0	0	0	0	0	0	0	0	1	0	0	0	0	0	1
155273	T	C	SNV	MODERATE	missense_variant	lmo0157	lmo0157	NP_463690.1	ATP-dependent helicase	p.Ser556Pro		Yes	Yes	0	0	0	0	0	0	0	0	0	0	0	0	0	0	0	1	0	0	0	0	0	1
155388	T	C	SNV	MODERATE	missense_variant	lmo0157	lmo0157	NP_463690.1	ATP-dependent helicase	p.Val594Ala		Yes	Yes	0	0	0	0	0	0	0	0	0	0	0	0	0	0	0	1	0	0	0	0	0	1
155401	C	A	SNV	MODERATE	missense_variant	lmo0157	lmo0157	NP_463690.1	ATP-dependent helicase	p.Asn598Lys		Yes	Yes	0	0	0	0	0	0	0	0	0	0	0	0	0	0	0	1	0	0	0	0	0	1
155487	T	C	SNV	MODERATE	missense_variant	lmo0157	lmo0157	NP_463690.1	ATP-dependent helicase	p.Leu627Ser		Yes	Yes	0	0	0	0	0	0	0	0	0	0	0	0	0	0	0	1	0	0	0	0	0	1
155529	A	G	SNV	MODERATE	missense_variant	lmo0157	lmo0157	NP_463690.1	ATP-dependent helicase	p.His641Arg		Yes	Yes	0	0	0	0	0	0	0	0	0	0	0	0	0	0	0	1	0	0	0	0	0	1
155541	G	A	SNV	MODERATE	missense_variant	lmo0157	lmo0157	NP_463690.1	ATP-dependent helicase	p.Arg645Lys		Yes	Yes	0	0	0	0	0	0	0	0	0	0	0	0	0	0	0	1	0	0	0	0	0	1
155542	A	T	SNV	MODERATE	missense_variant	lmo0157	lmo0157	NP_463690.1	ATP-dependent helicase	p.Arg645Ser		Yes	Yes	0	0	0	0	0	0	0	0	0	0	0	0	0	0	0	1	0	0	0	0	0	1
155553	A	G	SNV	MODERATE	missense_variant	lmo0157	lmo0157	NP_463690.1	ATP-dependent helicase	p.Glu649Gly		Yes	Yes	0	0	0	0	0	0	0	0	0	0	0	0	0	0	0	1	0	0	0	0	0	1
155559	T	A	SNV	MODERATE	missense_variant	lmo0157	lmo0157	NP_463690.1	ATP-dependent helicase	p.Val651Glu		Yes	Yes	0	0	0	0	0	0	0	0	0	0	0	0	0	0	0	1	0	0	0	0	0	1
155565	C	G	SNV	MODERATE	missense_variant	lmo0157	lmo0157	NP_463690.1	ATP-dependent helicase	p.Thr653Ser		Yes	Yes	0	0	0	0	0	0	0	0	0	0	0	0	0	0	0	1	0	0	0	0	0	1
155570	A	G	SNV	MODERATE	missense_variant	lmo0157	lmo0157	NP_463690.1	ATP-dependent helicase	p.Ile655Val		Yes	Yes	0	0	0	0	0	0	0	0	0	0	0	0	0	0	0	1	0	0	0	0	0	1
155624	A	G	SNV	MODERATE	missense_variant	lmo0157	lmo0157	NP_463690.1	ATP-dependent helicase	p.Asn673Asp		Yes	Yes	0	0	0	0	0	0	0	0	0	0	0	0	0	0	0	1	0	0	0	0	0	1
155626	C	G	SNV	MODERATE	missense_variant	lmo0157	lmo0157	NP_463690.1	ATP-dependent helicase	p.Asn673Lys		Yes	Yes	0	0	0	0	0	0	0	0	0	0	0	0	0	0	0	1	0	0	0	0	0	1
155804	C	T	SNV	MODERATE	missense_variant	lmo0157	lmo0157	NP_463690.1	ATP-dependent helicase	p.Arg733Cys		Yes	Yes	0	0	0	0	0	0	0	0	0	0	0	0	0	0	0	1	0	0	0	0	0	1
155867	A	G	SNV	MODERATE	missense_variant	lmo0157	lmo0157	NP_463690.1	ATP-dependent helicase	p.Thr754Ala		Yes	Yes	0	0	0	0	0	0	0	0	0	0	0	0	0	0	0	1	0	0	0	0	0	1
155924	G	A	SNV	MODERATE	missense_variant	lmo0157	lmo0157	NP_463690.1	ATP-dependent helicase	p.Ala773Thr		Yes	Yes	0	0	0	0	0	0	0	0	0	0	0	0	0	0	0	1	0	0	0	0	0	1
155942	A	C	SNV	MODERATE	missense_variant	lmo0157	lmo0157	NP_463690.1	ATP-dependent helicase	p.Ser779Arg		Yes	Yes	0	0	0	0	0	0	0	0	0	0	0	0	0	0	0	1	0	0	0	0	0	1
156090	C	A	SNV	MODERATE	missense_variant	lmo0158	lmo0158	NP_463691.1	hypothetical protein	p.Ala33Glu		Yes	Yes	8	0	0	0	0	0	0	0	0	0	0	0	0	0	0	1	0	0	0	0	0	1
156429	A	C	SNV	MODERATE	missense_variant	lmo0158	lmo0158	NP_463691.1	hypothetical protein	p.Glu146Ala		Yes	Yes	8	0	0	0	0	0	0	0	0	0	0	0	0	0	0	1	0	0	0	0	0	1
156515	G	C	SNV	MODERATE	missense_variant	lmo0158	lmo0158	NP_463691.1	hypothetical protein	p.Glu175Gln		Yes	Yes	8	0	0	0	0	0	0	0	0	0	0	0	0	0	0	1	0	0	0	0	0	1
156791	A	G	SNV	MODERATE	missense_variant	lmo0158	lmo0158	NP_463691.1	hypothetical protein	p.Ile267Val		Yes	Yes	8	0	0	0	0	0	0	0	0	0	0	0	0	0	0	1	0	0	0	0	0	1
157257	G	A	SNV	MODERATE	missense_variant	lmo0159	lmo0159	NP_463692.1	peptidoglycan binding protein	p.Asp57Asn		Yes	Yes	0	0	0	0	0	0	0	0	0	0	0	0	0	0	0	1	0	0	0	0	0	1
157578	G	C	SNV	MODERATE	missense_variant	lmo0159	lmo0159	NP_463692.1	peptidoglycan binding protein	p.Glu164Gln		Yes	Yes	0	0	0	0	0	0	0	0	0	0	0	0	0	0	0	1	0	0	0	0	0	1
157984	C	T	SNV	MODERATE	missense_variant	lmo0159	lmo0159	NP_463692.1	peptidoglycan binding protein	p.Ala299Val		Yes	Yes	0	0	0	0	0	0	0	0	0	0	0	0	0	0	0	1	0	0	0	0	0	1
158301	C	A	SNV	MODERATE	missense_variant	lmo0159	lmo0159	NP_463692.1	peptidoglycan binding protein	p.Gln405Lys		Yes	Yes	0	0	0	0	0	0	0	0	0	0	0	0	0	0	0	1	0	0	0	0	0	1
159080	A	T	SNV	MODERATE	missense_variant	lmo0159	lmo0159	NP_463692.1	peptidoglycan binding protein	p.Lys664Asn		Yes	Yes	0	0	0	0	0	0	0	0	0	0	0	0	0	0	0	1	0	0	0	0	0	1
159270	T	A	SNV	MODERATE	missense_variant	lmo0159	lmo0159	NP_463692.1	peptidoglycan binding protein	p.Tyr728Asn		Yes	Yes	0	0	0	0	0	0	0	0	0	0	0	0	0	0	0	1	0	0	0	0	0	1
159271	A	G	SNV	MODERATE	missense_variant	lmo0159	lmo0159	NP_463692.1	peptidoglycan binding protein	p.Tyr728Cys		Yes	Yes	0	0	0	0	0	0	0	0	0	0	0	0	0	0	0	1	0	0	0	0	0	1
159273	G	A	SNV	MODERATE	missense_variant	lmo0159	lmo0159	NP_463692.1	peptidoglycan binding protein	p.Glu729Lys		Yes	Yes	0	0	0	0	0	0	0	0	0	0	0	0	0	0	0	1	0	0	0	0	0	1
159291	A	G	SNV	MODERATE	missense_variant	lmo0159	lmo0159	NP_463692.1	peptidoglycan binding protein	p.Thr735Ala		Yes	Yes	0	0	0	0	0	0	0	0	0	0	0	0	0	0	0	1	0	0	0	0	0	1
159292	C	T	SNV	MODERATE	missense_variant	lmo0159	lmo0159	NP_463692.1	peptidoglycan binding protein	p.Thr735Ile		Yes	Yes	0	0	0	0	0	0	0	0	0	0	0	0	0	0	0	1	0	0	0	0	0	1
159303	G	A	SNV	MODERATE	missense_variant	lmo0159	lmo0159	NP_463692.1	peptidoglycan binding protein	p.Val739Ile		Yes	Yes	0	0	0	0	0	0	0	0	0	0	0	0	0	0	0	1	0	0	0	0	0	1
159306	C	T	SNV	MODERATE	missense_variant	lmo0159	lmo0159	NP_463692.1	peptidoglycan binding protein	p.Pro740Ser		Yes	Yes	0	0	0	0	0	0	0	0	0	0	0	0	0	0	0	1	0	0	0	0	0	1
159313	C	T	SNV	MODERATE	missense_variant	lmo0159	lmo0159	NP_463692.1	peptidoglycan binding protein	p.Thr742Met		Yes	Yes	0	0	0	0	0	0	0	0	0	0	0	0	0	0	0	1	0	0	0	0	0	1
159318	A	C	SNV	MODERATE	missense_variant	lmo0159	lmo0159	NP_463692.1	peptidoglycan binding protein	p.Lys744Gln		Yes	Yes	0	0	0	0	0	0	0	0	0	0	0	0	0	0	0	1	0	0	0	0	0	1
159352	C	A	SNV	MODERATE	missense_variant	lmo0159	lmo0159	NP_463692.1	peptidoglycan binding protein	p.Thr755Lys		Yes	Yes	0	0	0	0	0	0	0	0	0	0	0	0	0	0	0	1	0	0	0	0	0	1
159354	A	T	SNV	MODERATE	missense_variant	lmo0159	lmo0159	NP_463692.1	peptidoglycan binding protein	p.Thr756Ser		Yes	Yes	0	0	0	0	0	0	0	0	0	0	0	0	0	0	0	1	0	0	0	0	0	1
159357	C	A	SNV	MODERATE	missense_variant	lmo0159	lmo0159	NP_463692.1	peptidoglycan binding protein	p.Pro757Thr		Yes	Yes	0	0	0	0	0	0	0	0	0	0	0	0	0	0	0	1	0	0	0	0	0	1
159360	A	C	SNV	MODERATE	missense_variant	lmo0159	lmo0159	NP_463692.1	peptidoglycan binding protein	p.Ile758Leu		Yes	Yes	0	0	0	0	0	0	0	0	0	0	0	0	0	0	0	1	0	0	0	0	0	1
159361	T	C	SNV	MODERATE	missense_variant	lmo0159	lmo0159	NP_463692.1	peptidoglycan binding protein	p.Ile758Thr		Yes	Yes	0	0	0	0	0	0	0	0	0	0	0	0	0	0	0	1	0	0	0	0	0	1
159365	A	C	SNV	MODERATE	missense_variant	lmo0159	lmo0159	NP_463692.1	peptidoglycan binding protein	p.Arg759Ser		Yes	Yes	0	0	0	0	0	0	0	0	0	0	0	0	0	0	0	1	0	0	0	0	0	1
159402	A	G	SNV	MODERATE	missense_variant	lmo0159	lmo0159	NP_463692.1	peptidoglycan binding protein	p.Ser772Gly		Yes	Yes	0	0	0	0	0	0	0	0	0	0	0	0	0	0	0	1	0	0	0	0	0	1
159403	G	A	SNV	MODERATE	missense_variant	lmo0159	lmo0159	NP_463692.1	peptidoglycan binding protein	p.Ser772Asn		Yes	Yes	0	0	0	0	0	0	0	0	0	0	0	0	0	0	0	1	0	0	0	0	0	1
159423	A	C	SNV	MODERATE	missense_variant	lmo0159	lmo0159	NP_463692.1	peptidoglycan binding protein	p.Ile779Leu		Yes	Yes	0	0	0	0	0	0	0	0	0	0	0	0	0	0	0	1	0	0	0	0	0	1
159441	T	A	SNV	MODERATE	missense_variant	lmo0159	lmo0159	NP_463692.1	peptidoglycan binding protein	p.Leu785Ile		Yes	Yes	0	0	0	0	0	0	0	0	0	0	0	0	0	0	0	0	0	1	0	0	0	1
159450	C	T	SNV	MODERATE	missense_variant	lmo0159	lmo0159	NP_463692.1	peptidoglycan binding protein	p.Leu788Phe		Yes	Yes	0	0	0	0	0	0	0	0	0	0	0	0	0	0	0	1	0	0	0	0	0	1
159456	C	A	SNV	MODERATE	missense_variant	lmo0159	lmo0159	NP_463692.1	peptidoglycan binding protein	p.Leu790Met		Yes	Yes	0	0	0	0	0	0	0	0	0	0	0	0	0	0	0	1	0	0	0	0	0	1
159771	G	T	SNV	MODERATE	missense_variant	lmo0160	lmo0160	NP_463693.1	peptidoglycan binding protein	p.Ala37Ser		Yes	Yes	1	0	0	0	0	0	0	0	0	0	0	0	0	0	0	1	0	0	0	0	0	1
160318	C	T	SNV	MODERATE	missense_variant	lmo0160	lmo0160	NP_463693.1	peptidoglycan binding protein	p.Ala219Val		Yes	Yes	1	0	0	0	0	0	0	0	0	1	0	0	0	0	0	0	0	0	0	0	0	1
161055	A	G	SNV	MODERATE	missense_variant	lmo0160	lmo0160	NP_463693.1	peptidoglycan binding protein	p.Thr465Ala		Yes	Yes	1	0	0	0	0	0	0	0	0	0	0	0	0	0	0	1	0	0	0	0	0	1
161160	G	T	SNV	MODERATE	missense_variant	lmo0160	lmo0160	NP_463693.1	peptidoglycan binding protein	p.Ala500Ser		Yes	Yes	1	0	0	0	0	0	0	0	0	0	0	0	0	0	0	1	0	0	0	0	0	1
161221	T	A	SNV	MODERATE	missense_variant	lmo0160	lmo0160	NP_463693.1	peptidoglycan binding protein	p.Val520Glu		Yes	Yes	1	0	0	0	0	0	0	0	0	0	0	0	0	0	0	1	0	0	0	0	0	1
161291	A	T	SNV	MODERATE	missense_variant	lmo0160	lmo0160	NP_463693.1	peptidoglycan binding protein	p.Lys543Asn		Yes	Yes	1	0	0	0	0	0	0	0	0	0	0	0	0	0	0	1	0	0	0	0	0	1
162654	C	T	SNV	MODERATE	missense_variant	lmo0162	lmo0162	NP_463695.1	DNA polymerase III subunit delta'	p.Ala63Val		Yes	Yes	0	0	0	0	0	0	0	0	0	0	0	1	0	0	0	0	0	0	0	0	0	1
164510	G	A	SNV	MODERATE	missense_variant	lmo0164	lmo0164	NP_463697.1	DNA replication intiation control protein YabA	p.Ala68Thr		Yes	Yes	0	0	0	0	0	0	0	0	0	0	0	0	0	0	0	1	0	0	0	0	0	1
165027	C	T	SNV	MODERATE	missense_variant	lmo0165	lmo0165	NP_463698.1	hypothetical protein	p.Ser91Leu		Yes	Yes	0	0	0	0	0	0	0	0	0	0	0	0	0	0	0	1	0	0	0	0	0	1
165738	A	T	SNV	MODERATE	missense_variant	lmo0166	lmo0166	NP_463699.1	GIY-YIG nuclease	p.Ile83Leu		Yes	Yes	0	0	0	0	0	0	0	0	0	0	0	0	0	0	0	1	0	0	0	0	0	1
165756	T	A	SNV	MODERATE	missense_variant	lmo0166	lmo0166	NP_463699.1	GIY-YIG nuclease	p.Ser89Thr		Yes	Yes	0	0	0	0	0	0	0	0	0	0	0	0	0	0	0	1	0	0	0	0	0	1
165795	G	T	SNV	MODERATE	missense_variant	lmo0167	lmo0167	NP_463700.1	hypothetical protein	p.Ser12Ile		Yes	Yes	0	0	0	0	0	0	0	0	0	0	0	0	0	0	0	1	0	0	0	0	0	1
166248	C	T	SNV	MODERATE	missense_variant	lmo0167	lmo0167	NP_463700.1	hypothetical protein	p.Ala163Val		Yes	Yes	0	0	0	0	0	0	0	0	0	0	0	0	0	0	0	1	0	0	0	0	0	1
166553	G	A	SNV	MODERATE	missense_variant	lmo0167	lmo0167	NP_463700.1	hypothetical protein	p.Val265Ile		Yes	Yes	0	0	0	0	0	0	0	0	0	0	0	0	0	0	0	1	0	0	0	0	0	1
166783	A	T	SNV	MODERATE	missense_variant	lmo0168	lmo0168	NP_463701.1	AbrB family transcriptional regulator	p.Asp63Glu		Yes	Yes	0	0	0	0	0	0	0	0	0	0	0	0	0	0	0	1	0	0	0	0	0	1
168036	C	G	SNV	MODERATE	missense_variant	lmo0170	lmo0170	NP_463703.1	hypothetical protein	p.Ala11Gly		Yes	Yes	1	0	0	0	0	0	0	0	0	0	0	0	0	0	0	1	0	0	0	0	0	1
168509	G	A	SNV	MODERATE	missense_variant	lmo0170	lmo0170	NP_463703.1	hypothetical protein	p.Asp169Asn		Yes	Yes	1	0	0	0	0	0	0	0	0	0	0	0	0	0	0	1	0	0	0	0	0	1
168571	G	T	SNV	MODERATE	missense_variant	lmo0170	lmo0170	NP_463703.1	hypothetical protein	p.Glu189Asp		Yes	Yes	1	0	0	0	0	0	0	0	0	0	0	0	0	0	0	1	0	0	0	0	0	1
168719	A	G	SNV	MODERATE	missense_variant	lmo0170	lmo0170	NP_463703.1	hypothetical protein	p.Asn239Asp		Yes	Yes	1	0	0	0	0	0	0	0	0	0	0	0	0	0	0	1	0	0	0	0	0	1
169127	T	G	SNV	MODERATE	missense_variant	lmo0170	lmo0170	NP_463703.1	hypothetical protein	p.Ser375Ala		Yes	Yes	1	0	0	0	0	0	0	0	0	0	0	0	0	0	0	1	0	0	0	0	0	1
170072	G	A	SNV	MODERATE	missense_variant	lmo0171	lmo0171	NP_463704.1	internalin	p.Gly188Glu		Yes	No	0	0	0	0	0	0	0	0	0	0	0	1	0	0	0	0	0	0	0	0	0	1
170536	G	A	SNV	MODERATE	missense_variant	lmo0171	lmo0171	NP_463704.1	internalin	p.Ala343Thr		Yes	Yes	0	0	0	0	0	0	0	0	0	0	0	1	0	0	0	0	0	0	0	0	0	1
173675	A	T	SNV	MODERATE	missense_variant	lmo0175	lmo0175	NP_463706.1	peptidoglycan-binding protein	p.Asn294Lys		Yes	Yes	0	0	0	0	0	0	0	0	0	0	0	0	0	0	0	1	0	0	0	0	0	1
173842	C	T	SNV	MODERATE	missense_variant	lmo0175	lmo0175	NP_463706.1	peptidoglycan-binding protein	p.Val239Ile		Yes	Yes	0	0	0	0	0	0	0	0	0	0	0	0	0	0	0	1	0	0	0	0	0	1
174240	T	C	SNV	MODERATE	missense_variant	lmo0175	lmo0175	NP_463706.1	peptidoglycan-binding protein	p.Asn106Ser		Yes	Yes	0	0	0	0	0	0	0	0	0	0	0	0	0	0	0	1	0	0	0	0	0	1
174378	G	A	SNV	MODERATE	missense_variant	lmo0175	lmo0175	NP_463706.1	peptidoglycan-binding protein	p.Thr60Ile		Yes	Yes	0	0	0	0	0	0	0	0	0	0	0	0	0	0	0	1	0	0	0	0	0	1
174379	T	C	SNV	MODERATE	missense_variant	lmo0175	lmo0175	NP_463706.1	peptidoglycan-binding protein	p.Thr60Ala		Yes	Yes	0	0	0	0	0	0	0	0	0	0	0	0	0	0	0	1	0	0	0	0	0	1
174458	G	T	SNV	MODERATE	missense_variant	lmo0175	lmo0175	NP_463706.1	peptidoglycan-binding protein	p.His33Gln		Yes	Yes	0	0	0	0	0	0	0	0	0	0	0	0	0	0	0	1	0	0	0	0	0	1
174502	T	C	SNV	MODERATE	missense_variant	lmo0175	lmo0175	NP_463706.1	peptidoglycan-binding protein	p.Ser19Gly		Yes	Yes	0	0	0	0	0	0	0	0	0	0	0	0	0	0	0	1	0	0	0	0	0	1
174520	C	T	SNV	MODERATE	missense_variant	lmo0175	lmo0175	NP_463706.1	peptidoglycan-binding protein	p.Val13Ile		Yes	Yes	0	0	0	0	0	0	0	0	0	0	0	0	0	0	0	1	0	0	0	0	0	1
174523	T	A	SNV	MODERATE	missense_variant	lmo0175	lmo0175	NP_463706.1	peptidoglycan-binding protein	p.Ile12Leu		Yes	Yes	0	0	0	0	0	0	0	0	0	0	0	0	0	0	0	1	0	0	0	0	0	1
174548	A	C	SNV	MODERATE	missense_variant	lmo0175	lmo0175	NP_463706.1	peptidoglycan-binding protein	p.Asn3Lys		Yes	Yes	0	0	0	0	0	0	0	0	0	0	0	0	0	0	0	1	0	0	0	0	0	1
174549	T	G	SNV	MODERATE	missense_variant	lmo0175	lmo0175	NP_463706.1	peptidoglycan-binding protein	p.Asn3Thr		Yes	Yes	0	0	0	0	0	0	0	0	0	0	0	0	0	0	0	1	0	0	0	0	0	1
177000	G	C	SNV	MODERATE	missense_variant	metS	lmo0177	NP_463708.1	methionyl-tRNA synthetase	p.Gly412Ala		Yes	Yes	0	0	0	0	0	0	0	0	0	0	0	0	0	0	0	1	0	0	0	0	0	1
177010	T	G	SNV	MODERATE	missense_variant	metS	lmo0177	NP_463708.1	methionyl-tRNA synthetase	p.Asp415Glu		Yes	Yes	0	0	0	0	0	0	0	0	0	0	0	0	0	0	0	1	0	0	0	0	0	1
177053	A	G	SNV	MODERATE	missense_variant	metS	lmo0177	NP_463708.1	methionyl-tRNA synthetase	p.Ile430Val		Yes	Yes	0	0	0	0	0	0	0	0	0	0	0	0	0	0	0	1	0	0	0	0	0	1
177109	C	G	SNV	MODERATE	missense_variant	metS	lmo0177	NP_463708.1	methionyl-tRNA synthetase	p.Asp448Glu		Yes	Yes	0	0	0	0	0	0	0	0	0	0	0	0	0	0	0	1	0	0	0	0	0	1
177115	T	A	SNV	MODERATE	missense_variant	metS	lmo0177	NP_463708.1	methionyl-tRNA synthetase	p.Asp450Glu		Yes	Yes	0	0	0	0	0	0	0	0	0	0	0	0	0	0	0	1	0	0	0	0	0	1
177122	A	G	SNV	MODERATE	missense_variant	metS	lmo0177	NP_463708.1	methionyl-tRNA synthetase	p.Thr453Ala		Yes	Yes	0	0	0	0	0	0	0	0	0	0	0	0	0	0	0	1	0	0	0	0	0	1
177561	G	A	SNV	MODERATE	missense_variant	metS	lmo0177	NP_463708.1	methionyl-tRNA synthetase	p.Arg599His		Yes	Yes	0	0	0	0	0	0	0	0	0	0	0	1	0	0	0	0	0	0	0	0	0	1
177970	A	G	SNV	MODERATE	missense_variant	lmo0178	lmo0178	NP_463709.1	xylose repressor	p.Asn16Ser		Yes	Yes	0	0	1	0	0	0	0	0	0	0	0	0	0	0	0	0	0	0	0	0	0	1
178402	C	T	SNV	MODERATE	missense_variant	lmo0178	lmo0178	NP_463709.1	xylose repressor	p.Thr160Ile		Yes	Yes	0	0	0	0	0	0	0	0	0	0	0	0	0	0	0	1	0	0	0	0	0	1
179552	C	T	SNV	MODERATE	missense_variant	lmo0179	lmo0179	NP_463710.1	sugar ABC transporter permease	p.Leu127Phe		Yes	Yes	5	0	0	0	0	0	0	0	0	0	0	0	0	0	0	1	0	0	0	0	0	1
180739	A	G	SNV	MODERATE	missense_variant	lmo0180	lmo0180	NP_463711.1	sugar ABC transporter permease	p.Thr230Ala		Yes	No	6	0	0	0	0	0	0	0	0	1	0	0	0	0	0	0	0	0	0	0	0	1
181849	G	T	SNV	MODERATE	missense_variant	lmo0181	lmo0181	NP_463712.1	sugar ABC transporter substrate-binding protein	p.Asp308Tyr		Yes	Yes	1	0	0	0	0	0	0	0	0	0	0	1	0	0	0	0	0	0	0	0	0	1
183528	C	T	SNV	MODERATE	missense_variant	lmo0182	lmo0182	NP_463713.1	alpha-glucosidase	p.Ser421Leu		Yes	Yes	0	0	0	0	0	0	0	0	0	0	0	0	0	0	0	1	0	0	0	0	0	1
184370	G	A	SNV	MODERATE	missense_variant	lmo0182	lmo0182	NP_463713.1	alpha-glucosidase	p.Val702Ile		Yes	Yes	0	0	0	0	0	0	0	0	0	0	0	0	0	0	0	1	0	0	0	0	0	1
185897	A	G	SNV	MODERATE	missense_variant	lmo0183	lmo0183	NP_463714.1	alpha-glucosidase	p.Gln109Arg		Yes	Yes	2	0	0	0	0	0	0	0	0	0	0	0	0	0	0	1	0	0	0	0	0	1
185991	A	T	SNV	MODERATE	missense_variant	lmo0183	lmo0183	NP_463714.1	alpha-glucosidase	p.Glu140Asp		Yes	Yes	2	0	0	0	0	0	0	0	0	0	0	0	0	0	0	1	0	0	0	0	0	1
186301	A	T	SNV	MODERATE	missense_variant	lmo0183	lmo0183	NP_463714.1	alpha-glucosidase	p.Thr244Ser		Yes	Yes	2	0	0	0	0	0	0	0	0	0	0	0	0	0	0	1	0	0	0	0	0	1
186635	C	G	SNV	MODERATE	missense_variant	lmo0183	lmo0183	NP_463714.1	alpha-glucosidase	p.Thr355Ser		Yes	Yes	2	0	0	0	0	0	0	0	0	0	0	0	0	0	0	1	0	0	0	0	0	1
187436	A	C	SNV	MODERATE	missense_variant	lmo0183	lmo0183	NP_463714.1	alpha-glucosidase	p.Glu622Ala		Yes	Yes	2	0	0	0	0	0	0	0	0	0	0	0	0	0	0	0	0	1	0	0	0	1
187540	A	G	SNV	MODERATE	missense_variant	lmo0183	lmo0183	NP_463714.1	alpha-glucosidase	p.Ile657Val		Yes	Yes	2	0	0	0	0	0	0	0	0	0	0	0	0	0	0	0	0	1	0	0	0	1
187776	T	G	SNV	MODERATE	missense_variant	lmo0183	lmo0183	NP_463714.1	alpha-glucosidase	p.His735Gln		Yes	Yes	2	0	0	0	0	0	0	0	0	0	0	0	0	0	0	1	0	0	0	0	0	1
187952	G	T	SNV	MODERATE	missense_variant	lmo0184	lmo0184	NP_463715.1	oligo-1,6-glucosidase	p.Gly29Val		Yes	Yes	2	0	0	0	0	0	0	0	0	0	0	0	0	0	0	0	1	0	0	0	0	1
189842	A	C	SNV	MODERATE	missense_variant	lmo0185	lmo0185	NP_463716.1	hypothetical protein	p.Glu73Ala		Yes	Yes	1	0	0	0	0	0	0	0	0	0	0	0	0	0	0	1	0	0	0	0	0	1
190286	G	T	SNV	MODERATE	missense_variant	lmo0185	lmo0185	NP_463716.1	hypothetical protein	p.Gly221Val		Yes	Yes	1	0	0	0	0	0	0	0	0	0	0	0	0	0	0	0	0	1	0	0	0	1
190959	G	A	SNV	MODERATE	missense_variant	lmo0186	lmo0186	NP_463717.1	hypothetical protein	p.Met90Ile		Yes	Yes	0	1	0	0	0	0	0	0	0	0	0	0	0	0	0	0	0	0	0	0	0	1
191122	A	G	SNV	MODERATE	missense_variant	lmo0186	lmo0186	NP_463717.1	hypothetical protein	p.Asn145Asp		Yes	Yes	0	0	0	0	0	0	0	0	0	0	0	0	0	0	0	1	0	0	0	0	0	1
191131	G	A	SNV	MODERATE	missense_variant	lmo0186	lmo0186	NP_463717.1	hypothetical protein	p.Glu148Lys		Yes	Yes	0	0	0	0	0	0	0	0	0	0	0	0	0	0	0	1	0	0	0	0	0	1
191143	A	G	SNV	MODERATE	missense_variant	lmo0186	lmo0186	NP_463717.1	hypothetical protein	p.Asn152Asp		Yes	Yes	0	0	0	0	0	0	0	0	0	0	0	0	0	0	0	1	0	0	0	0	0	1
191570	C	A	SNV	MODERATE	missense_variant	lmo0186	lmo0186	NP_463717.1	hypothetical protein	p.Pro294Gln		Yes	Yes	0	0	0	0	0	0	0	0	0	0	0	0	0	0	0	1	0	0	0	0	0	1
191687	C	T	SNV	MODERATE	missense_variant	lmo0186	lmo0186	NP_463717.1	hypothetical protein	p.Thr333Ile		Yes	Yes	0	0	0	0	0	0	0	0	0	0	0	0	0	0	0	1	0	0	0	0	0	1
191752	A	G	SNV	MODERATE	missense_variant	lmo0186	lmo0186	NP_463717.1	hypothetical protein	p.Ile355Val		Yes	Yes	0	0	0	0	0	0	0	0	0	0	0	0	0	0	0	1	0	0	0	0	0	1
191822	C	T	SNV	MODERATE	missense_variant	lmo0186	lmo0186	NP_463717.1	hypothetical protein	p.Ala378Val		Yes	Yes	0	0	0	0	0	0	0	0	0	0	0	0	0	0	0	1	0	0	0	0	0	1
192661	C	T	SNV	MODERATE	missense_variant	ksgA	lmo0188	NP_463719.1	dimethyladenosine transferase	p.Leu26Phe		Yes	Yes	0	0	0	0	0	0	0	0	0	0	0	0	0	0	0	1	0	0	0	0	0	1
192919	A	G	SNV	MODERATE	missense_variant	ksgA	lmo0188	NP_463719.1	dimethyladenosine transferase	p.Ile112Val		Yes	Yes	0	0	0	0	0	0	0	0	0	0	0	0	0	0	0	1	0	0	0	0	0	1
193465	G	A	SNV	MODERATE	missense_variant	ksgA	lmo0188	NP_463719.1	dimethyladenosine transferase	p.Glu294Lys		Yes	Yes	0	0	0	0	0	0	0	0	0	0	0	0	0	0	0	1	0	0	0	0	0	1
194054	G	T	SNV	MODERATE	missense_variant	ipk	lmo0190	NP_463721.1	4-diphosphocytidyl-2-C-methyl-D-erythritol kinase	p.Glu22Asp		Yes	Yes	0	0	0	0	0	0	0	0	0	0	0	0	0	0	0	1	0	0	0	0	0	1
194331	G	A	SNV	MODERATE	missense_variant	ipk	lmo0190	NP_463721.1	4-diphosphocytidyl-2-C-methyl-D-erythritol kinase	p.Val115Ile		Yes	Yes	0	0	0	0	0	0	0	0	0	0	0	0	0	0	0	1	0	0	0	0	0	1
194471	T	G	SNV	MODERATE	missense_variant	ipk	lmo0190	NP_463721.1	4-diphosphocytidyl-2-C-methyl-D-erythritol kinase	p.Ile161Met		Yes	Yes	0	0	0	0	0	0	0	0	0	0	0	0	0	0	0	1	0	0	0	0	0	1
194551	A	G	SNV	MODERATE	missense_variant	ipk	lmo0190	NP_463721.1	4-diphosphocytidyl-2-C-methyl-D-erythritol kinase	p.Asn188Ser		Yes	Yes	0	0	0	0	0	0	0	0	0	0	0	0	0	0	0	1	0	0	0	0	0	1
194571	C	A	SNV	MODERATE	missense_variant	ipk	lmo0190	NP_463721.1	4-diphosphocytidyl-2-C-methyl-D-erythritol kinase	p.Gln195Lys		Yes	Yes	0	0	0	0	0	0	0	0	0	0	0	0	0	0	0	1	0	0	0	0	0	1
194619	G	A	SNV	MODERATE	missense_variant	ipk	lmo0190	NP_463721.1	4-diphosphocytidyl-2-C-methyl-D-erythritol kinase	p.Ala211Thr		Yes	Yes	0	0	0	0	0	0	0	0	0	0	0	0	0	0	0	1	0	0	0	0	0	1
194790	G	A	SNV	MODERATE	missense_variant	ipk	lmo0190	NP_463721.1	4-diphosphocytidyl-2-C-methyl-D-erythritol kinase	p.Gly268Ser		Yes	No	0	0	0	0	0	0	0	0	0	0	0	1	0	0	0	0	0	0	0	0	0	1
195153	T	G	SNV	MODERATE	missense_variant	lmo0191	lmo0191	NP_463722.1	phospho-beta-glucosidase	p.Ser88Ala		Yes	Yes	1	0	0	0	0	0	0	0	0	0	0	0	0	0	0	1	0	0	0	0	0	1
195444	A	G	SNV	MODERATE	missense_variant	lmo0191	lmo0191	NP_463722.1	phospho-beta-glucosidase	p.Lys185Glu		Yes	Yes	1	0	0	0	0	0	0	0	0	0	0	0	0	0	0	1	0	0	0	0	0	1
195493	T	A	SNV	MODERATE	missense_variant	lmo0191	lmo0191	NP_463722.1	phospho-beta-glucosidase	p.Phe201Tyr		Yes	Yes	1	0	0	0	0	0	0	0	0	0	0	0	0	0	0	1	0	0	0	0	0	1
196923	T	A	SNV	MODERATE	missense_variant	lmo0193	lmo0193	NP_463724.1	hypothetical protein	p.Asp46Glu		Yes	Yes	0	0	0	0	0	0	0	0	0	0	0	0	0	0	0	1	0	0	0	0	0	1
196963	G	C	SNV	MODERATE	missense_variant	lmo0193	lmo0193	NP_463724.1	hypothetical protein	p.Val60Leu		Yes	Yes	0	0	0	0	0	0	0	0	0	0	0	0	0	0	0	1	0	0	0	0	0	1
196964	T	A	SNV	MODERATE	missense_variant	lmo0193	lmo0193	NP_463724.1	hypothetical protein	p.Val60Glu		Yes	Yes	0	0	0	0	0	0	0	0	0	0	0	0	0	0	0	1	0	0	0	0	0	1
197059	G	A	SNV	MODERATE	missense_variant	lmo0193	lmo0193	NP_463724.1	hypothetical protein	p.Val92Ile		Yes	Yes	0	0	0	0	0	0	0	0	0	0	0	0	0	0	0	1	0	0	0	0	0	1
197076	A	T	SNV	MODERATE	missense_variant	lmo0193	lmo0193	NP_463724.1	hypothetical protein	p.Leu97Phe		Yes	Yes	0	0	0	0	0	0	0	0	0	0	0	0	0	0	0	1	0	0	0	0	0	1
197323	A	C	SNV	MODERATE	missense_variant	lmo0193	lmo0193	NP_463724.1	hypothetical protein	p.Lys180Gln		Yes	Yes	0	0	0	0	0	0	0	0	0	0	0	0	0	0	0	1	0	0	0	0	0	1
197405	G	A	SNV	MODERATE	missense_variant	lmo0193	lmo0193	NP_463724.1	hypothetical protein	p.Gly207Asp		Yes	Yes	0	0	0	0	0	0	0	0	0	0	0	0	0	0	0	1	0	0	0	0	0	1
197437	T	G	SNV	MODERATE	missense_variant	lmo0193	lmo0193	NP_463724.1	hypothetical protein	p.Ser218Ala		Yes	Yes	0	0	0	0	0	0	0	0	0	0	0	0	0	0	0	1	0	0	0	0	0	1
197719	G	A	SNV	MODERATE	missense_variant	lmo0194	lmo0194	NP_463725.1	ABC transporter, ATP-binding protein	p.Asp70Asn		Yes	Yes	61	0	0	0	0	0	0	0	0	0	0	0	0	0	0	1	0	0	0	0	0	1
197821	G	A	SNV	MODERATE	missense_variant	lmo0194	lmo0194	NP_463725.1	ABC transporter, ATP-binding protein	p.Ala104Thr		Yes	Yes	61	0	0	0	0	0	0	0	1	0	0	0	0	0	0	0	0	0	0	0	0	1
198067	G	A	SNV	MODERATE	missense_variant	lmo0194	lmo0194	NP_463725.1	ABC transporter, ATP-binding protein	p.Gly186Arg		Yes	Yes	61	0	0	0	0	0	0	0	0	0	0	1	0	0	0	0	0	0	0	0	0	1
200385	A	G	SNV	MODERATE	missense_variant	lmo0196	lmo0196	NP_463727.1	regulatory protein SpoVG	p.Ile98Val		Yes	No	0	0	0	0	0	0	0	0	0	0	0	0	0	0	0	1	0	0	0	0	0	1
201619	G	A	SNV	MODERATE	missense_variant	glmU	lmo0198	NP_463729.1	bifunctional N-acetylglucosamine-1-phosphate uridy...	p.Asp135Asn		Yes	Yes	0	0	0	0	0	0	0	0	0	0	0	0	0	0	0	1	0	0	0	0	0	1
202237	C	A	SNV	MODERATE	missense_variant	glmU	lmo0198	NP_463729.1	bifunctional N-acetylglucosamine-1-phosphate uridy...	p.His341Asn		Yes	Yes	0	0	0	0	0	0	0	0	0	0	0	0	0	0	0	1	0	0	0	0	0	1
203763	T	A	SNV	MODERATE	missense_variant	prfA	lmo0200	NP_463731.1	listeriolysin positive regulatory protein	p.Lys197Asn		Yes	Yes	1	0	0	0	0	0	0	0	0	0	0	0	0	0	0	1	0	0	0	0	0	1
203888	T	C	SNV	MODERATE	missense_variant	prfA	lmo0200	NP_463731.1	listeriolysin positive regulatory protein	p.Lys156Glu		Yes	Yes	1	0	0	0	0	0	0	0	0	0	0	0	0	0	0	1	0	0	0	0	0	1
205010	C	T	SNV	MODERATE	missense_variant	plcA	lmo0201	NP_463732.1	phosphatidylinositol-specific phospholipase c	p.Val190Ile		Yes	Yes	0	0	0	0	0	0	0	0	0	0	0	0	0	0	0	1	0	0	0	0	0	1
205397	G	T	SNV	MODERATE	missense_variant	plcA	lmo0201	NP_463732.1	phosphatidylinositol-specific phospholipase c	p.Leu61Ile		Yes	Yes	0	0	0	0	0	0	0	0	0	0	0	0	0	0	0	1	0	0	0	0	0	1
205858	G	A	SNV	MODERATE	missense_variant	hly	lmo0202	NP_463733.1	listeriolysin O precursor	p.Val14Ile		Yes	Yes	0	0	0	0	0	0	0	0	0	0	0	0	0	0	0	1	0	0	0	0	0	1
205918	A	G	SNV	MODERATE	missense_variant	hly	lmo0202	NP_463733.1	listeriolysin O precursor	p.Asn34Asp		Yes	Yes	0	0	0	0	0	0	0	0	0	0	0	0	0	0	0	1	0	0	0	0	0	1
206379	A	T	SNV	MODERATE	missense_variant	hly	lmo0202	NP_463733.1	listeriolysin O precursor	p.Glu187Asp		Yes	No	0	0	0	0	0	0	0	0	0	0	0	1	0	0	0	0	0	0	0	0	0	1
206957	C	T	SNV	MODERATE	missense_variant	hly	lmo0202	NP_463733.1	listeriolysin O precursor	p.Thr380Ile		Yes	Yes	0	0	0	0	0	0	0	0	0	0	0	0	0	0	0	1	0	0	0	0	0	1
207758	G	T	SNV	MODERATE	missense_variant	mpl	lmo0203	NP_463734.1	Zinc metalloproteinase precursor	p.Cys7Phe		Yes	Yes	0	0	0	0	0	0	0	0	0	0	0	0	0	0	0	1	0	0	0	0	0	1
208082	G	A	SNV	MODERATE	missense_variant	mpl	lmo0203	NP_463734.1	Zinc metalloproteinase precursor	p.Arg115Lys		Yes	Yes	0	0	0	0	0	0	0	0	0	0	0	0	0	0	0	1	0	0	0	0	0	1
208339	G	A	SNV	MODERATE	missense_variant	mpl	lmo0203	NP_463734.1	Zinc metalloproteinase precursor	p.Val201Ile		Yes	Yes	0	0	0	0	0	0	0	0	0	0	0	0	0	0	0	1	0	0	0	0	0	1
209006	A	C	SNV	MODERATE	missense_variant	mpl	lmo0203	NP_463734.1	Zinc metalloproteinase precursor	p.Glu423Ala		Yes	Yes	0	0	0	0	0	0	0	0	0	0	0	0	0	0	0	1	0	0	0	0	0	1
209231	A	T	SNV	MODERATE	missense_variant	mpl	lmo0203	NP_463734.1	Zinc metalloproteinase precursor	p.Lys498Ile		Yes	Yes	0	0	0	0	0	0	0	0	0	0	0	0	0	0	0	1	0	0	0	0	0	1
210610	C	T	SNV	MODERATE	missense_variant	actA	lmo0204	NP_463735.1	actin-assembly inducing protein precursor	p.Pro381Ser		Yes	Yes	0	0	0	0	0	0	0	0	0	0	0	0	0	0	0	0	0	1	0	0	0	1
210767	C	T	SNV	MODERATE	missense_variant	actA	lmo0204	NP_463735.1	actin-assembly inducing protein precursor	p.Thr433Ile		Yes	Yes	0	0	0	0	0	0	0	0	0	0	0	0	0	0	0	1	0	0	0	0	0	1
210857	T	A	SNV	MODERATE	missense_variant	actA	lmo0204	NP_463735.1	actin-assembly inducing protein precursor	p.Ile463Lys		Yes	Yes	0	0	0	0	0	0	0	0	0	0	0	0	0	0	0	1	0	0	0	0	0	1
210946	A	G	SNV	MODERATE	missense_variant	actA	lmo0204	NP_463735.1	actin-assembly inducing protein precursor	p.Thr493Ala		Yes	Yes	0	0	0	0	0	0	0	0	0	0	0	0	0	0	0	1	0	0	0	0	0	1
211078	A	C	SNV	MODERATE	missense_variant	actA	lmo0204	NP_463735.1	actin-assembly inducing protein precursor	p.Thr537Pro		Yes	Yes	0	0	0	0	0	0	0	0	0	0	0	0	0	0	0	1	0	0	0	0	0	1
211291	C	T	SNV	MODERATE	missense_variant	actA	lmo0204	NP_463735.1	actin-assembly inducing protein precursor	p.Pro608Ser		Yes	Yes	0	0	0	0	0	0	0	0	0	0	0	0	0	0	0	1	0	0	0	0	0	1
211332	T	G	SNV	MODERATE	missense_variant	actA	lmo0204	NP_463735.1	actin-assembly inducing protein precursor	p.Ile621Met		Yes	Yes	0	0	0	0	0	0	0	0	0	0	0	0	0	0	0	1	0	0	0	0	0	1
211461	A	G	SNV	MODERATE	missense_variant	plcB	lmo0205	NP_463736.1	phospholipase C	p.Ile13Val		Yes	Yes	0	0	0	0	0	0	0	0	0	0	0	0	0	0	0	1	0	0	0	0	0	1
212075	A	T	SNV	MODERATE	missense_variant	plcB	lmo0205	NP_463736.1	phospholipase C	p.Arg217Ser		Yes	Yes	0	0	0	0	0	0	0	0	0	0	0	0	0	0	0	0	0	1	0	0	0	1
212188	C	T	SNV	MODERATE	missense_variant	plcB	lmo0205	NP_463736.1	phospholipase C	p.Ser255Phe		Yes	Yes	0	0	0	0	0	0	0	0	0	0	0	0	0	0	0	0	0	1	0	0	0	1
212277	A	G	SNV	MODERATE	missense_variant	plcB	lmo0205	NP_463736.1	phospholipase C	p.Lys285Glu		Yes	Yes	0	0	0	0	0	0	0	0	0	0	0	0	0	0	0	1	0	0	0	0	0	1
212583	A	G	SNV	MODERATE	missense_variant	lmo0206	lmo0206	NP_463737.1	hypothetical protein	p.Lys73Arg		Yes	Yes	0	0	0	0	0	0	0	0	0	0	0	0	0	0	0	1	0	0	0	0	0	1
212604	T	C	SNV	MODERATE	missense_variant	lmo0206	lmo0206	NP_463737.1	hypothetical protein	p.Leu80Ser		Yes	Yes	0	0	0	0	0	0	0	0	0	0	0	0	0	0	0	1	0	0	0	0	0	1
212651	A	G	SNV	MODERATE	missense_variant	lmo0206	lmo0206	NP_463737.1	hypothetical protein	p.Ile96Val		Yes	Yes	0	0	0	0	0	0	0	0	0	0	0	0	0	0	0	1	0	0	0	0	0	1
212865	G	A	SNV	MODERATE	missense_variant	lmo0207	lmo0207	NP_463738.1	hypothetical protein	p.Met14Ile		Yes	Yes	1	0	0	0	0	0	0	0	0	0	0	1	0	0	0	0	0	0	0	0	0	1
212866	A	G	SNV	MODERATE	missense_variant	lmo0207	lmo0207	NP_463738.1	hypothetical protein	p.Ile15Val		Yes	Yes	1	0	0	0	0	0	0	0	0	0	0	0	0	0	0	1	0	0	0	0	0	1
212875	G	A	SNV	MODERATE	missense_variant	lmo0207	lmo0207	NP_463738.1	hypothetical protein	p.Val18Ile		Yes	Yes	1	0	0	0	0	0	0	0	0	0	0	0	0	0	0	1	0	0	0	0	0	1
212897	A	G	SNV	MODERATE	missense_variant	lmo0207	lmo0207	NP_463738.1	hypothetical protein	p.Asp25Gly		Yes	Yes	1	0	0	0	0	0	0	0	0	0	0	0	0	0	0	1	0	0	0	0	0	1
212912	A	G	SNV	MODERATE	missense_variant	lmo0207	lmo0207	NP_463738.1	hypothetical protein	p.Lys30Arg		Yes	Yes	1	0	0	0	0	0	0	0	0	0	0	0	0	0	0	1	0	0	0	0	0	1
212918	A	T	SNV	MODERATE	missense_variant	lmo0207	lmo0207	NP_463738.1	hypothetical protein	p.Tyr32Phe		Yes	Yes	1	0	0	0	0	0	0	0	0	0	0	0	0	0	0	1	0	0	0	0	0	1
212943	T	A	SNV	MODERATE	missense_variant	lmo0207	lmo0207	NP_463738.1	hypothetical protein	p.Asp40Glu		Yes	Yes	1	0	0	0	0	0	0	0	0	0	0	0	0	0	0	1	0	0	0	0	0	1
212953	A	G	SNV	MODERATE	missense_variant	lmo0207	lmo0207	NP_463738.1	hypothetical protein	p.Thr44Ala		Yes	Yes	1	0	0	0	0	0	0	0	0	0	0	0	0	0	0	1	0	0	0	0	0	1
212954	C	T	SNV	MODERATE	missense_variant	lmo0207	lmo0207	NP_463738.1	hypothetical protein	p.Thr44Ile		Yes	Yes	1	0	0	0	0	0	0	0	0	0	0	0	0	0	0	1	0	0	0	0	0	1
213013	G	A	SNV	MODERATE	missense_variant	lmo0207	lmo0207	NP_463738.1	hypothetical protein	p.Ala64Thr		Yes	Yes	1	0	0	0	0	0	0	0	0	0	0	0	0	0	0	1	0	0	0	0	0	1
213016	T	G	SNV	MODERATE	missense_variant	lmo0207	lmo0207	NP_463738.1	hypothetical protein	p.Ser65Ala		Yes	Yes	1	0	0	0	0	0	0	0	0	0	0	0	0	0	0	1	0	0	0	0	0	1
213028	G	A	SNV	MODERATE	missense_variant	lmo0207	lmo0207	NP_463738.1	hypothetical protein	p.Ala69Thr		Yes	Yes	1	0	0	0	0	0	0	0	0	0	0	0	0	0	0	1	0	0	0	0	0	1
213029	C	G	SNV	MODERATE	missense_variant	lmo0207	lmo0207	NP_463738.1	hypothetical protein	p.Ala69Gly		Yes	Yes	1	0	0	0	0	0	0	0	0	0	0	0	0	0	0	1	0	0	0	0	0	1
213052	A	C	SNV	MODERATE	missense_variant	lmo0207	lmo0207	NP_463738.1	hypothetical protein	p.Met77Leu		Yes	Yes	1	0	0	0	0	0	0	0	0	0	0	0	0	0	0	1	0	0	0	0	0	1
213062	C	A	SNV	MODERATE	missense_variant	lmo0207	lmo0207	NP_463738.1	hypothetical protein	p.Ala80Glu		Yes	Yes	1	0	0	0	0	0	0	0	0	0	0	0	0	0	0	1	0	0	0	0	0	1
213082	G	A	SNV	MODERATE	missense_variant	lmo0207	lmo0207	NP_463738.1	hypothetical protein	p.Gly87Ser		Yes	Yes	1	0	0	0	0	0	0	0	0	0	0	0	0	0	0	1	0	0	0	0	0	1
213083	G	A	SNV	MODERATE	missense_variant	lmo0207	lmo0207	NP_463738.1	hypothetical protein	p.Gly87Asp		Yes	Yes	1	0	0	0	0	0	0	0	0	0	0	0	0	0	0	1	0	0	0	0	0	1
213139	C	A	SNV	MODERATE	missense_variant	lmo0207	lmo0207	NP_463738.1	hypothetical protein	p.Leu106Ile		Yes	Yes	1	0	0	0	0	0	0	0	0	0	0	0	0	0	0	1	0	0	0	0	0	1
213160	A	G	SNV	MODERATE	missense_variant	lmo0207	lmo0207	NP_463738.1	hypothetical protein	p.Ile113Val		Yes	Yes	1	0	0	0	0	0	0	0	0	0	0	0	0	0	0	1	0	0	0	0	0	1
213163	T	G	SNV	MODERATE	missense_variant	lmo0207	lmo0207	NP_463738.1	hypothetical protein	p.Ser114Ala		Yes	Yes	1	0	0	0	0	0	0	0	0	0	0	0	0	0	0	1	0	0	0	0	0	1
213196	T	G	SNV	MODERATE	missense_variant	lmo0207	lmo0207	NP_463738.1	hypothetical protein	p.Ser125Ala		Yes	Yes	1	0	0	0	0	0	0	0	0	0	0	0	0	0	0	1	0	0	0	0	0	1
213211	A	G	SNV	MODERATE	missense_variant	lmo0207	lmo0207	NP_463738.1	hypothetical protein	p.Thr130Ala		Yes	Yes	1	0	0	0	0	0	0	0	0	0	0	0	0	0	0	1	0	0	0	0	0	1
213232	G	A	SNV	MODERATE	missense_variant	lmo0207	lmo0207	NP_463738.1	hypothetical protein	p.Glu137Lys		Yes	Yes	1	0	0	0	0	0	0	0	0	0	0	0	0	0	0	1	0	0	0	0	0	1
213247	A	T	SNV	MODERATE	missense_variant	lmo0207	lmo0207	NP_463738.1	hypothetical protein	p.Met142Leu		Yes	Yes	1	0	0	0	0	0	0	0	0	0	0	0	0	0	0	1	0	0	0	0	0	1
213274	G	A	SNV	MODERATE	missense_variant	lmo0207	lmo0207	NP_463738.1	hypothetical protein	p.Val151Ile		Yes	Yes	1	0	0	0	0	0	0	0	0	0	0	0	0	0	0	1	0	0	0	0	0	1
213275	T	A	SNV	MODERATE	missense_variant	lmo0207	lmo0207	NP_463738.1	hypothetical protein	p.Val151Asp		Yes	Yes	1	0	0	0	0	0	0	0	0	0	0	0	0	0	0	1	0	0	0	0	0	1
213277	T	A	SNV	MODERATE	missense_variant	lmo0207	lmo0207	NP_463738.1	hypothetical protein	p.Ser152Thr		Yes	Yes	1	0	0	0	0	0	0	0	0	0	0	0	0	0	0	1	0	0	0	0	0	1
213872	A	G	SNV	MODERATE	missense_variant	lmo0209	lmo0209	NP_463740.1	hypothetical protein	p.Tyr180His		Yes	Yes	0	0	0	0	0	0	0	0	0	0	0	0	0	0	0	1	0	0	0	0	0	1
213980	T	C	SNV	MODERATE	missense_variant	lmo0209	lmo0209	NP_463740.1	hypothetical protein	p.Asn144Asp		Yes	Yes	0	0	0	0	0	0	0	0	0	0	0	0	0	0	0	1	0	0	0	0	0	1
214564	G	T	SNV	MODERATE	missense_variant	ldh	lmo0210	NP_463741.1	L-lactate dehydrogenase	p.Asp288Glu		Yes	Yes	3	0	0	0	0	0	0	0	0	0	0	0	0	0	0	1	0	0	0	0	0	1
214832	C	G	SNV	MODERATE	missense_variant	ldh	lmo0210	NP_463741.1	L-lactate dehydrogenase	p.Ser199Thr		Yes	Yes	3	0	0	0	0	0	0	0	0	0	0	0	0	0	0	1	0	0	0	0	0	1
214844	G	T	SNV	MODERATE	missense_variant	ldh	lmo0210	NP_463741.1	L-lactate dehydrogenase	p.Thr195Asn		Yes	Yes	3	0	0	0	0	0	0	0	0	0	0	0	0	0	0	0	1	0	0	0	0	1
214911	G	A	SNV	MODERATE	missense_variant	ldh	lmo0210	NP_463741.1	L-lactate dehydrogenase	p.Leu173Phe		Yes	Yes	3	0	0	0	0	0	0	0	0	0	0	0	0	0	0	1	0	0	0	0	0	1
216489	C	T	SNV	MODERATE	missense_variant	lmo0212	lmo0212	NP_463743.1	hypothetical protein	p.Thr19Ile		Yes	Yes	0	0	0	0	0	0	0	0	0	0	0	1	0	0	0	0	0	0	0	0	0	1
216594	T	C	SNV	MODERATE	missense_variant	lmo0212	lmo0212	NP_463743.1	hypothetical protein	p.Leu54Pro		Yes	Yes	0	0	0	0	0	0	0	0	0	0	0	0	0	0	0	1	0	0	0	0	0	1
217460	T	A	SNV	MODERATE	missense_variant	pth	lmo0213	NP_463744.1	peptidyl-tRNA hydrolase	p.Asn112Lys		Yes	Yes	0	0	0	0	0	0	0	0	0	0	0	0	0	0	0	1	0	0	0	0	0	1
219081	A	G	SNV	MODERATE	missense_variant	mfd	lmo0214	NP_463745.1	transcription-repair coupling factor	p.Thr428Ala		Yes	Yes	0	0	0	0	0	0	0	0	0	0	0	0	0	0	0	1	0	0	0	0	0	1
220425	T	G	SNV	MODERATE	missense_variant	mfd	lmo0214	NP_463745.1	transcription-repair coupling factor	p.Ser876Ala		Yes	Yes	0	0	0	0	0	0	0	0	0	0	0	0	0	0	0	1	0	0	0	0	0	1
221697	C	G	SNV	MODERATE	missense_variant	lmo0215	lmo0215	NP_463746.1	hypothetical protein	p.Leu110Val		Yes	Yes	2	0	0	0	0	0	0	0	0	0	0	0	0	0	0	1	0	0	0	0	0	1
221708	C	G	SNV	MODERATE	missense_variant	lmo0215	lmo0215	NP_463746.1	hypothetical protein	p.Ile113Met		Yes	Yes	2	0	0	0	0	0	0	0	0	0	0	0	0	0	0	1	0	0	0	0	0	1
221790	C	A	SNV	MODERATE	missense_variant	lmo0215	lmo0215	NP_463746.1	hypothetical protein	p.Arg141Ser		Yes	Yes	2	0	0	0	0	0	0	0	0	0	0	0	0	0	0	1	0	0	0	0	0	1
221820	A	G	SNV	MODERATE	missense_variant	lmo0215	lmo0215	NP_463746.1	hypothetical protein	p.Ile151Val		Yes	Yes	2	0	0	0	0	0	0	0	0	0	0	0	0	0	0	1	0	0	0	0	0	1
221905	A	G	SNV	MODERATE	missense_variant	lmo0215	lmo0215	NP_463746.1	hypothetical protein	p.Asn179Ser		Yes	Yes	2	0	0	0	0	0	0	0	0	0	0	0	0	0	0	1	0	0	0	0	0	1
221907	T	C	SNV	MODERATE	missense_variant	lmo0215	lmo0215	NP_463746.1	hypothetical protein	p.Phe180Leu		Yes	Yes	2	0	0	0	0	0	0	0	0	0	0	0	0	0	0	1	0	0	0	0	0	1
221909	T	A	SNV	MODERATE	missense_variant	lmo0215	lmo0215	NP_463746.1	hypothetical protein	p.Phe180Leu		Yes	Yes	2	0	0	0	0	0	0	0	0	0	0	0	0	0	0	1	0	0	0	0	0	1
221964	T	G	SNV	MODERATE	missense_variant	lmo0215	lmo0215	NP_463746.1	hypothetical protein	p.Ser199Ala		Yes	Yes	2	0	0	0	0	0	0	0	0	0	0	0	0	0	0	1	0	0	0	0	0	1
222006	A	T	SNV	MODERATE	missense_variant	lmo0215	lmo0215	NP_463746.1	hypothetical protein	p.Arg213Trp		Yes	Yes	2	0	0	0	0	0	0	0	0	0	0	0	0	0	0	1	0	0	0	0	0	1
222039	A	G	SNV	MODERATE	missense_variant	lmo0215	lmo0215	NP_463746.1	hypothetical protein	p.Thr224Ala		Yes	Yes	2	0	0	0	0	0	0	0	0	0	0	0	0	0	0	1	0	0	0	0	0	1
222043	A	G	SNV	MODERATE	missense_variant	lmo0215	lmo0215	NP_463746.1	hypothetical protein	p.Asn225Ser		Yes	Yes	2	0	0	0	0	0	0	0	0	0	0	0	0	0	0	1	0	0	0	0	0	1
222057	G	A	SNV	MODERATE	missense_variant	lmo0215	lmo0215	NP_463746.1	hypothetical protein	p.Val230Ile		Yes	Yes	2	0	0	0	0	0	0	0	0	0	0	0	0	0	0	1	0	0	0	0	0	1
222072	A	G	SNV	MODERATE	missense_variant	lmo0215	lmo0215	NP_463746.1	hypothetical protein	p.Thr235Ala		Yes	Yes	2	0	0	0	0	0	0	0	0	0	0	0	0	0	0	1	0	0	0	0	0	1
222170	C	G	SNV	MODERATE	missense_variant	lmo0215	lmo0215	NP_463746.1	hypothetical protein	p.Asp267Glu		Yes	Yes	2	0	0	0	0	0	0	0	0	0	0	0	0	0	0	1	0	0	0	0	0	1
222198	T	A	SNV	MODERATE	missense_variant	lmo0215	lmo0215	NP_463746.1	hypothetical protein	p.Ser277Thr		Yes	Yes	2	0	0	0	0	0	0	0	0	0	0	0	0	0	0	1	0	0	0	0	0	1
222210	G	A	SNV	MODERATE	missense_variant	lmo0215	lmo0215	NP_463746.1	hypothetical protein	p.Val281Ile		Yes	Yes	2	0	0	0	0	0	0	0	0	0	0	0	0	0	0	1	0	0	0	0	0	1
222362	A	C	SNV	MODERATE	missense_variant	lmo0215	lmo0215	NP_463746.1	hypothetical protein	p.Leu331Phe		Yes	Yes	2	0	0	0	0	0	0	0	0	0	0	0	0	0	0	1	0	0	0	0	0	1
222384	A	G	SNV	MODERATE	missense_variant	lmo0215	lmo0215	NP_463746.1	hypothetical protein	p.Ile339Val		Yes	Yes	2	0	0	0	0	0	0	0	0	0	0	0	0	0	0	1	0	0	0	0	0	1
222579	G	A	SNV	MODERATE	missense_variant	lmo0215	lmo0215	NP_463746.1	hypothetical protein	p.Val404Ile		Yes	Yes	2	0	0	0	0	0	0	0	0	0	0	0	0	0	0	1	0	0	0	0	0	1
222604	G	A	SNV	MODERATE	missense_variant	lmo0215	lmo0215	NP_463746.1	hypothetical protein	p.Arg412Lys		Yes	Yes	2	0	0	0	0	0	0	0	0	0	0	0	0	0	0	1	0	0	0	0	0	1
222606	C	T	SNV	MODERATE	missense_variant	lmo0215	lmo0215	NP_463746.1	hypothetical protein	p.Leu413Phe		Yes	Yes	2	0	0	0	0	0	0	0	0	0	0	0	0	0	0	1	0	0	0	0	0	1
222639	G	A	SNV	MODERATE	missense_variant	lmo0215	lmo0215	NP_463746.1	hypothetical protein	p.Val424Ile		Yes	Yes	2	0	0	0	0	0	0	0	0	0	0	0	0	0	0	1	0	0	0	0	0	1
222660	C	A	SNV	MODERATE	missense_variant	lmo0215	lmo0215	NP_463746.1	hypothetical protein	p.Leu431Ile		Yes	Yes	2	0	0	0	0	0	0	0	0	0	0	0	0	0	0	1	0	0	0	0	0	1
222714	A	G	SNV	MODERATE	missense_variant	lmo0215	lmo0215	NP_463746.1	hypothetical protein	p.Thr449Ala		Yes	Yes	2	0	0	0	0	0	0	0	0	0	0	0	0	0	0	1	0	0	0	0	0	1
222723	T	C	SNV	MODERATE	missense_variant	lmo0215	lmo0215	NP_463746.1	hypothetical protein	p.Phe452Leu		Yes	Yes	2	0	0	0	0	0	0	0	0	0	0	0	0	0	0	1	0	0	0	0	0	1
222725	C	A	SNV	MODERATE	missense_variant	lmo0215	lmo0215	NP_463746.1	hypothetical protein	p.Phe452Leu		Yes	Yes	2	0	0	0	0	0	0	0	0	0	0	0	0	0	0	1	0	0	0	0	0	1
223502	A	G	SNV	MODERATE	missense_variant	lmo0217	lmo0217	NP_463748.1	DivIC protein	p.Lys5Glu		Yes	Yes	0	0	0	0	0	0	0	0	0	0	0	0	0	0	0	1	0	0	0	0	0	1
223515	C	T	SNV	MODERATE	missense_variant	lmo0217	lmo0217	NP_463748.1	DivIC protein	p.Ala9Val		Yes	Yes	0	0	0	0	0	0	0	0	0	1	0	0	0	0	0	0	0	0	0	0	0	1
223623	C	T	SNV	MODERATE	missense_variant	lmo0217	lmo0217	NP_463748.1	DivIC protein	p.Ala45Val		Yes	Yes	0	0	0	0	0	0	0	0	0	0	0	0	0	0	0	1	0	0	0	0	0	1
223665	T	C	SNV	MODERATE	missense_variant	lmo0217	lmo0217	NP_463748.1	DivIC protein	p.Val59Ala		Yes	Yes	0	0	0	0	0	0	0	0	0	0	0	0	0	0	0	1	0	0	0	0	0	1
223689	A	C	SNV	MODERATE	missense_variant	lmo0217	lmo0217	NP_463748.1	DivIC protein	p.Glu67Ala		Yes	Yes	0	0	0	0	0	0	0	0	0	0	0	0	0	0	0	1	0	0	0	0	0	1
223736	C	G	SNV	MODERATE	missense_variant	lmo0217	lmo0217	NP_463748.1	DivIC protein	p.Gln83Glu		Yes	Yes	0	0	0	0	0	0	0	0	0	0	0	0	0	0	0	1	0	0	0	0	0	1
223741	C	A	SNV	MODERATE	missense_variant	lmo0217	lmo0217	NP_463748.1	DivIC protein	p.Asp84Glu		Yes	Yes	0	0	0	0	0	0	0	0	0	0	0	0	0	0	0	1	0	0	0	0	0	1
223742	T	G	SNV	MODERATE	missense_variant	lmo0217	lmo0217	NP_463748.1	DivIC protein	p.Ser85Ala		Yes	Yes	0	0	0	0	0	0	0	0	0	0	0	0	0	0	0	1	0	0	0	0	0	1
224758	C	T	SNV	MODERATE	missense_variant	lmo0219	lmo0219	NP_463750.1	hypothetical protein	p.Ala66Val		Yes	Yes	0	0	0	0	0	0	0	0	0	0	0	0	0	0	0	1	0	0	0	0	0	1
225043	A	G	SNV	MODERATE	missense_variant	lmo0219	lmo0219	NP_463750.1	hypothetical protein	p.Lys161Arg		Yes	Yes	0	0	0	0	0	0	0	0	0	0	0	0	0	0	0	1	0	0	0	0	0	1
225105	C	G	SNV	MODERATE	missense_variant	lmo0219	lmo0219	NP_463750.1	hypothetical protein	p.Gln182Glu		Yes	Yes	0	0	0	0	0	0	0	0	0	0	0	0	0	0	0	1	0	0	0	0	0	1
225420	G	A	SNV	MODERATE	missense_variant	lmo0219	lmo0219	NP_463750.1	hypothetical protein	p.Ala287Thr		Yes	Yes	0	0	0	0	0	0	0	0	0	0	0	0	0	0	0	1	0	0	0	0	0	1
225619	A	G	SNV	MODERATE	missense_variant	lmo0219	lmo0219	NP_463750.1	hypothetical protein	p.Asn353Ser		Yes	Yes	0	0	0	0	0	0	0	0	0	0	0	0	0	0	0	1	0	0	0	0	0	1
225624	G	T	SNV	MODERATE	missense_variant	lmo0219	lmo0219	NP_463750.1	hypothetical protein	p.Ala355Ser		Yes	Yes	0	0	0	0	0	0	0	0	0	0	0	0	0	0	0	1	0	0	0	0	0	1
225828	A	C	SNV	MODERATE	missense_variant	lmo0219	lmo0219	NP_463750.1	hypothetical protein	p.Lys423Gln		Yes	Yes	0	0	0	0	0	0	0	0	0	0	0	0	0	0	0	1	0	0	0	0	0	1
227011	A	C	SNV	MODERATE	missense_variant	ftsH	lmo0220	NP_463751.1	cell division protein FtsH	p.Glu53Ala		Yes	Yes	0	0	0	0	0	0	0	0	0	0	0	0	0	0	0	1	0	0	0	0	0	1
227043	A	G	SNV	MODERATE	missense_variant	ftsH	lmo0220	NP_463751.1	cell division protein FtsH	p.Asn64Asp		Yes	Yes	0	0	0	0	0	0	0	0	0	0	0	0	0	0	0	1	0	0	0	0	0	1
227045	T	A	SNV	MODERATE	missense_variant	ftsH	lmo0220	NP_463751.1	cell division protein FtsH	p.Asn64Lys		Yes	Yes	0	0	0	0	0	0	0	0	0	0	0	0	0	0	0	1	0	0	0	0	0	1
227181	G	C	SNV	MODERATE	missense_variant	ftsH	lmo0220	NP_463751.1	cell division protein FtsH	p.Asp110His		Yes	Yes	0	0	0	0	0	0	0	0	0	0	0	0	0	0	0	1	0	0	0	0	0	1
229061	A	T	SNV	MODERATE	missense_variant	lmo0221	lmo0221	NP_463752.1	pantothenate kinase	p.Asp6Val		Yes	Yes	0	0	0	0	0	0	0	0	0	0	0	0	0	0	0	1	0	0	0	0	0	1
229680	C	A	SNV	MODERATE	missense_variant	lmo0221	lmo0221	NP_463752.1	pantothenate kinase	p.Asn212Lys		Yes	Yes	0	0	0	0	0	0	0	0	0	0	0	1	0	0	0	0	0	0	0	0	0	1
232770	G	A	SNV	MODERATE	missense_variant	sul	lmo0224	NP_463755.1	dihydropteroate synthases	p.Ala37Thr		Yes	Yes	0	0	0	0	0	0	0	0	0	0	0	0	0	0	0	1	0	0	0	0	0	1
232771	C	A	SNV	MODERATE	missense_variant	sul	lmo0224	NP_463755.1	dihydropteroate synthases	p.Ala37Asp		Yes	Yes	0	0	0	0	0	0	0	0	0	0	0	0	0	0	0	1	0	0	0	0	0	1
232950	G	A	SNV	MODERATE	missense_variant	sul	lmo0224	NP_463755.1	dihydropteroate synthases	p.Glu97Lys		Yes	Yes	0	0	0	0	0	0	0	0	0	0	0	0	0	0	0	1	0	0	0	0	0	1
233936	G	T	SNV	MODERATE	missense_variant	folK	lmo0226	NP_463757.1	7,8-dihydro-6-hydroxymethylpterin pyrophosphokinas...	p.Ala27Ser		Yes	Yes	0	0	0	0	0	0	0	0	0	0	0	0	0	0	0	1	0	0	0	0	0	1
234054	C	T	SNV	MODERATE	missense_variant	folK	lmo0226	NP_463757.1	7,8-dihydro-6-hydroxymethylpterin pyrophosphokinas...	p.Pro66Leu		Yes	Yes	0	0	0	0	0	0	0	0	0	1	0	0	0	0	0	0	0	0	0	0	0	1
234241	A	T	SNV	MODERATE	missense_variant	folK	lmo0226	NP_463757.1	7,8-dihydro-6-hydroxymethylpterin pyrophosphokinas...	p.Leu128Phe		Yes	Yes	0	0	0	0	0	0	0	0	0	0	0	0	0	0	0	1	0	0	0	0	0	1
235069	G	A	SNV	MODERATE	missense_variant	lmo0227	lmo0227	NP_463758.1	hypothetical protein	p.Gly219Glu		Yes	Yes	0	0	0	0	0	0	0	0	0	0	0	0	0	0	0	1	0	0	0	0	0	1
235338	T	G	SNV	MODERATE	missense_variant	lmo0227	lmo0227	NP_463758.1	hypothetical protein	p.Ser309Ala		Yes	Yes	0	0	0	0	0	0	0	0	0	0	0	0	0	0	0	1	0	0	0	0	0	1
235699	C	A	SNV	MODERATE	missense_variant	lysS	lmo0228	NP_463759.1	lysyl-tRNA synthetase	p.Ala59Asp		Yes	No	0	0	0	0	0	0	0	0	0	0	0	0	0	0	0	1	0	0	0	0	0	1
235941	C	T	SNV	MODERATE	missense_variant	lysS	lmo0228	NP_463759.1	lysyl-tRNA synthetase	p.Leu140Phe		Yes	Yes	0	0	0	0	0	0	0	0	0	0	0	0	0	0	0	1	0	0	0	0	0	1
236104	A	G	SNV	MODERATE	missense_variant	lysS	lmo0228	NP_463759.1	lysyl-tRNA synthetase	p.Asn194Ser		Yes	Yes	0	0	0	0	0	0	0	0	0	0	0	0	0	0	0	1	0	0	0	0	0	1
236207	A	C	SNV	MODERATE	missense_variant	lysS	lmo0228	NP_463759.1	lysyl-tRNA synthetase	p.Leu228Phe		Yes	Yes	0	0	0	0	0	0	0	0	0	0	0	0	0	0	0	1	0	0	0	0	0	1
236379	G	A	SNV	MODERATE	missense_variant	lysS	lmo0228	NP_463759.1	lysyl-tRNA synthetase	p.Asp286Asn		Yes	Yes	0	0	0	0	0	0	0	0	0	0	0	0	0	0	0	1	0	0	0	0	0	1
236637	T	C	SNV	MODERATE	missense_variant	lysS	lmo0228	NP_463759.1	lysyl-tRNA synthetase	p.Tyr372His		Yes	Yes	0	0	0	0	0	0	0	0	0	0	0	0	0	0	0	1	0	0	0	0	0	1
236937	A	G	SNV	MODERATE	missense_variant	lysS	lmo0228	NP_463759.1	lysyl-tRNA synthetase	p.Ile472Val		Yes	Yes	0	0	0	0	0	0	0	0	0	0	0	0	0	0	0	1	0	0	0	0	0	1
236964	G	A	SNV	MODERATE	missense_variant	lysS	lmo0228	NP_463759.1	lysyl-tRNA synthetase	p.Asp481Asn		Yes	Yes	0	0	0	0	0	0	0	0	0	0	0	0	0	0	0	1	0	0	0	0	0	1
249086	C	G	SNV	MODERATE	missense_variant	lmo0230	lmo0230	NP_463761.1	hypothetical protein	p.Leu21Val		Yes	Yes	0	0	0	0	0	0	0	0	0	0	0	0	0	0	0	1	0	0	0	0	0	1
249087	T	C	SNV	MODERATE	missense_variant	lmo0230	lmo0230	NP_463761.1	hypothetical protein	p.Leu21Pro		Yes	Yes	0	0	0	0	0	0	0	0	0	0	0	0	0	0	0	1	0	0	0	0	0	1
249119	A	G	SNV	MODERATE	missense_variant	lmo0230	lmo0230	NP_463761.1	hypothetical protein	p.Asn32Asp		Yes	Yes	0	0	0	0	0	0	0	0	0	0	0	0	0	0	0	1	0	0	0	0	0	1
249133	C	G	SNV	MODERATE	missense_variant	lmo0230	lmo0230	NP_463761.1	hypothetical protein	p.Asp36Glu		Yes	Yes	0	0	0	0	0	0	0	0	0	0	0	0	0	0	0	1	0	0	0	0	0	1
249134	G	A	SNV	MODERATE	missense_variant	lmo0230	lmo0230	NP_463761.1	hypothetical protein	p.Glu37Lys		Yes	Yes	0	0	0	0	0	0	0	0	0	0	0	0	0	0	0	1	0	0	0	0	0	1
249252	A	G	SNV	MODERATE	missense_variant	lmo0230	lmo0230	NP_463761.1	hypothetical protein	p.Glu76Gly		Yes	Yes	0	0	0	0	0	0	0	0	0	0	0	0	0	0	0	1	0	0	0	0	0	1
249284	A	C	SNV	MODERATE	missense_variant	lmo0230	lmo0230	NP_463761.1	hypothetical protein	p.Lys87Gln		Yes	Yes	0	0	0	0	0	0	0	0	0	0	0	0	0	0	0	1	0	0	0	0	0	1
249305	C	T	SNV	MODERATE	missense_variant	lmo0230	lmo0230	NP_463761.1	hypothetical protein	p.Pro94Ser		Yes	Yes	0	0	0	0	0	0	0	0	0	0	0	0	0	0	0	1	0	0	0	0	0	1
249317	T	G	SNV	MODERATE	missense_variant	lmo0230	lmo0230	NP_463761.1	hypothetical protein	p.Ser98Ala		Yes	Yes	0	0	0	0	0	0	0	0	0	0	0	0	0	0	0	1	0	0	0	0	0	1
249330	C	A	SNV	MODERATE	missense_variant	lmo0230	lmo0230	NP_463761.1	hypothetical protein	p.Ala102Glu		Yes	Yes	0	0	0	0	0	0	0	0	0	0	0	0	0	0	0	1	0	0	0	0	0	1
249376	A	T	SNV	MODERATE	missense_variant	lmo0230	lmo0230	NP_463761.1	hypothetical protein	p.Lys117Asn		Yes	Yes	0	0	0	0	0	0	0	0	0	0	0	0	0	0	0	1	0	0	0	0	0	1
249522	A	G	SNV	MODERATE	missense_variant	lmo0230	lmo0230	NP_463761.1	hypothetical protein	p.Lys166Arg		Yes	Yes	0	0	0	0	0	0	0	0	0	0	0	0	0	0	0	1	0	0	0	0	0	1
249537	A	T	SNV	MODERATE	missense_variant	lmo0230	lmo0230	NP_463761.1	hypothetical protein	p.Asp171Val		Yes	Yes	0	0	0	0	0	0	0	0	0	0	0	0	0	0	0	1	0	0	0	0	0	1
249690	T	A	SNV	MODERATE	missense_variant	lmo0231	lmo0231	NP_463762.1	ATP:guanido phosphotransferase	p.Asn50Lys		Yes	Yes	0	0	0	0	0	0	0	0	0	0	0	0	0	0	0	1	0	0	0	0	0	1
249698	A	G	SNV	MODERATE	missense_variant	lmo0231	lmo0231	NP_463762.1	ATP:guanido phosphotransferase	p.Glu53Gly		Yes	Yes	0	0	0	0	0	0	0	0	0	0	0	0	0	0	0	1	0	0	0	0	0	1
249699	A	T	SNV	MODERATE	missense_variant	lmo0231	lmo0231	NP_463762.1	ATP:guanido phosphotransferase	p.Glu53Asp		Yes	Yes	0	0	0	0	0	0	0	0	0	0	0	0	0	0	0	1	0	0	0	0	0	1
249701	T	C	SNV	MODERATE	missense_variant	lmo0231	lmo0231	NP_463762.1	ATP:guanido phosphotransferase	p.Val54Ala		Yes	Yes	0	0	0	0	0	0	0	0	0	0	0	0	0	0	0	1	0	0	0	0	0	1
249724	A	T	SNV	MODERATE	missense_variant	lmo0231	lmo0231	NP_463762.1	ATP:guanido phosphotransferase	p.Ile62Phe		Yes	Yes	0	0	0	0	0	0	0	0	0	0	0	0	0	0	0	1	0	0	0	0	0	1
249747	G	T	SNV	MODERATE	missense_variant	lmo0231	lmo0231	NP_463762.1	ATP:guanido phosphotransferase	p.Leu69Phe		Yes	Yes	0	0	0	0	0	0	0	0	0	0	0	0	0	0	0	1	0	0	0	0	0	1
249751	C	G	SNV	MODERATE	missense_variant	lmo0231	lmo0231	NP_463762.1	ATP:guanido phosphotransferase	p.Gln71Glu		Yes	Yes	0	0	0	0	0	0	0	0	0	0	0	0	0	0	0	1	0	0	0	0	0	1
249961	C	T	SNV	MODERATE	missense_variant	lmo0231	lmo0231	NP_463762.1	ATP:guanido phosphotransferase	p.Leu141Phe		Yes	Yes	0	0	0	0	0	0	0	0	0	0	0	0	0	0	0	1	0	0	0	0	0	1
249982	G	C	SNV	MODERATE	missense_variant	lmo0231	lmo0231	NP_463762.1	ATP:guanido phosphotransferase	p.Glu148Gln		Yes	Yes	0	0	0	0	0	0	0	0	0	0	0	0	0	0	0	1	0	0	0	0	0	1
250337	T	C	SNV	MODERATE	missense_variant	lmo0231	lmo0231	NP_463762.1	ATP:guanido phosphotransferase	p.Met266Thr		Yes	Yes	0	0	0	0	0	0	0	0	0	0	0	0	0	0	0	1	0	0	0	0	0	1
250360	A	C	SNV	MODERATE	missense_variant	lmo0231	lmo0231	NP_463762.1	ATP:guanido phosphotransferase	p.Lys274Gln		Yes	Yes	0	0	0	0	0	0	0	0	0	0	0	0	0	0	0	1	0	0	0	0	0	1
250361	A	G	SNV	MODERATE	missense_variant	lmo0231	lmo0231	NP_463762.1	ATP:guanido phosphotransferase	p.Lys274Arg		Yes	Yes	0	0	0	0	0	0	0	0	0	0	0	0	0	0	0	1	0	0	0	0	0	1
250387	A	G	SNV	MODERATE	missense_variant	lmo0231	lmo0231	NP_463762.1	ATP:guanido phosphotransferase	p.Ile283Val		Yes	Yes	0	0	0	0	0	0	0	0	0	0	0	0	0	0	0	1	0	0	0	0	0	1
251854	T	A	SNV	MODERATE	missense_variant	clpC	lmo0232	NP_463763.1	endopeptidase Clp ATP-binding chain C	p.Asp421Glu		Yes	Yes	2	0	0	0	0	0	0	0	0	0	0	0	0	0	0	1	0	0	0	0	0	1
252833	T	G	SNV	MODERATE	missense_variant	clpC	lmo0232	NP_463763.1	endopeptidase Clp ATP-binding chain C	p.Ser748Ala		Yes	Yes	2	0	0	0	0	0	0	0	0	0	0	0	0	0	0	1	0	0	0	0	0	1
253393	C	A	SNV	MODERATE	missense_variant	lmo0233	lmo0233	NP_463764.1	DNA repair protein RadA	p.Ala65Glu		Yes	Yes	0	0	0	0	0	0	0	0	0	0	0	0	0	0	0	1	0	0	0	0	0	1
253794	A	G	SNV	MODERATE	missense_variant	lmo0233	lmo0233	NP_463764.1	DNA repair protein RadA	p.Thr199Ala		Yes	No	0	0	0	0	0	0	0	0	0	0	0	0	0	0	0	1	0	0	0	0	0	1
254235	G	T	SNV	MODERATE	missense_variant	lmo0233	lmo0233	NP_463764.1	DNA repair protein RadA	p.Gly346Cys		Yes	Yes	0	0	0	0	0	0	0	0	0	0	0	0	0	0	0	1	0	0	0	0	0	1
254494	A	C	SNV	MODERATE	missense_variant	lmo0233	lmo0233	NP_463764.1	DNA repair protein RadA	p.Asn432Thr		Yes	Yes	0	0	0	0	0	0	0	0	0	0	0	0	0	0	0	1	0	0	0	0	0	1
254950	G	A	SNV	MODERATE	missense_variant	lmo0234	lmo0234	NP_463765.1	hypothetical protein	p.Val82Ile		Yes	Yes	0	0	0	0	0	0	0	0	0	0	0	0	0	0	0	1	0	0	0	0	0	1
255152	G	A	SNV	MODERATE	missense_variant	lmo0234	lmo0234	NP_463765.1	hypothetical protein	p.Arg149Lys		Yes	Yes	0	0	0	0	0	0	0	0	0	0	0	0	0	0	0	1	0	0	0	0	0	1
255972	G	A	SNV	MODERATE	missense_variant	ispD	lmo0235	NP_463766.1	2-C-methyl-D-erythritol 4-phosphate cytidylyltrans...	p.Arg58Lys		Yes	Yes	1	0	0	0	0	0	0	0	0	0	0	0	0	0	0	1	0	0	0	0	0	1
256136	T	G	SNV	MODERATE	missense_variant	ispD	lmo0235	NP_463766.1	2-C-methyl-D-erythritol 4-phosphate cytidylyltrans...	p.Leu113Val		Yes	Yes	1	0	0	0	0	0	0	0	0	0	0	0	0	0	0	1	0	0	0	0	0	1
256169	G	A	SNV	MODERATE	missense_variant	ispD	lmo0235	NP_463766.1	2-C-methyl-D-erythritol 4-phosphate cytidylyltrans...	p.Glu124Lys		Yes	Yes	1	0	0	0	0	0	0	0	0	0	0	0	0	0	0	1	0	0	0	0	0	1
256491	A	T	SNV	MODERATE	missense_variant	ispD	lmo0235	NP_463766.1	2-C-methyl-D-erythritol 4-phosphate cytidylyltrans...	p.Asn231Ile		Yes	Yes	1	0	0	0	0	0	0	0	0	0	0	0	0	0	0	1	0	0	0	0	0	1
256638	A	G	SNV	MODERATE	missense_variant	ispF	lmo0236	NP_463767.1	2-C-methyl-D-erythritol 2,4-cyclodiphosphate synth...	p.Ile50Val		Yes	Yes	0	0	0	0	0	0	0	0	0	0	0	0	0	0	1	0	0	0	0	0	0	1
256843	C	T	SNV	MODERATE	missense_variant	ispF	lmo0236	NP_463767.1	2-C-methyl-D-erythritol 2,4-cyclodiphosphate synth...	p.Ala118Val		Yes	Yes	0	0	0	0	0	0	0	0	0	0	0	1	0	0	0	0	0	0	0	0	0	1
259601	C	T	SNV	MODERATE	missense_variant	cysS	lmo0239	NP_463770.1	cysteinyl-tRNA synthetase	p.Ala42Val		Yes	Yes	0	0	0	0	0	0	0	0	0	0	0	1	0	0	0	0	0	0	0	0	0	1
261244	C	A	SNV	MODERATE	missense_variant	lmo0240	lmo0240	NP_463771.1	hypothetical protein	p.Arg117Ser		Yes	Yes	0	0	0	0	0	0	0	0	0	0	0	1	0	0	0	0	0	0	0	0	0	1
261299	C	A	SNV	MODERATE	missense_variant	lmo0240	lmo0240	NP_463771.1	hypothetical protein	p.Thr135Asn		Yes	Yes	0	0	0	0	0	0	0	0	0	0	0	1	0	0	0	0	0	0	0	0	0	1
261438	A	G	SNV	MODERATE	missense_variant	lmo0241	lmo0241	NP_463772.1	hypothetical protein	p.Thr45Ala		Yes	Yes	0	0	0	0	0	0	0	0	0	0	0	1	0	0	0	0	0	0	0	0	0	1
262660	G	A	SNV	MODERATE	missense_variant	sigH	lmo0243	NP_463774.1	RNA polymerase factor sigma-70	p.Asp2Asn		Yes	Yes	0	0	0	0	0	0	0	0	0	0	0	0	0	0	0	1	0	0	0	0	0	1
264505	T	A	SNV	MODERATE	missense_variant	lmo0247	lmo0247	NP_463778.1	hypothetical protein	p.Phe25Tyr		Yes	Yes	0	0	0	0	0	0	0	0	0	0	0	1	0	0	0	0	0	0	0	0	0	1
267149	C	G	SNV	MODERATE	missense_variant	rplL	lmo0251	NP_463782.1	50S ribosomal protein L7/L12	p.Ala47Gly		Yes	Yes	0	0	0	0	0	0	0	0	0	0	0	0	0	0	0	1	0	0	0	0	0	1
268179	C	T	SNV	MODERATE	missense_variant	lmo0253	lmo0253	NP_463784.1	penicillinase antirepressor	p.His91Tyr		Yes	Yes	0	0	0	0	0	0	0	0	0	0	0	0	0	0	0	1	0	0	0	0	0	1
268324	A	G	SNV	MODERATE	missense_variant	lmo0253	lmo0253	NP_463784.1	penicillinase antirepressor	p.Asp139Gly		Yes	Yes	0	0	0	0	0	0	0	0	0	0	0	0	0	0	0	1	0	0	0	0	0	1
268789	T	C	SNV	MODERATE	missense_variant	lmo0253	lmo0253	NP_463784.1	penicillinase antirepressor	p.Met294Thr		Yes	Yes	0	0	0	0	0	0	0	0	0	0	0	0	0	0	0	1	0	0	0	0	0	1
268810	C	T	SNV	MODERATE	missense_variant	lmo0253	lmo0253	NP_463784.1	penicillinase antirepressor	p.Ala301Val		Yes	Yes	0	0	0	0	0	0	0	0	0	0	0	1	0	0	0	0	0	0	0	0	0	1
268921	A	G	SNV	MODERATE	missense_variant	lmo0253	lmo0253	NP_463784.1	penicillinase antirepressor	p.Lys338Arg		Yes	Yes	0	0	0	0	0	0	0	0	0	0	0	1	0	0	0	0	0	0	0	0	0	1
269356	C	T	SNV	MODERATE	missense_variant	lmo0254	lmo0254	NP_463785.1	hypothetical protein	p.Ala97Val		Yes	Yes	0	0	0	0	0	0	0	0	0	0	0	1	0	0	0	0	0	0	0	0	0	1
269948	T	A	SNV	MODERATE	missense_variant	lmo0255	lmo0255	NP_463786.1	hypothetical protein	p.Asp65Glu		Yes	Yes	0	0	0	0	0	0	0	0	0	0	0	0	0	0	0	1	0	0	0	0	0	1
271535	T	C	SNV	MODERATE	missense_variant	lmo0257	lmo0257	NP_463788.1	hypothetical protein	p.Val71Ala		Yes	Yes	0	0	0	0	0	0	0	0	0	1	0	0	0	0	0	0	0	0	0	0	0	1
271687	G	A	SNV	MODERATE	missense_variant	lmo0257	lmo0257	NP_463788.1	hypothetical protein	p.Val122Ile		Yes	Yes	0	0	0	0	0	0	0	0	0	0	0	0	0	0	0	1	0	0	0	0	0	1
271945	G	A	SNV	MODERATE	missense_variant	lmo0257	lmo0257	NP_463788.1	hypothetical protein	p.Gly208Ser		Yes	Yes	0	0	0	0	0	0	0	0	0	0	0	0	0	0	0	1	0	0	0	0	0	1
271946	G	A	SNV	MODERATE	missense_variant	lmo0257	lmo0257	NP_463788.1	hypothetical protein	p.Gly208Asp		Yes	Yes	0	0	0	0	0	0	0	0	0	0	0	0	0	0	0	1	0	0	0	0	0	1
278392	C	A	SNV	MODERATE	missense_variant	rpoC	lmo0259	NP_463790.1	DNA-directed RNA polymerase subunit beta'	p.Asn555Lys		Yes	Yes	0	0	0	0	0	0	0	0	0	0	0	0	0	0	0	1	0	0	0	0	0	1
280731	G	A	SNV	MODERATE	missense_variant	lmo0260	lmo0260	NP_463791.1	hypothetical protein	p.Glu108Lys		Yes	Yes	0	0	0	0	0	0	0	0	0	0	0	1	0	0	0	0	0	0	0	0	0	1
283301	G	A	SNV	MODERATE	missense_variant	inlG	lmo0262	NP_463793.1	internalin G	p.Val183Ile		Yes	Yes	3	0	0	0	0	0	0	0	0	0	0	0	0	0	0	1	0	0	0	0	0	1
283457	G	A	SNV	MODERATE	missense_variant	inlG	lmo0262	NP_463793.1	internalin G	p.Ala235Thr		Yes	Yes	3	0	0	0	0	0	0	0	0	0	0	0	0	0	0	1	0	0	0	0	0	1
283968	G	A	SNV	MODERATE	missense_variant	inlG	lmo0262	NP_463793.1	internalin G	p.Ser405Asn		Yes	Yes	3	0	0	0	0	0	0	0	0	0	0	0	0	0	0	1	0	0	0	0	0	1
283983	G	A	SNV	MODERATE	missense_variant	inlG	lmo0262	NP_463793.1	internalin G	p.Ser410Asn		Yes	Yes	3	0	0	0	0	0	0	0	0	0	0	0	0	0	0	1	0	0	0	0	0	1
285497	C	T	SNV	MODERATE	missense_variant	inlH	lmo0263	NP_463794.1	internalin H	p.Thr378Ile		Yes	Yes	4	0	0	0	0	0	0	0	0	0	0	1	0	0	0	0	0	0	0	0	0	1
285627	T	C	SNV	MODERATE	missense_variant	inlH	lmo0263	NP_463794.1	internalin H	p.Ile421Met		Yes	Yes	4	0	0	0	0	0	0	0	0	0	0	0	0	0	0	1	0	1	0	0	0	2
285823	A	G	SNV	MODERATE	missense_variant	inlH	lmo0263	NP_463794.1	internalin H	p.Asn487Asp		Yes	Yes	4	0	1	0	0	0	1	0	0	0	0	0	0	0	0	0	0	0	0	0	0	2
285826	C	T	SNV	MODERATE	missense_variant	inlH	lmo0263	NP_463794.1	internalin H	p.Pro488Ser		Yes	Yes	4	1	0	0	0	0	0	0	0	0	0	0	0	0	0	1	0	0	0	0	0	2
285844	A	G	SNV	MODERATE	missense_variant	inlH	lmo0263	NP_463794.1	internalin H	p.Asn494Asp		Yes	Yes	4	0	1	0	0	0	1	0	0	0	0	0	0	0	0	0	0	0	0	0	0	2
285845	A	T	SNV	MODERATE	missense_variant	inlH	lmo0263	NP_463794.1	internalin H	p.Asn494Ile		Yes	Yes	4	0	0	0	0	0	0	0	0	0	0	1	0	0	0	0	0	1	0	0	0	2
285880	C	T	SNV	MODERATE	missense_variant	inlH	lmo0263	NP_463794.1	internalin H	p.Pro506Ser		Yes	Yes	4	0	0	0	0	0	0	0	0	0	0	0	0	0	0	1	0	0	0	0	0	1
285926	A	G	SNV	MODERATE	missense_variant	inlH	lmo0263	NP_463794.1	internalin H	p.Glu521Gly		Yes	Yes	4	0	0	0	0	0	0	0	0	0	0	0	0	0	0	1	0	0	0	0	0	1
285998	T	G	SNV	MODERATE	missense_variant	inlH	lmo0263	NP_463794.1	internalin H	p.Ile545Ser		Yes	Yes	4	0	0	0	0	0	0	0	0	0	0	0	0	0	0	1	0	0	0	0	0	1
286298	G	A	SNV	MODERATE	missense_variant	inlE	lmo0264	NP_463795.1	internalin E	p.Ser27Asn		Yes	Yes	5	0	0	0	0	0	0	0	0	0	0	0	0	0	0	1	0	0	0	0	0	1
286619	G	C	SNV	MODERATE	missense_variant	inlE	lmo0264	NP_463795.1	internalin E	p.Ser134Thr		Yes	Yes	5	0	0	0	0	0	0	0	0	0	0	0	0	0	1	0	0	0	0	0	0	1
286678	G	A	SNV	MODERATE	missense_variant	inlE	lmo0264	NP_463795.1	internalin E	p.Asp154Asn		Yes	Yes	5	0	0	0	0	0	0	0	0	0	0	0	0	0	0	1	0	0	0	0	0	1
288592	C	T	SNV	MODERATE	missense_variant	lmo0265	lmo0265	NP_463796.1	succinyl-diaminopimelate desuccinylase	p.Ala247Val		Yes	Yes	1	0	0	0	0	0	0	0	0	1	0	0	0	0	0	0	0	0	0	0	0	1
289755	C	T	SNV	MODERATE	missense_variant	lmo0267	lmo0267	NP_463798.1	hypothetical protein	p.Pro65Leu		Yes	Yes	2	0	0	0	0	0	0	0	0	0	0	0	0	0	0	1	0	0	0	0	0	1
290450	T	A	SNV	MODERATE	missense_variant	lmo0267	lmo0267	NP_463798.1	hypothetical protein	p.Leu297Ile		Yes	Yes	2	0	0	0	0	0	0	0	0	0	0	1	0	0	0	0	0	0	0	0	0	1
291094	C	G	SNV	MODERATE	missense_variant	lmo0268	lmo0268	NP_463799.1	phosphoglycerate mutase	p.Gln168Glu		Yes	Yes	5	1	0	0	0	0	0	0	0	0	0	0	0	0	0	0	0	0	0	0	0	1
292612	G	T	SNV	MODERATE	missense_variant	lmo0269	lmo0269	NP_463800.1	transporter	p.Arg434Leu		Yes	Yes	0	0	0	0	0	0	0	0	0	0	0	1	0	0	0	0	0	0	0	0	0	1
292882	A	C	SNV	MODERATE	missense_variant	lmo0269	lmo0269	NP_463800.1	transporter	p.Lys524Thr		Yes	Yes	0	0	0	0	0	0	0	0	0	0	0	0	0	0	0	1	0	0	0	0	0	1
293406	C	T	SNV	MODERATE	missense_variant	lmo0270	lmo0270	NP_463801.1	hypothetical protein	p.Ala146Thr		Yes	Yes	0	0	0	0	0	0	0	0	0	0	0	0	0	0	0	1	0	0	0	0	0	1
293726	T	G	SNV	MODERATE	missense_variant	lmo0270	lmo0270	NP_463801.1	hypothetical protein	p.Gln39Pro		Yes	Yes	0	0	0	0	0	0	0	0	0	0	0	0	0	0	0	1	0	0	0	0	0	1
293730	T	G	SNV	MODERATE	missense_variant	lmo0270	lmo0270	NP_463801.1	hypothetical protein	p.Asn38His		Yes	Yes	0	0	0	0	0	0	0	0	0	0	0	1	0	0	0	0	0	0	0	0	0	1
295805	T	C	SNV	MODERATE	missense_variant	lmo0272	lmo0272	NP_463803.1	hypothetical protein	p.Ile137Val		Yes	Yes	11	0	0	0	0	0	0	0	0	0	0	0	0	0	0	1	0	0	0	0	0	1
296062	T	C	SNV	MODERATE	missense_variant	lmo0272	lmo0272	NP_463803.1	hypothetical protein	p.Asn51Ser		Yes	Yes	11	0	0	0	0	0	0	0	0	0	0	0	0	0	0	1	0	0	0	0	0	1
296893	T	A	SNV	MODERATE	missense_variant	lmo0274	lmo0274	NP_463805.1	hypothetical protein	p.Asn220Ile		Yes	Yes	3	0	0	0	0	0	0	0	0	0	0	0	0	0	0	1	0	0	0	0	0	1
296894	T	C	SNV	MODERATE	missense_variant	lmo0274	lmo0274	NP_463805.1	hypothetical protein	p.Asn220Asp		Yes	Yes	3	0	0	0	0	0	0	0	0	0	0	0	0	0	0	1	0	0	0	0	0	1
296898	G	C	SNV	MODERATE	missense_variant	lmo0274	lmo0274	NP_463805.1	hypothetical protein	p.Ser218Arg		Yes	Yes	3	0	0	0	0	0	0	0	0	0	0	0	0	0	0	1	0	0	0	0	0	1
296899	C	G	SNV	MODERATE	missense_variant	lmo0274	lmo0274	NP_463805.1	hypothetical protein	p.Ser218Thr		Yes	Yes	3	0	0	0	0	0	0	0	0	0	0	0	0	0	0	1	0	0	0	0	0	1
297123	C	G	SNV	MODERATE	missense_variant	lmo0274	lmo0274	NP_463805.1	hypothetical protein	p.Leu143Phe		Yes	Yes	3	0	0	0	0	0	0	0	0	0	0	0	0	0	0	1	0	0	0	0	0	1
297207	G	T	SNV	MODERATE	missense_variant	lmo0274	lmo0274	NP_463805.1	hypothetical protein	p.Ser115Arg		Yes	Yes	3	0	0	0	0	0	0	0	0	0	0	0	0	0	0	1	0	0	0	0	0	1
297209	T	C	SNV	MODERATE	missense_variant	lmo0274	lmo0274	NP_463805.1	hypothetical protein	p.Ser115Gly		Yes	Yes	3	0	0	0	0	0	0	0	0	0	0	0	0	0	0	1	0	0	0	0	0	1
297269	A	C	SNV	MODERATE	missense_variant	lmo0274	lmo0274	NP_463805.1	hypothetical protein	p.Leu95Val		Yes	Yes	3	0	0	0	0	0	0	0	0	0	0	0	0	0	0	1	0	0	0	0	0	1
297308	A	G	SNV	MODERATE	missense_variant	lmo0274	lmo0274	NP_463805.1	hypothetical protein	p.Ser82Pro		Yes	Yes	3	0	0	0	0	0	0	0	0	0	0	0	0	0	0	1	0	0	0	0	0	1
297315	A	T	SNV	MODERATE	missense_variant	lmo0274	lmo0274	NP_463805.1	hypothetical protein	p.Asp79Glu		Yes	Yes	3	0	0	0	0	0	0	0	0	0	0	0	0	0	0	1	0	0	0	0	0	1
297350	A	C	SNV	MODERATE	missense_variant	lmo0274	lmo0274	NP_463805.1	hypothetical protein	p.Ser68Ala		Yes	Yes	3	0	0	0	0	0	0	0	0	0	0	0	0	0	0	1	0	0	0	0	0	1
297433	C	T	SNV	MODERATE	missense_variant	lmo0274	lmo0274	NP_463805.1	hypothetical protein	p.Arg40Gln		Yes	Yes	3	0	0	0	0	0	0	0	0	0	0	0	0	0	0	1	0	0	0	0	0	1
297484	C	A	SNV	MODERATE	missense_variant	lmo0274	lmo0274	NP_463805.1	hypothetical protein	p.Ser23Ile		Yes	Yes	3	0	0	0	0	0	0	0	0	0	0	0	0	0	0	1	0	0	0	0	0	1
297521	C	T	SNV	MODERATE	missense_variant	lmo0274	lmo0274	NP_463805.1	hypothetical protein	p.Val11Ile		Yes	Yes	3	0	0	0	0	0	0	0	0	0	0	0	0	0	0	1	0	0	0	0	0	1
297854	C	T	SNV	MODERATE	missense_variant	lmo0275	lmo0275	NP_463806.1	hypothetical protein	p.Val267Ile		Yes	Yes	2	0	0	0	0	0	0	0	0	0	0	0	0	0	0	1	0	0	0	0	0	1
297857	T	A	SNV	MODERATE	missense_variant	lmo0275	lmo0275	NP_463806.1	hypothetical protein	p.Thr266Ser		Yes	Yes	2	0	0	0	0	0	0	0	0	0	0	0	0	0	0	1	0	0	0	0	0	1
297904	G	C	SNV	MODERATE	missense_variant	lmo0275	lmo0275	NP_463806.1	hypothetical protein	p.Thr250Arg		Yes	Yes	2	0	0	0	0	0	0	0	0	0	0	0	0	0	0	1	0	0	0	0	0	1
297995	T	G	SNV	MODERATE	missense_variant	lmo0275	lmo0275	NP_463806.1	hypothetical protein	p.Lys220Gln		Yes	Yes	2	0	0	0	0	0	0	0	0	0	0	0	0	0	0	1	0	0	0	0	0	1
298007	C	T	SNV	MODERATE	missense_variant	lmo0275	lmo0275	NP_463806.1	hypothetical protein	p.Ala216Thr		Yes	Yes	2	0	0	0	0	0	0	0	0	0	0	0	0	0	0	1	0	0	0	0	0	1
298075	T	C	SNV	MODERATE	missense_variant	lmo0275	lmo0275	NP_463806.1	hypothetical protein	p.Asn193Ser		Yes	Yes	2	0	0	0	0	0	0	0	0	0	0	0	0	0	0	1	0	0	0	0	0	1
298109	G	A	SNV	MODERATE	missense_variant	lmo0275	lmo0275	NP_463806.1	hypothetical protein	p.Leu182Phe		Yes	Yes	2	0	0	0	0	0	0	0	0	0	0	0	0	0	0	1	0	0	0	0	0	1
298253	T	C	SNV	MODERATE	missense_variant	lmo0275	lmo0275	NP_463806.1	hypothetical protein	p.Thr134Ala		Yes	Yes	2	0	0	0	0	0	0	0	0	0	0	0	0	0	0	1	0	0	0	0	0	1
298286	T	C	SNV	MODERATE	missense_variant	lmo0275	lmo0275	NP_463806.1	hypothetical protein	p.Asn123Asp		Yes	Yes	2	0	0	0	0	0	0	0	0	0	0	0	0	0	0	1	0	0	0	0	0	1
298314	T	G	SNV	MODERATE	missense_variant	lmo0275	lmo0275	NP_463806.1	hypothetical protein	p.Lys113Asn		Yes	Yes	2	0	0	0	0	0	0	0	0	0	0	0	0	0	0	1	0	0	0	0	0	1
298371	A	C	SNV	MODERATE	missense_variant	lmo0275	lmo0275	NP_463806.1	hypothetical protein	p.Ile94Met		Yes	Yes	2	0	0	0	0	0	0	0	0	0	0	0	0	0	0	1	0	0	0	0	0	1
298373	T	C	SNV	MODERATE	missense_variant	lmo0275	lmo0275	NP_463806.1	hypothetical protein	p.Ile94Val		Yes	Yes	2	0	0	0	0	0	0	0	0	0	0	0	0	0	0	1	0	0	0	0	0	1
298425	T	A	SNV	MODERATE	missense_variant	lmo0275	lmo0275	NP_463806.1	hypothetical protein	p.Leu76Phe		Yes	Yes	2	0	0	0	0	0	0	0	0	0	0	0	0	0	0	1	0	0	0	0	0	1
298450	G	A	SNV	MODERATE	missense_variant	lmo0275	lmo0275	NP_463806.1	hypothetical protein	p.Thr68Ile		Yes	Yes	2	0	0	0	0	0	0	0	0	0	0	0	0	0	0	1	0	0	0	0	0	1
298574	C	G	SNV	MODERATE	missense_variant	lmo0275	lmo0275	NP_463806.1	hypothetical protein	p.Glu27Gln		Yes	Yes	2	0	0	0	0	0	0	0	0	0	0	0	0	0	0	1	0	0	0	0	0	1
298576	A	G	SNV	MODERATE	missense_variant	lmo0275	lmo0275	NP_463806.1	hypothetical protein	p.Val26Ala		Yes	Yes	2	0	0	0	0	0	0	0	0	0	0	0	0	0	0	1	0	0	0	0	0	1
298606	G	A	SNV	MODERATE	missense_variant	lmo0275	lmo0275	NP_463806.1	hypothetical protein	p.Ala16Val		Yes	Yes	2	0	0	0	0	0	0	0	0	0	0	0	0	0	0	1	0	0	0	0	0	1
298607	C	T	SNV	MODERATE	missense_variant	lmo0275	lmo0275	NP_463806.1	hypothetical protein	p.Ala16Thr		Yes	Yes	2	0	0	0	0	0	0	0	0	0	0	0	0	0	0	1	0	0	0	0	0	1
298616	C	T	SNV	MODERATE	missense_variant	lmo0275	lmo0275	NP_463806.1	hypothetical protein	p.Ala13Thr		Yes	Yes	2	0	0	0	0	0	0	0	0	0	0	0	0	0	0	1	0	0	0	0	0	1
298617	A	C	SNV	MODERATE	missense_variant	lmo0275	lmo0275	NP_463806.1	hypothetical protein	p.Phe12Leu		Yes	Yes	2	0	0	0	0	0	0	0	0	0	0	0	0	0	0	1	0	0	0	0	0	1
298621	A	G	SNV	MODERATE	missense_variant	lmo0275	lmo0275	NP_463806.1	hypothetical protein	p.Val11Ala		Yes	Yes	2	0	0	0	0	0	0	0	0	0	0	0	0	0	0	1	0	0	0	0	0	1
298854	T	C	SNV	MODERATE	missense_variant	lmo0276	lmo0276	NP_463807.1	hypothetical protein	p.Asn213Asp		Yes	Yes	10	0	0	0	0	0	0	0	0	0	0	0	0	0	0	1	0	0	0	0	0	1
298860	G	A	SNV	MODERATE	missense_variant	lmo0276	lmo0276	NP_463807.1	hypothetical protein	p.His211Tyr		Yes	Yes	10	0	0	0	0	0	0	0	0	0	0	0	0	0	0	1	0	0	0	0	0	1
298862	T	G	SNV	MODERATE	missense_variant	lmo0276	lmo0276	NP_463807.1	hypothetical protein	p.Lys210Thr		Yes	Yes	10	0	0	0	0	0	0	0	0	0	0	0	0	0	0	1	0	0	0	0	0	1
298938	G	A	SNV	MODERATE	missense_variant	lmo0276	lmo0276	NP_463807.1	hypothetical protein	p.Leu185Phe		Yes	Yes	10	0	0	0	0	0	0	0	0	0	0	0	0	0	0	1	0	0	0	0	0	1
298942	T	A	SNV	MODERATE	missense_variant	lmo0276	lmo0276	NP_463807.1	hypothetical protein	p.Arg183Ser		Yes	Yes	10	0	0	0	0	0	0	0	0	0	0	0	0	0	0	1	0	0	0	0	0	1
299034	G	T	SNV	MODERATE	missense_variant	lmo0276	lmo0276	NP_463807.1	hypothetical protein	p.His153Asn		Yes	Yes	10	0	0	0	0	0	0	0	0	0	0	0	0	0	0	1	0	0	0	0	0	1
299059	T	G	SNV	MODERATE	missense_variant	lmo0276	lmo0276	NP_463807.1	hypothetical protein	p.Glu144Asp		Yes	Yes	10	0	0	0	0	0	0	0	0	0	0	0	0	0	0	1	0	0	0	0	0	1
299085	T	A	SNV	MODERATE	missense_variant	lmo0276	lmo0276	NP_463807.1	hypothetical protein	p.Ser136Cys		Yes	Yes	10	0	0	0	0	0	0	0	0	0	0	0	0	0	0	1	0	0	0	0	0	1
299088	T	C	SNV	MODERATE	missense_variant	lmo0276	lmo0276	NP_463807.1	hypothetical protein	p.Asn135Asp		Yes	Yes	10	0	0	0	0	0	0	0	0	0	0	0	0	0	0	1	0	0	0	0	0	1
299091	G	C	SNV	MODERATE	missense_variant	lmo0276	lmo0276	NP_463807.1	hypothetical protein	p.His134Asp		Yes	Yes	10	0	0	0	0	0	0	0	0	0	0	0	0	0	0	1	0	0	0	0	0	1
299122	A	T	SNV	MODERATE	missense_variant	lmo0276	lmo0276	NP_463807.1	hypothetical protein	p.Asn123Lys		Yes	Yes	10	0	0	0	0	0	0	0	0	0	0	0	0	0	0	1	0	0	0	0	0	1
299124	T	C	SNV	MODERATE	missense_variant	lmo0276	lmo0276	NP_463807.1	hypothetical protein	p.Asn123Asp		Yes	Yes	10	0	0	0	0	0	0	0	0	0	0	0	0	0	0	1	0	0	0	0	0	1
299126	T	C	SNV	MODERATE	missense_variant	lmo0276	lmo0276	NP_463807.1	hypothetical protein	p.Gln122Arg		Yes	Yes	10	0	0	0	0	0	0	0	0	0	0	0	0	0	0	1	0	0	0	0	0	1
299201	C	T	SNV	MODERATE	missense_variant	lmo0276	lmo0276	NP_463807.1	hypothetical protein	p.Ser97Asn		Yes	Yes	10	0	0	0	0	0	0	0	0	0	0	0	0	0	0	1	0	0	0	0	0	1
299202	T	G	SNV	MODERATE	missense_variant	lmo0276	lmo0276	NP_463807.1	hypothetical protein	p.Ser97Arg		Yes	Yes	10	0	0	0	0	0	0	0	0	0	0	0	0	0	0	1	0	0	0	0	0	1
299219	G	T	SNV	MODERATE	missense_variant	lmo0276	lmo0276	NP_463807.1	hypothetical protein	p.Ser91Tyr		Yes	Yes	10	0	0	0	0	0	0	0	0	0	0	0	0	0	0	1	0	0	0	0	0	1
299220	A	C	SNV	MODERATE	missense_variant	lmo0276	lmo0276	NP_463807.1	hypothetical protein	p.Ser91Ala		Yes	Yes	10	0	0	0	0	0	0	0	0	0	0	0	0	0	0	1	0	0	0	0	0	1
299322	G	T	SNV	MODERATE	missense_variant	lmo0276	lmo0276	NP_463807.1	hypothetical protein	p.Gln57Lys		Yes	Yes	10	0	0	0	0	0	0	0	0	0	0	0	0	0	0	1	0	0	0	0	0	1
299323	G	T	SNV	MODERATE	missense_variant	lmo0276	lmo0276	NP_463807.1	hypothetical protein	p.Phe56Leu		Yes	Yes	10	0	0	0	0	0	0	0	0	0	0	0	0	0	0	1	0	0	0	0	0	1
299345	C	T	SNV	MODERATE	missense_variant	lmo0276	lmo0276	NP_463807.1	hypothetical protein	p.Arg49His		Yes	Yes	10	0	0	0	0	0	0	0	0	0	0	0	0	0	0	1	0	0	0	0	0	1
299386	T	A	SNV	MODERATE	missense_variant	lmo0276	lmo0276	NP_463807.1	hypothetical protein	p.Lys35Asn		Yes	Yes	10	0	0	0	0	0	0	0	0	0	0	0	0	0	0	1	0	0	0	0	0	1
299421	T	C	SNV	MODERATE	missense_variant	lmo0276	lmo0276	NP_463807.1	hypothetical protein	p.Lys24Glu		Yes	Yes	10	0	0	0	0	0	0	0	0	0	0	0	0	0	0	1	0	0	0	0	0	1
299441	C	T	SNV	MODERATE	missense_variant	lmo0276	lmo0276	NP_463807.1	hypothetical protein	p.Arg17His		Yes	Yes	10	0	0	0	0	0	0	0	0	0	0	0	0	0	0	1	0	0	0	0	0	1
299644	C	T	SNV	MODERATE	missense_variant	lmo0277	lmo0277	NP_463808.1	oxidoreductase	p.Ser13Leu		Yes	Yes	1	0	0	0	0	0	0	0	0	0	0	0	0	0	0	1	0	0	0	0	0	1
299679	A	C	SNV	MODERATE	missense_variant	lmo0277	lmo0277	NP_463808.1	oxidoreductase	p.Met25Leu		Yes	Yes	1	0	0	0	0	0	0	0	0	0	0	0	0	0	0	1	0	0	0	0	0	1
299754	G	A	SNV	MODERATE	missense_variant	lmo0277	lmo0277	NP_463808.1	oxidoreductase	p.Glu50Lys		Yes	Yes	1	0	0	0	0	0	0	0	0	0	0	0	0	0	0	1	0	0	0	0	0	1
299932	T	C	SNV	MODERATE	missense_variant	lmo0277	lmo0277	NP_463808.1	oxidoreductase	p.Val109Ala		Yes	Yes	1	0	0	0	0	0	0	0	0	0	0	0	0	0	0	1	0	0	0	0	0	1
300012	A	G	SNV	MODERATE	missense_variant	lmo0277	lmo0277	NP_463808.1	oxidoreductase	p.Ile136Val		Yes	Yes	1	0	0	0	0	0	0	0	0	0	0	0	0	0	0	1	0	0	0	0	0	1
300456	A	T	SNV	MODERATE	missense_variant	lmo0277	lmo0277	NP_463808.1	oxidoreductase	p.Thr284Ser		Yes	Yes	1	0	0	0	0	0	0	0	0	0	0	0	0	0	0	1	0	0	0	0	0	1
300884	A	C	SNV	MODERATE	missense_variant	lmo0278	lmo0278	NP_463809.1	sugar ABC transporter ATP-binding protein	p.Asn278Lys		Yes	Yes	0	0	0	0	0	0	0	0	0	0	0	0	0	0	0	1	0	0	0	0	0	1
300920	T	A	SNV	MODERATE	missense_variant	lmo0278	lmo0278	NP_463809.1	sugar ABC transporter ATP-binding protein	p.Leu266Phe		Yes	Yes	0	0	0	0	0	0	0	0	0	0	0	0	0	0	0	1	0	0	0	0	0	1
300938	T	A	SNV	MODERATE	missense_variant	lmo0278	lmo0278	NP_463809.1	sugar ABC transporter ATP-binding protein	p.Glu260Asp		Yes	Yes	0	0	0	0	0	0	0	0	0	0	0	0	0	0	0	1	0	0	0	0	0	1
300939	T	G	SNV	MODERATE	missense_variant	lmo0278	lmo0278	NP_463809.1	sugar ABC transporter ATP-binding protein	p.Glu260Ala		Yes	Yes	0	0	0	0	0	0	0	0	0	0	0	0	0	0	0	1	0	0	0	0	0	1
303443	G	A	SNV	MODERATE	missense_variant	lmo0279	lmo0279	NP_463810.1	anaerobic ribonucleoside triphosphate reductase	p.Gly479Glu		Yes	Yes	0	0	0	0	0	0	0	0	0	0	0	1	0	0	0	0	0	0	0	0	0	1
303553	A	G	SNV	MODERATE	missense_variant	lmo0279	lmo0279	NP_463810.1	anaerobic ribonucleoside triphosphate reductase	p.Lys516Glu		Yes	Yes	0	0	0	0	0	0	0	0	0	0	0	0	0	0	0	1	0	0	0	0	0	1
303554	A	C	SNV	MODERATE	missense_variant	lmo0279	lmo0279	NP_463810.1	anaerobic ribonucleoside triphosphate reductase	p.Lys516Thr		Yes	Yes	0	0	0	0	0	0	0	0	0	0	0	0	0	0	0	1	0	0	0	0	0	1
303797	C	T	SNV	MODERATE	missense_variant	lmo0279	lmo0279	NP_463810.1	anaerobic ribonucleoside triphosphate reductase	p.Pro597Leu		Yes	Yes	0	1	0	0	0	0	0	0	0	0	0	0	0	0	0	0	0	0	0	0	0	1
304653	C	T	SNV	MODERATE	missense_variant	lmo0280	lmo0280	NP_463811.1	anaerobic ribonucleotide reductase activator prote...	p.Ala174Val		Yes	Yes	0	0	1	0	0	0	1	0	0	0	0	0	0	1	0	0	0	0	0	0	0	3
305336	C	G	SNV	MODERATE	missense_variant	lmo0281	lmo0281	NP_463812.1	hypothetical protein	p.Cys93Ser		Yes	Yes	6	0	0	0	0	0	0	0	0	0	0	1	0	0	0	0	0	0	0	0	0	1
307683	C	T	SNV	MODERATE	missense_variant	lmo0284	lmo0284	NP_463815.1	ABC transporter ATP-binding protein	p.Val213Ile		Yes	Yes	4	0	0	0	0	0	0	0	0	0	0	0	0	0	0	1	0	0	0	0	0	1
310016	A	T	SNV	MODERATE	missense_variant	lmo0286	lmo0286	NP_463817.1	aminotransferase	p.Glu160Val		Yes	Yes	4	0	0	0	0	0	0	0	0	0	0	0	0	0	0	1	0	0	0	0	0	1
310017	A	T	SNV	MODERATE	missense_variant	lmo0286	lmo0286	NP_463817.1	aminotransferase	p.Glu160Asp		Yes	Yes	4	0	0	0	0	0	0	0	0	0	0	0	0	0	0	1	0	0	0	0	0	1
310021	A	G	SNV	MODERATE	missense_variant	lmo0286	lmo0286	NP_463817.1	aminotransferase	p.Ile162Val		Yes	Yes	4	0	0	0	0	0	0	0	0	0	0	0	0	0	0	1	0	0	0	0	0	1
310023	A	G	SNV	MODERATE	missense_variant	lmo0286	lmo0286	NP_463817.1	aminotransferase	p.Ile162Met		Yes	Yes	4	0	0	0	0	0	0	0	0	0	0	0	0	0	0	1	0	0	0	0	0	1
310024	G	A	SNV	MODERATE	missense_variant	lmo0286	lmo0286	NP_463817.1	aminotransferase	p.Ala163Thr		Yes	Yes	4	0	0	0	0	0	0	0	0	0	0	0	0	0	0	0	0	1	0	0	0	1
310041	A	T	SNV	MODERATE	missense_variant	lmo0286	lmo0286	NP_463817.1	aminotransferase	p.Leu168Phe		Yes	Yes	4	0	0	0	0	0	0	0	0	0	0	0	0	0	0	1	0	0	0	0	0	1
310050	A	T	SNV	MODERATE	missense_variant	lmo0286	lmo0286	NP_463817.1	aminotransferase	p.Leu171Phe		Yes	Yes	4	0	0	0	0	0	0	0	0	0	0	0	0	0	0	1	0	0	0	0	0	1
310087	G	A	SNV	MODERATE	missense_variant	lmo0286	lmo0286	NP_463817.1	aminotransferase	p.Ala184Thr		Yes	Yes	4	0	0	0	0	0	0	0	0	0	0	0	0	0	0	1	0	0	0	0	0	1
310132	A	G	SNV	MODERATE	missense_variant	lmo0286	lmo0286	NP_463817.1	aminotransferase	p.Ile199Val		Yes	Yes	4	0	0	0	0	0	0	0	0	0	0	0	0	0	0	1	0	0	0	0	0	1
310134	C	G	SNV	MODERATE	missense_variant	lmo0286	lmo0286	NP_463817.1	aminotransferase	p.Ile199Met		Yes	Yes	4	0	0	0	0	0	0	0	0	0	0	0	0	0	0	1	0	0	0	0	0	1
310138	G	A	SNV	MODERATE	missense_variant	lmo0286	lmo0286	NP_463817.1	aminotransferase	p.Val201Ile		Yes	Yes	4	0	0	0	0	0	0	0	0	0	0	0	0	0	0	1	0	0	0	0	0	1
310653	G	T	SNV	MODERATE	missense_variant	lmo0286	lmo0286	NP_463817.1	aminotransferase	p.Glu372Asp		Yes	Yes	4	0	0	0	0	0	0	0	0	0	0	0	0	0	0	1	0	0	0	0	0	1
310678	G	A	SNV	MODERATE	missense_variant	lmo0286	lmo0286	NP_463817.1	aminotransferase	p.Val381Ile		Yes	Yes	4	0	0	0	0	0	0	0	0	0	0	0	0	0	0	1	0	0	0	0	0	1
310714	C	A	SNV	MODERATE	missense_variant	lmo0286	lmo0286	NP_463817.1	aminotransferase	p.Gln393Lys		Yes	Yes	4	0	0	0	0	0	0	0	0	0	0	0	0	0	0	1	0	0	0	0	0	1
311409	C	T	SNV	MODERATE	missense_variant	lmo0287	lmo0287	NP_463818.1	two-component response regulator	p.Leu160Phe		Yes	Yes	9	0	0	0	0	0	0	0	0	0	0	0	0	0	0	1	0	0	0	0	0	1
312079	G	A	SNV	MODERATE	missense_variant	lmo0288	lmo0288	NP_463819.1	two-component sensor histidine kinase	p.Asp84Asn		Yes	Yes	1	0	0	0	0	0	0	0	0	0	0	1	0	0	0	0	0	0	0	0	0	1
312083	A	T	SNV	MODERATE	missense_variant	lmo0288	lmo0288	NP_463819.1	two-component sensor histidine kinase	p.Tyr85Phe		Yes	Yes	1	0	0	0	0	0	0	0	0	0	0	0	0	0	0	1	0	0	0	0	0	1
312313	C	A	SNV	MODERATE	missense_variant	lmo0288	lmo0288	NP_463819.1	two-component sensor histidine kinase	p.Gln162Lys		Yes	Yes	1	0	0	0	0	0	0	0	0	0	0	0	0	0	0	1	0	0	0	0	0	1
312633	A	T	SNV	MODERATE	missense_variant	lmo0288	lmo0288	NP_463819.1	two-component sensor histidine kinase	p.Leu268Phe		Yes	Yes	1	0	0	0	0	0	0	0	0	0	0	0	0	0	0	1	0	0	0	0	0	1
312847	C	T	SNV	MODERATE	missense_variant	lmo0288	lmo0288	NP_463819.1	two-component sensor histidine kinase	p.Leu340Phe		Yes	Yes	1	0	0	0	0	0	0	0	0	0	0	0	0	0	0	1	0	0	0	0	0	1
313689	A	G	SNV	MODERATE	missense_variant	lmo0289	lmo0289	NP_463820.1	hypothetical protein	p.Ile11Val		Yes	Yes	0	0	0	0	0	0	0	0	0	0	0	0	0	0	0	1	0	0	0	0	0	1
313861	A	G	SNV	MODERATE	missense_variant	lmo0289	lmo0289	NP_463820.1	hypothetical protein	p.Asn68Ser		Yes	Yes	0	0	0	0	0	0	0	0	0	0	0	0	0	0	0	1	0	0	0	0	0	1
313882	C	A	SNV	MODERATE	missense_variant	lmo0289	lmo0289	NP_463820.1	hypothetical protein	p.Ala75Asp		Yes	Yes	0	0	0	0	0	0	0	0	0	0	0	0	0	0	0	1	0	0	0	0	0	1
313948	G	A	SNV	MODERATE	missense_variant	lmo0289	lmo0289	NP_463820.1	hypothetical protein	p.Ser97Asn		Yes	Yes	0	0	0	0	0	0	0	0	0	0	0	0	0	0	0	1	0	0	0	0	0	1
314006	T	G	SNV	MODERATE	missense_variant	lmo0289	lmo0289	NP_463820.1	hypothetical protein	p.Ile116Met		Yes	Yes	0	0	0	0	0	0	0	0	0	0	0	0	0	0	0	1	0	0	0	0	0	1
314055	G	A	SNV	MODERATE	missense_variant	lmo0289	lmo0289	NP_463820.1	hypothetical protein	p.Val133Ile		Yes	Yes	0	0	0	0	0	0	0	0	0	0	0	0	0	0	0	1	0	0	0	0	0	1
314106	A	G	SNV	MODERATE	missense_variant	lmo0289	lmo0289	NP_463820.1	hypothetical protein	p.Ile150Val		Yes	Yes	0	0	0	0	0	0	0	0	0	0	0	0	0	0	0	1	0	0	0	0	0	1
314114	A	T	SNV	MODERATE	missense_variant	lmo0289	lmo0289	NP_463820.1	hypothetical protein	p.Lys152Asn		Yes	Yes	0	0	0	0	0	0	0	0	0	0	0	0	0	0	0	1	0	0	0	0	0	1
314145	A	G	SNV	MODERATE	missense_variant	lmo0289	lmo0289	NP_463820.1	hypothetical protein	p.Thr163Ala		Yes	Yes	0	0	0	0	0	0	0	0	0	0	0	0	0	0	0	1	0	0	0	0	0	1
314183	G	T	SNV	MODERATE	missense_variant	lmo0289	lmo0289	NP_463820.1	hypothetical protein	p.Leu175Phe		Yes	Yes	0	0	0	0	0	0	0	0	0	0	0	0	0	0	0	1	0	0	0	0	0	1
314307	A	G	SNV	MODERATE	missense_variant	lmo0289	lmo0289	NP_463820.1	hypothetical protein	p.Asn217Asp		Yes	Yes	0	0	0	0	0	0	0	0	0	0	0	0	0	0	0	1	0	0	0	0	0	1
314602	C	G	SNV	MODERATE	missense_variant	lmo0289	lmo0289	NP_463820.1	hypothetical protein	p.Ala315Gly		Yes	Yes	0	0	0	0	0	0	0	0	0	0	0	0	0	0	0	1	0	0	0	0	0	1
314797	G	A	SNV	MODERATE	missense_variant	lmo0289	lmo0289	NP_463820.1	hypothetical protein	p.Ser380Asn		Yes	Yes	0	0	0	0	0	0	0	0	0	0	0	0	0	0	0	1	0	0	0	0	0	1
315221	G	A	SNV	MODERATE	missense_variant	lmo0290	lmo0290	NP_463821.1	hypothetical protein	p.Asp80Asn		Yes	Yes	0	0	0	0	0	0	0	0	0	0	0	0	0	0	0	1	0	0	0	0	0	1
315224	C	T	SNV	MODERATE	missense_variant	lmo0290	lmo0290	NP_463821.1	hypothetical protein	p.Leu81Phe		Yes	Yes	0	0	0	0	0	0	0	0	0	0	0	0	0	0	0	1	0	0	0	0	0	1
315285	C	A	SNV	MODERATE	missense_variant	lmo0290	lmo0290	NP_463821.1	hypothetical protein	p.Thr101Asn		Yes	Yes	0	0	0	0	0	0	0	0	0	0	0	0	0	0	0	1	0	0	0	0	0	1
315312	G	C	SNV	MODERATE	missense_variant	lmo0290	lmo0290	NP_463821.1	hypothetical protein	p.Ser110Thr		Yes	Yes	0	0	0	0	0	0	0	0	0	0	0	0	0	0	0	1	0	0	0	0	0	1
315344	G	A	SNV	MODERATE	missense_variant	lmo0290	lmo0290	NP_463821.1	hypothetical protein	p.Asp121Asn		Yes	Yes	0	0	0	0	0	0	0	0	0	0	0	0	0	0	0	1	0	0	0	0	0	1
315345	A	G	SNV	MODERATE	missense_variant	lmo0290	lmo0290	NP_463821.1	hypothetical protein	p.Asp121Gly		Yes	Yes	0	0	0	0	0	0	0	0	0	0	0	0	0	0	0	1	0	0	0	0	0	1
316179	C	T	SNV	MODERATE	missense_variant	lmo0291	lmo0291	NP_463822.1	hypothetical protein	p.Leu79Phe		Yes	Yes	0	0	0	0	0	0	0	0	0	0	0	0	0	0	0	1	0	0	0	0	0	1
316308	A	T	SNV	MODERATE	missense_variant	lmo0291	lmo0291	NP_463822.1	hypothetical protein	p.Asn122Tyr		Yes	Yes	0	0	0	0	0	0	0	0	0	0	0	0	0	0	0	1	0	0	0	0	0	1
317177	A	G	SNV	MODERATE	missense_variant	lmo0292	lmo0292	NP_463823.1	heat-shock protein htrA serine protease	p.Asn102Ser		Yes	Yes	0	0	0	0	0	0	0	0	0	0	0	0	0	0	0	1	0	0	0	0	0	1
317206	G	A	SNV	MODERATE	missense_variant	lmo0292	lmo0292	NP_463823.1	heat-shock protein htrA serine protease	p.Glu112Lys		Yes	Yes	0	0	0	0	0	0	0	0	0	0	0	1	0	0	0	0	0	0	0	0	0	1
317681	C	G	SNV	MODERATE	missense_variant	lmo0292	lmo0292	NP_463823.1	heat-shock protein htrA serine protease	p.Thr270Ser		Yes	Yes	0	0	0	0	0	0	0	0	0	0	0	0	0	0	0	1	0	0	0	0	0	1
319726	C	A	SNV	MODERATE	missense_variant	lmo0294	lmo0294	NP_463825.1	LysR family transcriptional regulator	p.Gly233Val		Yes	Yes	0	0	0	0	0	0	0	0	1	0	0	0	0	0	0	0	0	0	0	0	0	1
320783	G	A	SNV	MODERATE	missense_variant	lmo0295	lmo0295	NP_463826.1	FMN-containing NADPH-linked nitro/flavin reductase	p.Gly81Glu		Yes	Yes	2	0	0	0	0	0	0	0	0	0	0	0	0	0	0	0	0	0	0	1	0	1
322105	A	G	SNV	MODERATE	missense_variant	lmo0296	lmo0296	NP_463827.1	hypothetical protein	p.Ile206Val		Yes	Yes	0	0	0	0	0	0	0	0	0	0	0	1	0	0	0	0	0	0	0	0	0	1
322325	C	T	SNV	MODERATE	missense_variant	lmo0297	lmo0297	NP_463828.1	transcriptional antiterminator BglG	p.Asp561Asn		Yes	Yes	5	0	0	0	0	0	0	0	0	0	0	0	0	0	0	1	0	0	0	0	0	1
324577	T	C	SNV	MODERATE	missense_variant	lmo0298	lmo0298	NP_463829.1	PTS beta-glucoside transporter subunit IIC	p.Asn281Asp		Yes	Yes	9	0	0	0	0	0	0	0	0	0	0	1	0	0	0	0	0	0	0	0	0	1
325926	C	T	SNV	MODERATE	missense_variant	lmo0300	lmo0300	NP_463831.1	phospho-beta-galactosidase	p.Ala399Thr		Yes	Yes	10	0	0	0	0	0	0	0	0	0	0	1	0	0	0	0	0	0	0	0	0	1
326200	G	T	SNV	MODERATE	missense_variant	lmo0300	lmo0300	NP_463831.1	phospho-beta-galactosidase	p.His307Gln		Yes	Yes	10	0	0	0	0	0	0	0	1	0	0	0	0	0	0	0	0	0	0	0	0	1
326291	T	A	SNV	MODERATE	missense_variant	lmo0300	lmo0300	NP_463831.1	phospho-beta-galactosidase	p.Gln277Leu		Yes	Yes	10	0	0	0	0	0	0	0	0	0	0	0	0	0	0	1	0	0	0	0	0	1
327956	G	A	SNV	MODERATE	missense_variant	lmo0303	lmo0303	NP_463834.1	putaive secreted, lysin rich protein	p.Val6Ile		Yes	Yes	0	0	0	0	0	0	0	0	0	0	0	0	0	0	0	1	0	0	0	0	0	1
327959	A	G	SNV	MODERATE	missense_variant	lmo0303	lmo0303	NP_463834.1	putaive secreted, lysin rich protein	p.Ser7Gly		Yes	Yes	0	0	0	0	0	0	0	0	0	0	0	0	0	0	0	1	0	0	0	0	0	1
328109	G	A	SNV	MODERATE	missense_variant	lmo0303	lmo0303	NP_463834.1	putaive secreted, lysin rich protein	p.Val57Ile		Yes	Yes	0	0	0	0	0	0	0	0	0	0	0	0	0	0	0	1	0	0	0	0	0	1
328115	C	G	SNV	MODERATE	missense_variant	lmo0303	lmo0303	NP_463834.1	putaive secreted, lysin rich protein	p.Leu59Val		Yes	Yes	0	0	0	0	0	0	0	0	0	0	0	0	0	0	0	1	0	0	0	0	0	1
328158	A	T	SNV	MODERATE	missense_variant	lmo0303	lmo0303	NP_463834.1	putaive secreted, lysin rich protein	p.Tyr73Phe		Yes	Yes	0	0	0	0	0	0	0	0	0	0	0	0	0	0	0	1	0	0	0	0	0	1
328182	C	T	SNV	MODERATE	missense_variant	lmo0303	lmo0303	NP_463834.1	putaive secreted, lysin rich protein	p.Thr81Ile		Yes	Yes	0	0	0	0	0	0	0	0	0	0	0	0	0	0	0	1	0	0	0	0	0	1
328227	A	G	SNV	MODERATE	missense_variant	lmo0303	lmo0303	NP_463834.1	putaive secreted, lysin rich protein	p.Tyr96Cys		Yes	Yes	0	0	0	0	0	0	0	0	0	0	0	0	0	0	0	1	0	0	0	0	0	1
328328	G	A	SNV	MODERATE	missense_variant	lmo0303	lmo0303	NP_463834.1	putaive secreted, lysin rich protein	p.Val130Ile		Yes	Yes	0	0	0	0	0	0	0	0	0	0	0	0	0	0	0	1	0	0	0	0	0	1
328344	A	G	SNV	MODERATE	missense_variant	lmo0303	lmo0303	NP_463834.1	putaive secreted, lysin rich protein	p.Asn135Ser		Yes	Yes	0	0	0	0	0	0	0	0	0	0	0	0	0	0	0	1	0	0	0	0	0	1
328356	G	A	SNV	MODERATE	missense_variant	lmo0303	lmo0303	NP_463834.1	putaive secreted, lysin rich protein	p.Gly139Glu		Yes	Yes	0	0	0	0	0	0	0	0	0	0	0	0	0	0	0	1	0	0	0	0	0	1
328451	A	G	SNV	MODERATE	missense_variant	lmo0303	lmo0303	NP_463834.1	putaive secreted, lysin rich protein	p.Thr171Ala		Yes	Yes	0	0	0	0	0	0	0	0	0	0	0	0	0	0	0	1	0	0	0	0	0	1
328452	C	A	SNV	MODERATE	missense_variant	lmo0303	lmo0303	NP_463834.1	putaive secreted, lysin rich protein	p.Thr171Asn		Yes	Yes	0	0	0	0	0	0	0	0	0	0	0	0	0	0	0	1	0	0	0	0	0	1
328462	A	T	SNV	MODERATE	missense_variant	lmo0303	lmo0303	NP_463834.1	putaive secreted, lysin rich protein	p.Lys174Asn		Yes	Yes	0	0	0	0	0	0	0	0	0	0	0	0	0	0	0	1	0	0	0	0	0	1
328463	G	A	SNV	MODERATE	missense_variant	lmo0303	lmo0303	NP_463834.1	putaive secreted, lysin rich protein	p.Val175Ile		Yes	Yes	0	0	0	0	0	0	0	0	0	0	0	0	0	0	0	1	0	0	0	0	0	1
329440	C	T	SNV	MODERATE	missense_variant	lmo0304	lmo0304	NP_463835.1	hypothetical protein	p.Thr247Met		Yes	Yes	0	0	0	0	0	0	0	0	0	0	0	1	0	0	0	0	0	0	0	0	0	1
329737	A	G	SNV	MODERATE	missense_variant	lmo0304	lmo0304	NP_463835.1	hypothetical protein	p.Asn346Ser		Yes	Yes	0	0	0	0	0	0	0	0	0	0	0	1	0	0	0	0	0	0	0	0	0	1
329933	C	A	SNV	MODERATE	missense_variant	lmo0304	lmo0304	NP_463835.1	hypothetical protein	p.His411Gln		Yes	Yes	0	0	0	0	0	0	0	0	0	0	0	0	0	0	0	1	0	0	0	0	0	1
330821	A	T	SNV	MODERATE	missense_variant	lmo0305	lmo0305	NP_463836.1	L-allo-threonine aldolase	p.Asp300Val		Yes	Yes	0	0	0	0	0	0	0	0	0	0	0	0	0	0	0	0	0	1	0	0	0	1
331193	C	G	SNV	MODERATE	missense_variant	lmo0306	lmo0306	NP_463837.1	hypothetical protein	p.Gly85Ala		Yes	Yes	0	0	0	0	0	0	0	0	0	0	0	0	0	0	0	0	0	1	0	0	0	1
338603	G	A	SNV	MODERATE	missense_variant	lmo0313	lmo0313	NP_463843.1	hypothetical protein	p.Gly88Glu		Yes	Yes	0	0	0	0	0	0	0	0	0	1	0	0	0	0	0	0	0	0	0	0	0	1
339324	C	T	SNV	MODERATE	missense_variant	lmo0314	lmo0314	NP_463844.1	hypothetical protein	p.His19Tyr		Yes	Yes	1	0	0	0	0	0	0	0	0	0	0	0	0	0	0	1	0	0	0	0	0	1
340828	T	C	SNV	MODERATE	missense_variant	lmo0315	lmo0315	NP_463845.1	thiamin biosynthesis protein	p.Met184Thr		Yes	Yes	0	0	0	0	0	0	0	0	0	0	0	0	0	0	0	0	0	1	0	0	0	1
342025	G	A	SNV	MODERATE	missense_variant	lmo0317	lmo0317	NP_463847.1	phosphomethylpyrimidine kinase	p.Arg92Gln		Yes	Yes	1	0	0	0	0	0	0	0	0	0	0	0	0	0	0	1	0	0	0	0	0	1
342290	A	T	SNV	MODERATE	missense_variant	lmo0317	lmo0317	NP_463847.1	phosphomethylpyrimidine kinase	p.Glu180Asp		Yes	Yes	1	0	0	0	0	0	0	0	0	0	0	0	0	0	0	1	0	0	0	0	0	1
342747	A	T	SNV	MODERATE	missense_variant	thiE	lmo0318	NP_463848.1	thiamine-phosphate pyrophosphorylase	p.Tyr66Phe		Yes	Yes	0	0	0	0	0	0	0	0	0	0	0	0	0	0	0	1	0	0	0	0	0	1
342780	C	A	SNV	MODERATE	missense_variant	thiE	lmo0318	NP_463848.1	thiamine-phosphate pyrophosphorylase	p.Ala77Asp		Yes	Yes	0	0	0	0	0	0	0	0	0	0	0	1	0	0	0	0	0	0	0	0	0	1
343825	T	G	SNV	MODERATE	missense_variant	lmo0319	lmo0319	NP_463849.1	phospho-beta-glucosidase	p.Tyr271Ser		Yes	Yes	10	0	0	0	1	0	0	0	0	0	0	0	0	0	0	0	0	0	0	0	0	1
346669	A	G	SNV	MODERATE	missense_variant	lmo0321	lmo0321	NP_463851.1	hypothetical protein	p.Lys98Arg		Yes	Yes	0	0	0	0	0	0	0	0	0	0	0	0	0	0	0	1	0	0	0	0	0	1
347280	G	A	SNV	MODERATE	missense_variant	lmo0322	lmo0322	NP_463852.1	hypothetical protein	p.Arg21His		Yes	Yes	0	0	0	0	0	0	0	0	0	0	0	0	0	0	0	1	0	0	0	0	0	1
347316	T	A	SNV	MODERATE	missense_variant	lmo0322	lmo0322	NP_463852.1	hypothetical protein	p.Phe33Tyr		Yes	Yes	0	0	0	0	0	0	0	0	0	0	0	1	0	0	0	0	0	0	0	0	0	1
347549	G	A	SNV	MODERATE	missense_variant	lmo0322	lmo0322	NP_463852.1	hypothetical protein	p.Val111Met		Yes	Yes	0	0	0	0	0	0	0	0	0	0	0	0	0	0	0	0	0	0	0	1	0	1
347915	G	T	SNV	MODERATE	missense_variant	lmo0323	lmo0323	NP_463853.1	hypothetical protein	p.Pro172Thr		Yes	Yes	0	0	0	0	0	0	0	0	0	0	0	0	0	0	0	1	0	0	0	0	0	1
348358	C	G	SNV	MODERATE	missense_variant	lmo0323	lmo0323	NP_463853.1	hypothetical protein	p.Arg24Pro		Yes	Yes	0	0	0	0	0	0	0	0	0	0	0	0	0	0	0	0	1	0	0	0	0	1
348803	C	T	SNV	MODERATE	missense_variant	lmo0324	lmo0324	NP_463854.1	hypothetical protein	p.Ala73Val		Yes	Yes	0	0	0	0	0	0	0	0	0	0	0	1	0	0	0	0	0	0	0	0	0	1
348990	A	C	SNV	MODERATE	missense_variant	lmo0324	lmo0324	NP_463854.1	hypothetical protein	p.Glu135Asp		Yes	Yes	0	0	0	0	0	0	0	0	0	0	0	0	0	0	0	1	0	0	0	0	0	1
349935	C	A	SNV	MODERATE	missense_variant	lmo0325	lmo0325	NP_463855.1	transcriptional regulator	p.Leu204Met		Yes	Yes	3	0	0	0	0	0	0	0	0	0	0	1	0	0	0	0	0	0	0	0	0	1
349938	A	G	SNV	MODERATE	missense_variant	lmo0325	lmo0325	NP_463855.1	transcriptional regulator	p.Thr205Ala		Yes	Yes	3	0	0	0	0	0	0	0	0	0	0	1	0	0	0	0	0	0	0	0	0	1
350071	C	T	SNV	MODERATE	missense_variant	lmo0325	lmo0325	NP_463855.1	transcriptional regulator	p.Ala249Val		Yes	Yes	3	0	0	0	0	0	0	0	0	0	0	1	0	0	0	0	0	0	0	0	0	1
350690	C	T	SNV	MODERATE	missense_variant	lmo0326	lmo0326	NP_463856.1	transcriptional regulator	p.Ser100Leu		Yes	Yes	3	0	0	0	0	0	0	0	0	0	0	1	0	0	0	0	0	0	0	0	0	1
350692	T	A	SNV	MODERATE	missense_variant	lmo0326	lmo0326	NP_463856.1	transcriptional regulator	p.Leu101Ile		Yes	Yes	3	0	0	0	0	0	0	0	0	0	0	0	0	0	0	1	0	0	0	0	0	1
351126	A	C	SNV	MODERATE	missense_variant	lmo0326	lmo0326	NP_463856.1	transcriptional regulator	p.Glu245Asp		Yes	Yes	3	0	0	0	0	0	0	0	0	0	0	0	0	0	0	1	0	0	0	0	0	1
351244	G	A	SNV	MODERATE	missense_variant	lmo0326	lmo0326	NP_463856.1	transcriptional regulator	p.Asp285Asn		Yes	Yes	3	0	0	0	0	0	0	0	0	0	0	1	0	0	0	0	0	0	0	0	0	1
351657	G	A	SNV	MODERATE	missense_variant	lmo0327	lmo0327	NP_463857.1	cell surface protein	p.Ala67Thr		Yes	Yes	0	0	0	0	0	0	0	0	0	0	0	1	0	0	0	0	0	0	0	0	0	1
351670	C	G	SNV	MODERATE	missense_variant	lmo0327	lmo0327	NP_463857.1	cell surface protein	p.Thr71Arg		Yes	Yes	0	0	0	0	0	0	0	0	0	0	0	1	0	0	0	0	0	0	0	0	0	1
351872	T	G	SNV	MODERATE	missense_variant	lmo0327	lmo0327	NP_463857.1	cell surface protein	p.Asn138Lys		Yes	Yes	0	0	0	0	0	0	0	0	0	0	0	1	0	0	0	0	0	0	0	0	0	1
351879	A	G	SNV	MODERATE	missense_variant	lmo0327	lmo0327	NP_463857.1	cell surface protein	p.Thr141Ala		Yes	Yes	0	0	0	0	0	0	0	0	0	0	0	1	0	0	0	0	0	0	0	0	0	1
354339	T	C	SNV	MODERATE	missense_variant	lmo0327	lmo0327	NP_463857.1	cell surface protein	p.Phe961Leu		Yes	Yes	0	0	0	0	0	0	0	0	0	0	0	0	0	0	1	0	0	0	0	0	0	1
355251	G	A	SNV	MODERATE	missense_variant	lmo0327	lmo0327	NP_463857.1	cell surface protein	p.Ala1265Thr		Yes	Yes	0	0	0	0	0	0	0	0	0	0	0	0	0	0	0	1	0	0	0	0	0	1
356298	T	C	SNV	MODERATE	missense_variant	lmo0328	lmo0328	NP_463858.1	hypothetical protein	p.Val219Ala		Yes	Yes	2	0	0	0	0	0	0	0	0	0	0	1	0	0	0	0	0	0	0	0	0	1
356306	C	A	SNV	MODERATE	missense_variant	lmo0328	lmo0328	NP_463858.1	hypothetical protein	p.Gln222Lys		Yes	Yes	2	0	0	0	0	0	0	0	0	0	0	1	0	0	0	0	0	0	0	0	0	1
356307	A	G	SNV	MODERATE	missense_variant	lmo0328	lmo0328	NP_463858.1	hypothetical protein	p.Gln222Arg		Yes	Yes	2	0	0	0	0	0	0	0	0	0	0	1	0	0	0	0	0	0	0	0	0	1
357920	C	T	SNV	MODERATE	missense_variant	lmo0331	lmo0331	NP_463861.1	internalin	p.Ser586Asn		Yes	Yes	2	0	0	0	0	0	0	0	0	0	0	1	0	0	0	1	0	0	0	0	0	2
357960	C	T	SNV	MODERATE	missense_variant	lmo0331	lmo0331	NP_463861.1	internalin	p.Gly573Arg		Yes	Yes	2	0	0	0	0	0	0	0	0	0	0	0	0	0	0	1	0	0	0	0	0	1
358110	T	C	SNV	MODERATE	missense_variant	lmo0331	lmo0331	NP_463861.1	internalin	p.Lys523Glu		Yes	Yes	2	0	0	0	0	0	0	0	0	0	0	0	0	0	0	1	0	0	0	0	0	1
358400	C	T	SNV	MODERATE	missense_variant	lmo0331	lmo0331	NP_463861.1	internalin	p.Gly426Glu		Yes	Yes	2	0	0	0	0	0	0	0	0	0	0	1	0	0	0	0	0	0	0	0	0	1
358822	A	C	SNV	MODERATE	missense_variant	lmo0331	lmo0331	NP_463861.1	internalin	p.Asn285Lys		Yes	Yes	2	0	0	0	0	0	0	0	0	0	0	0	0	0	0	1	0	0	0	0	0	1
358941	C	T	SNV	MODERATE	missense_variant	lmo0331	lmo0331	NP_463861.1	internalin	p.Val246Ile		Yes	Yes	2	0	0	0	0	0	0	0	0	0	0	0	0	0	0	1	0	0	0	0	0	1
359181	G	A	SNV	MODERATE	missense_variant	lmo0331	lmo0331	NP_463861.1	internalin	p.Leu166Phe		Yes	Yes	2	0	0	0	0	0	0	0	0	0	0	1	0	0	0	0	0	0	0	0	0	1
359503	G	T	SNV	MODERATE	missense_variant	lmo0331	lmo0331	NP_463861.1	internalin	p.Asn58Lys		Yes	Yes	2	0	0	0	0	0	0	0	0	0	0	1	0	0	0	0	0	0	0	0	0	1
360445	G	A	SNV	MODERATE	missense_variant	lmo0332	lmo0332	NP_463862.1	hypothetical protein	p.Val92Ile		Yes	Yes	0	0	0	0	0	0	0	0	0	0	0	0	0	0	0	0	0	1	0	0	0	1
360460	A	T	SNV	MODERATE	missense_variant	lmo0332	lmo0332	NP_463862.1	hypothetical protein	p.Thr97Ser		Yes	Yes	0	0	0	0	0	0	0	0	0	0	0	0	0	0	0	1	0	0	0	0	0	1
360489	A	G	SNV	MODERATE	missense_variant	lmo0332	lmo0332	NP_463862.1	hypothetical protein	p.Ile106Met		Yes	Yes	0	0	0	0	0	0	0	0	0	0	0	0	0	0	0	1	0	0	0	0	0	1
360500	C	T	SNV	MODERATE	missense_variant	lmo0332	lmo0332	NP_463862.1	hypothetical protein	p.Thr110Met		Yes	Yes	0	0	0	0	0	0	0	0	0	0	0	0	0	0	0	1	0	0	0	0	0	1
361051	T	C	SNV	MODERATE	missense_variant	lmo0333	lmo0333	NP_463863.1	internalin	p.Val39Ala		Yes	Yes	0	0	0	0	0	0	0	0	0	0	0	0	0	0	0	1	0	0	0	0	0	1
361195	A	G	SNV	MODERATE	missense_variant	lmo0333	lmo0333	NP_463863.1	internalin	p.Glu87Gly		Yes	Yes	0	0	0	0	0	0	0	0	0	0	0	1	0	0	0	0	0	0	0	0	0	1
361747	C	A	SNV	MODERATE	missense_variant	lmo0333	lmo0333	NP_463863.1	internalin	p.Ala271Asp		Yes	Yes	0	0	0	0	0	0	0	0	0	0	0	1	0	0	0	0	0	0	0	0	0	1
362406	T	A	SNV	MODERATE	missense_variant	lmo0333	lmo0333	NP_463863.1	internalin	p.Ser491Thr		Yes	Yes	0	0	0	0	0	0	0	0	0	0	0	0	0	0	0	1	0	0	0	0	0	1
362670	A	T	SNV	MODERATE	missense_variant	lmo0333	lmo0333	NP_463863.1	internalin	p.Thr579Ser		Yes	Yes	0	0	0	0	0	0	0	0	0	0	0	0	0	0	0	1	0	0	0	0	0	1
362899	T	C	SNV	MODERATE	missense_variant	lmo0333	lmo0333	NP_463863.1	internalin	p.Val655Ala		Yes	Yes	0	0	0	0	0	0	0	0	0	0	0	0	0	0	0	1	0	0	0	0	0	1
362947	C	A	SNV	MODERATE	missense_variant	lmo0333	lmo0333	NP_463863.1	internalin	p.Thr671Asn		Yes	Yes	0	0	0	0	0	0	0	0	0	0	0	0	0	0	0	1	0	0	0	0	0	1
363405	A	G	SNV	MODERATE	missense_variant	lmo0333	lmo0333	NP_463863.1	internalin	p.Lys824Glu		Yes	Yes	0	0	0	0	0	0	0	0	0	0	0	0	0	0	0	1	0	0	0	0	0	1
364695	C	T	SNV	MODERATE	missense_variant	lmo0333	lmo0333	NP_463863.1	internalin	p.Pro1254Ser		Yes	Yes	0	0	0	0	0	0	0	0	0	0	0	1	0	0	0	0	0	0	0	0	0	1
364983	G	A	SNV	MODERATE	missense_variant	lmo0333	lmo0333	NP_463863.1	internalin	p.Ala1350Thr		Yes	Yes	0	0	0	0	0	0	0	0	0	0	0	0	0	0	0	0	0	1	0	0	0	1
366269	A	C	SNV	MODERATE	missense_variant	lmo0333	lmo0333	NP_463863.1	internalin	p.Gln1778His		Yes	Yes	0	0	0	0	0	0	0	0	0	0	0	0	0	0	0	1	0	0	0	0	0	1
366607	T	A	SNV	MODERATE	missense_variant	lmo0334	lmo0334	NP_463864.1	hypothetical protein	p.Ser34Thr		Yes	Yes	0	0	0	0	0	0	0	0	0	0	0	0	0	0	0	1	0	0	0	0	0	1
366779	A	G	SNV	MODERATE	missense_variant	lmo0334	lmo0334	NP_463864.1	hypothetical protein	p.Asn91Ser		Yes	Yes	0	0	0	0	0	0	0	0	0	0	0	0	0	0	0	1	0	0	0	0	0	1
367276	C	T	SNV	MODERATE	missense_variant	lmo0335	lmo0335	NP_463865.1	hypothetical protein	p.Thr10Ile		Yes	Yes	1	0	0	0	0	0	0	0	0	0	0	0	0	0	0	1	0	0	0	0	0	1
368022	G	A	SNV	MODERATE	missense_variant	lmo0337	lmo0337	NP_463867.1	hypothetical protein	p.Arg42His		Yes	Yes	0	0	0	0	0	0	0	0	0	0	0	0	0	0	0	1	0	0	0	0	0	1
368046	C	T	SNV	MODERATE	missense_variant	lmo0337	lmo0337	NP_463867.1	hypothetical protein	p.Thr50Ile		Yes	Yes	0	0	0	0	0	0	0	0	0	0	0	0	0	0	0	1	0	0	0	0	0	1
368646	C	G	SNV	MODERATE	missense_variant	lmo0337	lmo0337	NP_463867.1	hypothetical protein	p.Thr250Ser		Yes	Yes	0	0	0	0	0	0	0	0	0	0	0	0	0	0	0	1	0	0	0	0	0	1
368656	G	C	SNV	MODERATE	missense_variant	lmo0337	lmo0337	NP_463867.1	hypothetical protein	p.Met253Ile		Yes	Yes	0	0	0	0	0	0	0	0	0	0	0	0	0	0	1	0	0	0	0	0	0	1
370060	A	G	SNV	MODERATE	missense_variant	lmo0339	lmo0339	NP_463869.1	hypothetical protein	p.Lys10Arg		Yes	Yes	0	0	0	0	0	0	0	0	0	0	0	0	0	0	0	1	0	0	0	0	0	1
370380	G	A	SNV	MODERATE	missense_variant	lmo0339	lmo0339	NP_463869.1	hypothetical protein	p.Asp117Asn		Yes	Yes	0	0	0	0	0	0	0	0	0	0	0	1	0	0	0	0	0	0	0	0	0	1
373331	T	G	SNV	MODERATE	missense_variant	lmo0343	lmo0343	NP_463873.1	translaldolase	p.Asp152Ala		Yes	No	3	0	0	0	0	0	0	0	0	0	0	0	0	0	0	1	0	0	0	0	0	1
375404	T	G	SNV	MODERATE	missense_variant	lmo0346	lmo0346	NP_463876.1	triosephosphate isomerase	p.Lys145Asn		Yes	Yes	1	0	0	0	0	0	0	0	0	0	0	0	0	0	0	1	0	0	0	0	0	1
375406	T	G	SNV	MODERATE	missense_variant	lmo0346	lmo0346	NP_463876.1	triosephosphate isomerase	p.Lys145Gln		Yes	Yes	1	0	0	0	0	0	0	0	0	0	0	0	0	0	0	1	0	0	0	0	0	1
375414	T	C	SNV	MODERATE	missense_variant	lmo0346	lmo0346	NP_463876.1	triosephosphate isomerase	p.Asn142Ser		Yes	Yes	1	0	0	0	0	0	0	0	0	0	0	0	0	0	0	1	0	0	0	0	0	1
375448	C	T	SNV	MODERATE	missense_variant	lmo0346	lmo0346	NP_463876.1	triosephosphate isomerase	p.Gly131Ser		Yes	Yes	1	0	0	0	0	0	0	0	0	0	0	0	0	0	0	1	0	0	0	0	0	1
375478	T	C	SNV	MODERATE	missense_variant	lmo0346	lmo0346	NP_463876.1	triosephosphate isomerase	p.Lys121Glu		Yes	Yes	1	0	0	0	0	0	0	0	0	0	0	0	0	0	0	1	0	0	0	0	0	1
375536	G	T	SNV	MODERATE	missense_variant	lmo0346	lmo0346	NP_463876.1	triosephosphate isomerase	p.Asn101Lys		Yes	No	1	0	0	0	0	0	0	0	0	0	0	0	0	0	0	0	0	1	0	0	0	1
377034	G	A	SNV	MODERATE	missense_variant	lmo0348	lmo0348	NP_463878.1	dihydroxyacetone kinase	p.Ala159Val		Yes	Yes	1	0	0	0	0	0	0	0	0	0	0	0	0	0	0	1	0	0	0	0	0	1
377566	C	G	SNV	MODERATE	missense_variant	lmo0349	lmo0349	NP_463879.1	hypothetical protein	p.Val103Leu		Yes	Yes	0	0	0	0	0	0	0	0	0	0	0	0	0	0	0	0	0	1	0	0	0	1
379016	G	A	SNV	MODERATE	missense_variant	lmo0352	lmo0352	NP_463882.1	DeoR family transcriptional regulator	p.Ser18Asn		Yes	No	5	0	0	0	0	0	0	0	0	0	0	0	0	0	0	1	0	0	0	0	0	1
379087	T	G	SNV	MODERATE	missense_variant	lmo0352	lmo0352	NP_463882.1	DeoR family transcriptional regulator	p.Ser42Ala		Yes	No	5	0	0	0	0	0	0	0	0	0	0	0	0	0	0	1	0	0	0	0	0	1
379936	A	C	SNV	MODERATE	missense_variant	lmo0353	lmo0353	NP_463883.1	hypothetical protein	p.Lys48Thr		Yes	Yes	0	0	0	0	0	0	0	0	0	0	0	0	0	0	0	1	0	0	0	0	0	1
381308	C	T	SNV	MODERATE	missense_variant	lmo0354	lmo0354	NP_463884.1	fatty-acid--CoA ligase	p.Glu158Lys		Yes	Yes	0	0	0	0	0	0	0	0	0	0	0	0	0	0	0	1	0	0	0	0	0	1
382736	G	A	SNV	MODERATE	missense_variant	lmo0355	lmo0355	NP_463885.1	fumarate reductase subunit A	p.Asp241Asn		Yes	Yes	1	0	0	0	0	0	0	0	0	0	0	0	0	0	0	1	0	0	0	0	0	1
383075	G	A	SNV	MODERATE	missense_variant	lmo0355	lmo0355	NP_463885.1	fumarate reductase subunit A	p.Val354Ile		Yes	Yes	1	0	0	0	0	0	0	0	0	0	0	0	0	0	0	1	0	0	0	0	0	1
383084	T	G	SNV	MODERATE	missense_variant	lmo0355	lmo0355	NP_463885.1	fumarate reductase subunit A	p.Ser357Ala		Yes	Yes	1	0	0	0	0	0	0	0	0	0	0	0	0	0	0	1	0	0	0	0	0	1
385205	G	A	SNV	MODERATE	missense_variant	lmo0357	lmo0357	NP_463887.1	PTS sugar transporter subunit IIA	p.Asp94Asn		Yes	Yes	6	0	0	0	0	0	0	0	0	0	0	0	0	0	0	1	0	0	0	0	0	1
385211	C	T	SNV	MODERATE	missense_variant	lmo0357	lmo0357	NP_463887.1	PTS sugar transporter subunit IIA	p.Pro96Ser		Yes	Yes	6	0	0	0	0	0	0	0	0	0	0	0	0	0	0	1	0	0	0	0	0	1
385726	A	G	SNV	MODERATE	missense_variant	lmo0358	lmo0358	NP_463888.1	PTS fructose transporter subunit IIBC	p.Glu114Gly		Yes	Yes	2	0	0	0	0	0	0	0	0	0	0	0	0	0	0	1	0	0	0	0	0	1
385784	G	C	SNV	MODERATE	missense_variant	lmo0358	lmo0358	NP_463888.1	PTS fructose transporter subunit IIBC	p.Leu133Phe		Yes	Yes	2	0	0	0	0	0	0	0	0	0	1	0	0	0	0	0	0	0	0	0	0	1
387432	G	A	SNV	MODERATE	missense_variant	lmo0359	lmo0359	NP_463889.1	D-fructose-1,6-biphosphate aldolase	p.Ser218Asn		Yes	Yes	3	0	0	0	0	0	0	0	0	0	0	0	0	0	0	1	0	0	0	0	0	1
387440	G	A	SNV	MODERATE	missense_variant	lmo0359	lmo0359	NP_463889.1	D-fructose-1,6-biphosphate aldolase	p.Val221Ile		Yes	Yes	3	0	0	0	0	0	0	0	0	0	0	0	0	0	0	1	0	0	0	0	0	1
387593	C	T	SNV	MODERATE	missense_variant	lmo0359	lmo0359	NP_463889.1	D-fructose-1,6-biphosphate aldolase	p.His272Tyr		Yes	Yes	3	0	0	0	0	0	0	0	0	0	0	0	0	0	0	1	0	0	0	0	0	1
389433	A	C	SNV	MODERATE	missense_variant	lmo0361	lmo0361	NP_463891.1	membrane protein	p.Ser37Ala		Yes	Yes	0	0	0	0	0	0	0	0	0	0	0	0	0	0	0	1	0	0	0	0	0	1
390253	C	T	SNV	MODERATE	missense_variant	lmo0363	lmo0363	NP_463893.1	peptidase E	p.Glu60Lys		Yes	Yes	0	0	0	0	0	0	0	0	0	0	0	0	0	0	0	1	0	0	0	0	0	1
390887	G	A	SNV	MODERATE	missense_variant	lmo0364	lmo0364	NP_463894.1	transcriptional regulator	p.Arg120Gln		Yes	Yes	1	0	0	0	0	0	0	0	0	0	0	1	0	0	0	0	0	0	0	0	0	1
391222	A	T	SNV	MODERATE	missense_variant	lmo0364	lmo0364	NP_463894.1	transcriptional regulator	p.Asn232Tyr		Yes	Yes	1	0	0	0	0	0	0	0	0	0	0	0	0	0	0	1	0	0	0	0	0	1
393633	T	C	SNV	MODERATE	missense_variant	lmo0366	lmo0366	NP_463896.1	hypothetical protein	p.Ile183Thr		Yes	Yes	0	0	0	0	0	0	0	0	1	0	0	0	0	0	0	0	0	0	0	0	0	1
393692	A	G	SNV	MODERATE	missense_variant	lmo0366	lmo0366	NP_463896.1	hypothetical protein	p.Ile203Val		Yes	Yes	0	0	0	0	0	0	0	0	0	0	0	1	0	0	0	0	0	0	0	0	0	1
393833	G	A	SNV	MODERATE	missense_variant	lmo0366	lmo0366	NP_463896.1	hypothetical protein	p.Ala250Thr		Yes	Yes	0	0	0	0	0	0	0	0	0	0	0	1	0	0	0	0	0	0	0	0	0	1
394214	G	A	SNV	MODERATE	missense_variant	lmo0366	lmo0366	NP_463896.1	hypothetical protein	p.Glu377Lys		Yes	Yes	0	0	0	0	0	0	0	0	0	0	0	0	0	0	0	1	0	0	0	0	0	1
395065	A	G	SNV	MODERATE	missense_variant	lmo0367	lmo0367	NP_463897.1	hypothetical protein	p.Lys268Glu		Yes	Yes	0	0	0	0	0	0	0	0	0	0	0	1	0	0	0	0	0	0	0	0	0	1
395327	T	G	SNV	MODERATE	missense_variant	lmo0367	lmo0367	NP_463897.1	hypothetical protein	p.Ile355Ser		Yes	Yes	0	1	0	0	0	0	0	0	0	0	0	0	0	0	0	0	0	0	0	0	0	1
395938	A	G	SNV	MODERATE	missense_variant	lmo0368	lmo0368	NP_463898.1	hypothetical protein	p.Ile113Val		Yes	Yes	0	0	0	0	0	0	0	0	0	0	0	0	0	0	0	1	0	0	0	0	0	1
397048	C	T	SNV	MODERATE	missense_variant	lmo0370	lmo0370	NP_463900.1	hypothetical protein	p.His29Tyr		Yes	Yes	0	0	0	0	0	0	0	0	0	0	0	0	0	0	0	1	0	0	0	0	0	1
398993	C	T	SNV	MODERATE	missense_variant	lmo0372	lmo0372	NP_463902.1	beta-glucosidase	p.Pro262Ser		Yes	Yes	10	0	0	0	0	0	0	0	0	0	0	0	0	0	0	1	0	0	0	0	0	1
399314	A	G	SNV	MODERATE	missense_variant	lmo0372	lmo0372	NP_463902.1	beta-glucosidase	p.Met369Val		Yes	Yes	10	0	0	0	0	0	0	0	0	0	0	1	0	0	0	0	0	0	0	0	0	1
401077	A	C	SNV	MODERATE	missense_variant	lmo0374	lmo0374	NP_463904.1	PTS beta-glucoside transporter subunit IIB	p.Glu27Asp		Yes	Yes	8	0	0	0	0	0	0	0	0	0	0	1	0	0	0	0	0	0	0	0	0	1
401084	G	A	SNV	MODERATE	missense_variant	lmo0374	lmo0374	NP_463904.1	PTS beta-glucoside transporter subunit IIB	p.Val30Ile		Yes	Yes	8	0	0	0	0	0	0	0	0	0	0	1	0	0	0	0	0	0	0	0	0	1
401856	A	C	SNV	MODERATE	missense_variant	lmo0376	lmo0376	NP_463906.1	transcriptional regulator	p.His228Gln		Yes	Yes	0	0	0	0	0	0	0	0	0	0	0	0	0	0	0	1	0	0	0	0	0	1
402281	T	C	SNV	MODERATE	missense_variant	lmo0376	lmo0376	NP_463906.1	transcriptional regulator	p.Met87Val		Yes	Yes	0	0	0	0	0	0	0	0	0	0	0	0	0	0	0	1	0	0	0	0	0	1
402383	C	G	SNV	MODERATE	missense_variant	lmo0376	lmo0376	NP_463906.1	transcriptional regulator	p.Ala53Pro		Yes	Yes	0	0	0	0	0	0	0	0	0	0	0	0	0	0	0	1	0	0	0	0	0	1
403562	T	C	SNV	MODERATE	missense_variant	lmo0378	lmo0378	NP_463908.1	hypothetical protein	p.Met95Thr		Yes	Yes	0	0	0	0	0	0	0	0	0	0	0	0	0	0	0	1	0	0	0	0	0	1
403712	C	T	SNV	MODERATE	missense_variant	lmo0378	lmo0378	NP_463908.1	hypothetical protein	p.Thr145Ile		Yes	Yes	0	0	0	0	0	0	0	0	0	0	0	0	0	0	0	1	0	0	0	0	0	1
404132	T	A	SNV	MODERATE	missense_variant	lmo0379	lmo0379	NP_463909.1	hypothetical protein	p.Asn130Lys		Yes	No	0	0	0	0	0	0	0	0	1	0	0	0	0	0	0	0	0	0	0	0	0	1
404500	G	A	SNV	MODERATE	missense_variant	lmo0380	lmo0380	NP_463910.1	hypothetical protein	p.Gly46Arg		Yes	Yes	0	0	0	0	0	0	0	0	0	0	0	0	0	0	0	1	0	0	0	0	0	1
404658	T	A	SNV	MODERATE	missense_variant	lmo0380	lmo0380	NP_463910.1	hypothetical protein	p.Asp98Glu		Yes	Yes	0	0	0	0	0	0	0	0	0	0	0	0	0	0	0	1	0	0	0	0	0	1
404804	A	G	SNV	MODERATE	missense_variant	lmo0380	lmo0380	NP_463910.1	hypothetical protein	p.Asp147Gly		Yes	Yes	0	0	0	0	0	0	0	0	0	0	0	0	0	0	0	1	0	0	0	0	0	1
404938	G	A	SNV	MODERATE	missense_variant	lmo0380	lmo0380	NP_463910.1	hypothetical protein	p.Val192Ile		Yes	Yes	0	0	0	0	0	0	0	0	0	0	0	0	0	0	0	1	0	0	0	0	0	1
404947	G	A	SNV	MODERATE	missense_variant	lmo0380	lmo0380	NP_463910.1	hypothetical protein	p.Asp195Asn		Yes	Yes	0	0	0	0	0	0	0	0	0	0	0	0	0	0	0	1	0	0	0	0	0	1
405742	C	T	SNV	MODERATE	missense_variant	lmo0382	lmo0382	NP_463912.1	transcriptional regulator	p.Asp234Asn		Yes	Yes	5	0	0	0	0	0	0	0	0	0	0	1	0	0	0	0	0	0	0	0	0	1
406140	C	T	SNV	MODERATE	missense_variant	lmo0382	lmo0382	NP_463912.1	transcriptional regulator	p.Gly101Asp		Yes	Yes	5	0	0	0	0	0	0	0	0	0	0	0	0	0	0	1	0	0	0	0	0	1
407234	G	A	SNV	MODERATE	missense_variant	lmo0383	lmo0383	NP_463913.1	methylmalonate-semialdehyde dehydrogenase	p.Gly200Ser		Yes	Yes	1	0	0	0	0	0	0	0	0	0	0	0	0	0	0	1	0	0	0	0	0	1
408339	A	G	SNV	MODERATE	missense_variant	lmo0384	lmo0384	NP_463914.1	IolB protein	p.Glu75Gly		Yes	Yes	0	0	0	0	0	0	0	0	0	0	0	1	0	0	0	0	0	0	0	0	0	1
408672	C	T	SNV	MODERATE	missense_variant	lmo0384	lmo0384	NP_463914.1	IolB protein	p.Ala186Val		Yes	Yes	0	0	0	0	0	0	0	0	0	0	0	0	0	0	0	1	0	0	0	0	0	1
409255	C	T	SNV	MODERATE	missense_variant	lmo0385	lmo0385	NP_463915.1	IolC protein	p.Ala101Val		Yes	Yes	0	0	0	0	0	0	0	0	0	0	0	0	0	0	0	1	0	0	0	0	0	1
409432	C	T	SNV	MODERATE	missense_variant	lmo0385	lmo0385	NP_463915.1	IolC protein	p.Ala160Val		Yes	Yes	0	0	0	0	0	0	0	0	0	1	0	0	0	0	0	0	0	0	0	0	0	1
410454	G	T	SNV	MODERATE	missense_variant	lmo0386	lmo0386	NP_463916.1	IolD protein	p.Ala171Ser		Yes	Yes	3	0	0	0	0	0	0	0	0	0	0	0	0	0	0	1	0	0	0	0	0	1
410946	A	T	SNV	MODERATE	missense_variant	lmo0386	lmo0386	NP_463916.1	IolD protein	p.Thr335Ser		Yes	Yes	3	0	0	0	0	0	0	0	0	0	0	0	0	0	0	1	0	0	0	0	0	1
412277	A	C	SNV	MODERATE	missense_variant	lmo0387	lmo0387	NP_463917.1	hypothetical protein	p.Lys96Gln		Yes	Yes	0	0	0	0	0	0	0	0	0	0	0	0	0	0	0	1	0	0	0	0	0	1
412607	G	A	SNV	MODERATE	missense_variant	lmo0388	lmo0388	NP_463918.1	hypothetical protein	p.Val51Ile		Yes	Yes	0	0	0	0	0	0	0	0	0	0	0	0	0	0	0	1	0	0	0	0	0	1
412742	A	G	SNV	MODERATE	missense_variant	lmo0388	lmo0388	NP_463918.1	hypothetical protein	p.Ile96Val		Yes	Yes	0	0	0	0	0	0	0	0	0	0	0	0	0	0	0	1	0	0	0	0	0	1
413155	C	T	SNV	MODERATE	missense_variant	ltrA	lmo0389	NP_463919.1	low temperature requirement protein A	p.Met270Ile		Yes	Yes	0	0	0	0	0	0	0	0	0	0	0	0	0	0	0	1	0	0	0	0	0	1
413400	G	A	SNV	MODERATE	missense_variant	ltrA	lmo0389	NP_463919.1	low temperature requirement protein A	p.Leu189Phe		Yes	Yes	0	0	0	0	0	0	0	0	0	0	0	0	0	0	0	1	0	0	0	0	0	1
413427	G	T	SNV	MODERATE	missense_variant	ltrA	lmo0389	NP_463919.1	low temperature requirement protein A	p.Arg180Ser		Yes	Yes	0	0	0	0	0	0	0	0	0	0	0	0	0	0	0	1	0	0	0	0	0	1
413499	C	T	SNV	MODERATE	missense_variant	ltrA	lmo0389	NP_463919.1	low temperature requirement protein A	p.Ala156Thr		Yes	Yes	0	0	0	0	0	0	0	0	0	0	0	0	0	0	0	1	0	0	0	0	0	1
413600	T	C	SNV	MODERATE	missense_variant	ltrA	lmo0389	NP_463919.1	low temperature requirement protein A	p.Lys122Arg		Yes	Yes	0	0	0	0	0	0	0	0	0	0	0	0	0	0	0	1	0	0	0	0	0	1
413802	C	A	SNV	MODERATE	missense_variant	ltrA	lmo0389	NP_463919.1	low temperature requirement protein A	p.Ala55Ser		Yes	Yes	0	0	0	0	0	0	0	0	0	0	0	0	0	0	0	1	0	0	0	0	0	1
414683	A	G	SNV	MODERATE	missense_variant	lmo0390	lmo0390	NP_463920.1	uracil-DNA glycosylase	p.Lys197Glu		Yes	Yes	1	0	0	0	0	0	0	0	0	0	0	0	0	0	0	1	0	0	0	0	0	1
414716	G	A	SNV	MODERATE	missense_variant	lmo0390	lmo0390	NP_463920.1	uracil-DNA glycosylase	p.Glu208Lys		Yes	Yes	1	0	0	0	0	0	0	0	0	0	0	0	0	0	0	1	0	0	0	0	0	1
414729	A	C	SNV	MODERATE	missense_variant	lmo0390	lmo0390	NP_463920.1	uracil-DNA glycosylase	p.Lys212Thr		Yes	Yes	1	0	0	0	0	0	0	0	0	0	0	0	0	0	0	1	0	0	0	0	0	1
414752	G	A	SNV	MODERATE	missense_variant	lmo0390	lmo0390	NP_463920.1	uracil-DNA glycosylase	p.Glu220Lys		Yes	Yes	1	0	0	0	0	0	0	0	0	0	0	0	0	0	0	1	0	0	0	0	0	1
416239	A	G	SNV	MODERATE	missense_variant	lmo0393	lmo0393	NP_463923.1	hypothetical protein	p.Ser13Gly		Yes	Yes	0	0	0	0	0	0	0	0	0	0	0	0	0	0	0	1	0	0	0	0	0	1
416272	A	C	SNV	MODERATE	missense_variant	lmo0393	lmo0393	NP_463923.1	hypothetical protein	p.Ile24Leu		Yes	Yes	0	0	0	0	0	0	0	0	0	0	0	0	0	0	0	1	0	0	0	0	0	1
416319	T	G	SNV	MODERATE	missense_variant	lmo0393	lmo0393	NP_463923.1	hypothetical protein	p.Asn39Lys		Yes	Yes	0	0	0	0	0	0	0	0	0	0	0	0	0	0	0	1	0	0	0	0	0	1
416330	C	A	SNV	MODERATE	missense_variant	lmo0393	lmo0393	NP_463923.1	hypothetical protein	p.Pro43Gln		Yes	Yes	0	0	0	0	0	0	0	0	0	0	0	0	0	0	0	1	0	0	0	0	0	1
416332	C	A	SNV	MODERATE	missense_variant	lmo0393	lmo0393	NP_463923.1	hypothetical protein	p.Gln44Lys		Yes	Yes	0	0	0	0	0	0	0	0	0	0	0	0	0	0	0	1	0	0	0	0	0	1
416336	C	A	SNV	MODERATE	missense_variant	lmo0393	lmo0393	NP_463923.1	hypothetical protein	p.Pro45His		Yes	Yes	0	0	0	0	0	0	0	0	0	0	0	0	0	0	0	1	0	0	0	0	0	1
416346	T	A	SNV	MODERATE	missense_variant	lmo0393	lmo0393	NP_463923.1	hypothetical protein	p.Asn48Lys		Yes	Yes	0	0	0	0	0	0	0	0	0	0	0	0	0	0	0	1	0	0	0	0	0	1
416347	T	A	SNV	MODERATE	missense_variant	lmo0393	lmo0393	NP_463923.1	hypothetical protein	p.Leu49Met		Yes	Yes	0	0	0	0	0	0	0	0	0	0	0	0	0	0	0	1	0	0	0	0	0	1
416353	T	A	SNV	MODERATE	missense_variant	lmo0393	lmo0393	NP_463923.1	hypothetical protein	p.Ser51Thr		Yes	Yes	0	0	0	0	0	0	0	0	0	0	0	0	0	0	0	1	0	0	0	0	0	1
416357	T	C	SNV	MODERATE	missense_variant	lmo0393	lmo0393	NP_463923.1	hypothetical protein	p.Met52Thr		Yes	Yes	0	0	0	0	0	0	0	0	0	0	0	0	0	0	0	1	0	0	0	0	0	1
416358	G	A	SNV	MODERATE	missense_variant	lmo0393	lmo0393	NP_463923.1	hypothetical protein	p.Met52Ile		Yes	Yes	0	0	0	0	0	0	0	0	0	0	0	0	0	0	0	1	0	0	0	0	0	1
416366	C	T	SNV	MODERATE	missense_variant	lmo0393	lmo0393	NP_463923.1	hypothetical protein	p.Ala55Val		Yes	Yes	0	0	0	0	0	0	0	0	0	0	0	0	0	0	0	1	0	0	0	0	0	1
416396	A	C	SNV	MODERATE	missense_variant	lmo0393	lmo0393	NP_463923.1	hypothetical protein	p.Glu65Ala		Yes	Yes	0	0	0	0	0	0	0	0	0	0	0	0	0	0	0	1	0	0	0	0	0	1
416425	A	G	SNV	MODERATE	missense_variant	lmo0393	lmo0393	NP_463923.1	hypothetical protein	p.Thr75Ala		Yes	Yes	0	0	0	0	0	0	0	0	0	0	0	0	0	0	0	1	0	0	0	0	0	1
416432	A	G	SNV	MODERATE	missense_variant	lmo0393	lmo0393	NP_463923.1	hypothetical protein	p.Asn77Ser		Yes	Yes	0	0	0	0	0	0	0	0	0	0	0	0	0	0	0	1	0	0	0	0	0	1
416437	G	A	SNV	MODERATE	missense_variant	lmo0393	lmo0393	NP_463923.1	hypothetical protein	p.Glu79Lys		Yes	Yes	0	0	0	0	0	0	0	0	0	0	0	0	0	0	0	1	0	0	0	0	0	1
416438	A	C	SNV	MODERATE	missense_variant	lmo0393	lmo0393	NP_463923.1	hypothetical protein	p.Glu79Ala		Yes	Yes	0	0	0	0	0	0	0	0	0	0	0	0	0	0	0	1	0	0	0	0	0	1
416470	G	A	SNV	MODERATE	missense_variant	lmo0393	lmo0393	NP_463923.1	hypothetical protein	p.Ala90Thr		Yes	Yes	0	0	0	0	0	0	0	0	0	0	0	0	0	0	0	1	0	0	0	0	0	1
416476	C	G	SNV	MODERATE	missense_variant	lmo0393	lmo0393	NP_463923.1	hypothetical protein	p.Gln92Glu		Yes	Yes	0	0	0	0	0	0	0	0	0	0	0	0	0	0	0	1	0	0	0	0	0	1
416490	A	T	SNV	MODERATE	missense_variant	lmo0393	lmo0393	NP_463923.1	hypothetical protein	p.Arg96Ser		Yes	Yes	0	0	0	0	0	0	0	0	0	0	0	0	0	0	0	1	0	0	0	0	0	1
416530	A	C	SNV	MODERATE	missense_variant	lmo0393	lmo0393	NP_463923.1	hypothetical protein	p.Ile110Leu		Yes	Yes	0	0	0	0	0	0	0	0	0	0	0	0	0	0	0	1	0	0	0	0	0	1
416549	G	A	SNV	MODERATE	missense_variant	lmo0393	lmo0393	NP_463923.1	hypothetical protein	p.Ser116Asn		Yes	Yes	0	0	0	0	0	0	0	0	0	0	0	0	0	0	0	1	0	0	0	0	0	1
416555	A	C	SNV	MODERATE	missense_variant	lmo0393	lmo0393	NP_463923.1	hypothetical protein	p.Gln118Pro		Yes	Yes	0	0	0	0	0	0	0	0	0	0	0	0	0	0	0	1	0	0	0	0	0	1
416860	C	T	SNV	MODERATE	missense_variant	lmo0394	lmo0394	NP_463924.1	P60 protein	p.Ser22Leu		Yes	Yes	0	0	0	0	0	0	0	0	0	0	0	1	0	0	0	0	0	0	0	0	0	1
416940	G	A	SNV	MODERATE	missense_variant	lmo0394	lmo0394	NP_463924.1	P60 protein	p.Ala49Thr		Yes	Yes	0	0	0	0	0	0	0	0	0	0	0	0	0	0	0	1	0	0	0	0	0	1
417017	A	T	SNV	MODERATE	missense_variant	lmo0394	lmo0394	NP_463924.1	P60 protein	p.Lys74Asn		Yes	Yes	0	0	0	0	0	0	0	0	0	0	0	0	0	0	0	1	0	0	0	0	0	1
417044	A	C	SNV	MODERATE	missense_variant	lmo0394	lmo0394	NP_463924.1	P60 protein	p.Lys83Asn		Yes	Yes	0	0	0	0	0	0	0	0	0	0	0	0	0	0	0	1	0	0	0	0	0	1
417075	G	T	SNV	MODERATE	missense_variant	lmo0394	lmo0394	NP_463924.1	P60 protein	p.Val94Leu		Yes	Yes	0	0	0	0	0	0	0	0	0	0	0	0	0	0	0	1	0	0	0	0	0	1
417117	A	G	SNV	MODERATE	missense_variant	lmo0394	lmo0394	NP_463924.1	P60 protein	p.Thr108Ala		Yes	Yes	0	0	0	0	0	0	0	0	0	0	0	0	0	0	0	1	0	0	0	0	0	1
417147	A	C	SNV	MODERATE	missense_variant	lmo0394	lmo0394	NP_463924.1	P60 protein	p.Ile118Leu		Yes	Yes	0	0	0	0	0	0	0	0	0	0	0	0	0	0	0	1	0	0	0	0	0	1
417538	C	G	SNV	MODERATE	missense_variant	lmo0395	lmo0395	NP_463925.1	blasticidin S-acetyltransferase	p.Gln2Glu		Yes	Yes	0	0	0	0	0	0	0	0	0	0	0	0	0	0	0	1	0	0	0	0	0	1
417559	C	T	SNV	MODERATE	missense_variant	lmo0395	lmo0395	NP_463925.1	blasticidin S-acetyltransferase	p.Pro9Ser		Yes	Yes	0	0	0	0	0	0	0	0	0	0	0	0	0	0	0	1	0	0	0	0	0	1
417580	A	C	SNV	MODERATE	missense_variant	lmo0395	lmo0395	NP_463925.1	blasticidin S-acetyltransferase	p.Lys16Gln		Yes	Yes	0	0	0	0	0	0	0	0	0	0	0	0	0	0	0	1	0	0	0	0	0	1
417581	A	G	SNV	MODERATE	missense_variant	lmo0395	lmo0395	NP_463925.1	blasticidin S-acetyltransferase	p.Lys16Arg		Yes	Yes	0	0	0	0	0	0	0	0	0	0	0	0	0	0	0	1	0	0	0	0	0	1
417582	A	C	SNV	MODERATE	missense_variant	lmo0395	lmo0395	NP_463925.1	blasticidin S-acetyltransferase	p.Lys16Asn		Yes	Yes	0	0	0	0	0	0	0	0	0	0	0	0	0	0	0	1	0	0	0	0	0	1
417586	G	A	SNV	MODERATE	missense_variant	lmo0395	lmo0395	NP_463925.1	blasticidin S-acetyltransferase	p.Val18Ile		Yes	Yes	0	0	0	0	0	0	0	0	0	0	0	0	0	0	0	1	0	0	0	0	0	1
417639	A	C	SNV	MODERATE	missense_variant	lmo0395	lmo0395	NP_463925.1	blasticidin S-acetyltransferase	p.Lys35Asn		Yes	Yes	0	0	0	0	0	0	0	0	0	0	0	0	0	0	0	1	0	0	0	0	0	1
417643	A	G	SNV	MODERATE	missense_variant	lmo0395	lmo0395	NP_463925.1	blasticidin S-acetyltransferase	p.Thr37Ala		Yes	Yes	0	0	0	0	0	0	0	0	0	0	0	0	0	0	0	1	0	0	0	0	0	1
417647	A	T	SNV	MODERATE	missense_variant	lmo0395	lmo0395	NP_463925.1	blasticidin S-acetyltransferase	p.Glu38Val		Yes	Yes	0	0	0	0	0	0	0	0	0	0	0	0	0	0	0	1	0	0	0	0	0	1
417649	T	C	SNV	MODERATE	missense_variant	lmo0395	lmo0395	NP_463925.1	blasticidin S-acetyltransferase	p.Tyr39His		Yes	Yes	0	0	0	0	0	0	0	0	0	0	0	0	0	0	0	1	0	0	0	0	0	1
417671	G	A	SNV	MODERATE	missense_variant	lmo0395	lmo0395	NP_463925.1	blasticidin S-acetyltransferase	p.Ser46Asn		Yes	Yes	0	0	0	0	0	0	0	0	0	0	0	0	0	0	0	1	0	0	0	0	0	1
417676	G	T	SNV	MODERATE	missense_variant	lmo0395	lmo0395	NP_463925.1	blasticidin S-acetyltransferase	p.Val48Leu		Yes	Yes	0	0	0	0	0	0	0	0	0	0	0	0	0	0	0	1	0	0	0	0	0	1
417677	T	C	SNV	MODERATE	missense_variant	lmo0395	lmo0395	NP_463925.1	blasticidin S-acetyltransferase	p.Val48Ala		Yes	Yes	0	0	0	0	0	0	0	0	0	0	0	0	0	0	0	1	0	0	0	0	0	1
417752	C	A	SNV	MODERATE	missense_variant	lmo0395	lmo0395	NP_463925.1	blasticidin S-acetyltransferase	p.Pro73Gln		Yes	Yes	0	0	0	0	0	0	0	0	0	0	0	0	0	0	0	1	0	0	0	0	0	1
417755	G	A	SNV	MODERATE	missense_variant	lmo0395	lmo0395	NP_463925.1	blasticidin S-acetyltransferase	p.Ser74Asn		Yes	Yes	0	0	0	0	0	0	0	0	0	0	0	0	0	0	0	1	0	0	0	0	0	1
417778	A	T	SNV	MODERATE	missense_variant	lmo0395	lmo0395	NP_463925.1	blasticidin S-acetyltransferase	p.Thr82Ser		Yes	Yes	0	0	0	0	0	0	0	0	0	0	0	0	0	0	0	1	0	0	0	0	0	1
417938	A	T	SNV	MODERATE	missense_variant	lmo0395	lmo0395	NP_463925.1	blasticidin S-acetyltransferase	p.Tyr135Phe		Yes	Yes	0	0	0	0	0	0	0	0	0	0	0	0	0	0	0	1	0	0	0	0	0	1
418283	A	C	SNV	MODERATE	missense_variant	proC	lmo0396	NP_463926.1	pyrroline-5-carboxylate reductase	p.Ser161Ala		Yes	Yes	1	0	0	0	0	0	0	0	0	0	0	0	0	0	0	1	0	0	0	0	0	1
418355	T	C	SNV	MODERATE	missense_variant	proC	lmo0396	NP_463926.1	pyrroline-5-carboxylate reductase	p.Thr137Ala		Yes	Yes	1	0	0	0	0	0	0	0	0	0	0	0	0	0	0	1	0	0	0	0	0	1
418427	T	C	SNV	MODERATE	missense_variant	proC	lmo0396	NP_463926.1	pyrroline-5-carboxylate reductase	p.Thr113Ala		Yes	Yes	1	0	0	0	0	0	0	0	0	0	0	1	0	0	0	0	0	0	0	0	0	1
418517	C	G	SNV	MODERATE	missense_variant	proC	lmo0396	NP_463926.1	pyrroline-5-carboxylate reductase	p.Val83Leu		Yes	Yes	1	0	0	0	0	0	0	0	0	0	0	0	0	0	0	1	0	0	0	0	0	1
418520	A	T	SNV	MODERATE	missense_variant	proC	lmo0396	NP_463926.1	pyrroline-5-carboxylate reductase	p.Ser82Thr		Yes	Yes	1	0	0	0	0	0	0	0	0	0	0	0	0	0	0	1	0	0	0	0	0	1
418582	A	G	SNV	MODERATE	missense_variant	proC	lmo0396	NP_463926.1	pyrroline-5-carboxylate reductase	p.Val61Ala		Yes	Yes	1	0	0	0	0	0	0	0	0	0	0	0	0	0	0	1	0	0	0	0	0	1
418591	T	C	SNV	MODERATE	missense_variant	proC	lmo0396	NP_463926.1	pyrroline-5-carboxylate reductase	p.Glu58Gly		Yes	Yes	1	0	0	0	0	0	0	0	0	0	0	0	0	0	0	1	0	0	0	0	0	1
418619	T	G	SNV	MODERATE	missense_variant	proC	lmo0396	NP_463926.1	pyrroline-5-carboxylate reductase	p.Thr49Pro		Yes	Yes	1	0	0	0	0	0	0	0	0	0	0	0	0	0	0	1	0	0	0	0	0	1
418664	C	T	SNV	MODERATE	missense_variant	proC	lmo0396	NP_463926.1	pyrroline-5-carboxylate reductase	p.Gly34Ser		Yes	Yes	1	0	0	0	0	0	0	0	0	0	0	0	0	0	0	1	0	0	0	0	0	1
418922	A	G	SNV	MODERATE	missense_variant	lmo0397	lmo0397	NP_463927.1	hypothetical protein	p.Asp11Gly		Yes	Yes	0	0	0	0	0	0	0	0	0	0	0	0	0	0	0	1	0	0	0	0	0	1
418924	A	G	SNV	MODERATE	missense_variant	lmo0397	lmo0397	NP_463927.1	hypothetical protein	p.Met12Val		Yes	Yes	0	0	0	0	0	0	0	0	0	0	0	0	0	0	0	1	0	0	0	0	0	1
418926	G	A	SNV	MODERATE	missense_variant	lmo0397	lmo0397	NP_463927.1	hypothetical protein	p.Met12Ile		Yes	Yes	0	0	0	0	0	0	0	0	0	0	0	0	0	0	0	1	0	0	0	0	0	1
418930	A	G	SNV	MODERATE	missense_variant	lmo0397	lmo0397	NP_463927.1	hypothetical protein	p.Ile14Val		Yes	Yes	0	0	0	0	0	0	0	0	0	0	0	0	0	0	0	1	0	0	0	0	0	1
418997	C	A	SNV	MODERATE	missense_variant	lmo0397	lmo0397	NP_463927.1	hypothetical protein	p.Thr36Asn		Yes	Yes	0	0	0	0	0	0	0	0	0	0	0	0	0	0	0	1	0	0	0	0	0	1
419065	G	A	SNV	MODERATE	missense_variant	lmo0397	lmo0397	NP_463927.1	hypothetical protein	p.Val59Ile		Yes	Yes	0	0	0	0	0	0	0	0	0	0	0	0	0	0	0	1	0	0	0	0	0	1
419134	G	C	SNV	MODERATE	missense_variant	lmo0397	lmo0397	NP_463927.1	hypothetical protein	p.Glu82Gln		Yes	Yes	0	0	0	0	0	0	0	0	0	0	0	0	0	0	0	1	0	0	0	0	0	1
419176	A	G	SNV	MODERATE	missense_variant	lmo0397	lmo0397	NP_463927.1	hypothetical protein	p.Thr96Ala		Yes	Yes	0	0	0	0	0	0	0	0	0	0	0	0	0	0	0	1	0	0	0	0	0	1
419182	A	G	SNV	MODERATE	missense_variant	lmo0397	lmo0397	NP_463927.1	hypothetical protein	p.Asn98Asp		Yes	Yes	0	0	0	0	0	0	0	0	0	0	0	0	0	0	0	1	0	0	0	0	0	1
419184	T	G	SNV	MODERATE	missense_variant	lmo0397	lmo0397	NP_463927.1	hypothetical protein	p.Asn98Lys		Yes	Yes	0	0	0	0	0	0	0	0	0	0	0	0	0	0	0	1	0	0	0	0	0	1
419192	G	A	SNV	MODERATE	missense_variant	lmo0397	lmo0397	NP_463927.1	hypothetical protein	p.Arg101Lys		Yes	Yes	0	0	0	0	0	0	0	0	0	0	0	0	0	0	0	1	0	0	0	0	0	1
419198	C	T	SNV	MODERATE	missense_variant	lmo0397	lmo0397	NP_463927.1	hypothetical protein	p.Thr103Ile		Yes	Yes	0	0	0	0	0	0	0	0	0	0	0	0	0	0	0	1	0	0	0	0	0	1
419300	T	C	SNV	MODERATE	missense_variant	lmo0397	lmo0397	NP_463927.1	hypothetical protein	p.Ile137Thr		Yes	Yes	0	0	0	0	0	0	0	0	0	0	0	0	0	0	0	1	0	0	0	0	0	1
419311	A	G	SNV	MODERATE	missense_variant	lmo0397	lmo0397	NP_463927.1	hypothetical protein	p.Asn141Asp		Yes	Yes	0	0	0	0	0	0	0	0	0	0	0	0	0	0	0	1	0	0	0	0	0	1
419317	A	G	SNV	MODERATE	missense_variant	lmo0397	lmo0397	NP_463927.1	hypothetical protein	p.Thr143Ala		Yes	Yes	0	0	0	0	0	0	0	0	0	0	0	0	0	0	0	1	0	0	0	0	0	1
419354	A	T	SNV	MODERATE	missense_variant	lmo0397	lmo0397	NP_463927.1	hypothetical protein	p.Glu155Val		Yes	Yes	0	0	0	0	0	0	0	0	0	0	0	0	0	0	0	1	0	0	0	0	0	1
419363	T	G	SNV	MODERATE	missense_variant	lmo0397	lmo0397	NP_463927.1	hypothetical protein	p.Ile158Ser		Yes	Yes	0	0	0	0	0	0	0	0	0	0	0	0	0	0	0	1	0	0	0	0	0	1
421133	G	A	SNV	MODERATE	missense_variant	lmo0400	lmo0400	NP_463930.1	PTS fructose transporter subunit IIC	p.Val267Ile		Yes	Yes	6	0	0	0	0	0	0	0	0	0	0	0	0	0	0	1	0	0	0	0	0	1
421677	C	T	SNV	MODERATE	missense_variant	lmo0401	lmo0401	NP_463931.1	alpha-mannosidase	p.Ser70Leu		Yes	Yes	4	0	0	0	0	0	0	0	0	0	0	0	0	0	0	1	0	0	0	0	0	1
422711	A	G	SNV	MODERATE	missense_variant	lmo0401	lmo0401	NP_463931.1	alpha-mannosidase	p.Thr415Ala		Yes	Yes	4	0	0	0	0	0	0	0	0	0	0	0	0	0	0	1	0	0	0	0	0	1
422729	G	C	SNV	MODERATE	missense_variant	lmo0401	lmo0401	NP_463931.1	alpha-mannosidase	p.Glu421Gln		Yes	Yes	4	0	0	0	0	0	0	0	0	0	0	0	0	0	0	1	0	0	0	0	0	1
422730	A	T	SNV	MODERATE	missense_variant	lmo0401	lmo0401	NP_463931.1	alpha-mannosidase	p.Glu421Val		Yes	Yes	4	0	0	0	0	0	0	0	0	0	0	0	0	0	0	1	0	0	0	0	0	1
422913	C	T	SNV	MODERATE	missense_variant	lmo0401	lmo0401	NP_463931.1	alpha-mannosidase	p.Ala482Val		Yes	Yes	4	0	0	0	0	0	0	0	0	0	0	0	0	0	0	1	0	0	0	0	0	1
422916	A	C	SNV	MODERATE	missense_variant	lmo0401	lmo0401	NP_463931.1	alpha-mannosidase	p.Glu483Ala		Yes	Yes	4	0	0	0	0	0	0	0	0	0	0	0	0	0	0	1	0	0	0	0	0	1
422974	G	T	SNV	MODERATE	missense_variant	lmo0401	lmo0401	NP_463931.1	alpha-mannosidase	p.Gln502His		Yes	Yes	4	0	0	0	0	0	0	0	0	0	0	0	0	0	0	1	0	0	0	0	0	1
422982	C	A	SNV	MODERATE	missense_variant	lmo0401	lmo0401	NP_463931.1	alpha-mannosidase	p.Ala505Asp		Yes	Yes	4	0	0	0	0	0	0	0	0	0	0	0	0	0	0	1	0	0	0	0	0	1
422987	A	C	SNV	MODERATE	missense_variant	lmo0401	lmo0401	NP_463931.1	alpha-mannosidase	p.Asn507His		Yes	Yes	4	0	0	0	0	0	0	0	0	0	0	0	0	0	0	1	0	0	0	0	0	1
423131	G	A	SNV	MODERATE	missense_variant	lmo0401	lmo0401	NP_463931.1	alpha-mannosidase	p.Glu555Lys		Yes	Yes	4	0	0	0	0	0	0	0	0	0	0	0	0	0	0	1	0	0	0	0	0	1
423133	A	T	SNV	MODERATE	missense_variant	lmo0401	lmo0401	NP_463931.1	alpha-mannosidase	p.Glu555Asp		Yes	Yes	4	0	0	0	0	0	0	0	0	0	0	0	0	0	0	1	0	0	0	0	0	1
423139	A	G	SNV	MODERATE	missense_variant	lmo0401	lmo0401	NP_463931.1	alpha-mannosidase	p.Ile557Met		Yes	Yes	4	0	0	0	0	0	0	0	0	0	0	0	0	0	0	1	0	0	0	0	0	1
423149	A	G	SNV	MODERATE	missense_variant	lmo0401	lmo0401	NP_463931.1	alpha-mannosidase	p.Ile561Val		Yes	Yes	4	0	0	0	0	0	0	0	0	0	0	0	0	0	0	1	0	0	0	0	0	1
423158	G	A	SNV	MODERATE	missense_variant	lmo0401	lmo0401	NP_463931.1	alpha-mannosidase	p.Val564Ile		Yes	Yes	4	0	0	0	0	0	0	0	0	0	0	0	0	0	0	1	0	0	0	0	0	1
423186	A	C	SNV	MODERATE	missense_variant	lmo0401	lmo0401	NP_463931.1	alpha-mannosidase	p.Lys573Thr		Yes	Yes	4	0	0	0	0	0	0	0	0	0	0	0	0	0	0	1	0	0	0	0	0	1
423316	A	C	SNV	MODERATE	missense_variant	lmo0401	lmo0401	NP_463931.1	alpha-mannosidase	p.Gln616His		Yes	Yes	4	0	0	0	0	0	0	0	0	0	0	0	0	0	0	1	0	0	0	0	0	1
424043	A	G	SNV	MODERATE	missense_variant	lmo0401	lmo0401	NP_463931.1	alpha-mannosidase	p.Lys859Glu		Yes	Yes	4	0	0	0	0	0	0	0	0	0	0	0	0	0	0	1	0	0	0	0	0	1
424049	A	G	SNV	MODERATE	missense_variant	lmo0401	lmo0401	NP_463931.1	alpha-mannosidase	p.Thr861Ala		Yes	Yes	4	0	0	0	0	0	0	0	0	0	0	0	0	0	0	1	0	0	0	0	0	1
424088	G	A	SNV	MODERATE	missense_variant	lmo0401	lmo0401	NP_463931.1	alpha-mannosidase	p.Glu874Lys		Yes	Yes	4	0	0	0	0	0	0	0	0	0	0	0	0	0	0	1	0	0	0	0	0	1
424222	T	A	SNV	MODERATE	missense_variant	lmo0402	lmo0402	NP_463932.1	transcriptional antiterminator BglG	p.Asp31Glu		Yes	Yes	5	0	0	0	0	0	0	0	0	0	0	0	0	0	0	1	0	0	0	0	0	1
424284	G	A	SNV	MODERATE	missense_variant	lmo0402	lmo0402	NP_463932.1	transcriptional antiterminator BglG	p.Ser52Asn		Yes	Yes	5	0	0	0	0	0	0	0	0	0	0	0	0	0	0	1	0	0	0	0	0	1
424338	T	A	SNV	MODERATE	missense_variant	lmo0402	lmo0402	NP_463932.1	transcriptional antiterminator BglG	p.Leu70His		Yes	Yes	5	0	0	0	0	0	0	0	0	0	0	0	0	0	0	1	0	0	0	0	0	1
424344	C	A	SNV	MODERATE	missense_variant	lmo0402	lmo0402	NP_463932.1	transcriptional antiterminator BglG	p.Pro72Gln		Yes	Yes	5	0	0	0	0	0	0	0	0	0	0	0	0	0	0	1	0	0	0	0	0	1
424350	T	C	SNV	MODERATE	missense_variant	lmo0402	lmo0402	NP_463932.1	transcriptional antiterminator BglG	p.Val74Ala		Yes	Yes	5	0	0	0	0	0	0	0	0	0	0	0	0	0	0	1	0	0	0	0	0	1
424563	A	G	SNV	MODERATE	missense_variant	lmo0402	lmo0402	NP_463932.1	transcriptional antiterminator BglG	p.Asp145Gly		Yes	Yes	5	0	0	0	0	0	0	0	0	0	0	0	0	0	0	1	0	0	0	0	0	1
424568	A	T	SNV	MODERATE	missense_variant	lmo0402	lmo0402	NP_463932.1	transcriptional antiterminator BglG	p.Thr147Ser		Yes	Yes	5	0	0	0	0	0	0	0	0	0	0	0	0	0	0	1	0	0	0	0	0	1
424574	G	A	SNV	MODERATE	missense_variant	lmo0402	lmo0402	NP_463932.1	transcriptional antiterminator BglG	p.Val149Ile		Yes	Yes	5	0	0	0	0	0	0	0	0	0	0	0	0	0	0	1	0	0	0	0	0	1
424661	G	A	SNV	MODERATE	missense_variant	lmo0402	lmo0402	NP_463932.1	transcriptional antiterminator BglG	p.Ala178Thr		Yes	Yes	5	0	0	0	0	0	0	0	0	0	0	0	0	0	0	1	0	0	0	0	0	1
424838	C	T	SNV	MODERATE	missense_variant	lmo0402	lmo0402	NP_463932.1	transcriptional antiterminator BglG	p.His237Tyr		Yes	Yes	5	0	0	0	0	0	0	0	0	0	0	0	0	0	0	1	0	0	0	0	0	1
424877	G	A	SNV	MODERATE	missense_variant	lmo0402	lmo0402	NP_463932.1	transcriptional antiterminator BglG	p.Glu250Lys		Yes	Yes	5	0	0	0	0	0	0	0	0	0	0	0	0	0	0	0	0	1	0	0	0	1
424896	C	A	SNV	MODERATE	missense_variant	lmo0402	lmo0402	NP_463932.1	transcriptional antiterminator BglG	p.Ala256Asp		Yes	Yes	5	0	0	0	0	0	0	0	0	0	0	0	0	0	0	1	0	0	0	0	0	1
424953	A	G	SNV	MODERATE	missense_variant	lmo0402	lmo0402	NP_463932.1	transcriptional antiterminator BglG	p.Lys275Arg		Yes	Yes	5	0	0	0	0	0	0	0	0	0	0	0	0	0	0	1	0	0	0	0	0	1
425002	A	T	SNV	MODERATE	missense_variant	lmo0402	lmo0402	NP_463932.1	transcriptional antiterminator BglG	p.Glu291Asp		Yes	Yes	5	0	0	0	0	0	0	0	0	0	0	0	0	0	0	1	0	0	0	0	0	1
425565	A	C	SNV	MODERATE	missense_variant	lmo0402	lmo0402	NP_463932.1	transcriptional antiterminator BglG	p.Asn479Thr		Yes	Yes	5	0	0	0	0	0	0	0	0	0	0	0	0	0	0	1	0	0	0	0	0	1
425566	T	G	SNV	MODERATE	missense_variant	lmo0402	lmo0402	NP_463932.1	transcriptional antiterminator BglG	p.Asn479Lys		Yes	Yes	5	0	0	0	0	0	0	0	0	0	0	0	0	0	0	1	0	0	0	0	0	1
425667	G	A	SNV	MODERATE	missense_variant	lmo0402	lmo0402	NP_463932.1	transcriptional antiterminator BglG	p.Ser513Asn		Yes	Yes	5	0	0	0	0	0	0	0	0	0	0	0	0	0	0	1	0	0	0	0	0	1
425676	A	G	SNV	MODERATE	missense_variant	lmo0402	lmo0402	NP_463932.1	transcriptional antiterminator BglG	p.Asn516Ser		Yes	Yes	5	0	0	0	0	0	0	0	0	0	0	0	0	0	0	1	0	0	0	0	0	1
425705	G	A	SNV	MODERATE	missense_variant	lmo0402	lmo0402	NP_463932.1	transcriptional antiterminator BglG	p.Asp526Asn		Yes	Yes	5	0	0	0	0	0	0	0	0	0	0	0	0	0	0	1	0	0	0	0	0	1
425714	C	G	SNV	MODERATE	missense_variant	lmo0402	lmo0402	NP_463932.1	transcriptional antiterminator BglG	p.Arg529Gly		Yes	Yes	5	0	0	0	0	0	0	0	0	0	0	0	0	0	0	1	0	0	0	0	0	1
425715	G	A	SNV	MODERATE	missense_variant	lmo0402	lmo0402	NP_463932.1	transcriptional antiterminator BglG	p.Arg529His		Yes	Yes	5	0	0	0	0	0	0	0	0	0	0	0	0	0	0	1	0	0	0	0	0	1
425999	C	T	SNV	MODERATE	missense_variant	lmo0402	lmo0402	NP_463932.1	transcriptional antiterminator BglG	p.Leu624Phe		Yes	Yes	5	0	0	0	0	0	0	0	0	0	0	0	0	0	0	1	0	0	0	0	0	1
426005	A	G	SNV	MODERATE	missense_variant	lmo0402	lmo0402	NP_463932.1	transcriptional antiterminator BglG	p.Arg626Gly		Yes	Yes	5	0	0	0	0	0	0	0	0	0	0	0	0	0	0	1	0	0	0	0	0	1
426011	T	A	SNV	MODERATE	missense_variant	lmo0402	lmo0402	NP_463932.1	transcriptional antiterminator BglG	p.Ser628Thr		Yes	Yes	5	0	0	0	0	0	0	0	0	0	0	0	0	0	0	1	0	0	0	0	0	1
426023	G	T	SNV	MODERATE	missense_variant	lmo0402	lmo0402	NP_463932.1	transcriptional antiterminator BglG	p.Ala632Ser		Yes	Yes	5	0	0	0	0	0	0	0	0	0	0	0	0	0	0	1	0	0	0	0	0	1
426247	A	G	SNV	MODERATE	missense_variant	lmo0403	lmo0403	NP_463933.1	hypothetical protein	p.Thr20Ala		Yes	Yes	0	0	0	0	0	0	0	0	0	0	0	0	0	0	0	1	0	0	0	0	0	1
426248	C	T	SNV	MODERATE	missense_variant	lmo0403	lmo0403	NP_463933.1	hypothetical protein	p.Thr20Ile		Yes	Yes	0	0	0	0	0	0	0	0	0	0	0	0	0	0	0	1	0	0	0	0	0	1
426262	A	G	SNV	MODERATE	missense_variant	lmo0403	lmo0403	NP_463933.1	hypothetical protein	p.Met25Val		Yes	Yes	0	0	0	0	0	0	0	0	0	0	0	0	0	0	0	1	0	0	0	0	0	1
426264	G	A	SNV	MODERATE	missense_variant	lmo0403	lmo0403	NP_463933.1	hypothetical protein	p.Met25Ile		Yes	Yes	0	0	0	0	0	0	0	0	0	0	0	0	0	0	0	1	0	0	0	0	0	1
426267	G	T	SNV	MODERATE	missense_variant	lmo0403	lmo0403	NP_463933.1	hypothetical protein	p.Leu26Phe		Yes	Yes	0	0	0	0	0	0	0	0	0	0	0	0	0	0	0	1	0	0	0	0	0	1
426271	A	T	SNV	MODERATE	missense_variant	lmo0403	lmo0403	NP_463933.1	hypothetical protein	p.Thr28Ser		Yes	Yes	0	0	0	0	0	0	0	0	0	0	0	0	0	0	0	1	0	0	0	0	0	1
426274	A	T	SNV	MODERATE	missense_variant	lmo0403	lmo0403	NP_463933.1	hypothetical protein	p.Ile29Phe		Yes	Yes	0	0	0	0	0	0	0	0	0	0	0	0	0	0	0	1	0	0	0	0	0	1
426286	C	T	SNV	MODERATE	missense_variant	lmo0403	lmo0403	NP_463933.1	hypothetical protein	p.Leu33Phe		Yes	Yes	0	0	0	0	0	0	0	0	0	0	0	0	0	0	0	1	0	0	0	0	0	1
426328	A	G	SNV	MODERATE	missense_variant	lmo0403	lmo0403	NP_463933.1	hypothetical protein	p.Ser47Gly		Yes	Yes	0	0	0	0	0	0	0	0	0	0	0	0	0	0	0	1	0	0	0	0	0	1
426336	A	T	SNV	MODERATE	missense_variant	lmo0403	lmo0403	NP_463933.1	hypothetical protein	p.Glu49Asp		Yes	Yes	0	0	0	0	0	0	0	0	0	0	0	0	0	0	0	1	0	0	0	0	0	1
426340	A	G	SNV	MODERATE	missense_variant	lmo0403	lmo0403	NP_463933.1	hypothetical protein	p.Thr51Ala		Yes	Yes	0	0	0	0	0	0	0	0	0	0	0	0	0	0	0	1	0	0	0	0	0	1
426349	C	T	SNV	MODERATE	missense_variant	lmo0403	lmo0403	NP_463933.1	hypothetical protein	p.Leu54Phe		Yes	Yes	0	0	0	0	0	0	0	0	0	0	0	0	0	0	0	1	0	0	0	0	0	1
426398	G	T	SNV	MODERATE	missense_variant	lmo0403	lmo0403	NP_463933.1	hypothetical protein	p.Gly70Val		Yes	Yes	0	0	0	0	0	0	0	0	0	0	0	0	0	0	0	1	0	0	0	0	0	1
426433	G	A	SNV	MODERATE	missense_variant	lmo0403	lmo0403	NP_463933.1	hypothetical protein	p.Val82Ile		Yes	Yes	0	0	0	0	0	0	0	0	0	0	0	0	0	0	0	1	0	0	0	0	0	1
426442	G	A	SNV	MODERATE	missense_variant	lmo0403	lmo0403	NP_463933.1	hypothetical protein	p.Asp85Asn		Yes	Yes	0	0	0	0	0	0	0	0	0	0	0	0	0	0	0	1	0	0	0	0	0	1
426455	T	C	SNV	MODERATE	missense_variant	lmo0403	lmo0403	NP_463933.1	hypothetical protein	p.Val89Ala		Yes	Yes	0	0	0	0	0	0	0	0	0	0	0	0	0	0	0	1	0	0	0	0	0	1
426460	A	C	SNV	MODERATE	missense_variant	lmo0403	lmo0403	NP_463933.1	hypothetical protein	p.Thr91Pro		Yes	Yes	0	0	0	0	0	0	0	0	0	0	0	0	0	0	0	1	0	0	0	0	0	1
426547	A	G	SNV	MODERATE	missense_variant	lmo0403	lmo0403	NP_463933.1	hypothetical protein	p.Ile120Val		Yes	Yes	0	0	0	0	0	0	0	0	0	0	0	0	0	0	0	1	0	0	0	0	0	1
426572	A	T	SNV	MODERATE	missense_variant	lmo0403	lmo0403	NP_463933.1	hypothetical protein	p.Asn128Ile		Yes	Yes	0	0	0	0	0	0	0	0	0	0	0	0	0	0	0	1	0	0	0	0	0	1
426627	T	A	SNV	MODERATE	missense_variant	lmo0404	lmo0404	NP_463934.1	hypothetical protein	p.Phe11Ile		Yes	Yes	0	0	0	0	0	0	0	0	0	0	0	0	0	0	0	1	0	0	0	0	0	1
426642	T	C	SNV	MODERATE	missense_variant	lmo0404	lmo0404	NP_463934.1	hypothetical protein	p.Phe16Leu		Yes	Yes	0	0	0	0	0	0	0	0	0	0	0	0	0	0	0	1	0	0	0	0	0	1
426681	A	G	SNV	MODERATE	missense_variant	lmo0404	lmo0404	NP_463934.1	hypothetical protein	p.Ile29Val		Yes	Yes	0	0	0	0	0	0	0	0	0	0	0	0	0	0	0	1	0	0	0	0	0	1
426787	A	C	SNV	MODERATE	missense_variant	lmo0404	lmo0404	NP_463934.1	hypothetical protein	p.Asn64Thr		Yes	Yes	0	0	0	0	0	0	0	0	0	0	0	0	0	0	0	1	0	0	0	0	0	1
426863	G	A	SNV	MODERATE	missense_variant	lmo0404	lmo0404	NP_463934.1	hypothetical protein	p.Met89Ile		Yes	Yes	0	0	0	0	0	0	0	0	0	0	0	0	0	0	0	1	0	0	0	0	0	1
426885	A	T	SNV	MODERATE	missense_variant	lmo0404	lmo0404	NP_463934.1	hypothetical protein	p.Ile97Leu		Yes	Yes	0	0	0	0	0	0	0	0	0	0	0	0	0	0	0	1	0	0	0	0	0	1
426973	T	G	SNV	MODERATE	missense_variant	lmo0404	lmo0404	NP_463934.1	hypothetical protein	p.Met126Arg		Yes	Yes	0	0	0	0	0	0	0	0	0	0	0	0	0	0	0	1	0	0	0	0	0	1
426974	G	A	SNV	MODERATE	missense_variant	lmo0404	lmo0404	NP_463934.1	hypothetical protein	p.Met126Ile		Yes	Yes	0	0	0	0	0	0	0	0	0	0	0	0	0	0	0	1	0	0	0	0	0	1
426989	T	A	SNV	MODERATE	missense_variant	lmo0404	lmo0404	NP_463934.1	hypothetical protein	p.Asp131Glu		Yes	Yes	0	0	0	0	0	0	0	0	0	0	0	0	0	0	0	1	0	0	0	0	0	1
427425	T	C	SNV	MODERATE	missense_variant	lmo0405	lmo0405	NP_463935.1	phosphate transporter	p.Ser108Pro		Yes	Yes	1	0	0	0	0	0	0	0	0	1	0	0	0	0	0	0	0	0	0	0	0	1
428965	C	A	SNV	MODERATE	missense_variant	lmo0407	lmo0407	NP_463937.1	hypothetical protein	p.Ser130Arg		Yes	No	0	0	0	0	0	0	0	0	0	1	0	0	0	0	0	0	0	0	0	0	0	1
431517	C	G	SNV	MODERATE	missense_variant	lmo0409	lmo0409	NP_463939.1	internalin	p.Gln630Glu		Yes	Yes	1	0	0	0	0	0	0	0	0	0	0	0	0	0	0	1	0	0	0	0	0	1
431532	G	A	SNV	MODERATE	missense_variant	lmo0409	lmo0409	NP_463939.1	internalin	p.Asp635Asn		Yes	Yes	1	0	0	0	0	0	0	0	0	0	0	0	0	0	0	1	0	0	0	0	0	1
431764	T	C	SNV	MODERATE	missense_variant	lmo0409	lmo0409	NP_463939.1	internalin	p.Val712Ala		Yes	Yes	1	0	0	0	0	0	0	0	0	0	0	0	0	0	0	1	0	0	0	0	0	1
431810	C	A	SNV	MODERATE	missense_variant	lmo0409	lmo0409	NP_463939.1	internalin	p.Asn727Lys		Yes	Yes	1	0	0	0	0	0	0	0	0	0	0	0	0	0	0	1	0	0	0	0	0	1
431831	T	G	SNV	MODERATE	missense_variant	lmo0409	lmo0409	NP_463939.1	internalin	p.His734Gln		Yes	Yes	1	0	0	0	0	0	0	0	0	0	0	0	0	0	0	1	0	0	0	0	0	1
433360	A	C	SNV	MODERATE	missense_variant	lmo0411	lmo0411	NP_463940.1	phosphoenolpyruvate synthase	p.Asp462Glu		Yes	Yes	0	0	0	0	0	0	0	0	0	0	0	0	0	0	0	1	0	0	0	0	0	1
433415	C	T	SNV	MODERATE	missense_variant	lmo0411	lmo0411	NP_463940.1	phosphoenolpyruvate synthase	p.Ser444Asn		Yes	Yes	0	0	0	0	0	0	0	0	0	0	0	0	0	0	0	1	0	0	0	0	0	1
433497	G	A	SNV	MODERATE	missense_variant	lmo0411	lmo0411	NP_463940.1	phosphoenolpyruvate synthase	p.Pro417Ser		Yes	Yes	0	0	0	0	0	0	0	0	0	0	0	0	0	0	0	1	0	0	0	0	0	1
433776	C	T	SNV	MODERATE	missense_variant	lmo0411	lmo0411	NP_463940.1	phosphoenolpyruvate synthase	p.Glu324Lys		Yes	Yes	0	0	0	0	0	0	0	0	0	0	0	1	0	0	0	0	0	0	0	0	0	1
434184	G	A	SNV	MODERATE	missense_variant	lmo0411	lmo0411	NP_463940.1	phosphoenolpyruvate synthase	p.Pro188Ser		Yes	Yes	0	0	0	0	0	0	0	0	0	0	0	1	0	0	0	0	0	0	0	0	0	1
434557	T	A	SNV	MODERATE	missense_variant	lmo0411	lmo0411	NP_463940.1	phosphoenolpyruvate synthase	p.Gln63His		Yes	Yes	0	0	0	0	0	0	0	0	0	0	0	1	0	0	0	0	0	0	0	0	0	1
434570	G	T	SNV	MODERATE	missense_variant	lmo0411	lmo0411	NP_463940.1	phosphoenolpyruvate synthase	p.Thr59Lys		Yes	Yes	0	0	0	0	0	0	0	0	0	0	0	1	0	0	0	0	0	0	0	0	0	1
434610	C	T	SNV	MODERATE	missense_variant	lmo0411	lmo0411	NP_463940.1	phosphoenolpyruvate synthase	p.Glu46Lys		Yes	Yes	0	0	0	0	0	0	0	0	0	0	0	1	0	0	0	0	0	0	0	0	0	1
434726	T	A	SNV	MODERATE	missense_variant	lmo0411	lmo0411	NP_463940.1	phosphoenolpyruvate synthase	p.Lys7Met		Yes	Yes	0	0	0	0	0	0	0	0	0	0	0	1	0	0	0	0	0	0	0	0	0	1
434976	T	C	SNV	MODERATE	missense_variant	lmo0412	lmo0412	NP_463941.1	hypothetical protein	p.Gln281Arg		Yes	Yes	0	0	0	0	0	0	0	0	0	0	0	0	0	0	0	1	0	0	0	0	0	1
435045	T	C	SNV	MODERATE	missense_variant	lmo0412	lmo0412	NP_463941.1	hypothetical protein	p.Asp258Gly		Yes	Yes	0	0	0	0	0	0	0	0	0	0	0	0	0	0	0	1	0	0	0	0	0	1
435057	C	T	SNV	MODERATE	missense_variant	lmo0412	lmo0412	NP_463941.1	hypothetical protein	p.Arg254Lys		Yes	Yes	0	0	0	0	0	0	0	0	0	0	0	0	0	0	0	1	0	0	0	0	0	1
435076	T	C	SNV	MODERATE	missense_variant	lmo0412	lmo0412	NP_463941.1	hypothetical protein	p.Ile248Val		Yes	Yes	0	0	0	0	0	0	0	0	0	0	0	0	0	0	0	1	0	0	0	0	0	1
435217	T	A	SNV	MODERATE	missense_variant	lmo0412	lmo0412	NP_463941.1	hypothetical protein	p.Ile201Phe		Yes	Yes	0	0	0	0	0	0	0	0	0	0	0	0	0	0	0	1	0	0	0	0	0	1
435261	C	A	SNV	MODERATE	missense_variant	lmo0412	lmo0412	NP_463941.1	hypothetical protein	p.Arg186Leu		Yes	Yes	0	0	0	0	0	0	0	0	0	0	0	0	0	0	0	1	0	0	0	0	0	1
435339	G	T	SNV	MODERATE	missense_variant	lmo0412	lmo0412	NP_463941.1	hypothetical protein	p.Ala160Asp		Yes	Yes	0	0	0	0	0	0	0	0	0	1	0	0	0	0	0	0	0	0	0	0	0	1
435390	A	G	SNV	MODERATE	missense_variant	lmo0412	lmo0412	NP_463941.1	hypothetical protein	p.Val143Ala		Yes	Yes	0	0	0	0	0	0	0	0	0	0	0	0	0	0	0	1	0	0	0	0	0	1
435454	T	C	SNV	MODERATE	missense_variant	lmo0412	lmo0412	NP_463941.1	hypothetical protein	p.Asn122Asp		Yes	Yes	0	0	0	0	0	0	0	0	0	0	0	0	0	0	0	1	0	0	0	0	0	1
435486	G	T	SNV	MODERATE	missense_variant	lmo0412	lmo0412	NP_463941.1	hypothetical protein	p.Ala111Asp		Yes	Yes	0	0	0	0	0	0	0	0	0	0	0	0	0	0	0	1	0	0	0	0	0	1
435490	C	T	SNV	MODERATE	missense_variant	lmo0412	lmo0412	NP_463941.1	hypothetical protein	p.Val110Ile		Yes	Yes	0	0	0	0	0	0	0	0	0	0	0	0	0	0	0	1	0	0	0	0	0	1
435532	C	T	SNV	MODERATE	missense_variant	lmo0412	lmo0412	NP_463941.1	hypothetical protein	p.Glu96Lys		Yes	Yes	0	0	0	0	0	0	0	0	0	0	0	0	0	0	0	1	0	0	0	0	0	1
435616	C	T	SNV	MODERATE	missense_variant	lmo0412	lmo0412	NP_463941.1	hypothetical protein	p.Glu68Lys		Yes	Yes	0	0	0	0	0	0	0	0	0	0	0	0	0	0	0	1	0	0	0	0	0	1
435741	T	C	SNV	MODERATE	missense_variant	lmo0412	lmo0412	NP_463941.1	hypothetical protein	p.Lys26Arg		Yes	Yes	0	0	0	0	0	0	0	0	0	0	0	0	0	0	0	1	0	0	0	0	0	1
435744	C	T	SNV	MODERATE	missense_variant	lmo0412	lmo0412	NP_463941.1	hypothetical protein	p.Arg25Lys		Yes	Yes	0	0	0	0	0	0	0	0	0	0	0	0	0	0	0	1	0	0	0	0	0	1
436164	G	A	SNV	MODERATE	missense_variant	lmo0413	lmo0413	NP_463942.1	hypothetical protein	p.Ala2Thr		Yes	No	0	0	0	0	0	0	0	0	0	0	0	0	0	0	0	1	0	0	0	0	0	1
436189	A	C	SNV	MODERATE	missense_variant	lmo0413	lmo0413	NP_463942.1	hypothetical protein	p.Glu10Ala		Yes	Yes	0	0	0	0	0	0	0	0	0	0	0	0	0	0	0	1	0	0	0	0	0	1
436194	A	T	SNV	MODERATE	missense_variant	lmo0413	lmo0413	NP_463942.1	hypothetical protein	p.Ile12Phe		Yes	Yes	0	0	0	0	0	0	0	0	0	0	0	0	0	0	0	1	0	0	0	0	0	1
436207	T	C	SNV	MODERATE	missense_variant	lmo0413	lmo0413	NP_463942.1	hypothetical protein	p.Val16Ala		Yes	Yes	0	0	0	0	0	0	0	0	0	0	0	0	0	0	0	1	0	0	0	0	0	1
436219	C	T	SNV	MODERATE	missense_variant	lmo0413	lmo0413	NP_463942.1	hypothetical protein	p.Ala20Val		Yes	Yes	0	0	0	0	0	0	0	0	0	0	0	0	0	0	0	1	0	0	0	0	0	1
436246	C	A	SNV	MODERATE	missense_variant	lmo0413	lmo0413	NP_463942.1	hypothetical protein	p.Thr29Lys		Yes	Yes	0	0	0	0	0	0	0	0	0	0	0	0	0	0	0	1	0	0	0	0	0	1
436257	C	A	SNV	MODERATE	missense_variant	lmo0413	lmo0413	NP_463942.1	hypothetical protein	p.Leu33Ile		Yes	Yes	0	0	0	0	0	0	0	0	0	0	0	0	0	0	0	1	0	0	0	0	0	1
436269	A	G	SNV	MODERATE	missense_variant	lmo0413	lmo0413	NP_463942.1	hypothetical protein	p.Ser37Gly		Yes	Yes	0	0	0	0	0	0	0	0	0	0	0	0	0	0	0	1	0	0	0	0	0	1
436285	T	C	SNV	MODERATE	missense_variant	lmo0413	lmo0413	NP_463942.1	hypothetical protein	p.Val42Ala		Yes	Yes	0	0	0	0	0	0	0	0	0	0	0	0	0	0	0	1	0	0	0	0	0	1
436625	G	A	SNV	MODERATE	missense_variant	lmo0414	lmo0414	NP_463943.1	hypothetical protein	p.Val83Ile		Yes	Yes	0	0	0	0	0	0	0	0	0	0	0	0	0	0	0	1	0	0	0	0	0	1
436928	C	T	SNV	MODERATE	missense_variant	lmo0414	lmo0414	NP_463943.1	hypothetical protein	p.Leu184Phe		Yes	Yes	0	0	0	0	0	0	0	0	0	0	0	0	0	0	0	1	0	0	0	0	0	1
436982	A	G	SNV	MODERATE	missense_variant	lmo0414	lmo0414	NP_463943.1	hypothetical protein	p.Ile202Val		Yes	Yes	0	0	0	0	0	0	0	0	0	0	0	0	0	0	0	1	0	0	0	0	0	1
437636	G	A	SNV	MODERATE	missense_variant	lmo0415	lmo0415	NP_463944.1	endo-1,4-beta-xylanase	p.Gly52Glu		Yes	Yes	0	0	0	0	0	0	0	0	0	0	0	0	0	0	0	1	0	0	0	0	0	1
437665	A	G	SNV	MODERATE	missense_variant	lmo0415	lmo0415	NP_463944.1	endo-1,4-beta-xylanase	p.Asn62Asp		Yes	Yes	0	0	0	0	0	0	0	0	0	0	0	0	0	0	0	1	0	0	0	0	0	1
437701	A	G	SNV	MODERATE	missense_variant	lmo0415	lmo0415	NP_463944.1	endo-1,4-beta-xylanase	p.Thr74Ala		Yes	Yes	0	0	0	0	0	0	0	0	0	0	0	0	0	0	0	1	0	0	0	0	0	1
437704	G	A	SNV	MODERATE	missense_variant	lmo0415	lmo0415	NP_463944.1	endo-1,4-beta-xylanase	p.Glu75Lys		Yes	Yes	0	0	0	0	0	0	0	0	0	0	0	0	0	0	0	1	0	0	0	0	0	1
437705	A	C	SNV	MODERATE	missense_variant	lmo0415	lmo0415	NP_463944.1	endo-1,4-beta-xylanase	p.Glu75Ala		Yes	Yes	0	0	0	0	0	0	0	0	0	0	0	0	0	0	0	1	0	0	0	0	0	1
437750	C	A	SNV	MODERATE	missense_variant	lmo0415	lmo0415	NP_463944.1	endo-1,4-beta-xylanase	p.Thr90Lys		Yes	Yes	0	0	0	0	0	0	0	0	0	0	0	0	0	0	0	1	0	0	0	0	0	1
437753	A	C	SNV	MODERATE	missense_variant	lmo0415	lmo0415	NP_463944.1	endo-1,4-beta-xylanase	p.Asp91Ala		Yes	Yes	0	0	0	0	0	0	0	0	0	0	0	0	0	0	0	1	0	0	0	0	0	1
437756	C	A	SNV	MODERATE	missense_variant	lmo0415	lmo0415	NP_463944.1	endo-1,4-beta-xylanase	p.Ala92Glu		Yes	Yes	0	0	0	0	0	0	0	0	0	0	0	0	0	0	0	1	0	0	0	0	0	1
437772	A	T	SNV	MODERATE	missense_variant	lmo0415	lmo0415	NP_463944.1	endo-1,4-beta-xylanase	p.Leu97Phe		Yes	Yes	0	0	0	0	0	0	0	0	0	0	0	0	0	0	0	1	0	0	0	0	0	1
437787	A	T	SNV	MODERATE	missense_variant	lmo0415	lmo0415	NP_463944.1	endo-1,4-beta-xylanase	p.Glu102Asp		Yes	Yes	0	0	0	0	0	0	0	0	0	0	0	0	0	0	0	1	0	0	0	0	0	1
437789	C	A	SNV	MODERATE	missense_variant	lmo0415	lmo0415	NP_463944.1	endo-1,4-beta-xylanase	p.Thr103Asn		Yes	Yes	0	0	0	0	0	0	0	0	0	0	0	0	0	0	0	1	0	0	0	0	0	1
437840	C	T	SNV	MODERATE	missense_variant	lmo0415	lmo0415	NP_463944.1	endo-1,4-beta-xylanase	p.Ala120Val		Yes	Yes	0	0	0	0	0	0	0	0	0	0	0	0	0	0	0	1	0	0	0	0	0	1
437842	A	G	SNV	MODERATE	missense_variant	lmo0415	lmo0415	NP_463944.1	endo-1,4-beta-xylanase	p.Ile121Val		Yes	Yes	0	0	0	0	0	0	0	0	0	0	0	0	0	0	0	1	0	0	0	0	0	1
437872	G	A	SNV	MODERATE	missense_variant	lmo0415	lmo0415	NP_463944.1	endo-1,4-beta-xylanase	p.Val131Ile		Yes	Yes	0	0	0	0	0	0	0	0	0	0	0	0	0	0	1	0	0	0	0	0	0	1
437885	G	A	SNV	MODERATE	missense_variant	lmo0415	lmo0415	NP_463944.1	endo-1,4-beta-xylanase	p.Arg135Lys		Yes	Yes	0	0	0	0	0	0	0	0	0	0	0	0	0	0	0	1	0	0	0	0	0	1
437923	A	C	SNV	MODERATE	missense_variant	lmo0415	lmo0415	NP_463944.1	endo-1,4-beta-xylanase	p.Lys148Gln		Yes	Yes	0	0	0	0	0	0	0	0	0	0	0	0	0	0	0	1	0	0	0	0	0	1
437987	G	A	SNV	MODERATE	missense_variant	lmo0415	lmo0415	NP_463944.1	endo-1,4-beta-xylanase	p.Ser169Asn		Yes	Yes	0	0	0	0	0	0	0	0	0	0	0	0	0	0	0	1	0	0	0	0	0	1
437989	A	G	SNV	MODERATE	missense_variant	lmo0415	lmo0415	NP_463944.1	endo-1,4-beta-xylanase	p.Asn170Asp		Yes	Yes	0	0	0	0	0	0	0	0	0	0	0	0	0	0	0	1	0	0	0	0	0	1
437992	C	G	SNV	MODERATE	missense_variant	lmo0415	lmo0415	NP_463944.1	endo-1,4-beta-xylanase	p.Gln171Glu		Yes	Yes	0	0	0	0	0	0	0	0	0	0	0	0	0	0	0	1	0	0	0	0	0	1
438013	A	T	SNV	MODERATE	missense_variant	lmo0415	lmo0415	NP_463944.1	endo-1,4-beta-xylanase	p.Thr178Ser		Yes	Yes	0	0	0	0	0	0	0	0	0	0	0	0	0	0	0	1	0	0	0	0	0	1
438025	G	C	SNV	MODERATE	missense_variant	lmo0415	lmo0415	NP_463944.1	endo-1,4-beta-xylanase	p.Glu182Gln		Yes	Yes	0	0	0	0	0	0	0	0	0	0	0	0	0	0	0	1	0	0	0	0	0	1
438050	T	A	SNV	MODERATE	missense_variant	lmo0415	lmo0415	NP_463944.1	endo-1,4-beta-xylanase	p.Phe190Tyr		Yes	Yes	0	0	0	0	0	0	0	0	0	0	0	0	0	0	0	1	0	0	0	0	0	1
438052	T	G	SNV	MODERATE	missense_variant	lmo0415	lmo0415	NP_463944.1	endo-1,4-beta-xylanase	p.Ser191Ala		Yes	Yes	0	0	0	0	0	0	0	0	0	0	0	0	0	0	0	1	0	0	0	0	0	1
438055	T	G	SNV	MODERATE	missense_variant	lmo0415	lmo0415	NP_463944.1	endo-1,4-beta-xylanase	p.Leu192Val		Yes	Yes	0	0	0	0	0	0	0	0	0	0	0	0	0	0	0	1	0	0	0	0	0	1
438081	A	C	SNV	MODERATE	missense_variant	lmo0415	lmo0415	NP_463944.1	endo-1,4-beta-xylanase	p.Lys200Asn		Yes	Yes	0	0	0	0	0	0	0	0	0	0	0	0	0	0	0	1	0	0	0	0	0	1
438103	A	G	SNV	MODERATE	missense_variant	lmo0415	lmo0415	NP_463944.1	endo-1,4-beta-xylanase	p.Asn208Asp		Yes	Yes	0	0	0	0	0	0	0	0	0	0	0	0	0	0	0	1	0	0	0	0	0	1
438121	A	C	SNV	MODERATE	missense_variant	lmo0415	lmo0415	NP_463944.1	endo-1,4-beta-xylanase	p.Ile214Leu		Yes	Yes	0	0	0	0	0	0	0	0	0	0	0	0	0	0	0	1	0	0	0	0	0	1
438142	T	G	SNV	MODERATE	missense_variant	lmo0415	lmo0415	NP_463944.1	endo-1,4-beta-xylanase	p.Leu221Val		Yes	Yes	0	0	0	0	0	0	0	0	0	0	0	0	0	0	0	1	0	0	0	0	0	1
438151	A	G	SNV	MODERATE	missense_variant	lmo0415	lmo0415	NP_463944.1	endo-1,4-beta-xylanase	p.Lys224Glu		Yes	Yes	0	0	0	0	0	0	0	0	0	0	0	0	0	0	0	1	0	0	0	0	0	1
438163	G	T	SNV	MODERATE	missense_variant	lmo0415	lmo0415	NP_463944.1	endo-1,4-beta-xylanase	p.Ala228Ser		Yes	Yes	0	0	0	0	0	0	0	0	0	0	0	1	0	0	0	0	0	0	0	0	0	1
438190	A	C	SNV	MODERATE	missense_variant	lmo0415	lmo0415	NP_463944.1	endo-1,4-beta-xylanase	p.Lys237Gln		Yes	Yes	0	0	0	0	0	0	0	0	0	0	0	0	0	0	0	1	0	0	0	0	0	1
438199	G	A	SNV	MODERATE	missense_variant	lmo0415	lmo0415	NP_463944.1	endo-1,4-beta-xylanase	p.Asp240Asn		Yes	Yes	0	0	0	0	0	0	0	0	0	0	0	0	0	0	0	1	0	0	0	0	0	1
438352	C	T	SNV	MODERATE	missense_variant	lmo0415	lmo0415	NP_463944.1	endo-1,4-beta-xylanase	p.His291Tyr		Yes	Yes	0	0	0	0	0	0	0	0	0	0	0	0	0	0	0	1	0	0	0	0	0	1
438355	A	G	SNV	MODERATE	missense_variant	lmo0415	lmo0415	NP_463944.1	endo-1,4-beta-xylanase	p.Asn292Asp		Yes	Yes	0	0	0	0	0	0	0	0	0	0	0	0	0	0	0	1	0	0	0	0	0	1
438394	A	G	SNV	MODERATE	missense_variant	lmo0415	lmo0415	NP_463944.1	endo-1,4-beta-xylanase	p.Ile305Val		Yes	Yes	0	0	0	0	0	0	0	0	0	0	0	0	0	0	0	1	0	0	0	0	0	1
438429	G	T	SNV	MODERATE	missense_variant	lmo0415	lmo0415	NP_463944.1	endo-1,4-beta-xylanase	p.Glu316Asp		Yes	Yes	0	0	0	0	0	0	0	0	0	0	0	0	0	0	0	1	0	0	0	0	0	1
438482	A	T	SNV	MODERATE	missense_variant	lmo0415	lmo0415	NP_463944.1	endo-1,4-beta-xylanase	p.Gln334Leu		Yes	Yes	0	0	0	0	0	0	0	0	0	0	0	0	0	0	0	1	0	0	0	0	0	1
438488	C	A	SNV	MODERATE	missense_variant	lmo0415	lmo0415	NP_463944.1	endo-1,4-beta-xylanase	p.Thr336Lys		Yes	Yes	0	0	0	0	0	0	0	0	0	0	0	0	0	0	0	1	0	0	0	0	0	1
438514	A	C	SNV	MODERATE	missense_variant	lmo0415	lmo0415	NP_463944.1	endo-1,4-beta-xylanase	p.Lys345Gln		Yes	Yes	0	0	0	0	0	0	0	0	0	0	0	0	0	0	0	1	0	0	0	0	0	1
438527	C	T	SNV	MODERATE	missense_variant	lmo0415	lmo0415	NP_463944.1	endo-1,4-beta-xylanase	p.Ala349Val		Yes	Yes	0	0	0	0	0	0	0	0	0	0	0	0	0	0	0	1	0	0	0	0	0	1
438592	C	G	SNV	MODERATE	missense_variant	lmo0415	lmo0415	NP_463944.1	endo-1,4-beta-xylanase	p.Gln371Glu		Yes	Yes	0	0	0	0	0	0	0	0	0	0	0	0	0	0	0	1	0	0	0	0	0	1
438653	A	G	SNV	MODERATE	missense_variant	lmo0415	lmo0415	NP_463944.1	endo-1,4-beta-xylanase	p.Lys391Arg		Yes	Yes	0	0	0	0	0	0	0	0	0	0	0	0	0	0	0	1	0	0	0	0	0	1
438670	A	G	SNV	MODERATE	missense_variant	lmo0415	lmo0415	NP_463944.1	endo-1,4-beta-xylanase	p.Ile397Val		Yes	Yes	0	0	0	0	0	0	0	0	0	0	0	0	0	0	0	1	0	0	0	0	0	1
438679	A	C	SNV	MODERATE	missense_variant	lmo0415	lmo0415	NP_463944.1	endo-1,4-beta-xylanase	p.Lys400Gln		Yes	Yes	0	0	0	0	0	0	0	0	0	0	0	0	0	0	0	1	0	0	0	0	0	1
438754	C	T	SNV	MODERATE	missense_variant	lmo0415	lmo0415	NP_463944.1	endo-1,4-beta-xylanase	p.Leu425Phe		Yes	Yes	0	0	0	0	0	0	0	0	0	0	0	0	0	0	0	1	0	0	0	0	0	1
438761	C	A	SNV	MODERATE	missense_variant	lmo0415	lmo0415	NP_463944.1	endo-1,4-beta-xylanase	p.Thr427Asn		Yes	Yes	0	0	0	0	0	0	0	0	0	0	0	0	0	0	0	1	0	0	0	0	0	1
438770	C	A	SNV	MODERATE	missense_variant	lmo0415	lmo0415	NP_463944.1	endo-1,4-beta-xylanase	p.Thr430Asn		Yes	Yes	0	0	0	0	0	0	0	0	0	0	0	0	0	0	0	1	0	0	0	0	0	1
438772	A	C	SNV	MODERATE	missense_variant	lmo0415	lmo0415	NP_463944.1	endo-1,4-beta-xylanase	p.Lys431Gln		Yes	Yes	0	0	0	0	0	0	0	0	0	0	0	0	0	0	0	1	0	0	0	0	0	1
438864	T	G	SNV	MODERATE	missense_variant	lmo0415	lmo0415	NP_463944.1	endo-1,4-beta-xylanase	p.Asp461Glu		Yes	Yes	0	0	0	0	0	0	0	0	0	0	0	0	0	0	0	1	0	0	0	0	0	1
439018	C	A	SNV	MODERATE	missense_variant	lmo0416	lmo0416	NP_463945.1	transcriptional regulator	p.Arg4Ser		Yes	Yes	3	0	0	0	0	0	0	0	0	0	0	0	0	0	0	1	0	0	0	0	0	1
439051	G	A	SNV	MODERATE	missense_variant	lmo0416	lmo0416	NP_463945.1	transcriptional regulator	p.Gly15Arg		Yes	Yes	3	0	0	0	0	0	0	0	0	0	0	0	0	0	0	1	0	0	0	0	0	1
439052	G	A	SNV	MODERATE	missense_variant	lmo0416	lmo0416	NP_463945.1	transcriptional regulator	p.Gly15Glu		Yes	Yes	3	0	0	0	0	0	0	0	0	0	0	0	0	0	0	1	0	0	0	0	0	1
439132	C	A	SNV	MODERATE	missense_variant	lmo0416	lmo0416	NP_463945.1	transcriptional regulator	p.Pro42Thr		Yes	Yes	3	0	0	0	0	0	0	0	0	0	0	0	0	0	0	0	0	0	0	1	0	1
439172	G	A	SNV	MODERATE	missense_variant	lmo0416	lmo0416	NP_463945.1	transcriptional regulator	p.Arg55His		Yes	Yes	3	0	0	0	0	0	0	0	0	0	0	0	0	0	0	1	0	0	0	0	0	1
439245	T	C	SNV	MODERATE	missense_variant	lmo0417	lmo0417	NP_463946.1	hypothetical protein	p.Met11Thr		Yes	Yes	0	0	0	0	0	0	0	0	0	0	0	0	0	0	0	1	0	0	0	0	0	1
439251	C	T	SNV	MODERATE	missense_variant	lmo0417	lmo0417	NP_463946.1	hypothetical protein	p.Ala13Val		Yes	Yes	0	0	0	0	0	0	0	0	0	0	0	0	0	0	0	1	0	0	0	0	0	1
439254	T	C	SNV	MODERATE	missense_variant	lmo0417	lmo0417	NP_463946.1	hypothetical protein	p.Val14Ala		Yes	Yes	0	0	0	0	0	0	0	0	0	0	0	0	0	0	0	1	0	0	0	0	0	1
439256	G	A	SNV	MODERATE	missense_variant	lmo0417	lmo0417	NP_463946.1	hypothetical protein	p.Val15Ile		Yes	Yes	0	0	0	0	0	0	0	0	0	0	0	0	0	0	0	1	0	0	0	0	0	1
439257	T	C	SNV	MODERATE	missense_variant	lmo0417	lmo0417	NP_463946.1	hypothetical protein	p.Val15Ala		Yes	Yes	0	0	0	0	0	0	0	0	0	0	0	0	0	0	0	1	0	0	0	0	0	1
439272	A	T	SNV	MODERATE	missense_variant	lmo0417	lmo0417	NP_463946.1	hypothetical protein	p.Tyr20Phe		Yes	Yes	0	0	0	0	0	0	0	0	0	0	0	0	0	0	0	1	0	0	0	0	0	1
439301	A	G	SNV	MODERATE	missense_variant	lmo0417	lmo0417	NP_463946.1	hypothetical protein	p.Lys30Glu		Yes	Yes	0	0	0	0	0	0	0	0	0	0	0	0	0	0	0	1	0	0	0	0	0	1
439320	G	T	SNV	MODERATE	missense_variant	lmo0417	lmo0417	NP_463946.1	hypothetical protein	p.Gly36Val		Yes	Yes	0	0	0	0	0	0	0	0	0	0	0	0	0	0	0	1	0	0	0	0	0	1
439365	G	C	SNV	MODERATE	missense_variant	lmo0417	lmo0417	NP_463946.1	hypothetical protein	p.Ser51Thr		Yes	Yes	0	0	0	0	0	0	0	0	0	0	0	0	0	0	0	1	0	0	0	0	0	1
439370	G	A	SNV	MODERATE	missense_variant	lmo0417	lmo0417	NP_463946.1	hypothetical protein	p.Val53Ile		Yes	Yes	0	0	0	0	0	0	0	0	0	0	0	0	0	0	0	1	0	0	0	0	0	1
439380	C	T	SNV	MODERATE	missense_variant	lmo0417	lmo0417	NP_463946.1	hypothetical protein	p.Ser56Phe		Yes	Yes	0	0	0	0	0	0	0	0	0	0	0	0	0	0	0	1	0	0	0	0	0	1
439385	G	A	SNV	MODERATE	missense_variant	lmo0417	lmo0417	NP_463946.1	hypothetical protein	p.Glu58Lys		Yes	Yes	0	0	0	0	0	0	0	0	0	0	0	0	0	0	0	1	0	0	0	0	0	1
439387	A	T	SNV	MODERATE	missense_variant	lmo0417	lmo0417	NP_463946.1	hypothetical protein	p.Glu58Asp		Yes	Yes	0	0	0	0	0	0	0	0	0	0	0	0	0	0	0	1	0	0	0	0	0	1
439414	A	T	SNV	MODERATE	missense_variant	lmo0417	lmo0417	NP_463946.1	hypothetical protein	p.Glu67Asp		Yes	Yes	0	0	0	0	0	0	0	0	0	0	0	0	0	0	0	1	0	0	0	0	0	1
439439	A	G	SNV	MODERATE	missense_variant	lmo0417	lmo0417	NP_463946.1	hypothetical protein	p.Ile76Val		Yes	Yes	0	0	0	0	0	0	0	0	0	0	0	0	0	0	0	1	0	0	0	0	0	1
439469	T	G	SNV	MODERATE	missense_variant	lmo0417	lmo0417	NP_463946.1	hypothetical protein	p.Leu86Val		Yes	Yes	0	0	0	0	0	0	0	0	0	0	0	0	0	0	0	1	0	0	0	0	0	1
439470	T	C	SNV	MODERATE	missense_variant	lmo0417	lmo0417	NP_463946.1	hypothetical protein	p.Leu86Ser		Yes	Yes	0	0	0	0	0	0	0	0	0	0	0	0	0	0	0	1	0	0	0	0	0	1
439575	T	G	SNV	MODERATE	missense_variant	lmo0417	lmo0417	NP_463946.1	hypothetical protein	p.Phe121Cys		Yes	Yes	0	0	0	0	0	0	0	0	0	0	0	0	0	0	0	1	0	0	0	0	0	1
439596	T	C	SNV	MODERATE	missense_variant	lmo0417	lmo0417	NP_463946.1	hypothetical protein	p.Val128Ala		Yes	Yes	0	0	0	0	0	0	0	0	0	0	0	0	0	0	0	1	0	0	0	0	0	1
439849	A	G	SNV	MODERATE	missense_variant	lmo0418	lmo0418	NP_463947.1	hypothetical protein	p.Met43Thr		Yes	Yes	0	0	0	0	0	0	0	0	0	0	0	0	0	0	0	1	0	0	0	0	0	1
440094	T	G	SNV	MODERATE	missense_variant	lmo0419	lmo0419	NP_463948.1	hypothetical protein	p.Ile173Leu		Yes	Yes	0	0	0	0	0	0	0	0	0	0	0	0	0	0	0	1	0	0	0	0	0	1
440106	T	C	SNV	MODERATE	missense_variant	lmo0419	lmo0419	NP_463948.1	hypothetical protein	p.Ile169Val		Yes	Yes	0	0	0	0	0	0	0	0	0	0	0	0	0	0	0	1	0	0	0	0	0	1
440126	A	C	SNV	MODERATE	missense_variant	lmo0419	lmo0419	NP_463948.1	hypothetical protein	p.Ile162Ser		Yes	Yes	0	0	0	0	0	0	0	0	0	0	0	0	0	0	0	1	0	0	0	0	0	1
440136	T	A	SNV	MODERATE	missense_variant	lmo0419	lmo0419	NP_463948.1	hypothetical protein	p.Ile159Leu		Yes	Yes	0	0	0	0	0	0	0	0	0	0	0	0	0	0	0	1	0	0	0	0	0	1
440262	C	T	SNV	MODERATE	missense_variant	lmo0419	lmo0419	NP_463948.1	hypothetical protein	p.Val117Met		Yes	Yes	0	0	0	0	0	0	0	0	0	0	0	0	0	0	0	1	0	0	0	0	0	1
440349	T	C	SNV	MODERATE	missense_variant	lmo0419	lmo0419	NP_463948.1	hypothetical protein	p.Ile88Val		Yes	Yes	0	0	0	0	0	0	0	0	0	0	0	0	0	0	0	1	0	0	0	0	0	1
440397	T	C	SNV	MODERATE	missense_variant	lmo0419	lmo0419	NP_463948.1	hypothetical protein	p.Thr72Ala		Yes	Yes	0	0	0	0	0	0	0	0	0	0	0	0	0	0	0	1	0	0	0	0	0	1
440426	C	T	SNV	MODERATE	missense_variant	lmo0419	lmo0419	NP_463948.1	hypothetical protein	p.Arg62Lys		Yes	Yes	0	0	0	0	0	0	0	0	0	0	0	0	0	0	0	1	0	0	0	0	0	1
440513	G	A	SNV	MODERATE	missense_variant	lmo0419	lmo0419	NP_463948.1	hypothetical protein	p.Ala33Val		Yes	Yes	0	0	0	0	0	0	0	0	0	0	0	0	0	0	0	1	0	0	0	0	0	1
440514	C	T	SNV	MODERATE	missense_variant	lmo0419	lmo0419	NP_463948.1	hypothetical protein	p.Ala33Thr		Yes	Yes	0	0	0	0	0	0	0	0	0	0	0	0	0	0	0	1	0	0	0	0	0	1
440534	G	T	SNV	MODERATE	missense_variant	lmo0419	lmo0419	NP_463948.1	hypothetical protein	p.Thr26Asn		Yes	Yes	0	0	0	0	0	0	0	0	0	0	0	0	0	0	0	1	0	0	0	0	0	1
440806	A	G	SNV	MODERATE	missense_variant	lmo0420	lmo0420	NP_463949.1	hypothetical protein	p.Asn17Asp		Yes	Yes	3	0	0	0	0	0	0	0	0	0	0	1	0	0	0	0	0	0	0	0	0	1
440837	A	G	SNV	MODERATE	missense_variant	lmo0420	lmo0420	NP_463949.1	hypothetical protein	p.Lys27Arg		Yes	Yes	3	0	0	0	0	0	0	0	0	0	0	0	0	0	0	1	0	0	0	0	0	1
440854	A	G	SNV	MODERATE	missense_variant	lmo0420	lmo0420	NP_463949.1	hypothetical protein	p.Met33Val		Yes	Yes	3	0	0	0	0	0	0	0	0	0	0	0	0	0	0	1	0	0	0	0	0	1
440864	G	A	SNV	MODERATE	missense_variant	lmo0420	lmo0420	NP_463949.1	hypothetical protein	p.Gly36Glu		Yes	Yes	3	0	0	0	0	0	0	0	0	0	0	0	0	0	0	1	0	0	0	0	0	1
440866	A	G	SNV	MODERATE	missense_variant	lmo0420	lmo0420	NP_463949.1	hypothetical protein	p.Ile37Val		Yes	Yes	3	0	0	0	0	0	0	0	0	0	0	0	0	0	0	1	0	0	0	0	0	1
441431	A	G	SNV	MODERATE	missense_variant	lmo0420	lmo0420	NP_463949.1	hypothetical protein	p.Gln225Arg		Yes	Yes	3	0	0	0	0	0	0	0	0	0	0	0	0	0	0	1	0	0	0	0	0	1
441439	T	C	SNV	MODERATE	missense_variant	lmo0420	lmo0420	NP_463949.1	hypothetical protein	p.Ser228Pro		Yes	Yes	3	0	0	0	0	0	0	0	0	0	0	0	0	0	0	1	0	0	0	0	0	1
441484	G	A	SNV	MODERATE	missense_variant	lmo0420	lmo0420	NP_463949.1	hypothetical protein	p.Ala243Thr		Yes	Yes	3	0	0	0	0	0	0	0	0	0	0	0	0	0	0	1	0	0	0	0	0	1
441511	A	G	SNV	MODERATE	missense_variant	lmo0420	lmo0420	NP_463949.1	hypothetical protein	p.Lys252Glu		Yes	Yes	3	0	0	0	0	0	0	0	0	0	0	0	0	0	0	1	0	0	0	0	0	1
441629	A	T	SNV	MODERATE	missense_variant	lmo0421	lmo0421	NP_463950.1	rod shape-determining protein RodA	p.Val415Asp		Yes	Yes	0	0	0	0	0	0	0	0	0	0	0	0	0	0	0	1	0	0	0	0	0	1
441630	C	A	SNV	MODERATE	missense_variant	lmo0421	lmo0421	NP_463950.1	rod shape-determining protein RodA	p.Val415Phe		Yes	Yes	0	0	0	0	0	0	0	0	0	0	0	0	0	0	0	1	0	0	0	0	0	1
441633	G	T	SNV	MODERATE	missense_variant	lmo0421	lmo0421	NP_463950.1	rod shape-determining protein RodA	p.Leu414Met		Yes	Yes	0	0	0	0	0	0	0	0	0	0	0	0	0	0	0	1	0	0	0	0	0	1
441639	A	G	SNV	MODERATE	missense_variant	lmo0421	lmo0421	NP_463950.1	rod shape-determining protein RodA	p.Ser412Pro		Yes	Yes	0	0	0	0	0	0	0	0	0	0	0	0	0	0	0	1	0	0	0	0	0	1
441769	C	T	SNV	MODERATE	missense_variant	lmo0421	lmo0421	NP_463950.1	rod shape-determining protein RodA	p.Met368Ile		Yes	Yes	0	0	0	0	0	0	0	0	0	0	0	1	0	0	0	0	0	0	0	0	0	1
441863	C	A	SNV	MODERATE	missense_variant	lmo0421	lmo0421	NP_463950.1	rod shape-determining protein RodA	p.Arg337Leu		Yes	Yes	0	0	0	0	0	0	0	0	0	0	0	0	0	0	0	1	0	0	0	0	0	1
441888	C	G	SNV	MODERATE	missense_variant	lmo0421	lmo0421	NP_463950.1	rod shape-determining protein RodA	p.Val329Leu		Yes	Yes	0	0	0	0	0	0	0	0	0	0	0	0	0	0	0	1	0	0	0	0	0	1
441927	G	A	SNV	MODERATE	missense_variant	lmo0421	lmo0421	NP_463950.1	rod shape-determining protein RodA	p.Leu316Phe		Yes	Yes	0	0	0	0	0	0	0	0	0	0	0	0	0	0	0	1	0	0	0	0	0	1
441975	G	T	SNV	MODERATE	missense_variant	lmo0421	lmo0421	NP_463950.1	rod shape-determining protein RodA	p.Leu300Ile		Yes	Yes	0	0	0	0	0	0	0	0	0	0	0	0	0	0	0	1	0	0	0	0	0	1
441977	A	G	SNV	MODERATE	missense_variant	lmo0421	lmo0421	NP_463950.1	rod shape-determining protein RodA	p.Ile299Thr		Yes	Yes	0	0	0	0	0	0	0	0	0	0	0	0	0	0	0	1	0	0	0	0	0	1
442017	T	G	SNV	MODERATE	missense_variant	lmo0421	lmo0421	NP_463950.1	rod shape-determining protein RodA	p.Lys286Gln		Yes	Yes	0	0	0	0	0	0	0	0	0	0	0	0	0	0	0	1	0	0	0	0	0	1
442028	T	G	SNV	MODERATE	missense_variant	lmo0421	lmo0421	NP_463950.1	rod shape-determining protein RodA	p.Asp282Ala		Yes	Yes	0	0	0	0	0	0	0	0	0	0	0	0	0	0	0	1	0	0	0	0	0	1
442035	A	C	SNV	MODERATE	missense_variant	lmo0421	lmo0421	NP_463950.1	rod shape-determining protein RodA	p.Leu280Val		Yes	Yes	0	0	0	0	0	0	0	0	0	0	0	0	0	0	0	1	0	0	0	0	0	1
442043	C	A	SNV	MODERATE	missense_variant	lmo0421	lmo0421	NP_463950.1	rod shape-determining protein RodA	p.Ser277Ile		Yes	Yes	0	0	0	0	0	0	0	0	0	0	0	0	0	0	0	1	0	0	0	0	0	1
442044	T	G	SNV	MODERATE	missense_variant	lmo0421	lmo0421	NP_463950.1	rod shape-determining protein RodA	p.Ser277Arg		Yes	Yes	0	0	0	0	0	0	0	0	0	0	0	0	0	0	0	1	0	0	0	0	0	1
442046	G	T	SNV	MODERATE	missense_variant	lmo0421	lmo0421	NP_463950.1	rod shape-determining protein RodA	p.Thr276Lys		Yes	Yes	0	0	0	0	0	0	0	0	0	0	0	0	0	0	0	1	0	0	0	0	0	1
442053	G	A	SNV	MODERATE	missense_variant	lmo0421	lmo0421	NP_463950.1	rod shape-determining protein RodA	p.Pro274Ser		Yes	Yes	0	0	0	0	0	0	0	0	0	0	0	0	0	0	0	1	0	0	0	0	0	1
442068	G	A	SNV	MODERATE	missense_variant	lmo0421	lmo0421	NP_463950.1	rod shape-determining protein RodA	p.Pro269Ser		Yes	Yes	0	0	0	0	0	0	0	0	0	0	0	0	0	0	0	1	0	0	0	0	0	1
442070	T	A	SNV	MODERATE	missense_variant	lmo0421	lmo0421	NP_463950.1	rod shape-determining protein RodA	p.Tyr268Phe		Yes	Yes	0	0	0	0	0	0	0	0	0	0	0	0	0	0	0	1	0	0	0	0	0	1
442101	C	T	SNV	MODERATE	missense_variant	lmo0421	lmo0421	NP_463950.1	rod shape-determining protein RodA	p.Val258Ile		Yes	Yes	0	0	0	0	0	0	0	0	0	0	0	0	0	0	0	1	0	0	0	0	0	1
442148	T	C	SNV	MODERATE	missense_variant	lmo0421	lmo0421	NP_463950.1	rod shape-determining protein RodA	p.His242Arg		Yes	Yes	0	0	0	0	0	0	0	0	0	0	0	0	0	0	0	1	0	0	0	0	0	1
442166	T	G	SNV	MODERATE	missense_variant	lmo0421	lmo0421	NP_463950.1	rod shape-determining protein RodA	p.Tyr236Ser		Yes	Yes	0	0	0	0	0	0	0	0	0	0	0	0	0	0	0	1	0	0	0	0	0	1
442192	C	T	SNV	MODERATE	missense_variant	lmo0421	lmo0421	NP_463950.1	rod shape-determining protein RodA	p.Met227Ile		Yes	Yes	0	0	0	0	0	0	0	0	0	0	0	0	0	0	0	1	0	0	0	0	0	1
442209	A	G	SNV	MODERATE	missense_variant	lmo0421	lmo0421	NP_463950.1	rod shape-determining protein RodA	p.Phe222Leu		Yes	Yes	0	0	0	0	0	0	0	0	0	0	0	0	0	0	0	1	0	0	0	0	0	1
442241	A	G	SNV	MODERATE	missense_variant	lmo0421	lmo0421	NP_463950.1	rod shape-determining protein RodA	p.Leu211Pro		Yes	Yes	0	0	0	0	0	0	0	0	0	0	0	0	0	0	0	1	0	0	0	0	0	1
442323	T	G	SNV	MODERATE	missense_variant	lmo0421	lmo0421	NP_463950.1	rod shape-determining protein RodA	p.Ile184Leu		Yes	Yes	0	0	0	0	0	0	0	0	0	0	0	0	0	0	0	1	0	0	0	0	0	1
442404	G	A	SNV	MODERATE	missense_variant	lmo0421	lmo0421	NP_463950.1	rod shape-determining protein RodA	p.Pro157Ser		Yes	Yes	0	0	0	0	0	0	0	0	0	0	0	0	0	0	0	1	0	0	0	0	0	1
442422	T	G	SNV	MODERATE	missense_variant	lmo0421	lmo0421	NP_463950.1	rod shape-determining protein RodA	p.Thr151Pro		Yes	Yes	0	0	0	0	0	0	0	0	0	0	0	0	0	0	0	1	0	0	0	0	0	1
442448	G	A	SNV	MODERATE	missense_variant	lmo0421	lmo0421	NP_463950.1	rod shape-determining protein RodA	p.Ala142Val		Yes	Yes	0	0	0	0	0	0	0	0	0	0	0	1	0	0	0	0	0	0	0	0	0	1
442470	C	T	SNV	MODERATE	missense_variant	lmo0421	lmo0421	NP_463950.1	rod shape-determining protein RodA	p.Asp135Asn		Yes	Yes	0	0	0	0	0	0	0	0	0	0	0	0	0	0	0	1	0	0	0	0	0	1
442518	C	T	SNV	MODERATE	missense_variant	lmo0421	lmo0421	NP_463950.1	rod shape-determining protein RodA	p.Val119Ile		Yes	Yes	0	0	0	0	0	0	0	0	0	0	0	0	0	0	0	1	0	0	0	0	0	1
442524	T	G	SNV	MODERATE	missense_variant	lmo0421	lmo0421	NP_463950.1	rod shape-determining protein RodA	p.Ile117Leu		Yes	Yes	0	0	0	0	0	0	0	0	0	0	0	0	0	0	0	1	0	0	0	0	0	1
442549	C	T	SNV	MODERATE	missense_variant	lmo0421	lmo0421	NP_463950.1	rod shape-determining protein RodA	p.Met108Ile		Yes	Yes	0	0	0	0	0	0	0	0	0	0	0	0	0	0	0	1	0	0	0	0	0	1
442556	G	A	SNV	MODERATE	missense_variant	lmo0421	lmo0421	NP_463950.1	rod shape-determining protein RodA	p.Ser106Leu		Yes	Yes	0	0	0	0	0	0	0	0	0	0	0	0	0	0	0	1	0	0	0	0	0	1
442566	A	G	SNV	MODERATE	missense_variant	lmo0421	lmo0421	NP_463950.1	rod shape-determining protein RodA	p.Ser103Pro		Yes	Yes	0	0	0	0	0	0	0	0	0	0	0	0	0	0	0	1	0	0	0	0	0	1
442569	C	A	SNV	MODERATE	missense_variant	lmo0421	lmo0421	NP_463950.1	rod shape-determining protein RodA	p.Ala102Ser		Yes	Yes	0	0	0	0	0	0	0	0	0	0	0	0	0	0	0	1	0	0	0	0	0	1
442581	C	T	SNV	MODERATE	missense_variant	lmo0421	lmo0421	NP_463950.1	rod shape-determining protein RodA	p.Gly98Ser		Yes	Yes	0	0	0	0	0	0	0	0	0	0	0	0	0	0	0	1	0	0	0	0	0	1
442582	T	C	SNV	MODERATE	missense_variant	lmo0421	lmo0421	NP_463950.1	rod shape-determining protein RodA	p.Ile97Met		Yes	Yes	0	0	0	0	0	0	0	0	0	0	0	0	0	0	0	1	0	0	0	0	0	1
442585	T	C	SNV	MODERATE	missense_variant	lmo0421	lmo0421	NP_463950.1	rod shape-determining protein RodA	p.Ile96Met		Yes	Yes	0	0	0	0	0	0	0	0	0	0	0	0	0	0	0	1	0	0	0	0	0	1
442587	T	G	SNV	MODERATE	missense_variant	lmo0421	lmo0421	NP_463950.1	rod shape-determining protein RodA	p.Ile96Leu		Yes	Yes	0	0	0	0	0	0	0	0	0	0	0	0	0	0	0	1	0	0	0	0	0	1
442599	T	C	SNV	MODERATE	missense_variant	lmo0421	lmo0421	NP_463950.1	rod shape-determining protein RodA	p.Ser92Gly		Yes	Yes	0	0	0	0	0	0	0	0	0	0	0	0	0	0	0	1	0	0	0	0	0	1
442673	C	T	SNV	MODERATE	missense_variant	lmo0421	lmo0421	NP_463950.1	rod shape-determining protein RodA	p.Arg67Lys		Yes	Yes	0	0	0	0	0	0	0	0	0	0	0	0	0	0	0	1	0	0	0	0	0	1
442683	T	C	SNV	MODERATE	missense_variant	lmo0421	lmo0421	NP_463950.1	rod shape-determining protein RodA	p.Thr64Ala		Yes	Yes	0	0	0	0	0	0	0	0	0	0	0	0	0	0	0	1	0	0	0	0	0	1
442719	T	C	SNV	MODERATE	missense_variant	lmo0421	lmo0421	NP_463950.1	rod shape-determining protein RodA	p.Asn52Asp		Yes	Yes	0	0	0	0	0	0	0	0	0	0	0	0	0	0	0	1	0	0	0	0	0	1
442731	T	A	SNV	MODERATE	missense_variant	lmo0421	lmo0421	NP_463950.1	rod shape-determining protein RodA	p.Ile48Leu		Yes	Yes	0	0	0	0	0	0	0	0	0	0	0	0	0	0	0	1	0	0	0	0	0	1
442825	A	T	SNV	MODERATE	missense_variant	lmo0421	lmo0421	NP_463950.1	rod shape-determining protein RodA	p.Asn16Lys		Yes	Yes	0	0	0	0	0	0	0	0	0	0	0	0	0	0	0	1	0	0	0	0	0	1
442859	G	A	SNV	MODERATE	missense_variant	lmo0421	lmo0421	NP_463950.1	rod shape-determining protein RodA	p.Thr5Ile		Yes	Yes	0	0	0	0	0	0	0	0	0	0	0	0	0	0	0	1	0	0	0	0	0	1
442863	A	C	SNV	MODERATE	missense_variant	lmo0421	lmo0421	NP_463950.1	rod shape-determining protein RodA	p.Ser4Ala		Yes	Yes	0	0	0	0	0	0	0	0	0	0	0	0	0	0	0	1	0	0	0	0	0	1
442887	A	C	SNV	MODERATE	missense_variant	lstR	lmo0422	NP_463951.1	lineage-specific thermal regulator protein	p.Ile138Met		Yes	Yes	0	0	0	0	0	0	0	0	0	0	0	0	0	0	0	1	0	0	0	0	0	1
442895	T	G	SNV	MODERATE	missense_variant	lstR	lmo0422	NP_463951.1	lineage-specific thermal regulator protein	p.Asn136His		Yes	Yes	0	0	0	0	0	0	0	0	0	0	0	0	0	0	0	1	0	0	0	0	0	1
442927	A	C	SNV	MODERATE	missense_variant	lstR	lmo0422	NP_463951.1	lineage-specific thermal regulator protein	p.Leu125Arg		Yes	Yes	0	0	0	0	0	0	0	0	0	0	0	0	0	0	0	1	0	0	0	0	0	1
442984	C	T	SNV	MODERATE	missense_variant	lstR	lmo0422	NP_463951.1	lineage-specific thermal regulator protein	p.Gly106Asp		Yes	Yes	0	0	0	0	0	0	0	0	0	0	0	0	0	0	0	1	0	0	0	0	0	1
443127	T	G	SNV	MODERATE	missense_variant	lstR	lmo0422	NP_463951.1	lineage-specific thermal regulator protein	p.Gln58His		Yes	Yes	0	0	0	0	0	0	0	0	0	0	0	0	0	0	0	1	0	0	0	0	0	1
443135	C	A	SNV	MODERATE	missense_variant	lstR	lmo0422	NP_463951.1	lineage-specific thermal regulator protein	p.Ala56Ser		Yes	Yes	0	0	0	0	0	0	0	0	0	0	0	0	0	0	0	1	0	0	0	0	0	1
443149	T	C	SNV	MODERATE	missense_variant	lstR	lmo0422	NP_463951.1	lineage-specific thermal regulator protein	p.Gln51Arg		Yes	Yes	0	0	0	0	0	0	0	0	0	0	0	0	0	0	0	1	0	0	0	0	0	1
443150	G	T	SNV	MODERATE	missense_variant	lstR	lmo0422	NP_463951.1	lineage-specific thermal regulator protein	p.Gln51Lys		Yes	Yes	0	0	0	0	0	0	0	0	0	0	0	0	0	0	0	1	0	0	0	0	0	1
443161	A	T	SNV	MODERATE	missense_variant	lstR	lmo0422	NP_463951.1	lineage-specific thermal regulator protein	p.Ile47Lys		Yes	Yes	0	0	0	0	0	0	0	0	0	0	0	0	0	0	0	1	0	0	0	0	0	1
443162	T	C	SNV	MODERATE	missense_variant	lstR	lmo0422	NP_463951.1	lineage-specific thermal regulator protein	p.Ile47Val		Yes	Yes	0	0	0	0	0	0	0	0	0	0	0	0	0	0	0	1	0	0	0	0	0	1
443170	G	T	SNV	MODERATE	missense_variant	lstR	lmo0422	NP_463951.1	lineage-specific thermal regulator protein	p.Ser44Tyr		Yes	Yes	0	0	0	0	0	0	0	0	0	0	0	0	0	0	0	1	0	0	0	0	0	1
443172	A	T	SNV	MODERATE	missense_variant	lstR	lmo0422	NP_463951.1	lineage-specific thermal regulator protein	p.His43Gln		Yes	Yes	0	0	0	0	0	0	0	0	0	0	0	0	0	0	0	1	0	0	0	0	0	1
443284	T	G	SNV	MODERATE	missense_variant	lstR	lmo0422	NP_463951.1	lineage-specific thermal regulator protein	p.Tyr6Ser		Yes	Yes	0	0	0	0	0	0	0	0	0	0	0	0	0	0	0	1	0	0	0	0	0	1
443325	T	G	SNV	MODERATE	missense_variant	lmo0423	lmo0423	NP_463952.1	RNA polymerase factor sigma C	p.Asn176Thr		Yes	Yes	0	0	0	0	0	0	0	0	0	0	0	0	0	0	0	1	0	0	0	0	0	1
443345	T	G	SNV	MODERATE	missense_variant	lmo0423	lmo0423	NP_463952.1	RNA polymerase factor sigma C	p.Gln169His		Yes	Yes	0	0	0	0	0	0	0	0	0	0	0	0	0	0	0	1	0	0	0	0	0	1
443502	G	T	SNV	MODERATE	missense_variant	lmo0423	lmo0423	NP_463952.1	RNA polymerase factor sigma C	p.Ala117Glu		Yes	Yes	0	0	0	0	0	0	0	0	0	0	0	0	0	0	0	1	0	0	0	0	0	1
444542	G	T	SNV	MODERATE	missense_variant	lmo0424	lmo0424	NP_463953.1	glucose uptake protein	p.Ala116Asp		Yes	Yes	2	0	0	0	1	0	0	0	0	0	0	0	0	0	0	0	0	0	0	0	0	1
445445	G	A	SNV	MODERATE	missense_variant	lmo0425	lmo0425	NP_463954.1	transcriptional antiterminator BglG	p.Val133Ile		Yes	Yes	5	0	0	0	0	0	0	0	0	0	0	0	0	0	0	1	0	0	0	0	0	1
445833	T	C	SNV	MODERATE	missense_variant	lmo0425	lmo0425	NP_463954.1	transcriptional antiterminator BglG	p.Val262Ala		Yes	Yes	5	0	0	0	0	0	0	0	0	0	0	0	0	0	0	1	0	0	0	0	0	1
445893	A	C	SNV	MODERATE	missense_variant	lmo0425	lmo0425	NP_463954.1	transcriptional antiterminator BglG	p.Asp282Ala		Yes	Yes	5	0	0	0	0	0	0	0	0	0	0	0	0	0	0	1	0	0	0	0	0	1
446661	A	G	SNV	MODERATE	missense_variant	lmo0425	lmo0425	NP_463954.1	transcriptional antiterminator BglG	p.Asp538Gly		Yes	Yes	5	0	0	0	0	0	0	0	0	0	0	0	0	0	0	1	0	0	0	0	0	1
446724	C	T	SNV	MODERATE	missense_variant	lmo0425	lmo0425	NP_463954.1	transcriptional antiterminator BglG	p.Ala559Val		Yes	Yes	5	0	0	0	0	0	0	0	0	0	0	0	0	0	0	1	0	0	0	0	0	1
446792	C	T	SNV	MODERATE	missense_variant	lmo0425	lmo0425	NP_463954.1	transcriptional antiterminator BglG	p.Arg582Cys		Yes	Yes	5	0	0	0	0	0	0	0	0	0	0	0	0	0	0	1	0	0	0	0	0	1
446876	C	A	SNV	MODERATE	missense_variant	lmo0425	lmo0425	NP_463954.1	transcriptional antiterminator BglG	p.Gln610Lys		Yes	Yes	5	0	0	0	0	0	0	0	0	0	0	0	0	0	0	1	0	0	0	0	0	1
447263	A	C	SNV	MODERATE	missense_variant	lmo0426	lmo0426	NP_463955.1	PTS fructose transporter subunit IIA	p.Glu85Ala		Yes	Yes	8	0	0	0	0	0	0	0	0	0	0	1	0	0	0	0	0	0	0	0	0	1
448263	A	C	SNV	MODERATE	missense_variant	lmo0428	lmo0428	NP_463957.1	PTS fructose transporter subunit IIC	p.Ile154Leu		Yes	No	6	0	0	0	0	0	0	0	0	0	0	0	0	0	0	1	0	0	0	0	0	1
449599	G	T	SNV	MODERATE	missense_variant	lmo0429	lmo0429	NP_463958.1	sugar hydrolase	p.Ser225Ile		Yes	Yes	3	0	0	0	0	0	0	0	0	0	0	0	0	0	0	1	0	0	0	0	0	1
450462	C	A	SNV	MODERATE	missense_variant	lmo0429	lmo0429	NP_463958.1	sugar hydrolase	p.Leu513Ile		Yes	Yes	3	0	0	0	0	0	0	0	0	0	0	0	0	0	0	1	0	0	0	0	0	1
450816	G	A	SNV	MODERATE	missense_variant	lmo0429	lmo0429	NP_463958.1	sugar hydrolase	p.Val631Ile		Yes	Yes	3	0	0	0	0	0	0	0	0	0	0	0	0	0	0	1	0	0	0	0	0	1
451261	A	G	SNV	MODERATE	missense_variant	lmo0429	lmo0429	NP_463958.1	sugar hydrolase	p.Lys779Arg		Yes	Yes	3	0	0	0	0	0	0	0	0	0	0	0	0	0	0	1	0	0	0	0	0	1
451449	G	A	SNV	MODERATE	missense_variant	lmo0429	lmo0429	NP_463958.1	sugar hydrolase	p.Ala842Thr		Yes	Yes	3	0	0	0	0	0	0	0	0	0	0	0	0	0	0	1	0	0	0	0	0	1
451722	G	A	SNV	MODERATE	missense_variant	lmo0430	lmo0430	NP_463959.1	LysR family transcriptional regulator	p.Leu229Phe		Yes	Yes	2	0	0	0	0	0	0	0	0	0	0	0	0	0	0	1	0	0	0	0	0	1
451723	C	A	SNV	MODERATE	missense_variant	lmo0430	lmo0430	NP_463959.1	LysR family transcriptional regulator	p.Leu228Phe		Yes	Yes	2	0	0	0	0	0	0	0	0	0	0	0	0	0	0	1	0	0	0	0	0	1
451788	G	A	SNV	MODERATE	missense_variant	lmo0430	lmo0430	NP_463959.1	LysR family transcriptional regulator	p.Leu207Phe		Yes	Yes	2	0	0	0	0	0	0	0	0	0	0	0	0	0	0	1	0	0	0	0	0	1
451812	T	C	SNV	MODERATE	missense_variant	lmo0430	lmo0430	NP_463959.1	LysR family transcriptional regulator	p.Ile199Val		Yes	Yes	2	0	0	0	0	0	0	0	0	0	0	0	0	0	0	1	0	0	0	0	0	1
451844	G	T	SNV	MODERATE	missense_variant	lmo0430	lmo0430	NP_463959.1	LysR family transcriptional regulator	p.Ala188Asp		Yes	Yes	2	0	0	0	0	0	0	0	0	0	0	0	0	0	0	1	0	0	0	0	0	1
[truncated: 8,786 more rows]

## Sheet: potential_regulatory
POS	REF	ALT	SNV or indel?	IMPACT	AFFECT	Gene	Locus	Protein Accession	Gene Product	Clustered within 50bp of another SNV?	Clustered within 20bp of another SNV?	A10	Lm10	OCF45	Lm225	A30	Lm76	Lm235	A36	Lm15	Lm115	Lm221	A3	A51	A142	A32	A31	SUM
3082	T	C	SNV	MODIFIER	upstream_gene_variant	lmo0003	lmo0003	NP_463536.1	hypothetical protein	Yes	Yes	0	0	0	0	0	0	0	0	0	0	0	0	1	0	0	0	1
10597	C	G	SNV	MODIFIER	upstream_gene_variant	lmo0008	lmo0008	NP_463541.1	cardiolipin synthase	Yes	Yes	0	0	0	0	0	0	0	0	0	0	0	0	1	0	0	0	1
10714	G	A	SNV	MODIFIER	upstream_gene_variant	lmo0008	lmo0008	NP_463541.1	cardiolipin synthase	Yes	Yes	0	0	0	0	0	0	0	0	1	0	0	0	0	0	0	0	1
21445	A	T	SNV	MODIFIER	upstream_gene_variant	lmo0017	lmo0017	NP_463550.1	capsule biosynthesis protein CapA	Yes	Yes	0	0	0	0	0	0	0	0	0	0	0	0	1	0	0	0	1
21454	T	A	SNV	MODIFIER	upstream_gene_variant	lmo0017	lmo0017	NP_463550.1	capsule biosynthesis protein CapA	Yes	Yes	0	0	0	0	0	0	0	0	0	0	0	0	1	0	0	0	1
21455	C	T	SNV	MODIFIER	upstream_gene_variant	lmo0017	lmo0017	NP_463550.1	capsule biosynthesis protein CapA	Yes	Yes	0	0	0	0	0	0	0	0	0	0	0	0	1	0	0	0	1
21461	C	T	SNV	MODIFIER	upstream_gene_variant	lmo0017	lmo0017	NP_463550.1	capsule biosynthesis protein CapA	Yes	Yes	0	0	0	0	0	0	0	0	0	0	0	0	1	0	0	0	1
21464	T	G	SNV	MODIFIER	upstream_gene_variant	lmo0017	lmo0017	NP_463550.1	capsule biosynthesis protein CapA	Yes	Yes	0	0	0	0	0	0	0	0	0	0	0	0	1	0	0	0	1
21471	G	A	SNV	MODIFIER	upstream_gene_variant	lmo0017	lmo0017	NP_463550.1	capsule biosynthesis protein CapA	Yes	Yes	0	0	0	0	0	0	0	0	0	0	0	0	1	0	0	0	1
21474	G	A	SNV	MODIFIER	upstream_gene_variant	lmo0017	lmo0017	NP_463550.1	capsule biosynthesis protein CapA	Yes	Yes	0	0	0	0	0	0	0	0	0	0	0	0	1	0	0	0	1
21480	G	C	SNV	MODIFIER	upstream_gene_variant	lmo0017	lmo0017	NP_463550.1	capsule biosynthesis protein CapA	Yes	Yes	0	0	0	0	0	0	0	0	0	0	0	0	1	0	0	0	1
21481	G	A	SNV	MODIFIER	upstream_gene_variant	lmo0017	lmo0017	NP_463550.1	capsule biosynthesis protein CapA	Yes	Yes	0	0	0	0	0	0	0	0	0	0	0	0	1	0	0	0	1
21482	T	G	SNV	MODIFIER	upstream_gene_variant	lmo0017	lmo0017	NP_463550.1	capsule biosynthesis protein CapA	Yes	Yes	0	0	0	0	0	0	0	0	0	0	0	0	1	0	0	0	1
21533	T	A	SNV	MODIFIER	upstream_gene_variant	lmo0017	lmo0017	NP_463550.1	capsule biosynthesis protein CapA	Yes	Yes	0	0	0	0	0	0	0	0	0	0	0	0	1	0	0	0	1
21541	C	A	SNV	MODIFIER	upstream_gene_variant	lmo0017	lmo0017	NP_463550.1	capsule biosynthesis protein CapA	Yes	Yes	0	0	0	0	0	0	0	0	0	0	0	0	1	0	0	0	1
21554	A	G	SNV	MODIFIER	upstream_gene_variant	lmo0017	lmo0017	NP_463550.1	capsule biosynthesis protein CapA	Yes	Yes	0	0	0	0	0	0	0	0	0	0	0	0	1	0	0	0	1
21559	T	A	SNV	MODIFIER	upstream_gene_variant	lmo0017	lmo0017	NP_463550.1	capsule biosynthesis protein CapA	Yes	Yes	0	0	0	0	0	0	0	0	0	0	0	0	1	0	0	0	1
21560	T	A	SNV	MODIFIER	upstream_gene_variant	lmo0017	lmo0017	NP_463550.1	capsule biosynthesis protein CapA	Yes	Yes	0	0	0	0	0	0	0	0	0	0	0	0	1	0	0	0	1
21567	A	T	SNV	MODIFIER	upstream_gene_variant	lmo0017	lmo0017	NP_463550.1	capsule biosynthesis protein CapA	Yes	Yes	0	0	0	0	0	0	0	0	0	0	0	0	1	0	0	0	1
21571	G	A	SNV	MODIFIER	upstream_gene_variant	lmo0017	lmo0017	NP_463550.1	capsule biosynthesis protein CapA	Yes	Yes	0	0	0	0	0	0	0	0	0	0	0	0	1	0	0	0	1
21616	A	G	SNV	MODIFIER	upstream_gene_variant	lmo0017	lmo0017	NP_463550.1	capsule biosynthesis protein CapA	Yes	Yes	0	0	0	0	0	0	0	0	0	0	0	0	1	0	0	0	1
21630	T	C	SNV	MODIFIER	upstream_gene_variant	lmo0017	lmo0017	NP_463550.1	capsule biosynthesis protein CapA	Yes	Yes	0	0	0	0	0	0	0	0	0	0	0	0	1	0	0	0	1
21645	T	C	SNV	MODIFIER	upstream_gene_variant	lmo0017	lmo0017	NP_463550.1	capsule biosynthesis protein CapA	Yes	Yes	0	0	0	0	0	0	0	0	0	0	0	0	1	0	0	0	1
23086	T	G	SNV	MODIFIER	upstream_gene_variant	lmo0017	lmo0017	NP_463550.1	capsule biosynthesis protein CapA	Yes	Yes	0	0	0	0	0	0	0	0	1	0	0	0	1	0	0	0	2
23091	C	A	SNV	MODIFIER	upstream_gene_variant	lmo0017	lmo0017	NP_463550.1	capsule biosynthesis protein CapA	Yes	Yes	0	0	0	0	0	0	0	0	1	0	0	0	1	0	0	0	2
23092	A	G	SNV	MODIFIER	upstream_gene_variant	lmo0017	lmo0017	NP_463550.1	capsule biosynthesis protein CapA	Yes	Yes	0	0	0	0	0	0	0	0	1	0	0	0	1	0	0	0	2
23117	A	G	SNV	MODIFIER	upstream_gene_variant	lmo0017	lmo0017	NP_463550.1	capsule biosynthesis protein CapA	Yes	Yes	0	0	0	0	0	0	0	0	1	0	0	0	0	0	0	0	1
23967	G	A	SNV	MODIFIER	upstream_gene_variant	lmo0017	lmo0017	NP_463550.1	capsule biosynthesis protein CapA	Yes	No	0	0	0	0	0	0	0	0	0	0	0	0	1	0	0	0	1
23991	T	C	SNV	MODIFIER	upstream_gene_variant	lmo0017	lmo0017	NP_463550.1	capsule biosynthesis protein CapA	Yes	Yes	0	0	0	0	0	0	0	0	0	0	0	0	1	0	0	0	1
23992	A	T	SNV	MODIFIER	upstream_gene_variant	lmo0017	lmo0017	NP_463550.1	capsule biosynthesis protein CapA	Yes	Yes	0	0	0	0	0	0	0	0	0	0	0	0	1	0	0	0	1
24083	A	G	SNV	MODIFIER	upstream_gene_variant	lmo0017	lmo0017	NP_463550.1	capsule biosynthesis protein CapA	Yes	Yes	0	0	0	0	0	0	0	0	0	0	0	0	1	0	0	0	1
24127	T	A	SNV	MODIFIER	upstream_gene_variant	lmo0017	lmo0017	NP_463550.1	capsule biosynthesis protein CapA	Yes	No	0	0	0	0	0	0	0	0	0	0	0	0	1	0	0	0	1
24171	G	A	SNV	MODIFIER	upstream_gene_variant	lmo0017	lmo0017	NP_463550.1	capsule biosynthesis protein CapA	Yes	Yes	0	0	0	0	0	0	0	0	0	0	0	0	1	0	0	0	1
24191	G	A	SNV	MODIFIER	upstream_gene_variant	lmo0017	lmo0017	NP_463550.1	capsule biosynthesis protein CapA	Yes	Yes	0	0	0	0	0	0	0	0	0	0	0	0	1	0	0	0	1
28927	G	A	SNV	MODIFIER	upstream_gene_variant	lmo0019	lmo0019	NP_463552.1	hypothetical protein	Yes	Yes	0	0	0	0	0	0	0	0	1	0	0	0	0	0	0	0	1
29013	T	A	SNV	MODIFIER	upstream_gene_variant	lmo0027	lmo0027	NP_463560.1	PTS beta-glucoside transporter subunit IIABC	Yes	Yes	0	0	0	0	0	0	0	0	0	0	0	0	1	0	0	0	1
29027	G	A	SNV	MODIFIER	upstream_gene_variant	lmo0027	lmo0027	NP_463560.1	PTS beta-glucoside transporter subunit IIABC	Yes	Yes	0	0	0	0	0	0	0	0	0	0	0	0	1	0	0	0	1
31980	T	A	SNV	MODIFIER	upstream_gene_variant	lmo0029	lmo0029	NP_463562.1	hypothetical protein	Yes	Yes	0	0	0	0	0	0	0	0	0	0	0	0	1	0	0	0	1
32121	T	C	SNV	MODIFIER	upstream_gene_variant	lmo0029	lmo0029	NP_463562.1	hypothetical protein	Yes	Yes	0	0	0	0	0	0	0	0	0	0	0	0	1	0	0	0	1
33383	G	A	SNV	MODIFIER	upstream_gene_variant	lmo0030	lmo0030	NP_463563.1	hypothetical protein	Yes	Yes	0	0	0	0	0	0	0	0	0	0	0	0	1	0	0	0	1
34454	C	A	SNV	MODIFIER	upstream_gene_variant	lmo0030	lmo0030	NP_463563.1	hypothetical protein	Yes	Yes	0	0	0	0	0	0	0	0	0	0	0	0	1	0	0	0	1
34456	A	G	SNV	MODIFIER	upstream_gene_variant	lmo0030	lmo0030	NP_463563.1	hypothetical protein	Yes	Yes	0	0	0	0	0	0	0	0	0	0	0	0	1	0	0	0	1
34523	A	T	SNV	MODIFIER	upstream_gene_variant	lmo0030	lmo0030	NP_463563.1	hypothetical protein	Yes	Yes	0	0	0	0	0	0	0	0	0	0	0	0	1	0	0	0	1
34547	A	T	SNV	MODIFIER	upstream_gene_variant	lmo0030	lmo0030	NP_463563.1	hypothetical protein	Yes	Yes	0	0	0	0	0	0	0	0	0	0	0	0	1	0	0	0	1
34548	T	C	SNV	MODIFIER	upstream_gene_variant	lmo0030	lmo0030	NP_463563.1	hypothetical protein	Yes	Yes	0	0	0	0	0	0	0	0	0	0	0	0	1	0	0	0	1
34550	A	C	SNV	MODIFIER	upstream_gene_variant	lmo0030	lmo0030	NP_463563.1	hypothetical protein	Yes	Yes	0	0	0	0	0	0	0	0	0	0	0	0	1	0	0	0	1
34551	T	G	SNV	MODIFIER	upstream_gene_variant	lmo0030	lmo0030	NP_463563.1	hypothetical protein	Yes	Yes	0	0	0	0	0	0	0	0	0	0	0	0	1	0	0	0	1
34574	A	T	SNV	MODIFIER	upstream_gene_variant	lmo0030	lmo0030	NP_463563.1	hypothetical protein	Yes	Yes	0	0	0	0	0	0	0	0	0	0	0	0	1	0	0	0	1
34615	T	G	SNV	MODIFIER	upstream_gene_variant	lmo0030	lmo0030	NP_463563.1	hypothetical protein	Yes	Yes	0	0	0	0	0	0	0	0	0	0	0	0	1	0	0	0	1
34619	A	T	SNV	MODIFIER	upstream_gene_variant	lmo0030	lmo0030	NP_463563.1	hypothetical protein	Yes	Yes	0	0	0	0	0	0	0	0	0	0	0	0	1	0	0	0	1
38019	G	A	SNV	MODIFIER	upstream_gene_variant	lmo0030	lmo0030	NP_463563.1	hypothetical protein	No	No	0	0	0	0	0	0	1	0	0	0	0	0	0	0	0	0	1
40478	T	C	SNV	MODIFIER	upstream_gene_variant	lmo0036	lmo0036	NP_463569.1	putrescine carbamoyltransferase	Yes	Yes	0	0	0	0	0	0	0	0	0	0	0	0	1	0	0	0	1
40481	T	A	SNV	MODIFIER	upstream_gene_variant	lmo0036	lmo0036	NP_463569.1	putrescine carbamoyltransferase	Yes	Yes	0	0	0	0	0	0	0	0	0	0	0	0	1	0	0	0	1
47243	G	A	SNV	MODIFIER	upstream_gene_variant	lmo0042	lmo0042	NP_463575.1	DedA protein	Yes	Yes	0	0	0	0	0	0	0	0	0	0	0	0	1	0	0	0	1
47244	A	G	SNV	MODIFIER	upstream_gene_variant	lmo0042	lmo0042	NP_463575.1	DedA protein	Yes	Yes	0	0	0	0	0	0	0	0	0	0	0	0	1	0	0	0	1
47251	A	C	SNV	MODIFIER	upstream_gene_variant	lmo0042	lmo0042	NP_463575.1	DedA protein	Yes	Yes	0	0	0	0	0	0	0	0	0	0	0	0	1	0	0	0	1
47252	G	A	SNV	MODIFIER	upstream_gene_variant	lmo0042	lmo0042	NP_463575.1	DedA protein	Yes	Yes	0	0	0	0	0	0	0	0	0	0	0	0	1	0	0	0	1
47273	G	A	SNV	MODIFIER	upstream_gene_variant	lmo0042	lmo0042	NP_463575.1	DedA protein	Yes	Yes	0	0	0	0	0	0	0	0	0	0	0	0	1	0	0	0	1
47274	A	T	SNV	MODIFIER	upstream_gene_variant	lmo0042	lmo0042	NP_463575.1	DedA protein	Yes	Yes	0	0	0	0	0	0	0	0	0	0	0	0	1	0	0	0	1
47275	C	G	SNV	MODIFIER	upstream_gene_variant	lmo0042	lmo0042	NP_463575.1	DedA protein	Yes	Yes	0	0	0	0	0	0	0	0	0	0	0	0	1	0	0	0	1
47280	C	T	SNV	MODIFIER	upstream_gene_variant	lmo0042	lmo0042	NP_463575.1	DedA protein	Yes	Yes	0	0	0	0	0	0	0	0	0	0	0	0	1	0	0	0	1
47289	A	G	SNV	MODIFIER	upstream_gene_variant	lmo0042	lmo0042	NP_463575.1	DedA protein	Yes	Yes	0	0	0	0	0	0	0	0	0	0	0	0	1	0	0	0	1
47294	A	G	SNV	MODIFIER	upstream_gene_variant	lmo0042	lmo0042	NP_463575.1	DedA protein	Yes	Yes	0	0	0	0	0	0	0	0	0	0	0	0	1	0	0	0	1
47296	C	A	SNV	MODIFIER	upstream_gene_variant	lmo0042	lmo0042	NP_463575.1	DedA protein	Yes	Yes	0	0	0	0	0	0	0	0	0	0	0	0	1	0	0	0	1
47318	A	G	SNV	MODIFIER	upstream_gene_variant	lmo0042	lmo0042	NP_463575.1	DedA protein	Yes	Yes	0	0	0	0	0	0	0	0	0	0	0	0	1	0	0	0	1
47330	G	A	SNV	MODIFIER	upstream_gene_variant	lmo0042	lmo0042	NP_463575.1	DedA protein	Yes	Yes	0	0	0	0	0	0	0	0	0	0	0	0	1	0	0	0	1
47996	C	T	SNV	MODIFIER	upstream_gene_variant	lmo0043	lmo0043	NP_463576.1	arginine deiminase	Yes	Yes	0	0	0	0	0	0	0	0	0	0	0	0	1	0	0	0	1
48028	C	T	SNV	MODIFIER	upstream_gene_variant	lmo0043	lmo0043	NP_463576.1	arginine deiminase	Yes	Yes	0	0	0	0	0	0	0	0	0	0	0	0	1	0	0	0	1
48036	C	A	SNV	MODIFIER	upstream_gene_variant	lmo0043	lmo0043	NP_463576.1	arginine deiminase	Yes	Yes	0	0	0	0	0	0	0	0	0	0	0	0	1	0	0	0	1
48039	G	A	SNV	MODIFIER	upstream_gene_variant	lmo0043	lmo0043	NP_463576.1	arginine deiminase	Yes	Yes	0	0	0	0	0	0	0	0	0	0	0	0	1	0	0	0	1
48041	C	T	SNV	MODIFIER	upstream_gene_variant	lmo0043	lmo0043	NP_463576.1	arginine deiminase	Yes	Yes	0	0	0	0	0	0	0	0	0	0	0	0	1	0	0	0	1
48050	G	A	SNV	MODIFIER	upstream_gene_variant	lmo0043	lmo0043	NP_463576.1	arginine deiminase	Yes	Yes	0	0	0	0	0	0	0	0	0	0	0	0	1	0	0	0	1
48057	T	C	SNV	MODIFIER	upstream_gene_variant	lmo0043	lmo0043	NP_463576.1	arginine deiminase	Yes	Yes	0	0	0	0	0	0	0	0	0	0	0	0	1	0	0	0	1
48060	G	A	SNV	MODIFIER	upstream_gene_variant	lmo0043	lmo0043	NP_463576.1	arginine deiminase	Yes	Yes	0	0	0	0	0	0	0	0	0	0	0	0	1	0	0	0	1
49372	A	G	SNV	MODIFIER	upstream_gene_variant	rpsF	lmo0044	NP_463577.1	30S ribosomal protein S6	Yes	Yes	0	0	0	0	0	0	0	0	0	0	0	0	1	0	0	0	1
49406	G	A	SNV	MODIFIER	upstream_gene_variant	rpsF	lmo0044	NP_463577.1	30S ribosomal protein S6	Yes	No	0	0	0	0	0	0	0	0	0	0	0	0	1	0	0	0	1
49532	A	G	SNV	MODIFIER	upstream_gene_variant	rpsF	lmo0044	NP_463577.1	30S ribosomal protein S6	Yes	Yes	0	0	0	0	0	0	0	0	0	0	0	0	1	0	0	0	1
50472	T	A	SNV	MODIFIER	upstream_gene_variant	rpsR	lmo0046	NP_463579.1	30S ribosomal protein S18	Yes	No	0	0	0	0	0	0	0	0	0	0	0	0	1	0	0	0	1
50777	C	T	SNV	MODIFIER	upstream_gene_variant	lmo0047	lmo0047	NP_463580.1	hypothetical protein	Yes	Yes	0	0	0	0	0	0	0	0	0	0	0	0	1	0	0	0	1
50786	A	G	SNV	MODIFIER	upstream_gene_variant	lmo0047	lmo0047	NP_463580.1	hypothetical protein	Yes	Yes	0	0	0	0	0	0	0	0	0	0	0	0	1	0	0	0	1
50799	A	T	SNV	MODIFIER	upstream_gene_variant	lmo0047	lmo0047	NP_463580.1	hypothetical protein	Yes	Yes	0	0	0	0	0	0	0	0	0	0	0	0	1	0	0	0	1
50800	A	G	SNV	MODIFIER	upstream_gene_variant	lmo0047	lmo0047	NP_463580.1	hypothetical protein	Yes	Yes	0	0	0	0	0	0	0	0	0	0	0	0	1	0	0	0	1
50802	A	C	SNV	MODIFIER	upstream_gene_variant	lmo0047	lmo0047	NP_463580.1	hypothetical protein	Yes	Yes	0	0	0	0	0	0	0	0	0	0	0	0	1	0	0	0	1
50808	C	T	SNV	MODIFIER	upstream_gene_variant	lmo0047	lmo0047	NP_463580.1	hypothetical protein	Yes	Yes	0	0	0	0	0	0	0	0	0	0	0	0	1	0	0	0	1
50813	G	A	SNV	MODIFIER	upstream_gene_variant	lmo0047	lmo0047	NP_463580.1	hypothetical protein	Yes	Yes	0	0	0	0	0	0	0	0	0	0	0	0	1	0	0	0	1
50814	A	G	SNV	MODIFIER	upstream_gene_variant	lmo0047	lmo0047	NP_463580.1	hypothetical protein	Yes	Yes	0	0	0	0	0	0	0	0	0	0	0	0	1	0	0	0	1
50817	A	T	SNV	MODIFIER	upstream_gene_variant	lmo0047	lmo0047	NP_463580.1	hypothetical protein	Yes	Yes	0	0	0	0	0	0	0	0	0	0	0	0	1	0	0	0	1
50820	T	C	SNV	MODIFIER	upstream_gene_variant	lmo0047	lmo0047	NP_463580.1	hypothetical protein	Yes	Yes	0	0	0	0	0	0	0	0	0	0	0	0	1	0	0	0	1
50828	G	A	SNV	MODIFIER	upstream_gene_variant	lmo0047	lmo0047	NP_463580.1	hypothetical protein	Yes	Yes	0	0	0	0	0	0	0	0	0	0	0	0	1	0	0	0	1
50837	A	G	SNV	MODIFIER	upstream_gene_variant	lmo0047	lmo0047	NP_463580.1	hypothetical protein	Yes	Yes	0	0	0	0	0	0	0	0	0	0	0	0	1	0	0	0	1
50848	T	G	SNV	MODIFIER	upstream_gene_variant	lmo0047	lmo0047	NP_463580.1	hypothetical protein	Yes	Yes	0	0	0	0	0	0	0	0	0	0	0	0	1	0	0	0	1
50850	C	T	SNV	MODIFIER	upstream_gene_variant	lmo0047	lmo0047	NP_463580.1	hypothetical protein	Yes	Yes	0	0	0	0	0	0	0	0	0	0	0	0	1	0	0	0	1
50853	T	A	SNV	MODIFIER	upstream_gene_variant	lmo0047	lmo0047	NP_463580.1	hypothetical protein	Yes	Yes	0	0	0	0	0	0	0	0	0	0	0	0	1	0	0	0	1
50854	T	C	SNV	MODIFIER	upstream_gene_variant	lmo0047	lmo0047	NP_463580.1	hypothetical protein	Yes	Yes	0	0	0	0	0	0	0	0	0	0	0	0	1	0	0	0	1
50872	T	A	SNV	MODIFIER	upstream_gene_variant	lmo0047	lmo0047	NP_463580.1	hypothetical protein	Yes	Yes	0	0	0	0	0	0	0	0	0	0	0	0	1	0	0	0	1
50874	T	G	SNV	MODIFIER	upstream_gene_variant	lmo0047	lmo0047	NP_463580.1	hypothetical protein	Yes	Yes	0	0	0	0	0	0	0	0	0	0	0	0	1	0	0	0	1
50905	T	A	SNV	MODIFIER	upstream_gene_variant	lmo0047	lmo0047	NP_463580.1	hypothetical protein	Yes	Yes	0	0	0	0	0	0	0	0	0	0	0	0	1	0	0	0	1
51534	A	G	SNV	MODIFIER	upstream_gene_variant	lmo0048	lmo0048	NP_463581.1	sensor histidine kinase AgrB	Yes	Yes	0	0	0	0	0	0	0	0	0	0	0	0	1	0	0	0	1
51535	A	G	SNV	MODIFIER	upstream_gene_variant	lmo0048	lmo0048	NP_463581.1	sensor histidine kinase AgrB	Yes	Yes	0	0	0	0	0	0	0	0	0	0	0	0	1	0	0	0	1
51543	C	T	SNV	MODIFIER	upstream_gene_variant	lmo0048	lmo0048	NP_463581.1	sensor histidine kinase AgrB	Yes	Yes	0	0	0	0	0	0	0	0	0	0	0	0	1	0	0	0	1
51551	T	C	SNV	MODIFIER	upstream_gene_variant	lmo0048	lmo0048	NP_463581.1	sensor histidine kinase AgrB	Yes	Yes	0	0	0	0	0	0	0	0	0	0	0	0	1	0	0	0	1
51556	T	C	SNV	MODIFIER	upstream_gene_variant	lmo0048	lmo0048	NP_463581.1	sensor histidine kinase AgrB	Yes	Yes	0	0	0	0	0	0	0	0	0	0	0	0	1	0	0	0	1
51557	T	C	SNV	MODIFIER	upstream_gene_variant	lmo0048	lmo0048	NP_463581.1	sensor histidine kinase AgrB	Yes	Yes	0	0	0	0	0	0	0	0	0	0	0	0	1	0	0	0	1
51559	G	C	SNV	MODIFIER	upstream_gene_variant	lmo0048	lmo0048	NP_463581.1	sensor histidine kinase AgrB	Yes	Yes	0	0	0	0	0	0	0	0	0	0	0	0	1	0	0	0	1
51577	C	A	SNV	MODIFIER	upstream_gene_variant	lmo0048	lmo0048	NP_463581.1	sensor histidine kinase AgrB	Yes	Yes	0	0	0	0	0	0	0	0	0	0	0	0	1	0	0	0	1
51583	T	G	SNV	MODIFIER	upstream_gene_variant	lmo0048	lmo0048	NP_463581.1	sensor histidine kinase AgrB	Yes	Yes	0	0	0	0	0	0	0	0	0	0	0	0	1	0	0	0	1
51615	A	G	SNV	MODIFIER	upstream_gene_variant	lmo0048	lmo0048	NP_463581.1	sensor histidine kinase AgrB	Yes	Yes	0	0	0	0	0	0	0	0	1	0	0	0	0	0	0	0	1
51625	C	T	SNV	MODIFIER	upstream_gene_variant	lmo0048	lmo0048	NP_463581.1	sensor histidine kinase AgrB	Yes	Yes	0	0	0	0	0	0	0	0	0	0	0	0	1	0	0	0	1
51652	A	C	SNV	MODIFIER	upstream_gene_variant	lmo0048	lmo0048	NP_463581.1	sensor histidine kinase AgrB	Yes	Yes	0	0	0	0	0	0	0	0	0	0	0	0	1	0	0	0	1
51680	C	G	SNV	MODIFIER	upstream_gene_variant	lmo0048	lmo0048	NP_463581.1	sensor histidine kinase AgrB	Yes	Yes	0	0	0	0	0	0	0	0	0	0	0	0	1	0	0	0	1
52538	T	A	SNV	MODIFIER	upstream_gene_variant	lmo0050	lmo0050	NP_463583.1	histidine kinase	Yes	Yes	0	0	0	0	0	0	0	0	0	0	0	0	1	0	0	0	1
52552	A	G	SNV	MODIFIER	upstream_gene_variant	lmo0050	lmo0050	NP_463583.1	histidine kinase	Yes	Yes	0	0	0	0	0	0	0	0	0	0	0	0	1	0	0	0	1
60192	A	G	SNV	MODIFIER	upstream_gene_variant	lmo0056	lmo0056	NP_463589.1	heat shock protein	Yes	Yes	0	0	0	0	0	0	0	0	0	0	0	0	1	0	0	0	1
60193	A	T	SNV	MODIFIER	upstream_gene_variant	lmo0056	lmo0056	NP_463589.1	heat shock protein	Yes	Yes	0	0	0	0	0	0	0	0	0	0	0	0	1	0	0	0	1
60208	C	T	SNV	MODIFIER	upstream_gene_variant	lmo0056	lmo0056	NP_463589.1	heat shock protein	Yes	Yes	0	0	0	0	0	0	0	0	0	0	0	0	1	0	0	0	1
60209	A	C	SNV	MODIFIER	upstream_gene_variant	lmo0056	lmo0056	NP_463589.1	heat shock protein	Yes	Yes	0	0	0	0	0	0	0	0	0	0	0	0	1	0	0	0	1
60214	A	G	SNV	MODIFIER	upstream_gene_variant	lmo0056	lmo0056	NP_463589.1	heat shock protein	Yes	Yes	0	0	0	0	0	0	0	0	0	0	0	0	1	0	0	0	1
60216	G	T	SNV	MODIFIER	upstream_gene_variant	lmo0056	lmo0056	NP_463589.1	heat shock protein	Yes	Yes	0	0	0	0	0	0	0	0	0	0	0	0	1	0	0	0	1
60219	T	C	SNV	MODIFIER	upstream_gene_variant	lmo0056	lmo0056	NP_463589.1	heat shock protein	Yes	Yes	0	0	0	0	0	0	0	0	0	0	0	0	1	0	0	0	1
60224	T	C	SNV	MODIFIER	upstream_gene_variant	lmo0056	lmo0056	NP_463589.1	heat shock protein	Yes	Yes	0	0	0	0	0	0	0	0	0	0	0	0	1	0	0	0	1
60229	T	G	SNV	MODIFIER	upstream_gene_variant	lmo0056	lmo0056	NP_463589.1	heat shock protein	Yes	Yes	0	0	0	0	0	0	0	0	0	0	0	0	1	0	0	0	1
60295	T	C	SNV	MODIFIER	upstream_gene_variant	lmo0056	lmo0056	NP_463589.1	heat shock protein	Yes	Yes	0	0	0	0	0	0	0	0	0	0	0	0	1	0	0	0	1
60296	T	A	SNV	MODIFIER	upstream_gene_variant	lmo0056	lmo0056	NP_463589.1	heat shock protein	Yes	Yes	0	0	0	0	0	0	0	0	0	0	0	0	1	0	0	0	1
60297	T	C	SNV	MODIFIER	upstream_gene_variant	lmo0056	lmo0056	NP_463589.1	heat shock protein	Yes	Yes	0	0	0	0	0	0	0	0	0	0	0	0	1	0	0	0	1
60298	T	A	SNV	MODIFIER	upstream_gene_variant	lmo0056	lmo0056	NP_463589.1	heat shock protein	Yes	Yes	0	0	0	0	0	0	0	0	0	0	0	0	1	0	0	0	1
60309	T	G	SNV	MODIFIER	upstream_gene_variant	lmo0056	lmo0056	NP_463589.1	heat shock protein	Yes	Yes	0	0	0	0	0	0	0	0	0	0	0	0	1	0	0	0	1
60312	A	G	SNV	MODIFIER	upstream_gene_variant	lmo0056	lmo0056	NP_463589.1	heat shock protein	Yes	Yes	0	0	0	0	0	0	0	0	0	0	0	0	1	0	0	0	1
60337	T	A	SNV	MODIFIER	upstream_gene_variant	lmo0056	lmo0056	NP_463589.1	heat shock protein	Yes	Yes	0	0	0	0	0	0	0	0	0	0	0	0	1	0	0	0	1
60357	T	G	SNV	MODIFIER	upstream_gene_variant	lmo0056	lmo0056	NP_463589.1	heat shock protein	Yes	Yes	0	0	0	0	0	0	0	0	0	0	0	0	1	0	0	0	1
60358	T	C	SNV	MODIFIER	upstream_gene_variant	lmo0056	lmo0056	NP_463589.1	heat shock protein	Yes	Yes	0	0	0	0	0	0	0	0	0	0	0	0	1	0	0	0	1
60360	T	A	SNV	MODIFIER	upstream_gene_variant	lmo0056	lmo0056	NP_463589.1	heat shock protein	Yes	Yes	0	0	0	0	0	0	0	0	0	0	0	0	1	0	0	0	1
60362	T	A	SNV	MODIFIER	upstream_gene_variant	lmo0056	lmo0056	NP_463589.1	heat shock protein	Yes	Yes	0	0	0	0	0	0	0	0	0	0	0	0	1	0	0	0	1
60363	A	G	SNV	MODIFIER	upstream_gene_variant	lmo0056	lmo0056	NP_463589.1	heat shock protein	Yes	Yes	0	0	0	0	0	0	0	0	0	0	0	0	1	0	0	0	1
60369	G	A	SNV	MODIFIER	upstream_gene_variant	lmo0056	lmo0056	NP_463589.1	heat shock protein	Yes	Yes	0	0	0	0	0	0	0	0	0	0	0	0	1	0	0	0	1
60370	T	A	SNV	MODIFIER	upstream_gene_variant	lmo0056	lmo0056	NP_463589.1	heat shock protein	Yes	Yes	0	0	0	0	0	0	0	0	0	0	0	0	1	0	0	0	1
60373	T	C	SNV	MODIFIER	upstream_gene_variant	lmo0056	lmo0056	NP_463589.1	heat shock protein	Yes	Yes	0	0	0	0	0	0	0	0	0	0	0	0	1	0	0	0	1
60382	G	T	SNV	MODIFIER	upstream_gene_variant	lmo0056	lmo0056	NP_463589.1	heat shock protein	Yes	Yes	0	0	0	0	0	0	0	0	1	0	0	0	0	0	0	0	1
60387	A	C	SNV	MODIFIER	upstream_gene_variant	lmo0056	lmo0056	NP_463589.1	heat shock protein	Yes	Yes	0	0	0	0	0	0	0	0	0	0	0	0	1	0	0	0	1
60388	T	A	SNV	MODIFIER	upstream_gene_variant	lmo0056	lmo0056	NP_463589.1	heat shock protein	Yes	Yes	0	0	0	0	0	0	0	0	0	0	0	0	1	0	0	0	1
60391	T	C	SNV	MODIFIER	upstream_gene_variant	lmo0056	lmo0056	NP_463589.1	heat shock protein	Yes	Yes	0	0	0	0	0	0	0	0	0	0	0	0	1	0	0	0	1
60394	A	G	SNV	MODIFIER	upstream_gene_variant	lmo0056	lmo0056	NP_463589.1	heat shock protein	Yes	Yes	0	0	0	0	0	0	0	0	0	0	0	0	1	0	0	0	1
60422	T	C	SNV	MODIFIER	upstream_gene_variant	lmo0056	lmo0056	NP_463589.1	heat shock protein	Yes	Yes	0	0	0	0	0	0	0	0	0	0	0	0	1	0	0	0	1
60450	T	A	SNV	MODIFIER	upstream_gene_variant	lmo0056	lmo0056	NP_463589.1	heat shock protein	Yes	Yes	0	0	0	0	0	0	0	0	0	0	0	0	1	0	0	0	1
60810	A	G	SNV	MODIFIER	upstream_gene_variant	lmo0057	lmo0057	NP_463590.1	hypothetical protein	Yes	Yes	0	0	0	0	0	0	0	0	0	0	0	0	1	0	0	0	1
60833	C	A	SNV	MODIFIER	upstream_gene_variant	lmo0057	lmo0057	NP_463590.1	hypothetical protein	Yes	No	0	0	0	0	0	0	0	0	0	0	0	0	1	0	0	0	1
60895	T	A	SNV	MODIFIER	upstream_gene_variant	lmo0057	lmo0057	NP_463590.1	hypothetical protein	Yes	Yes	0	0	0	0	0	0	0	0	0	0	0	0	1	0	0	0	1
60906	A	T	SNV	MODIFIER	upstream_gene_variant	lmo0057	lmo0057	NP_463590.1	hypothetical protein	Yes	Yes	0	0	0	0	0	0	0	0	0	0	0	0	1	0	0	0	1
64660	A	G	SNV	MODIFIER	upstream_gene_variant	lmo0059	lmo0059	NP_463592.1	hypothetical protein	Yes	Yes	0	0	0	0	0	0	0	0	0	0	0	0	1	0	0	0	1
70675	G	A	SNV	MODIFIER	upstream_gene_variant	lmo0062	lmo0062	NP_463595.1	hypothetical protein	Yes	Yes	0	0	0	0	0	0	0	0	0	0	0	0	0	0	1	0	1
75238	G	A	SNV	MODIFIER	upstream_gene_variant	lmo0068	lmo0068	NP_463601.1	hypothetical protein	No	No	0	0	0	0	0	0	0	0	0	0	0	0	0	0	1	0	1
77598	T	C	SNV	MODIFIER	upstream_gene_variant	lmo0072	lmo0072	NP_463605.1	hypothetical protein	Yes	Yes	0	0	0	0	0	0	0	0	0	0	0	0	0	0	1	0	1
77620	A	T	SNV	MODIFIER	upstream_gene_variant	lmo0072	lmo0072	NP_463605.1	hypothetical protein	Yes	Yes	0	0	0	0	0	0	0	0	0	0	0	0	0	0	1	0	1
77635	C	T	SNV	MODIFIER	upstream_gene_variant	lmo0072	lmo0072	NP_463605.1	hypothetical protein	Yes	Yes	0	0	0	0	0	0	0	0	0	0	0	0	0	0	1	0	1
77659	G	A	SNV	MODIFIER	upstream_gene_variant	lmo0072	lmo0072	NP_463605.1	hypothetical protein	Yes	Yes	0	0	0	0	0	0	0	0	0	0	0	0	0	0	1	0	1
77669	C	T	SNV	MODIFIER	upstream_gene_variant	lmo0072	lmo0072	NP_463605.1	hypothetical protein	Yes	Yes	0	0	0	0	0	0	0	0	0	0	0	0	0	0	1	0	1
77837	A	C	SNV	MODIFIER	upstream_gene_variant	lmo0072	lmo0072	NP_463605.1	hypothetical protein	Yes	Yes	0	0	0	0	0	0	0	0	1	0	0	0	0	0	0	0	1
80872	C	T	SNV	MODIFIER	upstream_gene_variant	lmo0078	lmo0078	NP_463611.1	phosphoglycerate dehydrogenase	Yes	Yes	0	0	0	0	0	0	0	0	0	0	0	0	1	0	0	0	1
81627	G	A	SNV	MODIFIER	upstream_gene_variant	lmo0077	lmo0077	NP_463610.1	hypothetical protein	Yes	No	0	0	0	0	0	0	0	0	0	0	0	0	1	0	0	0	1
82639	C	T	SNV	MODIFIER	upstream_gene_variant	lmo0077	lmo0077	NP_463610.1	hypothetical protein	Yes	Yes	0	0	0	0	0	0	0	0	1	0	0	0	0	0	0	0	1
82906	A	G	SNV	MODIFIER	upstream_gene_variant	lmo0077	lmo0077	NP_463610.1	hypothetical protein	Yes	Yes	0	0	0	0	0	0	0	0	0	0	0	0	1	0	0	0	1
82935	T	A	SNV	MODIFIER	upstream_gene_variant	lmo0077	lmo0077	NP_463610.1	hypothetical protein	Yes	Yes	0	0	1	0	0	0	0	0	0	0	0	0	0	0	0	0	1
86286	C	T	SNV	MODIFIER	upstream_gene_variant	lmo0077	lmo0077	NP_463610.1	hypothetical protein	Yes	Yes	0	0	0	0	0	0	0	0	0	0	0	0	1	0	0	0	1
86288	G	A	SNV	MODIFIER	upstream_gene_variant	lmo0077	lmo0077	NP_463610.1	hypothetical protein	Yes	Yes	0	0	0	0	0	0	0	0	0	0	0	0	1	0	0	0	1
86289	T	A	SNV	MODIFIER	upstream_gene_variant	lmo0077	lmo0077	NP_463610.1	hypothetical protein	Yes	Yes	0	0	0	0	0	0	0	0	0	0	0	0	1	0	0	0	1
86293	C	T	SNV	MODIFIER	upstream_gene_variant	lmo0077	lmo0077	NP_463610.1	hypothetical protein	Yes	Yes	0	0	0	0	0	0	0	0	0	0	0	0	1	0	0	0	1
86304	C	T	SNV	MODIFIER	upstream_gene_variant	lmo0077	lmo0077	NP_463610.1	hypothetical protein	Yes	Yes	0	0	0	0	0	0	0	0	0	0	0	0	1	0	0	0	1
86308	T	A	SNV	MODIFIER	upstream_gene_variant	lmo0077	lmo0077	NP_463610.1	hypothetical protein	Yes	Yes	0	0	0	0	0	0	0	0	0	0	0	0	1	0	0	0	1
86694	A	T	SNV	MODIFIER	upstream_gene_variant	lmo0083	lmo0083	NP_463616.1	MerR family transcriptional regulator	Yes	Yes	0	0	0	0	0	0	0	0	0	0	0	0	1	0	0	0	1
86730	T	C	SNV	MODIFIER	upstream_gene_variant	lmo0083	lmo0083	NP_463616.1	MerR family transcriptional regulator	Yes	Yes	0	0	0	0	0	0	0	0	0	0	0	0	1	0	0	0	1
86735	A	T	SNV	MODIFIER	upstream_gene_variant	lmo0083	lmo0083	NP_463616.1	MerR family transcriptional regulator	Yes	Yes	0	0	0	0	0	0	0	0	0	0	0	0	1	0	0	0	1
87733	A	G	SNV	MODIFIER	upstream_gene_variant	lmo0083	lmo0083	NP_463616.1	MerR family transcriptional regulator	Yes	Yes	0	0	0	0	0	0	0	0	0	0	0	0	1	0	0	0	1
87737	A	G	SNV	MODIFIER	upstream_gene_variant	lmo0083	lmo0083	NP_463616.1	MerR family transcriptional regulator	Yes	Yes	0	0	0	0	0	0	0	0	0	0	0	0	1	0	0	0	1
87738	T	C	SNV	MODIFIER	upstream_gene_variant	lmo0083	lmo0083	NP_463616.1	MerR family transcriptional regulator	Yes	Yes	0	0	0	0	0	0	0	0	0	0	0	0	1	0	0	0	1
87739	G	A	SNV	MODIFIER	upstream_gene_variant	lmo0083	lmo0083	NP_463616.1	MerR family transcriptional regulator	Yes	Yes	0	0	0	0	0	0	0	0	0	0	0	0	1	0	0	0	1
88082	A	T	SNV	MODIFIER	upstream_gene_variant	lmo0083	lmo0083	NP_463616.1	MerR family transcriptional regulator	Yes	Yes	0	0	0	0	0	0	0	0	0	0	0	0	1	0	0	0	1
88109	G	A	SNV	MODIFIER	upstream_gene_variant	lmo0083	lmo0083	NP_463616.1	MerR family transcriptional regulator	Yes	Yes	0	0	0	0	0	0	0	0	0	0	0	0	1	0	0	0	1
88114	A	T	SNV	MODIFIER	upstream_gene_variant	lmo0083	lmo0083	NP_463616.1	MerR family transcriptional regulator	Yes	Yes	0	0	0	0	0	0	0	0	0	0	0	0	1	0	0	0	1
88116	C	G	SNV	MODIFIER	upstream_gene_variant	lmo0083	lmo0083	NP_463616.1	MerR family transcriptional regulator	Yes	Yes	0	0	0	0	0	0	0	0	0	0	0	0	1	0	0	0	1
88118	A	C	SNV	MODIFIER	upstream_gene_variant	lmo0083	lmo0083	NP_463616.1	MerR family transcriptional regulator	Yes	Yes	0	0	0	0	0	0	0	0	0	0	0	0	1	0	0	0	1
88119	G	A	SNV	MODIFIER	upstream_gene_variant	lmo0083	lmo0083	NP_463616.1	MerR family transcriptional regulator	Yes	Yes	0	0	0	0	0	0	0	0	0	0	0	0	1	0	0	0	1
88841	A	T	SNV	MODIFIER	upstream_gene_variant	lmo0083	lmo0083	NP_463616.1	MerR family transcriptional regulator	Yes	Yes	0	0	0	0	0	0	0	0	0	0	0	0	1	0	0	0	1
88846	T	C	SNV	MODIFIER	upstream_gene_variant	lmo0083	lmo0083	NP_463616.1	MerR family transcriptional regulator	Yes	Yes	0	0	0	0	0	0	0	0	0	0	0	0	1	0	0	0	1
88854	C	T	SNV	MODIFIER	upstream_gene_variant	lmo0083	lmo0083	NP_463616.1	MerR family transcriptional regulator	Yes	Yes	0	0	0	0	0	0	0	0	0	0	0	0	1	0	0	0	1
97101	A	T	SNV	MODIFIER	upstream_gene_variant	lmo0088	lmo0088	NP_463621.1	ATP synthase subunit C	Yes	Yes	0	0	0	0	0	0	0	0	0	0	0	0	1	0	0	0	1
97106	A	T	SNV	MODIFIER	upstream_gene_variant	lmo0088	lmo0088	NP_463621.1	ATP synthase subunit C	Yes	Yes	0	0	0	0	0	0	0	0	0	0	0	0	1	0	0	0	1
97108	C	T	SNV	MODIFIER	upstream_gene_variant	lmo0088	lmo0088	NP_463621.1	ATP synthase subunit C	Yes	Yes	0	0	0	0	0	0	0	0	0	0	0	0	1	0	0	0	1
97125	C	T	SNV	MODIFIER	upstream_gene_variant	lmo0088	lmo0088	NP_463621.1	ATP synthase subunit C	Yes	Yes	0	0	0	0	0	0	0	0	0	0	0	0	1	0	0	0	1
97371	G	A	SNV	MODIFIER	upstream_gene_variant	lmo0089	lmo0089	NP_463622.1	ATP synthase subunit delta	Yes	Yes	0	0	0	0	0	0	0	0	0	0	0	0	1	0	0	0	1
97380	T	C	SNV	MODIFIER	upstream_gene_variant	lmo0089	lmo0089	NP_463622.1	ATP synthase subunit delta	Yes	Yes	0	0	0	0	0	0	0	0	0	0	0	0	1	0	0	0	1
102150	A	G	SNV	MODIFIER	upstream_gene_variant	lmo0093	lmo0093	NP_463626.1	ATP synthase subunit epsilon	Yes	Yes	0	0	0	0	0	0	0	0	0	0	0	0	1	0	0	0	1
103909	A	C	SNV	MODIFIER	upstream_gene_variant	lmo0096	lmo0096	NP_463629.1	PTS mannose transporter subunit IIAB	Yes	Yes	0	0	0	0	0	0	0	0	0	0	0	0	1	0	0	0	1
103917	C	T	SNV	MODIFIER	upstream_gene_variant	lmo0096	lmo0096	NP_463629.1	PTS mannose transporter subunit IIAB	Yes	Yes	0	0	0	0	0	0	0	0	0	0	0	0	1	0	0	0	1
104035	G	A	SNV	MODIFIER	upstream_gene_variant	lmo0096	lmo0096	NP_463629.1	PTS mannose transporter subunit IIAB	Yes	Yes	0	0	0	0	0	0	0	0	0	0	0	0	1	0	0	0	1
104039	A	G	SNV	MODIFIER	upstream_gene_variant	lmo0096	lmo0096	NP_463629.1	PTS mannose transporter subunit IIAB	Yes	Yes	0	0	0	0	0	0	0	0	0	0	0	0	1	0	0	0	1
104041	A	C	SNV	MODIFIER	upstream_gene_variant	lmo0096	lmo0096	NP_463629.1	PTS mannose transporter subunit IIAB	Yes	Yes	0	0	0	0	0	0	0	0	0	0	0	0	1	0	0	0	1
104044	G	T	SNV	MODIFIER	upstream_gene_variant	lmo0096	lmo0096	NP_463629.1	PTS mannose transporter subunit IIAB	Yes	Yes	0	0	0	0	0	0	0	0	0	0	0	0	1	0	0	0	1
104062	A	G	SNV	MODIFIER	upstream_gene_variant	lmo0096	lmo0096	NP_463629.1	PTS mannose transporter subunit IIAB	Yes	Yes	0	0	0	0	0	0	0	0	0	0	0	0	1	0	0	0	1
104063	T	A	SNV	MODIFIER	upstream_gene_variant	lmo0096	lmo0096	NP_463629.1	PTS mannose transporter subunit IIAB	Yes	Yes	0	0	0	0	0	0	0	0	0	0	0	0	1	0	0	0	1
104086	A	T	SNV	MODIFIER	upstream_gene_variant	lmo0096	lmo0096	NP_463629.1	PTS mannose transporter subunit IIAB	Yes	Yes	0	0	0	0	0	0	0	0	0	0	0	0	1	0	0	0	1
104091	T	G	SNV	MODIFIER	upstream_gene_variant	lmo0096	lmo0096	NP_463629.1	PTS mannose transporter subunit IIAB	Yes	Yes	0	0	0	0	0	0	0	0	0	0	0	0	1	0	0	0	1
106870	C	T	SNV	MODIFIER	upstream_gene_variant	lmo0099	lmo0099	NP_463632.1	hypothetical protein	Yes	Yes	0	0	0	0	0	0	0	0	1	0	0	0	0	0	0	0	1
107429	T	A	SNV	MODIFIER	upstream_gene_variant	lmo0100	lmo0100	NP_463633.1	hypothetical protein	Yes	Yes	0	1	0	0	0	0	0	0	0	0	0	0	0	0	0	0	1
107851	A	T	SNV	MODIFIER	upstream_gene_variant	lmo0102	lmo0102	NP_463635.1	hypothetical protein	Yes	Yes	0	0	0	0	0	0	0	0	0	0	0	0	1	0	0	0	1
109723	A	T	SNV	MODIFIER	upstream_gene_variant	lmo0101	lmo0101	NP_463634.1	transcriptional regulator	Yes	Yes	0	0	0	0	0	0	0	0	0	0	0	0	1	0	0	0	1
109863	G	A	SNV	MODIFIER	upstream_gene_variant	lmo0101	lmo0101	NP_463634.1	transcriptional regulator	Yes	No	0	0	0	0	0	0	0	0	0	0	0	0	1	0	0	0	1
109886	T	C	SNV	MODIFIER	upstream_gene_variant	lmo0101	lmo0101	NP_463634.1	transcriptional regulator	Yes	Yes	0	0	0	0	0	0	0	0	0	0	0	0	1	0	0	0	1
109889	A	G	SNV	MODIFIER	upstream_gene_variant	lmo0101	lmo0101	NP_463634.1	transcriptional regulator	Yes	Yes	0	0	0	0	0	0	0	0	0	0	0	0	1	0	0	0	1
116969	G	A	SNV	MODIFIER	upstream_gene_variant	lmo0107	lmo0107	NP_463640.1	ABC transporter ATP-binding protein	Yes	Yes	0	0	0	0	0	0	0	0	0	0	0	0	1	0	0	0	1
120466	G	T	SNV	MODIFIER	upstream_gene_variant	lmo0108	lmo0108	NP_463641.1	ABC transporter ATP-binding protein	Yes	Yes	0	0	0	0	0	0	0	0	0	0	0	0	1	0	0	0	1
120540	T	A	SNV	MODIFIER	upstream_gene_variant	lmo0108	lmo0108	NP_463641.1	ABC transporter ATP-binding protein	Yes	Yes	0	0	0	0	0	0	0	0	0	0	0	0	1	0	0	0	1
120546	A	T	SNV	MODIFIER	upstream_gene_variant	lmo0108	lmo0108	NP_463641.1	ABC transporter ATP-binding protein	Yes	Yes	0	0	0	0	0	0	0	0	0	0	0	0	1	0	0	0	1
120554	T	A	SNV	MODIFIER	upstream_gene_variant	lmo0108	lmo0108	NP_463641.1	ABC transporter ATP-binding protein	Yes	Yes	0	0	0	0	0	0	0	0	0	0	0	0	1	0	0	0	1
120603	C	T	SNV	MODIFIER	upstream_gene_variant	lmo0108	lmo0108	NP_463641.1	ABC transporter ATP-binding protein	Yes	Yes	0	0	0	0	0	0	0	0	0	0	0	0	1	0	0	0	1
120604	C	T	SNV	MODIFIER	upstream_gene_variant	lmo0108	lmo0108	NP_463641.1	ABC transporter ATP-binding protein	Yes	Yes	0	0	0	0	0	0	0	0	0	0	0	0	1	0	0	0	1
120606	G	A	SNV	MODIFIER	upstream_gene_variant	lmo0108	lmo0108	NP_463641.1	ABC transporter ATP-binding protein	Yes	Yes	0	0	0	0	0	0	0	0	0	0	0	0	1	0	0	0	1
120614	A	T	SNV	MODIFIER	upstream_gene_variant	lmo0108	lmo0108	NP_463641.1	ABC transporter ATP-binding protein	Yes	Yes	0	0	0	0	0	0	0	0	0	0	0	0	1	0	0	0	1
120617	C	T	SNV	MODIFIER	upstream_gene_variant	lmo0108	lmo0108	NP_463641.1	ABC transporter ATP-binding protein	Yes	Yes	0	0	0	0	0	0	0	0	0	0	0	0	1	0	0	0	1
120631	C	T	SNV	MODIFIER	upstream_gene_variant	lmo0108	lmo0108	NP_463641.1	ABC transporter ATP-binding protein	Yes	Yes	0	0	0	0	0	0	0	0	0	0	0	0	0	0	0	1	1
120632	C	G	SNV	MODIFIER	upstream_gene_variant	lmo0108	lmo0108	NP_463641.1	ABC transporter ATP-binding protein	Yes	Yes	0	0	0	0	0	0	0	0	0	0	0	0	1	0	0	0	1
120640	G	A	SNV	MODIFIER	upstream_gene_variant	lmo0108	lmo0108	NP_463641.1	ABC transporter ATP-binding protein	Yes	Yes	0	0	0	0	0	0	0	0	0	0	0	0	1	0	0	0	1
120642	T	A	SNV	MODIFIER	upstream_gene_variant	lmo0108	lmo0108	NP_463641.1	ABC transporter ATP-binding protein	Yes	Yes	0	0	0	0	0	0	0	0	0	0	0	0	1	0	0	0	1
120648	A	C	SNV	MODIFIER	upstream_gene_variant	lmo0108	lmo0108	NP_463641.1	ABC transporter ATP-binding protein	Yes	Yes	0	0	0	0	0	0	0	0	0	0	0	0	1	0	0	0	1
122576	A	C	SNV	MODIFIER	upstream_gene_variant	lmo0112	lmo0112	NP_463645.1	Fnr/Crp family transcriptional regulator	Yes	Yes	0	0	0	0	0	0	0	0	0	0	0	0	1	0	0	0	1
122770	C	T	SNV	MODIFIER	upstream_gene_variant	lmo0112	lmo0112	NP_463645.1	Fnr/Crp family transcriptional regulator	Yes	Yes	0	0	0	0	0	0	0	0	0	0	0	0	1	0	0	0	1
131409	T	C	SNV	MODIFIER	upstream_gene_variant	lmo0131	lmo0131	NP_463664.1	hypothetical protein	Yes	Yes	0	0	0	0	0	0	0	0	0	0	0	0	0	0	0	1	1
133868	A	G	SNV	MODIFIER	upstream_gene_variant	lmo0130	lmo0130	NP_463663.1	5'-nucleotidase	Yes	Yes	0	0	0	0	0	0	0	0	1	0	0	0	0	0	0	0	1
133872	A	G	SNV	MODIFIER	upstream_gene_variant	lmo0130	lmo0130	NP_463663.1	5'-nucleotidase	Yes	Yes	0	0	0	0	0	0	0	0	0	0	0	0	1	0	0	0	1
134763	C	T	SNV	MODIFIER	upstream_gene_variant	lmo0130	lmo0130	NP_463663.1	5'-nucleotidase	Yes	Yes	0	0	0	0	0	0	0	0	0	0	0	0	1	0	0	0	1
145120	G	A	SNV	MODIFIER	upstream_gene_variant	lmo0146	lmo0146	NP_463679.1	hypothetical protein	Yes	Yes	0	0	0	0	0	0	0	0	0	0	0	0	1	0	0	0	1
145635	G	A	SNV	MODIFIER	upstream_gene_variant	lmo0147	lmo0147	NP_463680.1	hypothetical protein	Yes	Yes	0	0	0	0	0	0	0	0	0	0	0	0	0	0	1	0	1
145783	A	T	SNV	MODIFIER	upstream_gene_variant	lmo0147	lmo0147	NP_463680.1	hypothetical protein	Yes	Yes	0	0	0	0	0	0	0	0	0	0	0	0	1	0	0	0	1
145803	G	T	SNV	MODIFIER	upstream_gene_variant	lmo0147	lmo0147	NP_463680.1	hypothetical protein	Yes	Yes	0	0	0	0	0	0	0	0	0	0	0	0	1	0	0	0	1
145811	G	A	SNV	MODIFIER	upstream_gene_variant	lmo0147	lmo0147	NP_463680.1	hypothetical protein	Yes	Yes	0	0	0	0	0	0	0	0	0	0	0	0	1	0	0	0	1
145820	C	T	SNV	MODIFIER	upstream_gene_variant	lmo0147	lmo0147	NP_463680.1	hypothetical protein	Yes	Yes	0	0	0	0	0	0	0	0	0	0	0	0	1	0	0	0	1
153377	A	T	SNV	MODIFIER	upstream_gene_variant	lmo0152	lmo0152	NP_463685.1	peptide ABC transporter substrate-binding protein	Yes	Yes	0	0	0	0	0	0	0	0	0	0	0	0	1	0	0	0	1
153381	G	A	SNV	MODIFIER	upstream_gene_variant	lmo0152	lmo0152	NP_463685.1	peptide ABC transporter substrate-binding protein	Yes	Yes	0	0	0	0	0	0	0	0	0	0	0	0	1	0	0	0	1
153383	A	T	SNV	MODIFIER	upstream_gene_variant	lmo0152	lmo0152	NP_463685.1	peptide ABC transporter substrate-binding protein	Yes	Yes	0	0	0	0	0	0	0	0	0	0	0	0	1	0	0	0	1
153386	G	A	SNV	MODIFIER	upstream_gene_variant	lmo0152	lmo0152	NP_463685.1	peptide ABC transporter substrate-binding protein	Yes	Yes	0	0	0	0	0	0	0	0	0	0	0	0	1	0	0	0	1
153392	C	T	SNV	MODIFIER	upstream_gene_variant	lmo0152	lmo0152	NP_463685.1	peptide ABC transporter substrate-binding protein	Yes	Yes	0	0	0	0	0	0	0	0	0	0	0	0	1	0	0	0	1
153398	C	G	SNV	MODIFIER	upstream_gene_variant	lmo0152	lmo0152	NP_463685.1	peptide ABC transporter substrate-binding protein	Yes	Yes	0	0	0	0	0	0	0	0	0	0	0	0	1	0	0	0	1
153399	T	A	SNV	MODIFIER	upstream_gene_variant	lmo0152	lmo0152	NP_463685.1	peptide ABC transporter substrate-binding protein	Yes	Yes	0	0	0	0	0	0	0	0	0	0	0	0	1	0	0	0	1
153411	A	T	SNV	MODIFIER	upstream_gene_variant	lmo0152	lmo0152	NP_463685.1	peptide ABC transporter substrate-binding protein	Yes	Yes	0	0	0	0	0	0	0	0	0	0	0	0	1	0	0	0	1
153412	C	T	SNV	MODIFIER	upstream_gene_variant	lmo0152	lmo0152	NP_463685.1	peptide ABC transporter substrate-binding protein	Yes	Yes	0	0	0	0	0	0	0	0	0	0	0	0	1	0	0	0	1
153414	T	G	SNV	MODIFIER	upstream_gene_variant	lmo0152	lmo0152	NP_463685.1	peptide ABC transporter substrate-binding protein	Yes	Yes	0	0	0	0	0	0	0	0	0	0	0	0	1	0	0	0	1
153426	T	C	SNV	MODIFIER	upstream_gene_variant	lmo0152	lmo0152	NP_463685.1	peptide ABC transporter substrate-binding protein	Yes	Yes	0	0	0	0	0	0	0	0	0	0	0	0	1	0	0	0	1
153448	A	T	SNV	MODIFIER	upstream_gene_variant	lmo0152	lmo0152	NP_463685.1	peptide ABC transporter substrate-binding protein	Yes	Yes	0	0	0	0	0	0	0	0	0	0	0	0	1	0	0	0	1
153553	T	A	SNV	MODIFIER	upstream_gene_variant	lmo0152	lmo0152	NP_463685.1	peptide ABC transporter substrate-binding protein	Yes	Yes	0	0	0	0	0	0	0	0	0	0	0	0	1	0	0	0	1
153561	G	A	SNV	MODIFIER	upstream_gene_variant	lmo0152	lmo0152	NP_463685.1	peptide ABC transporter substrate-binding protein	Yes	Yes	0	0	0	0	0	0	0	0	0	0	0	0	1	0	0	0	1
153584	C	T	SNV	MODIFIER	upstream_gene_variant	lmo0152	lmo0152	NP_463685.1	peptide ABC transporter substrate-binding protein	Yes	Yes	0	0	0	0	0	0	0	0	0	0	0	0	1	0	0	0	1
153598	A	G	SNV	MODIFIER	upstream_gene_variant	lmo0152	lmo0152	NP_463685.1	peptide ABC transporter substrate-binding protein	Yes	Yes	0	0	0	0	0	0	0	0	0	0	0	0	1	0	0	0	1
153601	A	C	SNV	MODIFIER	upstream_gene_variant	lmo0152	lmo0152	NP_463685.1	peptide ABC transporter substrate-binding protein	Yes	Yes	0	0	0	0	0	0	0	0	0	0	0	0	1	0	0	0	1
153602	C	T	SNV	MODIFIER	upstream_gene_variant	lmo0152	lmo0152	NP_463685.1	peptide ABC transporter substrate-binding protein	Yes	Yes	0	0	0	0	0	0	0	0	0	0	0	0	1	0	0	0	1
155965	A	G	SNV	MODIFIER	upstream_gene_variant	lmo0156	lmo0156	NP_463689.1	hypothetical protein	Yes	Yes	0	0	0	0	0	0	0	0	0	0	0	0	1	0	0	0	1
156837	C	T	SNV	MODIFIER	upstream_gene_variant	lmo0156	lmo0156	NP_463689.1	hypothetical protein	Yes	Yes	0	0	0	0	0	0	0	0	0	0	0	0	1	0	0	0	1
156838	A	C	SNV	MODIFIER	upstream_gene_variant	lmo0156	lmo0156	NP_463689.1	hypothetical protein	Yes	Yes	0	0	0	0	0	0	0	0	0	0	0	0	1	0	0	0	1
156849	A	T	SNV	MODIFIER	upstream_gene_variant	lmo0156	lmo0156	NP_463689.1	hypothetical protein	Yes	Yes	0	0	0	0	0	0	0	0	0	0	0	0	1	0	0	0	1
156857	C	T	SNV	MODIFIER	upstream_gene_variant	lmo0156	lmo0156	NP_463689.1	hypothetical protein	Yes	Yes	0	0	0	0	0	0	0	0	0	0	0	0	1	0	0	0	1
156858	T	G	SNV	MODIFIER	upstream_gene_variant	lmo0156	lmo0156	NP_463689.1	hypothetical protein	Yes	Yes	0	0	0	0	0	0	0	0	0	0	0	0	1	0	0	0	1
156864	G	A	SNV	MODIFIER	upstream_gene_variant	lmo0156	lmo0156	NP_463689.1	hypothetical protein	Yes	Yes	0	0	0	0	0	0	0	0	0	0	0	0	1	0	0	0	1
156865	C	T	SNV	MODIFIER	upstream_gene_variant	lmo0156	lmo0156	NP_463689.1	hypothetical protein	Yes	Yes	0	0	0	0	0	0	0	0	0	0	0	0	1	0	0	0	1
156867	T	G	SNV	MODIFIER	upstream_gene_variant	lmo0156	lmo0156	NP_463689.1	hypothetical protein	Yes	Yes	0	0	0	0	0	0	0	0	0	0	0	0	1	0	0	0	1
156869	C	T	SNV	MODIFIER	upstream_gene_variant	lmo0156	lmo0156	NP_463689.1	hypothetical protein	Yes	Yes	0	0	0	0	0	0	0	0	0	0	0	0	1	0	0	0	1
156873	T	C	SNV	MODIFIER	upstream_gene_variant	lmo0156	lmo0156	NP_463689.1	hypothetical protein	Yes	Yes	0	0	0	0	0	0	0	0	0	0	0	0	1	0	0	0	1
156876	C	T	SNV	MODIFIER	upstream_gene_variant	lmo0156	lmo0156	NP_463689.1	hypothetical protein	Yes	Yes	0	0	0	0	0	0	0	0	0	0	0	0	1	0	0	0	1
156891	A	G	SNV	MODIFIER	upstream_gene_variant	lmo0156	lmo0156	NP_463689.1	hypothetical protein	Yes	Yes	0	0	0	0	0	0	0	0	0	0	0	0	1	0	0	0	1
156893	T	C	SNV	MODIFIER	upstream_gene_variant	lmo0156	lmo0156	NP_463689.1	hypothetical protein	Yes	Yes	0	0	0	0	0	0	0	0	0	0	0	0	1	0	0	0	1
156928	A	T	SNV	MODIFIER	upstream_gene_variant	lmo0156	lmo0156	NP_463689.1	hypothetical protein	Yes	Yes	0	0	0	0	0	0	0	0	0	0	0	0	1	0	0	0	1
156936	T	A	SNV	MODIFIER	upstream_gene_variant	lmo0156	lmo0156	NP_463689.1	hypothetical protein	Yes	Yes	0	0	0	0	0	0	0	0	0	0	0	0	1	0	0	0	1
156946	A	G	SNV	MODIFIER	upstream_gene_variant	lmo0156	lmo0156	NP_463689.1	hypothetical protein	Yes	Yes	0	0	0	0	0	0	0	0	0	0	0	0	1	0	0	0	1
156949	C	T	SNV	MODIFIER	upstream_gene_variant	lmo0156	lmo0156	NP_463689.1	hypothetical protein	Yes	Yes	0	0	0	0	0	0	0	0	0	0	0	0	1	0	0	0	1
156950	C	T	SNV	MODIFIER	upstream_gene_variant	lmo0156	lmo0156	NP_463689.1	hypothetical protein	Yes	Yes	0	0	0	0	0	0	0	0	0	0	0	0	1	0	0	0	1
156953	T	C	SNV	MODIFIER	upstream_gene_variant	lmo0156	lmo0156	NP_463689.1	hypothetical protein	Yes	Yes	0	0	0	0	0	0	0	0	0	0	0	0	1	0	0	0	1
156959	A	C	SNV	MODIFIER	upstream_gene_variant	lmo0156	lmo0156	NP_463689.1	hypothetical protein	Yes	Yes	0	0	0	0	0	0	0	0	0	0	0	0	1	0	0	0	1
156965	T	C	SNV	MODIFIER	upstream_gene_variant	lmo0156	lmo0156	NP_463689.1	hypothetical protein	Yes	Yes	0	0	0	0	0	0	0	0	0	0	0	0	1	0	0	0	1
156966	A	G	SNV	MODIFIER	upstream_gene_variant	lmo0156	lmo0156	NP_463689.1	hypothetical protein	Yes	Yes	0	0	0	0	0	0	0	0	0	0	0	0	1	0	0	0	1
156982	G	C	SNV	MODIFIER	upstream_gene_variant	lmo0156	lmo0156	NP_463689.1	hypothetical protein	Yes	Yes	0	0	0	0	0	0	0	0	0	0	0	0	1	0	0	0	1
156983	G	T	SNV	MODIFIER	upstream_gene_variant	lmo0156	lmo0156	NP_463689.1	hypothetical protein	Yes	Yes	0	0	0	0	0	0	0	0	0	0	0	0	1	0	0	0	1
156985	G	T	SNV	MODIFIER	upstream_gene_variant	lmo0156	lmo0156	NP_463689.1	hypothetical protein	Yes	Yes	0	0	0	0	0	0	0	0	0	0	0	0	1	0	0	0	1
156988	T	A	SNV	MODIFIER	upstream_gene_variant	lmo0156	lmo0156	NP_463689.1	hypothetical protein	Yes	Yes	0	0	0	0	0	0	0	0	0	0	0	0	1	0	0	0	1
156991	G	C	SNV	MODIFIER	upstream_gene_variant	lmo0156	lmo0156	NP_463689.1	hypothetical protein	Yes	Yes	0	0	0	0	0	0	0	0	0	0	0	0	1	0	0	0	1
156992	G	A	SNV	MODIFIER	upstream_gene_variant	lmo0156	lmo0156	NP_463689.1	hypothetical protein	Yes	Yes	0	0	0	0	0	0	0	0	0	0	0	0	1	0	0	0	1
157020	T	C	SNV	MODIFIER	upstream_gene_variant	lmo0156	lmo0156	NP_463689.1	hypothetical protein	Yes	Yes	0	0	0	0	0	0	0	0	0	0	0	0	1	0	0	0	1
157034	T	C	SNV	MODIFIER	upstream_gene_variant	lmo0156	lmo0156	NP_463689.1	hypothetical protein	Yes	Yes	0	0	0	0	0	0	0	0	0	0	0	0	1	0	0	0	1
157046	A	G	SNV	MODIFIER	upstream_gene_variant	lmo0156	lmo0156	NP_463689.1	hypothetical protein	Yes	Yes	0	0	0	0	0	0	0	0	0	0	0	0	1	0	0	0	1
159472	A	C	SNV	MODIFIER	upstream_gene_variant	lmo0160	lmo0160	NP_463693.1	peptidoglycan binding protein	Yes	Yes	0	0	0	0	0	0	0	0	0	0	0	0	1	0	0	0	1
159476	A	T	SNV	MODIFIER	upstream_gene_variant	lmo0160	lmo0160	NP_463693.1	peptidoglycan binding protein	Yes	Yes	0	0	0	0	0	0	0	0	0	0	0	0	1	0	0	0	1
159489	A	T	SNV	MODIFIER	upstream_gene_variant	lmo0160	lmo0160	NP_463693.1	peptidoglycan binding protein	Yes	Yes	0	0	0	0	0	0	0	0	0	0	0	0	1	0	0	0	1
159501	T	G	SNV	MODIFIER	upstream_gene_variant	lmo0160	lmo0160	NP_463693.1	peptidoglycan binding protein	Yes	Yes	0	0	0	0	0	0	0	0	0	0	0	0	1	0	0	0	1
159502	G	A	SNV	MODIFIER	upstream_gene_variant	lmo0160	lmo0160	NP_463693.1	peptidoglycan binding protein	Yes	Yes	0	0	0	0	0	0	0	0	0	0	0	0	1	0	0	0	1
159507	A	T	SNV	MODIFIER	upstream_gene_variant	lmo0160	lmo0160	NP_463693.1	peptidoglycan binding protein	Yes	Yes	0	0	0	0	0	0	0	0	0	0	0	0	1	0	0	0	1
159512	G	A	SNV	MODIFIER	upstream_gene_variant	lmo0160	lmo0160	NP_463693.1	peptidoglycan binding protein	Yes	Yes	0	0	0	0	0	0	0	0	0	0	0	0	1	0	0	0	1
159514	T	A	SNV	MODIFIER	upstream_gene_variant	lmo0160	lmo0160	NP_463693.1	peptidoglycan binding protein	Yes	Yes	0	0	0	0	0	0	0	0	0	0	0	0	1	0	0	0	1
159517	T	C	SNV	MODIFIER	upstream_gene_variant	lmo0160	lmo0160	NP_463693.1	peptidoglycan binding protein	Yes	Yes	0	0	0	0	0	0	0	0	0	0	0	0	1	0	0	0	1
159519	T	C	SNV	MODIFIER	upstream_gene_variant	lmo0160	lmo0160	NP_463693.1	peptidoglycan binding protein	Yes	Yes	0	0	0	0	0	0	0	0	0	0	0	0	1	0	0	0	1
159524	A	T	SNV	MODIFIER	upstream_gene_variant	lmo0160	lmo0160	NP_463693.1	peptidoglycan binding protein	Yes	Yes	0	0	0	0	0	0	0	0	0	0	0	0	1	0	0	0	1
159530	A	T	SNV	MODIFIER	upstream_gene_variant	lmo0160	lmo0160	NP_463693.1	peptidoglycan binding protein	Yes	Yes	0	0	0	0	0	0	0	0	0	0	0	0	1	0	0	0	1
159576	A	C	SNV	MODIFIER	upstream_gene_variant	lmo0160	lmo0160	NP_463693.1	peptidoglycan binding protein	Yes	Yes	0	0	0	0	0	0	0	0	0	0	0	0	1	0	0	0	1
159587	G	A	SNV	MODIFIER	upstream_gene_variant	lmo0160	lmo0160	NP_463693.1	peptidoglycan binding protein	Yes	Yes	0	0	0	0	0	0	0	0	0	0	0	0	1	0	0	0	1
159631	A	G	SNV	MODIFIER	upstream_gene_variant	lmo0160	lmo0160	NP_463693.1	peptidoglycan binding protein	Yes	Yes	0	0	0	0	0	0	0	0	0	0	0	0	1	0	0	0	1
159643	T	A	SNV	MODIFIER	upstream_gene_variant	lmo0160	lmo0160	NP_463693.1	peptidoglycan binding protein	Yes	Yes	0	0	0	0	0	0	0	0	0	0	0	0	1	0	0	0	1
162259	A	G	SNV	MODIFIER	upstream_gene_variant	lmo0161	lmo0161	NP_463694.1	hypothetical protein	Yes	No	0	0	0	0	0	0	0	0	0	0	0	0	1	0	0	0	1
162291	T	C	SNV	MODIFIER	upstream_gene_variant	lmo0161	lmo0161	NP_463694.1	hypothetical protein	Yes	Yes	0	0	0	0	0	0	0	0	0	0	0	0	1	0	0	0	1
162315	G	A	SNV	MODIFIER	upstream_gene_variant	lmo0161	lmo0161	NP_463694.1	hypothetical protein	Yes	Yes	0	0	0	0	0	0	0	0	1	0	0	0	1	0	0	0	2
162334	T	C	SNV	MODIFIER	upstream_gene_variant	lmo0161	lmo0161	NP_463694.1	hypothetical protein	Yes	Yes	0	0	0	0	0	0	0	0	0	0	0	0	1	0	0	0	1
162345	C	T	SNV	MODIFIER	upstream_gene_variant	lmo0161	lmo0161	NP_463694.1	hypothetical protein	Yes	Yes	0	0	0	0	0	0	0	0	0	0	0	0	1	0	0	0	1
162377	A	G	SNV	MODIFIER	upstream_gene_variant	lmo0161	lmo0161	NP_463694.1	hypothetical protein	Yes	Yes	0	0	0	0	0	0	0	0	0	0	0	0	1	0	0	0	1
162379	T	A	SNV	MODIFIER	upstream_gene_variant	lmo0161	lmo0161	NP_463694.1	hypothetical protein	Yes	Yes	0	0	0	0	0	0	0	0	0	0	0	0	1	0	0	0	1
162380	C	G	SNV	MODIFIER	upstream_gene_variant	lmo0161	lmo0161	NP_463694.1	hypothetical protein	Yes	Yes	0	0	0	0	0	0	0	0	0	0	0	0	1	0	0	0	1
162382	A	G	SNV	MODIFIER	upstream_gene_variant	lmo0161	lmo0161	NP_463694.1	hypothetical protein	Yes	Yes	0	0	0	0	0	0	0	0	0	0	0	0	1	0	0	0	1
162383	A	T	SNV	MODIFIER	upstream_gene_variant	lmo0161	lmo0161	NP_463694.1	hypothetical protein	Yes	Yes	0	0	0	0	0	0	0	0	0	0	0	0	1	0	0	0	1
166665	T	A	SNV	MODIFIER	upstream_gene_variant	lmo0161	lmo0161	NP_463694.1	hypothetical protein	Yes	Yes	0	0	0	0	0	0	0	0	0	0	0	0	1	0	0	0	1
166671	C	T	SNV	MODIFIER	upstream_gene_variant	lmo0161	lmo0161	NP_463694.1	hypothetical protein	Yes	Yes	0	0	0	0	0	0	0	0	0	0	0	0	1	0	0	0	1
167944	G	A	SNV	MODIFIER	upstream_gene_variant	lmo0168	lmo0168	NP_463701.1	AbrB family transcriptional regulator	Yes	Yes	0	0	0	0	0	0	0	0	0	0	0	0	1	0	0	0	1
169387	T	C	SNV	MODIFIER	upstream_gene_variant	lmo0168	lmo0168	NP_463701.1	AbrB family transcriptional regulator	Yes	Yes	0	0	0	0	0	0	0	0	0	0	0	0	0	0	1	0	1
174578	T	A	SNV	MODIFIER	upstream_gene_variant	lmo0174	lmo0174	NP_463705.1	transposase	Yes	Yes	0	0	0	0	0	0	0	0	0	0	0	0	1	0	0	0	1
174579	G	A	SNV	MODIFIER	upstream_gene_variant	lmo0174	lmo0174	NP_463705.1	transposase	Yes	Yes	0	0	0	0	0	0	0	0	0	0	0	0	1	0	0	0	1
174592	A	T	SNV	MODIFIER	upstream_gene_variant	lmo0174	lmo0174	NP_463705.1	transposase	Yes	Yes	0	0	0	0	0	0	0	0	0	0	0	0	1	0	0	0	1
174594	G	A	SNV	MODIFIER	upstream_gene_variant	lmo0174	lmo0174	NP_463705.1	transposase	Yes	Yes	0	0	0	0	0	0	0	0	0	0	0	0	1	0	0	0	1
174595	T	C	SNV	MODIFIER	upstream_gene_variant	lmo0174	lmo0174	NP_463705.1	transposase	Yes	Yes	0	0	0	0	0	0	0	0	0	0	0	0	1	0	0	0	1
174600	A	T	SNV	MODIFIER	upstream_gene_variant	lmo0174	lmo0174	NP_463705.1	transposase	Yes	Yes	0	0	0	0	0	0	0	0	0	0	0	0	1	0	0	0	1
174603	G	T	SNV	MODIFIER	upstream_gene_variant	lmo0174	lmo0174	NP_463705.1	transposase	Yes	Yes	0	0	0	0	0	0	0	0	0	0	0	0	1	0	0	0	1
174610	A	G	SNV	MODIFIER	upstream_gene_variant	lmo0174	lmo0174	NP_463705.1	transposase	Yes	Yes	0	0	0	0	0	0	0	0	0	0	0	0	1	0	0	0	1
174612	T	G	SNV	MODIFIER	upstream_gene_variant	lmo0174	lmo0174	NP_463705.1	transposase	Yes	Yes	0	0	0	0	0	0	0	0	0	0	0	0	1	0	0	0	1
174613	C	T	SNV	MODIFIER	upstream_gene_variant	lmo0174	lmo0174	NP_463705.1	transposase	Yes	Yes	0	0	0	0	0	0	0	0	0	0	0	0	1	0	0	0	1
174616	T	A	SNV	MODIFIER	upstream_gene_variant	lmo0174	lmo0174	NP_463705.1	transposase	Yes	Yes	0	0	0	0	0	0	0	0	0	0	0	0	1	0	0	0	1
174618	T	A	SNV	MODIFIER	upstream_gene_variant	lmo0174	lmo0174	NP_463705.1	transposase	Yes	Yes	0	0	0	0	0	0	0	0	0	0	0	0	1	0	0	0	1
174619	T	G	SNV	MODIFIER	upstream_gene_variant	lmo0174	lmo0174	NP_463705.1	transposase	Yes	Yes	0	0	0	0	0	0	0	0	1	0	0	0	0	0	0	0	1
174619	T	C	SNV	MODIFIER	upstream_gene_variant	lmo0174	lmo0174	NP_463705.1	transposase	Yes	Yes	0	0	0	0	0	0	0	0	0	0	0	0	1	0	0	0	1
174620	G	T	SNV	MODIFIER	upstream_gene_variant	lmo0174	lmo0174	NP_463705.1	transposase	Yes	Yes	0	0	0	0	0	0	0	0	0	0	0	0	1	0	0	0	1
174622	G	A	SNV	MODIFIER	upstream_gene_variant	lmo0174	lmo0174	NP_463705.1	transposase	Yes	Yes	0	0	0	0	0	0	0	0	0	0	0	0	1	0	0	0	1
174626	T	A	SNV	MODIFIER	upstream_gene_variant	lmo0174	lmo0174	NP_463705.1	transposase	Yes	Yes	0	0	0	0	0	0	0	0	0	0	0	0	1	0	0	0	1
174645	A	T	SNV	MODIFIER	upstream_gene_variant	lmo0174	lmo0174	NP_463705.1	transposase	Yes	Yes	0	0	0	0	0	0	0	0	0	0	0	0	1	0	0	0	1
174646	T	C	SNV	MODIFIER	upstream_gene_variant	lmo0174	lmo0174	NP_463705.1	transposase	Yes	Yes	0	0	0	0	0	0	0	0	0	0	0	0	1	0	0	0	1
174649	A	C	SNV	MODIFIER	upstream_gene_variant	lmo0174	lmo0174	NP_463705.1	transposase	Yes	Yes	0	0	0	0	0	0	0	0	0	0	0	0	1	0	0	0	1
174651	A	C	SNV	MODIFIER	upstream_gene_variant	lmo0174	lmo0174	NP_463705.1	transposase	Yes	Yes	0	0	0	0	0	0	0	0	0	0	0	0	1	0	0	0	1
174655	T	C	SNV	MODIFIER	upstream_gene_variant	lmo0174	lmo0174	NP_463705.1	transposase	Yes	Yes	0	0	0	0	0	0	0	0	0	0	0	0	1	0	0	0	1
174657	T	A	SNV	MODIFIER	upstream_gene_variant	lmo0174	lmo0174	NP_463705.1	transposase	Yes	Yes	0	0	0	0	0	0	0	0	0	0	0	0	1	0	0	0	1
174658	A	G	SNV	MODIFIER	upstream_gene_variant	lmo0174	lmo0174	NP_463705.1	transposase	Yes	Yes	0	0	0	0	0	0	0	0	0	0	0	0	1	0	0	0	1
174666	G	T	SNV	MODIFIER	upstream_gene_variant	lmo0174	lmo0174	NP_463705.1	transposase	Yes	Yes	0	0	0	0	0	0	0	0	0	0	0	0	1	0	0	0	1
174670	T	C	SNV	MODIFIER	upstream_gene_variant	lmo0174	lmo0174	NP_463705.1	transposase	Yes	Yes	0	0	0	0	0	0	0	0	0	0	0	0	1	0	0	0	1
174676	C	A	SNV	MODIFIER	upstream_gene_variant	lmo0174	lmo0174	NP_463705.1	transposase	Yes	Yes	0	0	0	0	0	0	0	0	0	0	0	0	1	0	0	0	1
174677	T	C	SNV	MODIFIER	upstream_gene_variant	lmo0174	lmo0174	NP_463705.1	transposase	Yes	Yes	0	0	0	0	0	0	0	0	0	0	0	0	1	0	0	0	1
174729	C	G	SNV	MODIFIER	upstream_gene_variant	lmo0174	lmo0174	NP_463705.1	transposase	Yes	Yes	0	0	0	0	0	0	0	0	0	0	0	0	1	0	0	0	1
174738	A	G	SNV	MODIFIER	upstream_gene_variant	lmo0174	lmo0174	NP_463705.1	transposase	Yes	Yes	0	0	0	0	0	0	0	0	0	0	0	0	1	0	0	0	1
174746	T	A	SNV	MODIFIER	upstream_gene_variant	lmo0174	lmo0174	NP_463705.1	transposase	Yes	Yes	0	0	0	0	0	0	0	0	0	0	0	0	1	0	0	0	1
174748	A	C	SNV	MODIFIER	upstream_gene_variant	lmo0174	lmo0174	NP_463705.1	transposase	Yes	Yes	0	0	0	0	0	0	0	0	0	0	0	0	1	0	0	0	1
174753	A	G	SNV	MODIFIER	upstream_gene_variant	lmo0174	lmo0174	NP_463705.1	transposase	Yes	Yes	0	0	0	0	0	0	0	0	0	0	0	0	1	0	0	0	1
174768	T	C	SNV	MODIFIER	upstream_gene_variant	lmo0174	lmo0174	NP_463705.1	transposase	Yes	Yes	0	0	0	0	0	0	0	0	0	0	0	0	1	0	0	0	1
174771	T	C	SNV	MODIFIER	upstream_gene_variant	lmo0174	lmo0174	NP_463705.1	transposase	Yes	Yes	0	0	0	0	0	0	0	0	0	0	0	0	1	0	0	0	1
174778	A	C	SNV	MODIFIER	upstream_gene_variant	lmo0174	lmo0174	NP_463705.1	transposase	Yes	Yes	0	0	0	0	0	0	0	0	0	0	0	0	1	0	0	0	1
177913	G	A	SNV	MODIFIER	upstream_gene_variant	lmo0174	lmo0174	NP_463705.1	transposase	Yes	Yes	0	0	0	0	1	0	0	0	0	0	0	0	0	0	0	0	1
189532	T	A	SNV	MODIFIER	upstream_gene_variant	lmo0185	lmo0185	NP_463716.1	hypothetical protein	Yes	Yes	0	0	0	0	0	0	0	0	0	0	0	0	1	0	0	0	1
189534	A	T	SNV	MODIFIER	upstream_gene_variant	lmo0185	lmo0185	NP_463716.1	hypothetical protein	Yes	Yes	0	0	0	0	0	0	0	0	0	0	0	0	1	0	0	0	1
189546	A	T	SNV	MODIFIER	upstream_gene_variant	lmo0185	lmo0185	NP_463716.1	hypothetical protein	Yes	Yes	0	0	0	0	0	0	0	0	0	0	0	0	1	0	0	0	1
189548	T	A	SNV	MODIFIER	upstream_gene_variant	lmo0185	lmo0185	NP_463716.1	hypothetical protein	Yes	Yes	0	0	0	0	0	0	0	0	0	0	0	0	1	0	0	0	1
189550	G	A	SNV	MODIFIER	upstream_gene_variant	lmo0185	lmo0185	NP_463716.1	hypothetical protein	Yes	Yes	0	0	0	0	0	0	0	0	0	0	0	0	1	0	0	0	1
189623	T	C	SNV	MODIFIER	upstream_gene_variant	lmo0185	lmo0185	NP_463716.1	hypothetical protein	Yes	Yes	0	0	0	0	0	0	0	0	0	0	0	0	1	0	0	0	1
190452	C	T	SNV	MODIFIER	upstream_gene_variant	lmo0186	lmo0186	NP_463717.1	hypothetical protein	Yes	Yes	0	0	0	0	0	0	0	0	0	0	0	0	1	0	0	0	1
190454	G	T	SNV	MODIFIER	upstream_gene_variant	lmo0186	lmo0186	NP_463717.1	hypothetical protein	Yes	Yes	0	0	0	0	0	0	0	0	0	0	0	0	1	0	0	0	1
190467	T	G	SNV	MODIFIER	upstream_gene_variant	lmo0186	lmo0186	NP_463717.1	hypothetical protein	Yes	Yes	0	0	0	0	0	0	0	0	0	0	0	0	1	0	0	0	1
190565	A	T	SNV	MODIFIER	upstream_gene_variant	lmo0186	lmo0186	NP_463717.1	hypothetical protein	Yes	Yes	0	0	0	0	0	0	0	0	0	0	0	0	1	0	0	0	1
190570	C	T	SNV	MODIFIER	upstream_gene_variant	lmo0186	lmo0186	NP_463717.1	hypothetical protein	Yes	Yes	0	0	0	0	0	0	0	0	0	0	0	0	1	0	0	0	1
191964	T	C	SNV	MODIFIER	upstream_gene_variant	lmo0187	lmo0187	NP_463718.1	hypothetical protein	Yes	Yes	0	0	0	0	0	0	0	0	0	0	0	0	1	0	0	0	1
191986	T	G	SNV	MODIFIER	upstream_gene_variant	lmo0187	lmo0187	NP_463718.1	hypothetical protein	Yes	Yes	0	0	0	0	0	0	0	0	0	0	0	0	1	0	0	0	1
192014	A	C	SNV	MODIFIER	upstream_gene_variant	lmo0187	lmo0187	NP_463718.1	hypothetical protein	Yes	Yes	0	0	0	0	0	0	0	0	0	0	0	0	1	0	0	0	1
193482	A	G	SNV	MODIFIER	upstream_gene_variant	lmo0189	lmo0189	NP_463720.1	Veg protein	Yes	Yes	0	0	0	0	0	0	0	0	0	0	0	0	1	0	0	0	1
193548	G	A	SNV	MODIFIER	upstream_gene_variant	lmo0189	lmo0189	NP_463720.1	Veg protein	Yes	Yes	0	0	0	0	0	0	0	0	0	0	0	0	1	0	0	0	1
193549	G	A	SNV	MODIFIER	upstream_gene_variant	lmo0189	lmo0189	NP_463720.1	Veg protein	Yes	Yes	0	0	0	0	0	0	0	0	0	0	0	0	1	0	0	0	1
193559	A	G	SNV	MODIFIER	upstream_gene_variant	lmo0189	lmo0189	NP_463720.1	Veg protein	Yes	Yes	0	0	0	0	0	0	0	0	0	0	0	0	1	0	0	0	1
193571	A	T	SNV	MODIFIER	upstream_gene_variant	lmo0189	lmo0189	NP_463720.1	Veg protein	Yes	Yes	0	0	0	0	0	0	0	0	0	0	0	0	1	0	0	0	1
195643	T	C	SNV	MODIFIER	upstream_gene_variant	lmo0192	lmo0192	NP_463723.1	PurR family transcriptional regulator	Yes	Yes	0	0	0	0	0	0	0	0	0	0	0	0	1	0	0	0	1
195752	A	T	SNV	MODIFIER	upstream_gene_variant	lmo0192	lmo0192	NP_463723.1	PurR family transcriptional regulator	Yes	No	0	0	0	0	0	0	0	0	0	0	0	0	1	0	0	0	1
196612	T	G	SNV	MODIFIER	upstream_gene_variant	lmo0193	lmo0193	NP_463724.1	hypothetical protein	Yes	Yes	0	0	0	0	0	0	0	0	0	0	0	0	1	0	0	0	1
196614	C	T	SNV	MODIFIER	upstream_gene_variant	lmo0193	lmo0193	NP_463724.1	hypothetical protein	Yes	Yes	0	0	0	0	0	0	0	0	0	0	0	0	1	0	0	0	1
196623	G	A	SNV	MODIFIER	upstream_gene_variant	lmo0193	lmo0193	NP_463724.1	hypothetical protein	Yes	Yes	0	0	0	0	0	0	0	0	1	0	0	0	0	0	0	0	1
196685	C	G	SNV	MODIFIER	upstream_gene_variant	lmo0193	lmo0193	NP_463724.1	hypothetical protein	Yes	Yes	0	0	0	0	0	0	0	0	0	0	0	0	1	0	0	0	1
196702	G	A	SNV	MODIFIER	upstream_gene_variant	lmo0193	lmo0193	NP_463724.1	hypothetical protein	Yes	Yes	0	0	0	0	0	0	0	0	0	0	0	0	1	0	0	0	1
196723	A	G	SNV	MODIFIER	upstream_gene_variant	lmo0193	lmo0193	NP_463724.1	hypothetical protein	Yes	Yes	0	0	0	0	0	0	0	0	0	0	0	0	1	0	0	0	1
199420	G	A	SNV	MODIFIER	upstream_gene_variant	lmo0196	lmo0196	NP_463727.1	regulatory protein SpoVG	Yes	Yes	0	0	0	0	0	0	0	0	0	0	0	0	1	0	0	0	1
199421	C	T	SNV	MODIFIER	upstream_gene_variant	lmo0196	lmo0196	NP_463727.1	regulatory protein SpoVG	Yes	Yes	0	0	0	0	0	0	0	0	0	0	0	0	1	0	0	0	1
199425	A	G	SNV	MODIFIER	upstream_gene_variant	lmo0196	lmo0196	NP_463727.1	regulatory protein SpoVG	Yes	Yes	0	0	0	0	0	0	0	0	0	0	0	0	1	0	0	0	1
199431	G	A	SNV	MODIFIER	upstream_gene_variant	lmo0196	lmo0196	NP_463727.1	regulatory protein SpoVG	Yes	Yes	0	0	0	0	0	0	0	0	0	0	0	0	1	0	0	0	1
199432	C	T	SNV	MODIFIER	upstream_gene_variant	lmo0196	lmo0196	NP_463727.1	regulatory protein SpoVG	Yes	Yes	0	0	0	0	0	0	0	0	0	0	0	0	1	0	0	0	1
199433	T	A	SNV	MODIFIER	upstream_gene_variant	lmo0196	lmo0196	NP_463727.1	regulatory protein SpoVG	Yes	Yes	0	0	0	0	0	0	0	0	0	0	0	0	1	0	0	0	1
199442	C	T	SNV	MODIFIER	upstream_gene_variant	lmo0196	lmo0196	NP_463727.1	regulatory protein SpoVG	Yes	Yes	0	0	0	0	0	0	0	0	0	0	0	0	1	0	0	0	1
199454	C	T	SNV	MODIFIER	upstream_gene_variant	lmo0196	lmo0196	NP_463727.1	regulatory protein SpoVG	Yes	Yes	0	0	0	0	0	0	0	0	0	0	0	0	1	0	0	0	1
199455	T	C	SNV	MODIFIER	upstream_gene_variant	lmo0196	lmo0196	NP_463727.1	regulatory protein SpoVG	Yes	Yes	0	0	0	0	0	0	0	0	0	0	0	0	1	0	0	0	1
199460	T	A	SNV	MODIFIER	upstream_gene_variant	lmo0196	lmo0196	NP_463727.1	regulatory protein SpoVG	Yes	Yes	0	0	0	0	0	0	0	0	0	0	0	0	1	0	0	0	1
199467	C	T	SNV	MODIFIER	upstream_gene_variant	lmo0196	lmo0196	NP_463727.1	regulatory protein SpoVG	Yes	Yes	0	0	0	0	0	0	0	0	0	0	0	0	1	0	0	0	1
199468	T	C	SNV	MODIFIER	upstream_gene_variant	lmo0196	lmo0196	NP_463727.1	regulatory protein SpoVG	Yes	Yes	0	0	0	0	0	0	0	0	0	0	0	0	1	0	0	0	1
199524	G	T	SNV	MODIFIER	upstream_gene_variant	lmo0196	lmo0196	NP_463727.1	regulatory protein SpoVG	Yes	Yes	0	0	0	0	0	0	0	0	0	0	0	0	1	0	0	0	1
199543	T	G	SNV	MODIFIER	upstream_gene_variant	lmo0196	lmo0196	NP_463727.1	regulatory protein SpoVG	Yes	Yes	0	0	0	0	0	0	0	0	0	0	0	0	1	0	0	0	1
199548	A	T	SNV	MODIFIER	upstream_gene_variant	lmo0196	lmo0196	NP_463727.1	regulatory protein SpoVG	Yes	Yes	0	0	0	0	0	0	0	0	0	0	0	0	1	0	0	0	1
199566	C	G	SNV	MODIFIER	upstream_gene_variant	lmo0196	lmo0196	NP_463727.1	regulatory protein SpoVG	Yes	Yes	0	0	0	0	0	0	0	0	0	0	0	0	1	0	0	0	1
199567	T	C	SNV	MODIFIER	upstream_gene_variant	lmo0196	lmo0196	NP_463727.1	regulatory protein SpoVG	Yes	Yes	0	0	0	0	0	0	0	0	0	0	0	0	1	0	0	0	1
199570	C	A	SNV	MODIFIER	upstream_gene_variant	lmo0196	lmo0196	NP_463727.1	regulatory protein SpoVG	Yes	Yes	0	0	0	0	0	0	0	0	0	0	0	0	1	0	0	0	1
199572	A	T	SNV	MODIFIER	upstream_gene_variant	lmo0196	lmo0196	NP_463727.1	regulatory protein SpoVG	Yes	Yes	0	0	0	0	0	0	0	0	0	0	0	0	1	0	0	0	1
199582	G	T	SNV	MODIFIER	upstream_gene_variant	lmo0196	lmo0196	NP_463727.1	regulatory protein SpoVG	Yes	Yes	0	0	0	0	0	0	0	0	0	0	0	0	1	0	0	0	1
199583	A	G	SNV	MODIFIER	upstream_gene_variant	lmo0196	lmo0196	NP_463727.1	regulatory protein SpoVG	Yes	Yes	0	0	0	0	0	0	0	0	0	0	0	0	1	0	0	0	1
199594	G	T	SNV	MODIFIER	upstream_gene_variant	lmo0196	lmo0196	NP_463727.1	regulatory protein SpoVG	Yes	Yes	0	0	0	0	0	0	0	0	0	0	0	0	1	0	0	0	1
199598	G	A	SNV	MODIFIER	upstream_gene_variant	lmo0196	lmo0196	NP_463727.1	regulatory protein SpoVG	Yes	Yes	0	0	0	0	0	0	0	0	1	0	0	0	0	0	0	0	1
199599	A	T	SNV	MODIFIER	upstream_gene_variant	lmo0196	lmo0196	NP_463727.1	regulatory protein SpoVG	Yes	Yes	0	0	0	0	0	0	0	0	0	0	0	0	1	0	0	0	1
199603	T	C	SNV	MODIFIER	upstream_gene_variant	lmo0196	lmo0196	NP_463727.1	regulatory protein SpoVG	Yes	Yes	0	0	0	0	0	0	0	0	0	0	0	0	1	0	0	0	1
199607	C	A	SNV	MODIFIER	upstream_gene_variant	lmo0196	lmo0196	NP_463727.1	regulatory protein SpoVG	Yes	Yes	0	0	0	0	0	0	0	0	0	0	0	0	1	0	0	0	1
199609	C	T	SNV	MODIFIER	upstream_gene_variant	lmo0196	lmo0196	NP_463727.1	regulatory protein SpoVG	Yes	Yes	0	0	0	0	0	0	0	0	0	0	0	0	1	0	0	0	1
199616	T	C	SNV	MODIFIER	upstream_gene_variant	lmo0196	lmo0196	NP_463727.1	regulatory protein SpoVG	Yes	Yes	0	0	0	0	0	0	0	0	0	0	0	0	1	0	0	0	1
199626	T	G	SNV	MODIFIER	upstream_gene_variant	lmo0196	lmo0196	NP_463727.1	regulatory protein SpoVG	Yes	Yes	0	0	0	0	0	0	0	0	0	0	0	0	1	0	0	0	1
199628	A	T	SNV	MODIFIER	upstream_gene_variant	lmo0196	lmo0196	NP_463727.1	regulatory protein SpoVG	Yes	Yes	0	0	0	0	0	0	0	0	0	0	0	0	1	0	0	0	1
199630	T	A	SNV	MODIFIER	upstream_gene_variant	lmo0196	lmo0196	NP_463727.1	regulatory protein SpoVG	Yes	Yes	0	0	0	0	0	0	0	0	0	0	0	0	1	0	0	0	1
199670	T	C	SNV	MODIFIER	upstream_gene_variant	lmo0196	lmo0196	NP_463727.1	regulatory protein SpoVG	Yes	Yes	0	0	0	0	0	0	0	0	0	0	0	0	1	0	0	0	1
199678	T	C	SNV	MODIFIER	upstream_gene_variant	lmo0196	lmo0196	NP_463727.1	regulatory protein SpoVG	Yes	Yes	0	0	0	0	0	0	0	0	0	0	0	0	1	0	0	0	1
199705	A	G	SNV	MODIFIER	upstream_gene_variant	lmo0196	lmo0196	NP_463727.1	regulatory protein SpoVG	Yes	Yes	0	0	0	0	0	0	0	0	0	0	0	0	1	0	0	0	1
199720	T	C	SNV	MODIFIER	upstream_gene_variant	lmo0196	lmo0196	NP_463727.1	regulatory protein SpoVG	Yes	Yes	0	0	0	0	0	0	0	0	0	0	0	0	1	0	0	0	1
199724	T	A	SNV	MODIFIER	upstream_gene_variant	lmo0196	lmo0196	NP_463727.1	regulatory protein SpoVG	Yes	Yes	0	0	0	0	0	0	0	0	0	0	0	0	1	0	0	0	1
199726	A	T	SNV	MODIFIER	upstream_gene_variant	lmo0196	lmo0196	NP_463727.1	regulatory protein SpoVG	Yes	Yes	0	0	0	0	0	0	0	0	0	0	0	0	1	0	0	0	1
199751	T	C	SNV	MODIFIER	upstream_gene_variant	lmo0196	lmo0196	NP_463727.1	regulatory protein SpoVG	Yes	Yes	0	0	0	0	0	0	0	0	0	0	0	0	1	0	0	0	1
199752	C	T	SNV	MODIFIER	upstream_gene_variant	lmo0196	lmo0196	NP_463727.1	regulatory protein SpoVG	Yes	Yes	0	0	0	0	0	0	0	0	0	0	0	0	1	0	0	0	1
199754	G	A	SNV	MODIFIER	upstream_gene_variant	lmo0196	lmo0196	NP_463727.1	regulatory protein SpoVG	Yes	Yes	0	0	0	0	0	0	0	0	0	0	0	0	1	0	0	0	1
199755	C	T	SNV	MODIFIER	upstream_gene_variant	lmo0196	lmo0196	NP_463727.1	regulatory protein SpoVG	Yes	Yes	0	0	0	0	0	0	0	0	0	0	0	0	1	0	0	0	1
199774	C	A	SNV	MODIFIER	upstream_gene_variant	lmo0196	lmo0196	NP_463727.1	regulatory protein SpoVG	Yes	Yes	0	0	0	0	0	0	0	0	0	0	0	0	1	0	0	0	1
199783	A	G	SNV	MODIFIER	upstream_gene_variant	lmo0196	lmo0196	NP_463727.1	regulatory protein SpoVG	Yes	Yes	0	0	0	0	0	0	0	0	0	0	0	0	1	0	0	0	1
199789	A	G	SNV	MODIFIER	upstream_gene_variant	lmo0196	lmo0196	NP_463727.1	regulatory protein SpoVG	Yes	Yes	0	0	0	0	0	0	0	0	0	0	0	0	1	0	0	0	1
199791	G	C	SNV	MODIFIER	upstream_gene_variant	lmo0196	lmo0196	NP_463727.1	regulatory protein SpoVG	Yes	Yes	0	0	0	0	0	0	0	0	0	0	0	0	1	0	0	0	1
199812	A	G	SNV	MODIFIER	upstream_gene_variant	lmo0196	lmo0196	NP_463727.1	regulatory protein SpoVG	Yes	Yes	0	0	0	0	0	0	0	0	0	0	0	0	1	0	0	0	1
199814	A	G	SNV	MODIFIER	upstream_gene_variant	lmo0196	lmo0196	NP_463727.1	regulatory protein SpoVG	Yes	Yes	0	0	0	0	0	0	0	0	0	0	0	0	1	0	0	0	1
199815	C	G	SNV	MODIFIER	upstream_gene_variant	lmo0196	lmo0196	NP_463727.1	regulatory protein SpoVG	Yes	Yes	0	0	0	0	0	0	0	0	0	0	0	0	1	0	0	0	1
199821	A	T	SNV	MODIFIER	upstream_gene_variant	lmo0196	lmo0196	NP_463727.1	regulatory protein SpoVG	Yes	Yes	0	0	0	0	0	0	0	0	0	0	0	0	1	0	0	0	1
199828	T	A	SNV	MODIFIER	upstream_gene_variant	lmo0196	lmo0196	NP_463727.1	regulatory protein SpoVG	Yes	Yes	0	0	0	0	0	0	0	0	0	0	0	0	1	0	0	0	1
199829	T	A	SNV	MODIFIER	upstream_gene_variant	lmo0196	lmo0196	NP_463727.1	regulatory protein SpoVG	Yes	Yes	0	0	0	0	0	0	0	0	0	0	0	0	1	0	0	0	1
199849	C	T	SNV	MODIFIER	upstream_gene_variant	lmo0196	lmo0196	NP_463727.1	regulatory protein SpoVG	Yes	Yes	0	0	0	0	0	0	0	0	0	0	0	0	1	0	0	0	1
199870	A	T	SNV	MODIFIER	upstream_gene_variant	lmo0196	lmo0196	NP_463727.1	regulatory protein SpoVG	Yes	Yes	0	0	0	0	0	0	0	0	0	0	0	0	1	0	0	0	1
199878	A	T	SNV	MODIFIER	upstream_gene_variant	lmo0196	lmo0196	NP_463727.1	regulatory protein SpoVG	Yes	Yes	0	0	0	0	0	0	0	0	0	0	0	0	1	0	0	0	1
199884	A	C	SNV	MODIFIER	upstream_gene_variant	lmo0196	lmo0196	NP_463727.1	regulatory protein SpoVG	Yes	Yes	0	0	0	0	0	0	0	0	0	0	0	0	1	0	0	0	1
199885	A	G	SNV	MODIFIER	upstream_gene_variant	lmo0196	lmo0196	NP_463727.1	regulatory protein SpoVG	Yes	Yes	0	0	0	0	0	0	0	0	0	0	0	0	1	0	0	0	1
199893	A	C	SNV	MODIFIER	upstream_gene_variant	lmo0196	lmo0196	NP_463727.1	regulatory protein SpoVG	Yes	Yes	0	0	0	0	0	0	0	0	0	0	0	0	1	0	0	0	1
199894	A	T	SNV	MODIFIER	upstream_gene_variant	lmo0196	lmo0196	NP_463727.1	regulatory protein SpoVG	Yes	Yes	0	0	0	0	0	0	0	0	0	0	0	0	1	0	0	0	1
199895	C	A	SNV	MODIFIER	upstream_gene_variant	lmo0196	lmo0196	NP_463727.1	regulatory protein SpoVG	Yes	Yes	0	0	0	0	0	0	0	0	0	0	0	0	1	0	0	0	1
199998	A	G	SNV	MODIFIER	upstream_gene_variant	lmo0196	lmo0196	NP_463727.1	regulatory protein SpoVG	No	No	0	0	0	0	0	0	0	0	0	0	0	0	1	0	0	0	1
200440	T	C	SNV	MODIFIER	upstream_gene_variant	lmo0197	lmo0197	NP_463728.1	regulatory protein SpoVG	Yes	No	0	0	0	0	0	0	0	0	0	0	0	0	1	0	0	0	1
200961	A	G	SNV	MODIFIER	upstream_gene_variant	glmU	lmo0198	NP_463729.1	bifunctional N-acetylglucosamine-1-phosphate uridy...	Yes	Yes	0	0	0	0	0	0	0	0	0	0	0	0	1	0	0	0	1
200979	G	A	SNV	MODIFIER	upstream_gene_variant	glmU	lmo0198	NP_463729.1	bifunctional N-acetylglucosamine-1-phosphate uridy...	Yes	Yes	0	0	0	0	0	0	0	0	0	0	0	0	1	0	0	0	1
200985	A	T	SNV	MODIFIER	upstream_gene_variant	glmU	lmo0198	NP_463729.1	bifunctional N-acetylglucosamine-1-phosphate uridy...	Yes	Yes	0	0	0	0	0	0	0	0	0	0	0	0	1	0	0	0	1
200989	G	A	SNV	MODIFIER	upstream_gene_variant	glmU	lmo0198	NP_463729.1	bifunctional N-acetylglucosamine-1-phosphate uridy...	Yes	Yes	0	0	0	0	0	0	0	0	0	0	0	0	1	0	0	0	1
201061	A	G	SNV	MODIFIER	upstream_gene_variant	glmU	lmo0198	NP_463729.1	bifunctional N-acetylglucosamine-1-phosphate uridy...	Yes	Yes	0	0	0	0	0	0	0	0	0	0	0	0	1	0	0	0	1
201100	G	T	SNV	MODIFIER	upstream_gene_variant	glmU	lmo0198	NP_463729.1	bifunctional N-acetylglucosamine-1-phosphate uridy...	Yes	Yes	0	0	0	0	0	0	0	0	0	0	0	0	1	0	0	0	1
201118	A	T	SNV	MODIFIER	upstream_gene_variant	glmU	lmo0198	NP_463729.1	bifunctional N-acetylglucosamine-1-phosphate uridy...	Yes	Yes	0	0	0	0	0	0	0	0	0	0	0	0	1	0	0	0	1
201121	A	G	SNV	MODIFIER	upstream_gene_variant	glmU	lmo0198	NP_463729.1	bifunctional N-acetylglucosamine-1-phosphate uridy...	Yes	Yes	0	0	0	0	0	0	0	0	0	0	0	0	1	0	0	0	1
201158	T	A	SNV	MODIFIER	upstream_gene_variant	glmU	lmo0198	NP_463729.1	bifunctional N-acetylglucosamine-1-phosphate uridy...	Yes	Yes	0	0	0	0	0	0	0	0	0	0	0	0	1	0	0	0	1
201160	T	C	SNV	MODIFIER	upstream_gene_variant	glmU	lmo0198	NP_463729.1	bifunctional N-acetylglucosamine-1-phosphate uridy...	Yes	Yes	0	0	0	0	0	0	0	0	0	0	0	0	1	0	0	0	1
201161	A	G	SNV	MODIFIER	upstream_gene_variant	glmU	lmo0198	NP_463729.1	bifunctional N-acetylglucosamine-1-phosphate uridy...	Yes	Yes	0	0	0	0	0	0	0	0	0	0	0	0	1	0	0	0	1
203618	A	C	SNV	MODIFIER	upstream_gene_variant	hly	lmo0202	NP_463733.1	listeriolysin O precursor	Yes	Yes	0	0	0	0	0	0	0	0	0	0	0	0	1	0	0	0	1
204550	T	A	SNV	MODIFIER	upstream_gene_variant	prfA	lmo0200	NP_463731.1	listeriolysin positive regulatory protein	Yes	Yes	0	0	0	0	0	0	0	0	0	0	0	0	1	0	0	0	1
204570	G	A	SNV	MODIFIER	upstream_gene_variant	prfA	lmo0200	NP_463731.1	listeriolysin positive regulatory protein	Yes	Yes	0	0	0	0	0	0	0	0	0	0	0	0	1	0	0	0	1
207496	T	C	SNV	MODIFIER	upstream_gene_variant	prfA	lmo0200	NP_463731.1	listeriolysin positive regulatory protein	Yes	Yes	0	0	0	0	0	0	0	0	0	0	0	0	1	0	0	0	1
207498	A	G	SNV	MODIFIER	upstream_gene_variant	prfA	lmo0200	NP_463731.1	listeriolysin positive regulatory protein	Yes	Yes	0	0	0	0	0	0	0	0	0	0	0	0	1	0	0	0	1
207499	A	G	SNV	MODIFIER	upstream_gene_variant	prfA	lmo0200	NP_463731.1	listeriolysin positive regulatory protein	Yes	Yes	0	0	0	0	0	0	0	0	0	0	0	0	1	0	0	0	1
207565	A	G	SNV	MODIFIER	upstream_gene_variant	prfA	lmo0200	NP_463731.1	listeriolysin positive regulatory protein	Yes	Yes	0	0	0	0	0	0	0	0	0	0	0	0	1	0	0	0	1
207568	G	T	SNV	MODIFIER	upstream_gene_variant	prfA	lmo0200	NP_463731.1	listeriolysin positive regulatory protein	Yes	Yes	0	0	0	0	0	0	0	0	0	0	0	0	1	0	0	0	1
207570	T	A	SNV	MODIFIER	upstream_gene_variant	prfA	lmo0200	NP_463731.1	listeriolysin positive regulatory protein	Yes	Yes	0	0	0	0	0	0	0	0	0	0	0	0	1	0	0	0	1
207665	G	A	SNV	MODIFIER	upstream_gene_variant	prfA	lmo0200	NP_463731.1	listeriolysin positive regulatory protein	Yes	Yes	0	0	0	0	0	0	0	0	0	0	0	0	1	0	0	0	1
207713	T	A	SNV	MODIFIER	upstream_gene_variant	prfA	lmo0200	NP_463731.1	listeriolysin positive regulatory protein	Yes	Yes	0	0	0	0	0	0	0	0	0	0	0	0	1	0	0	0	1
207717	C	T	SNV	MODIFIER	upstream_gene_variant	prfA	lmo0200	NP_463731.1	listeriolysin positive regulatory protein	Yes	Yes	0	0	0	0	0	0	0	0	0	0	0	0	1	0	0	0	1
207732	C	T	SNV	MODIFIER	upstream_gene_variant	prfA	lmo0200	NP_463731.1	listeriolysin positive regulatory protein	Yes	Yes	0	0	0	0	0	0	0	0	0	0	0	0	1	0	0	0	1
212713	T	C	SNV	MODIFIER	upstream_gene_variant	lmo0207	lmo0207	NP_463738.1	hypothetical protein	Yes	Yes	0	0	0	0	0	0	0	0	0	0	0	0	1	0	0	0	1
212721	A	G	SNV	MODIFIER	upstream_gene_variant	lmo0207	lmo0207	NP_463738.1	hypothetical protein	Yes	Yes	0	0	0	0	0	0	0	0	0	0	0	0	1	0	0	0	1
212756	A	G	SNV	MODIFIER	upstream_gene_variant	lmo0207	lmo0207	NP_463738.1	hypothetical protein	Yes	Yes	0	0	0	0	0	0	0	0	0	0	0	0	1	0	0	0	1
212784	T	C	SNV	MODIFIER	upstream_gene_variant	lmo0207	lmo0207	NP_463738.1	hypothetical protein	Yes	Yes	0	0	0	0	0	0	0	0	0	0	0	0	1	0	0	0	1
212808	T	C	SNV	MODIFIER	upstream_gene_variant	lmo0207	lmo0207	NP_463738.1	hypothetical protein	Yes	Yes	0	0	0	0	0	0	0	0	0	0	0	0	1	0	0	0	1
213286	A	G	SNV	MODIFIER	upstream_gene_variant	ctc	lmo0211	NP_463742.1	50S ribosomal protein L25	Yes	Yes	0	0	0	0	0	0	0	0	0	0	0	0	1	0	0	0	1
213291	C	T	SNV	MODIFIER	upstream_gene_variant	ctc	lmo0211	NP_463742.1	50S ribosomal protein L25	Yes	Yes	0	0	0	0	0	0	0	0	0	0	0	0	1	0	0	0	1
213316	T	G	SNV	MODIFIER	upstream_gene_variant	ctc	lmo0211	NP_463742.1	50S ribosomal protein L25	Yes	Yes	0	0	0	0	0	0	0	0	0	0	0	0	1	0	0	0	1
213318	T	C	SNV	MODIFIER	upstream_gene_variant	ctc	lmo0211	NP_463742.1	50S ribosomal protein L25	Yes	Yes	0	0	0	0	0	0	0	0	0	0	0	0	1	0	0	0	1
215495	G	A	SNV	MODIFIER	upstream_gene_variant	lmo0208	lmo0208	NP_463739.1	hypothetical protein	Yes	Yes	0	0	0	0	0	0	0	0	0	0	0	0	1	0	0	0	1
217754	T	C	SNV	MODIFIER	upstream_gene_variant	lmo0208	lmo0208	NP_463739.1	hypothetical protein	Yes	Yes	0	0	0	0	0	0	0	0	0	0	0	0	1	0	0	0	1
222964	T	A	SNV	MODIFIER	upstream_gene_variant	lmo0216	lmo0216	NP_463747.1	hypothetical protein	Yes	Yes	0	0	0	0	0	0	0	0	0	0	0	0	0	0	1	0	1
222977	A	G	SNV	MODIFIER	upstream_gene_variant	lmo0216	lmo0216	NP_463747.1	hypothetical protein	Yes	Yes	0	0	0	0	0	0	0	0	0	0	0	0	1	0	0	0	1
223264	A	C	SNV	MODIFIER	upstream_gene_variant	lmo0217	lmo0217	NP_463748.1	DivIC protein	Yes	Yes	0	0	0	0	0	0	0	0	0	0	0	0	1	0	0	0	1
223265	A	G	SNV	MODIFIER	upstream_gene_variant	lmo0217	lmo0217	NP_463748.1	DivIC protein	Yes	Yes	0	0	0	0	0	0	0	0	0	0	0	0	1	0	0	0	1
223279	T	C	SNV	MODIFIER	upstream_gene_variant	lmo0217	lmo0217	NP_463748.1	DivIC protein	Yes	Yes	0	0	0	0	0	0	0	0	0	0	0	0	1	0	0	0	1
223284	C	T	SNV	MODIFIER	upstream_gene_variant	lmo0217	lmo0217	NP_463748.1	DivIC protein	Yes	Yes	0	0	0	0	0	0	0	0	0	0	0	0	1	0	0	0	1
223315	G	T	SNV	MODIFIER	upstream_gene_variant	lmo0217	lmo0217	NP_463748.1	DivIC protein	Yes	Yes	0	0	0	0	0	0	0	0	0	0	0	0	1	0	0	0	1
223319	A	C	SNV	MODIFIER	upstream_gene_variant	lmo0217	lmo0217	NP_463748.1	DivIC protein	Yes	Yes	0	0	0	0	0	0	0	0	0	0	0	0	1	0	0	0	1
223325	A	C	SNV	MODIFIER	upstream_gene_variant	lmo0217	lmo0217	NP_463748.1	DivIC protein	Yes	Yes	0	0	0	0	0	0	0	0	0	0	0	0	1	0	0	0	1
223329	G	A	SNV	MODIFIER	upstream_gene_variant	lmo0217	lmo0217	NP_463748.1	DivIC protein	Yes	Yes	0	0	0	0	0	0	0	0	0	0	0	0	1	0	0	0	1
223452	T	C	SNV	MODIFIER	upstream_gene_variant	lmo0217	lmo0217	NP_463748.1	DivIC protein	Yes	Yes	0	0	0	0	0	0	0	0	0	0	0	0	1	0	0	0	1
223455	A	C	SNV	MODIFIER	upstream_gene_variant	lmo0217	lmo0217	NP_463748.1	DivIC protein	Yes	Yes	0	0	0	0	0	0	0	0	0	0	0	0	1	0	0	0	1
223926	T	C	SNV	MODIFIER	upstream_gene_variant	lmo0218	lmo0218	NP_463749.1	hypothetical protein	Yes	Yes	0	0	0	0	0	0	0	0	0	0	0	0	1	0	0	0	1
226583	G	C	SNV	MODIFIER	upstream_gene_variant	ftsH	lmo0220	NP_463751.1	cell division protein FtsH	Yes	Yes	0	0	0	0	0	0	0	0	0	0	0	0	1	0	0	0	1
226587	T	C	SNV	MODIFIER	upstream_gene_variant	ftsH	lmo0220	NP_463751.1	cell division protein FtsH	Yes	Yes	0	0	0	0	0	0	0	0	0	0	0	0	1	0	0	0	1
226611	T	C	SNV	MODIFIER	upstream_gene_variant	ftsH	lmo0220	NP_463751.1	cell division protein FtsH	Yes	No	0	0	0	0	0	0	0	0	1	0	0	0	0	0	0	0	1
226759	G	A	SNV	MODIFIER	upstream_gene_variant	ftsH	lmo0220	NP_463751.1	cell division protein FtsH	Yes	Yes	0	0	0	0	0	0	0	0	0	0	0	0	1	0	0	0	1
226779	C	T	SNV	MODIFIER	upstream_gene_variant	ftsH	lmo0220	NP_463751.1	cell division protein FtsH	Yes	Yes	0	0	0	0	0	0	0	0	0	0	0	0	1	0	0	0	1
226813	A	G	SNV	MODIFIER	upstream_gene_variant	ftsH	lmo0220	NP_463751.1	cell division protein FtsH	Yes	Yes	0	0	0	0	0	0	0	0	0	0	0	0	1	0	0	0	1
230784	G	A	SNV	MODIFIER	upstream_gene_variant	cysK	lmo0223	NP_463754.1	cysteine synthase	Yes	Yes	0	0	0	0	0	0	0	0	0	0	0	0	1	0	0	0	1
231768	A	G	SNV	MODIFIER	upstream_gene_variant	sul	lmo0224	NP_463755.1	dihydropteroate synthases	Yes	Yes	0	0	0	0	0	0	0	0	0	0	0	0	1	0	0	0	1
231793	T	C	SNV	MODIFIER	upstream_gene_variant	sul	lmo0224	NP_463755.1	dihydropteroate synthases	Yes	Yes	0	0	0	0	0	0	0	0	1	0	0	0	0	0	0	0	1
231857	C	T	SNV	MODIFIER	upstream_gene_variant	sul	lmo0224	NP_463755.1	dihydropteroate synthases	Yes	Yes	0	0	0	0	0	0	0	0	0	0	0	0	1	0	0	0	1
232460	G	A	SNV	MODIFIER	upstream_gene_variant	sul	lmo0224	NP_463755.1	dihydropteroate synthases	Yes	Yes	0	0	0	0	0	0	0	0	0	0	0	0	1	0	0	0	1
234386	A	G	SNV	MODIFIER	upstream_gene_variant	lmo0227	lmo0227	NP_463758.1	hypothetical protein	Yes	Yes	0	0	0	0	0	0	0	0	0	0	0	0	1	0	0	0	1
235462	C	A	SNV	MODIFIER	upstream_gene_variant	lysS	lmo0228	NP_463759.1	lysyl-tRNA synthetase	Yes	Yes	0	0	0	0	0	0	0	0	0	0	0	0	1	0	0	0	1
237021	T	C	SNV	MODIFIER	downstream_gene_variant	sul	lmo0224	NP_463755.1	dihydropteroate synthases	Yes	Yes	0	0	0	0	0	0	0	0	0	0	0	0	1	0	0	0	1
237022	T	C	SNV	MODIFIER	downstream_gene_variant	sul	lmo0224	NP_463755.1	dihydropteroate synthases	Yes	Yes	0	0	0	0	0	0	0	0	0	0	0	0	1	0	0	0	1
237028	T	C	SNV	MODIFIER	downstream_gene_variant	sul	lmo0224	NP_463755.1	dihydropteroate synthases	Yes	Yes	1	0	0	0	0	0	0	0	0	0	0	0	0	0	0	0	1
237028	T	A	SNV	MODIFIER	downstream_gene_variant	sul	lmo0224	NP_463755.1	dihydropteroate synthases	Yes	Yes	0	0	0	0	0	0	0	0	0	0	0	0	1	0	0	0	1
237034	G	A	SNV	MODIFIER	downstream_gene_variant	sul	lmo0224	NP_463755.1	dihydropteroate synthases	Yes	Yes	0	0	0	0	0	0	0	0	0	0	0	0	1	0	0	0	1
237036	T	C	SNV	MODIFIER	downstream_gene_variant	sul	lmo0224	NP_463755.1	dihydropteroate synthases	Yes	Yes	0	0	0	0	0	0	0	0	0	0	0	0	1	0	0	0	1
237043	A	G	SNV	MODIFIER	downstream_gene_variant	sul	lmo0224	NP_463755.1	dihydropteroate synthases	Yes	Yes	0	0	0	0	0	0	0	0	0	0	0	0	1	0	0	0	1
237054	A	T	SNV	MODIFIER	downstream_gene_variant	sul	lmo0224	NP_463755.1	dihydropteroate synthases	Yes	Yes	0	0	0	0	0	0	0	0	0	0	0	0	1	0	0	0	1
237124	C	A	SNV	MODIFIER	downstream_gene_variant	sul	lmo0224	NP_463755.1	dihydropteroate synthases	Yes	Yes	0	0	0	0	0	0	0	0	0	0	0	0	1	0	0	0	1
237210	A	T	SNV	MODIFIER	downstream_gene_variant	sul	lmo0224	NP_463755.1	dihydropteroate synthases	Yes	Yes	0	0	0	0	0	0	0	0	0	0	0	0	1	0	0	0	1
237222	T	A	SNV	MODIFIER	downstream_gene_variant	sul	lmo0224	NP_463755.1	dihydropteroate synthases	Yes	Yes	0	0	0	0	0	0	0	0	0	0	0	0	1	0	0	0	1
237226	C	T	SNV	MODIFIER	downstream_gene_variant	sul	lmo0224	NP_463755.1	dihydropteroate synthases	Yes	Yes	0	0	0	0	0	0	0	0	0	0	0	0	1	0	0	0	1
237228	A	G	SNV	MODIFIER	downstream_gene_variant	sul	lmo0224	NP_463755.1	dihydropteroate synthases	Yes	Yes	0	0	0	0	0	0	0	0	0	0	0	0	1	0	0	0	1
237257	A	G	SNV	MODIFIER	downstream_gene_variant	sul	lmo0224	NP_463755.1	dihydropteroate synthases	Yes	Yes	0	0	0	0	0	0	0	0	0	0	0	0	1	0	0	0	1
248453	A	T	SNV	MODIFIER	upstream_gene_variant	lmo0229	lmo0229	NP_463760.1	CtsR family transcriptional regulator	Yes	Yes	0	0	0	0	0	0	0	0	0	0	0	0	1	0	0	0	1
248455	A	G	SNV	MODIFIER	upstream_gene_variant	lmo0229	lmo0229	NP_463760.1	CtsR family transcriptional regulator	Yes	Yes	0	0	0	0	0	0	0	0	0	0	0	0	1	0	0	0	1
248520	A	G	SNV	MODIFIER	upstream_gene_variant	lmo0229	lmo0229	NP_463760.1	CtsR family transcriptional regulator	Yes	Yes	0	0	0	0	0	0	0	0	0	0	0	0	1	0	0	0	1
248528	C	T	SNV	MODIFIER	upstream_gene_variant	lmo0229	lmo0229	NP_463760.1	CtsR family transcriptional regulator	Yes	Yes	0	0	0	0	0	0	0	0	0	0	0	0	1	0	0	0	1
248534	A	C	SNV	MODIFIER	upstream_gene_variant	lmo0229	lmo0229	NP_463760.1	CtsR family transcriptional regulator	Yes	Yes	0	0	0	0	0	0	0	0	0	0	0	0	1	0	0	0	1
248535	C	T	SNV	MODIFIER	upstream_gene_variant	lmo0229	lmo0229	NP_463760.1	CtsR family transcriptional regulator	Yes	Yes	0	0	0	0	0	0	0	0	0	0	0	0	1	0	0	0	1
250571	T	A	SNV	MODIFIER	upstream_gene_variant	clpC	lmo0232	NP_463763.1	endopeptidase Clp ATP-binding chain C	Yes	No	0	0	0	0	0	0	0	0	0	0	0	0	0	0	1	0	1
253075	A	C	SNV	MODIFIER	upstream_gene_variant	lmo0233	lmo0233	NP_463764.1	DNA repair protein RadA	Yes	Yes	0	0	0	0	0	0	0	0	0	0	0	0	1	0	0	0	1
253090	T	C	SNV	MODIFIER	upstream_gene_variant	lmo0233	lmo0233	NP_463764.1	DNA repair protein RadA	Yes	Yes	0	0	0	0	0	0	0	0	0	0	0	0	1	0	0	0	1
253105	C	T	SNV	MODIFIER	upstream_gene_variant	lmo0233	lmo0233	NP_463764.1	DNA repair protein RadA	Yes	Yes	0	0	0	0	0	0	0	0	0	0	0	0	1	0	0	0	1
253115	G	C	SNV	MODIFIER	upstream_gene_variant	lmo0233	lmo0233	NP_463764.1	DNA repair protein RadA	Yes	Yes	0	0	0	0	0	0	0	0	0	0	0	0	1	0	0	0	1
253118	A	G	SNV	MODIFIER	upstream_gene_variant	lmo0233	lmo0233	NP_463764.1	DNA repair protein RadA	Yes	Yes	0	0	0	0	0	0	0	0	0	0	0	0	1	0	0	0	1
253163	G	A	SNV	MODIFIER	upstream_gene_variant	lmo0233	lmo0233	NP_463764.1	DNA repair protein RadA	Yes	Yes	0	0	0	0	0	0	0	0	0	0	0	0	1	0	0	0	1
254586	C	T	SNV	MODIFIER	upstream_gene_variant	lmo0234	lmo0234	NP_463765.1	hypothetical protein	Yes	Yes	0	0	0	0	0	0	0	0	0	0	0	0	1	0	0	0	1
254587	G	A	SNV	MODIFIER	upstream_gene_variant	lmo0234	lmo0234	NP_463765.1	hypothetical protein	Yes	Yes	0	0	0	0	0	0	0	0	0	0	0	0	1	0	0	0	1
254589	T	G	SNV	MODIFIER	upstream_gene_variant	lmo0234	lmo0234	NP_463765.1	hypothetical protein	Yes	Yes	0	0	0	0	0	0	0	0	0	0	0	0	1	0	0	0	1
254670	A	G	SNV	MODIFIER	upstream_gene_variant	lmo0234	lmo0234	NP_463765.1	hypothetical protein	Yes	Yes	0	0	0	0	0	0	0	0	0	0	0	0	1	0	0	0	1
254697	A	G	SNV	MODIFIER	upstream_gene_variant	lmo0234	lmo0234	NP_463765.1	hypothetical protein	Yes	Yes	0	0	0	0	0	0	0	0	0	0	0	0	1	0	0	0	1
258586	C	T	SNV	MODIFIER	upstream_gene_variant	cysE	lmo0238	NP_463769.1	serine O-acetyltransferase	Yes	Yes	0	0	0	0	0	0	0	0	0	0	0	0	0	0	1	0	1
260895	C	A	SNV	MODIFIER	upstream_gene_variant	lmo0240	lmo0240	NP_463771.1	hypothetical protein	Yes	No	0	0	0	0	0	0	0	0	0	0	0	0	0	0	1	0	1
264427	A	G	SNV	MODIFIER	upstream_gene_variant	lmo0247	lmo0247	NP_463778.1	hypothetical protein	Yes	Yes	0	0	0	0	0	0	0	0	0	0	0	0	1	0	0	0	1
266272	T	C	SNV	MODIFIER	upstream_gene_variant	rplJ	lmo0250	NP_463781.1	50S ribosomal protein L10	Yes	Yes	0	0	0	0	0	0	0	0	0	0	0	0	1	0	0	0	1
266342	A	G	SNV	MODIFIER	upstream_gene_variant	rplJ	lmo0250	NP_463781.1	50S ribosomal protein L10	Yes	Yes	0	0	0	0	0	0	0	0	0	0	0	0	1	0	0	0	1
266949	A	G	SNV	MODIFIER	upstream_gene_variant	rplL	lmo0251	NP_463782.1	50S ribosomal protein L7/L12	No	No	0	0	0	0	0	0	0	0	0	0	0	0	1	0	0	0	1
267461	A	T	SNV	MODIFIER	upstream_gene_variant	lmo0252	lmo0252	NP_463783.1	penicilinase repressor	Yes	Yes	0	0	0	0	0	0	0	0	0	0	0	0	1	0	0	0	1
268982	A	C	SNV	MODIFIER	upstream_gene_variant	lmo0254	lmo0254	NP_463785.1	hypothetical protein	Yes	Yes	0	0	0	0	0	0	0	0	0	0	0	0	1	0	0	0	1
269010	A	G	SNV	MODIFIER	upstream_gene_variant	lmo0254	lmo0254	NP_463785.1	hypothetical protein	Yes	Yes	0	0	0	0	0	0	0	0	1	0	0	0	0	0	0	0	1
269746	A	G	SNV	MODIFIER	upstream_gene_variant	lmo0255	lmo0255	NP_463786.1	hypothetical protein	Yes	Yes	0	0	0	0	0	0	0	0	0	0	0	0	1	0	0	0	1
272597	G	C	SNV	MODIFIER	upstream_gene_variant	rpoB	lmo0258	NP_463789.1	DNA-directed RNA polymerase subunit beta	Yes	Yes	0	0	0	0	0	0	0	0	0	0	1	0	0	0	0	0	1
286124	T	G	SNV	MODIFIER	upstream_gene_variant	inlE	lmo0264	NP_463795.1	internalin E	Yes	Yes	0	0	0	0	0	0	0	0	0	0	0	0	1	0	0	0	1
286160	A	G	SNV	MODIFIER	upstream_gene_variant	inlE	lmo0264	NP_463795.1	internalin E	Yes	Yes	0	0	0	0	0	0	0	0	0	0	0	0	1	0	0	0	1
286166	G	A	SNV	MODIFIER	upstream_gene_variant	inlE	lmo0264	NP_463795.1	internalin E	Yes	Yes	0	0	0	0	0	0	0	0	0	0	0	0	1	0	0	0	1
286172	A	G	SNV	MODIFIER	upstream_gene_variant	inlE	lmo0264	NP_463795.1	internalin E	Yes	Yes	0	0	0	0	0	0	0	0	0	0	0	0	1	0	0	0	1
286188	A	C	SNV	MODIFIER	upstream_gene_variant	inlE	lmo0264	NP_463795.1	internalin E	Yes	Yes	0	0	0	0	0	0	0	0	0	0	0	0	1	0	0	0	1
286192	G	C	SNV	MODIFIER	upstream_gene_variant	inlE	lmo0264	NP_463795.1	internalin E	Yes	Yes	0	0	0	0	0	0	0	0	0	0	0	0	1	0	0	0	1
286194	A	T	SNV	MODIFIER	upstream_gene_variant	inlE	lmo0264	NP_463795.1	internalin E	Yes	Yes	0	0	0	0	0	0	0	0	0	0	0	0	1	0	0	0	1
286214	G	A	SNV	MODIFIER	upstream_gene_variant	inlE	lmo0264	NP_463795.1	internalin E	Yes	Yes	0	0	0	0	0	0	0	0	0	0	0	0	1	0	0	0	1
287779	A	G	SNV	MODIFIER	upstream_gene_variant	lmo0265	lmo0265	NP_463796.1	succinyl-diaminopimelate desuccinylase	Yes	Yes	0	0	0	0	0	0	0	0	0	0	0	0	1	0	0	0	1
289094	T	C	SNV	MODIFIER	upstream_gene_variant	lmo0266	lmo0266	NP_463797.1	transcriptional regulator	Yes	Yes	0	0	0	0	1	0	0	0	0	0	0	0	0	0	0	0	1
295380	A	T	SNV	MODIFIER	upstream_gene_variant	lmo0270	lmo0270	NP_463801.1	hypothetical protein	Yes	Yes	0	0	0	0	0	0	0	0	0	0	0	0	1	0	0	0	1
295389	T	A	SNV	MODIFIER	upstream_gene_variant	lmo0270	lmo0270	NP_463801.1	hypothetical protein	Yes	Yes	0	0	0	0	0	0	0	0	0	0	0	0	1	0	0	0	1
295398	G	A	SNV	MODIFIER	upstream_gene_variant	lmo0270	lmo0270	NP_463801.1	hypothetical protein	Yes	Yes	0	0	0	0	0	0	0	0	0	0	0	0	1	0	0	0	1
295400	T	A	SNV	MODIFIER	upstream_gene_variant	lmo0270	lmo0270	NP_463801.1	hypothetical protein	Yes	Yes	0	0	0	0	0	0	0	0	0	0	0	0	1	0	0	0	1
296318	T	A	SNV	MODIFIER	upstream_gene_variant	lmo0270	lmo0270	NP_463801.1	hypothetical protein	Yes	No	0	0	0	0	0	0	0	0	0	0	0	0	1	0	0	0	1
296860	A	G	SNV	MODIFIER	upstream_gene_variant	lmo0270	lmo0270	NP_463801.1	hypothetical protein	Yes	Yes	0	0	0	0	0	0	0	0	0	0	0	0	1	0	0	0	1
296880	T	C	SNV	MODIFIER	upstream_gene_variant	lmo0270	lmo0270	NP_463801.1	hypothetical protein	Yes	Yes	0	0	0	0	0	0	0	0	0	0	0	0	1	0	0	0	1
296882	C	T	SNV	MODIFIER	upstream_gene_variant	lmo0270	lmo0270	NP_463801.1	hypothetical protein	Yes	Yes	0	0	0	0	0	0	0	0	0	0	0	0	1	0	0	0	1
297583	A	G	SNV	MODIFIER	upstream_gene_variant	lmo0270	lmo0270	NP_463801.1	hypothetical protein	Yes	Yes	0	0	0	0	0	0	0	0	0	0	0	0	1	0	0	0	1
297586	A	C	SNV	MODIFIER	upstream_gene_variant	lmo0270	lmo0270	NP_463801.1	hypothetical protein	Yes	Yes	0	0	0	0	0	0	0	0	0	0	0	0	1	0	0	0	1
297589	A	G	SNV	MODIFIER	upstream_gene_variant	lmo0270	lmo0270	NP_463801.1	hypothetical protein	Yes	Yes	0	0	0	0	0	0	0	0	0	0	0	0	1	0	0	0	1
297590	C	T	SNV	MODIFIER	upstream_gene_variant	lmo0270	lmo0270	NP_463801.1	hypothetical protein	Yes	Yes	0	0	0	0	0	0	0	0	0	0	0	0	1	0	0	0	1
297593	A	T	SNV	MODIFIER	upstream_gene_variant	lmo0270	lmo0270	NP_463801.1	hypothetical protein	Yes	Yes	0	0	0	0	0	0	0	0	0	0	0	0	1	0	0	0	1
297596	C	T	SNV	MODIFIER	upstream_gene_variant	lmo0270	lmo0270	NP_463801.1	hypothetical protein	Yes	Yes	0	0	0	0	0	0	0	0	0	0	0	0	1	0	0	0	1
297616	T	C	SNV	MODIFIER	upstream_gene_variant	lmo0270	lmo0270	NP_463801.1	hypothetical protein	Yes	Yes	0	0	0	0	0	0	0	0	0	0	0	0	1	0	0	0	1
297639	T	C	SNV	MODIFIER	upstream_gene_variant	lmo0270	lmo0270	NP_463801.1	hypothetical protein	Yes	Yes	0	0	0	0	0	0	0	0	0	0	0	0	1	0	0	0	1
297660	T	G	SNV	MODIFIER	upstream_gene_variant	lmo0270	lmo0270	NP_463801.1	hypothetical protein	Yes	Yes	0	0	0	0	0	0	0	0	0	0	0	0	1	0	0	0	1
297663	A	G	SNV	MODIFIER	upstream_gene_variant	lmo0270	lmo0270	NP_463801.1	hypothetical protein	Yes	Yes	0	0	0	0	0	0	0	0	0	0	0	0	1	0	0	0	1
297680	C	T	SNV	MODIFIER	upstream_gene_variant	lmo0270	lmo0270	NP_463801.1	hypothetical protein	Yes	Yes	0	0	0	0	0	0	0	0	0	0	0	0	1	0	0	0	1
297710	G	A	SNV	MODIFIER	upstream_gene_variant	lmo0270	lmo0270	NP_463801.1	hypothetical protein	Yes	Yes	0	0	0	0	0	0	0	0	0	0	0	0	1	0	0	0	1
297711	A	T	SNV	MODIFIER	upstream_gene_variant	lmo0270	lmo0270	NP_463801.1	hypothetical protein	Yes	Yes	0	0	0	0	0	0	0	0	0	0	0	0	1	0	0	0	1
297713	T	G	SNV	MODIFIER	upstream_gene_variant	lmo0270	lmo0270	NP_463801.1	hypothetical protein	Yes	Yes	0	0	0	0	0	0	0	0	0	0	0	0	1	0	0	0	1
[truncated: 3,948 more rows]
