# Supplementary material for: Genotypes Associated with Listeria monocytogenes Isolates Displaying Impaired or Enhanced Tolerances to Cold, Salt, Acid, or Desiccation Stress
Source: Front Microbiol. 2017 Mar 8;8:369. doi: 10.3389/fmicb.2017.00369 (PMC5340757; doi:10.3389/fmicb.2017.00369)
Supplement: Supplementary file 6 [file Table6.XLSX]

## Sheet: cold_tolerant_nonsyn_coding
POS	REF	ALT	SNV or INDEL?	IMPACT	AFFECT	Gene	Locus	Protein Accession	Gene Product	Protein Change	Prediction loss of function?	Clustered within 50bp of another SNV?	Clustered within 20bp of another SNV?	# Potential paralogs in gene family	Lm76	Lm214	Lm119	Lm218	Lm227	Lm223	Lm1	Lm78	Lm220	Lm226	A560	A507	A15	A522	A527	A549-2	A40	A10	SUM
22279	C	T	SNV	HIGH	stop_gained	lmo0018	lmo0018	NP_463551.1	beta-glucosidase	p.Gln210*		Yes	Yes	10	0	0	0	1	0	0	0	0	0	0	0	0	0	0	0	0	0	0	1
434953	C	A	SNV	HIGH	stop_gained	lmo0412	lmo0412	NP_463941.1	hypothetical protein	p.Glu289*		Yes	Yes	0	0	0	0	0	0	0	0	0	0	1	0	0	0	0	0	0	0	0	1
652165	G	A	SNV	HIGH	stop_gained	acpD	lmo0611	NP_464138.1	azoreductase	p.Gln86*		Yes	Yes	1	0	0	0	0	0	0	0	0	0	1	0	0	0	0	0	0	0	0	1
1356065	C	T	SNV	HIGH	stop_gained	lmo1326	lmo1326	NP_464851.1	hypothetical protein	p.Gln12*		Yes	Yes	0	0	0	0	0	0	1	0	0	0	0	0	0	0	0	0	0	0	0	1
1440398	T	A	SNV	HIGH	stop_gained	lmo1409	lmo1409	NP_464934.1	multidrug transporter	p.Tyr326*		Yes	Yes	0	0	0	0	1	0	0	0	0	0	0	0	0	0	0	0	0	0	0	1
2511410	G	A	SNV	HIGH	stop_gained	lmo2444	lmo2444	NP_465967.1	glycosidase	p.Gln962*		Yes	Yes	0	0	1	0	0	0	0	0	0	0	0	0	0	0	0	0	0	0	0	1
2841142	A	T	SNV	HIGH	stop_gained	lmo2760	lmo2760	NP_466282.1	ABC transporter ATP-binding protein	p.Leu252*		Yes	Yes	3	0	0	0	0	0	1	0	0	0	0	0	0	0	0	0	0	0	0	1
19021	A	G	SNV	MODERATE	missense_variant	qoxB	lmo0014	NP_463547.1	AA3-600 quinol oxidase subunit I	p.Arg560Gly		Yes	No	0	0	0	0	0	0	0	0	0	0	0	0	0	0	0	0	0	0	1	1
34172	G	A	SNV	MODERATE	missense_variant	lmo0031	lmo0031	NP_463564.1	LacI family transcription regulator	p.Thr94Met		Yes	Yes	10	0	0	0	0	0	0	0	0	0	1	0	0	0	0	0	0	0	0	1
36790	T	C	SNV	MODERATE	missense_variant	lmo0033	lmo0033	NP_463566.1	endoglucanase	p.Met392Thr		Yes	Yes	0	0	0	0	1	0	0	0	0	0	0	0	0	0	0	0	0	0	0	1
39961	G	A	SNV	MODERATE	missense_variant	lmo0035	lmo0035	NP_463568.1	glucosamine--fructose-6-phosphate aminotransferase	p.Ala193Thr		Yes	Yes	1	1	0	0	0	0	0	0	0	0	0	0	0	0	0	0	0	0	0	1
51863	G	A	SNV	MODERATE	missense_variant	lmo0048	lmo0048	NP_463581.1	sensor histidine kinase AgrB	p.Gly30Asp		Yes	No	0	0	0	0	0	0	0	0	0	0	0	0	0	0	1	0	0	0	0	1
78108	C	A	SNV	MODERATE	missense_variant	lmo0073	lmo0073	NP_463606.1	hypothetical protein	p.Gln7Lys		Yes	Yes	1	0	0	0	0	0	0	0	0	1	0	0	0	0	0	0	0	0	0	1
87594	G	A	SNV	MODERATE	missense_variant	lmo0084	lmo0084	NP_463617.1	oxidoreductase	p.Ala46Val		Yes	Yes	6	0	0	0	0	0	0	0	0	0	0	0	0	0	0	0	0	1	0	1
89432	A	T	SNV	MODERATE	missense_variant	lmo0086	lmo0086	NP_463619.1	hypothetical protein	p.Asp182Val		Yes	Yes	0	0	0	0	0	0	0	0	1	0	0	0	0	0	0	0	0	0	0	1
89437	A	C	SNV	MODERATE	missense_variant	lmo0086	lmo0086	NP_463619.1	hypothetical protein	p.Thr184Pro		Yes	Yes	0	0	0	0	0	0	0	0	0	0	0	0	0	0	0	0	0	1	0	1
89551	G	A	SNV	MODERATE	missense_variant	lmo0086	lmo0086	NP_463619.1	hypothetical protein	p.Asp222Asn		Yes	Yes	0	0	1	0	0	0	0	0	0	0	0	0	0	0	0	0	0	0	0	1
91910	C	T	SNV	MODERATE	missense_variant	lmo0086	lmo0086	NP_463619.1	hypothetical protein	p.Ala1008Val		Yes	Yes	0	0	0	0	0	0	0	0	0	0	0	0	0	0	0	0	0	0	1	1
96810	C	A	SNV	MODERATE	missense_variant	lmo0087	lmo0087	NP_463620.1	hypothetical protein	p.Pro683Thr		Yes	Yes	0	0	0	0	0	0	0	0	1	0	0	0	0	0	0	0	0	0	0	1
111889	C	T	SNV	MODERATE	missense_variant	lmo0105	lmo0105	NP_463638.1	chitinase B	p.Ser626Phe		Yes	Yes	0	0	0	0	0	0	0	0	1	0	0	0	0	0	0	0	0	0	0	1
134570	G	A	SNV	MODERATE	missense_variant	lmo0131	lmo0131	NP_463664.1	hypothetical protein	p.Gly204Arg		Yes	Yes	1	0	0	0	0	0	0	0	1	0	0	0	0	0	0	0	0	0	0	1
138262	G	A	SNV	MODERATE	missense_variant	lmo0135	lmo0135	NP_463668.1	peptide ABC transporter substrate-binding protein	p.Ala314Thr		Yes	Yes	3	0	0	0	0	0	0	0	0	1	0	0	0	0	0	0	0	0	0	1
143179	T	A	SNV	MODERATE	missense_variant	lmo0141	lmo0141	NP_463674.1	hypothetical protein	p.Ile55Asn		Yes	Yes	0	0	0	0	0	0	0	0	0	0	0	0	0	0	1	0	0	0	0	1
152976	C	T	SNV	MODERATE	missense_variant	lmo0156	lmo0156	NP_463689.1	hypothetical protein	p.Gly118Glu		Yes	Yes	4	0	0	0	0	0	0	0	0	0	0	0	0	0	0	0	0	0	1	1
187134	G	A	SNV	MODERATE	missense_variant	lmo0183	lmo0183	NP_463714.1	alpha-glucosidase	p.Met521Ile		Yes	Yes	2	0	0	0	0	0	0	0	0	0	0	0	0	0	1	0	0	0	0	1
190959	G	A	SNV	MODERATE	missense_variant	lmo0186	lmo0186	NP_463717.1	hypothetical protein	p.Met90Ile		Yes	Yes	0	0	0	0	0	0	0	0	0	0	0	0	0	0	1	0	0	0	0	1
194592	A	G	SNV	MODERATE	missense_variant	ipk	lmo0190	NP_463721.1	4-diphosphocytidyl-2-C-methyl-D-erythritol kinase	p.Lys202Glu		Yes	Yes	0	0	0	0	0	0	0	0	0	0	0	0	0	0	0	0	0	0	1	1
197821	G	A	SNV	MODERATE	missense_variant	lmo0194	lmo0194	NP_463725.1	ABC transporter, ATP-binding protein	p.Ala104Thr		Yes	Yes	61	0	0	0	0	0	0	0	0	0	0	0	0	0	0	0	0	1	0	1
202537	G	C	SNV	MODERATE	missense_variant	glmU	lmo0198	NP_463729.1	bifunctional N-acetylglucosamine-1-phosphate uridyltransferase/glucosamine-1-phosphate acetyltransferase	p.Ala441Pro		Yes	Yes	0	0	1	0	0	0	0	0	0	0	0	0	0	0	0	0	0	0	0	1
223523	G	C	SNV	MODERATE	missense_variant	lmo0217	lmo0217	NP_463748.1	DivIC protein	p.Glu12Gln		Yes	Yes	0	0	0	0	0	0	1	0	0	0	0	0	0	0	0	0	0	0	0	1
225531	G	T	SNV	MODERATE	missense_variant	lmo0219	lmo0219	NP_463750.1	hypothetical protein	p.Asp324Tyr		Yes	Yes	0	0	0	0	0	0	0	0	0	0	0	0	0	0	0	0	0	0	1	1
259709	C	T	SNV	MODERATE	missense_variant	cysS	lmo0239	NP_463770.1	cysteinyl-tRNA synthetase	p.Ala78Val		Yes	Yes	0	1	0	0	0	0	0	0	0	0	0	0	0	0	0	0	0	0	0	1
291094	C	G	SNV	MODERATE	missense_variant	lmo0268	lmo0268	NP_463799.1	phosphoglycerate mutase	p.Gln168Glu		Yes	Yes	5	0	0	0	0	0	1	0	0	0	0	0	0	0	0	0	0	0	0	1
303797	C	T	SNV	MODERATE	missense_variant	lmo0279	lmo0279	NP_463810.1	anaerobic ribonucleoside triphosphate reductase	p.Pro597Leu		Yes	Yes	0	0	0	0	0	0	1	0	0	0	0	0	0	0	0	0	0	0	0	1
319726	C	A	SNV	MODERATE	missense_variant	lmo0294	lmo0294	NP_463825.1	LysR family transcriptional regulator	p.Gly233Val		Yes	Yes	0	0	0	0	0	0	0	0	0	0	1	0	0	0	0	0	0	0	0	1
325273	T	C	SNV	MODERATE	missense_variant	lmo0298	lmo0298	NP_463829.1	PTS beta-glucoside transporter subunit IIC	p.Ile49Val		Yes	Yes	9	0	0	0	0	0	0	0	0	0	0	0	0	0	0	0	0	0	1	1
326200	G	T	SNV	MODERATE	missense_variant	lmo0300	lmo0300	NP_463831.1	phospho-beta-galactosidase	p.His307Gln		Yes	Yes	10	0	0	0	0	0	0	0	0	0	1	0	0	0	0	0	0	0	0	1
328074	G	A	SNV	MODERATE	missense_variant	lmo0303	lmo0303	NP_463834.1	putaive secreted, lysin rich protein	p.Gly45Glu		Yes	Yes	0	0	0	0	0	0	0	1	0	0	0	0	0	0	0	0	0	0	0	1
342602	C	T	SNV	MODERATE	missense_variant	thiE	lmo0318	NP_463848.1	thiamine-phosphate pyrophosphorylase	p.Arg18Cys		Yes	Yes	0	0	0	0	0	0	0	1	0	0	0	0	0	0	0	0	0	0	0	1
343028	G	T	SNV	MODERATE	missense_variant	thiE	lmo0318	NP_463848.1	thiamine-phosphate pyrophosphorylase	p.Ala160Ser		Yes	Yes	0	0	0	0	0	0	0	0	0	0	0	0	0	0	0	0	1	0	0	1
354637	G	A	SNV	MODERATE	missense_variant	lmo0327	lmo0327	NP_463857.1	cell surface protein	p.Gly1060Asp		Yes	Yes	0	0	0	0	0	0	0	0	0	0	1	0	0	0	0	0	0	0	0	1
359633	G	A	SNV	MODERATE	missense_variant	lmo0331	lmo0331	NP_463861.1	internalin	p.Thr15Ile		Yes	Yes	2	0	0	0	0	0	0	0	0	0	0	0	0	0	0	0	0	0	1	1
379711	G	T	SNV	MODERATE	missense_variant	lmo0352	lmo0352	NP_463882.1	DeoR family transcriptional regulator	p.Val250Phe		Yes	Yes	5	0	0	0	0	0	1	0	0	0	0	0	0	0	0	0	0	0	0	1
381668	C	T	SNV	MODERATE	missense_variant	lmo0354	lmo0354	NP_463884.1	fatty-acid--CoA ligase	p.Glu38Lys		Yes	Yes	0	0	0	0	0	0	1	0	0	0	0	0	0	0	0	0	0	0	0	1
385962	G	T	SNV	MODERATE	missense_variant	lmo0358	lmo0358	NP_463888.1	PTS fructose transporter subunit IIBC	p.Ala193Ser		Yes	Yes	2	0	0	0	0	0	0	0	0	0	0	0	0	0	0	0	0	0	1	1
393633	T	C	SNV	MODERATE	missense_variant	lmo0366	lmo0366	NP_463896.1	hypothetical protein	p.Ile183Thr		Yes	Yes	0	0	0	0	0	0	0	0	0	0	0	0	0	0	0	0	0	0	1	1
395327	T	G	SNV	MODERATE	missense_variant	lmo0367	lmo0367	NP_463897.1	hypothetical protein	p.Ile355Ser		Yes	Yes	0	0	0	0	1	0	0	0	0	0	0	0	0	0	0	0	0	0	0	1
400777	C	T	SNV	MODERATE	missense_variant	lmo0373	lmo0373	NP_463903.1	PTS beta-glucoside transporter subunit IIC	p.Ala378Val		Yes	Yes	8	0	0	0	0	0	0	0	0	0	0	0	0	0	0	0	0	0	1	1
404132	T	A	SNV	MODERATE	missense_variant	lmo0379	lmo0379	NP_463909.1	hypothetical protein	p.Asn130Lys		Yes	No	0	1	0	0	0	0	0	0	0	0	0	0	0	0	0	0	0	0	0	1
406784	G	A	SNV	MODERATE	missense_variant	lmo0383	lmo0383	NP_463913.1	methylmalonate-semialdehyde dehydrogenase	p.Ala50Thr		Yes	Yes	1	1	0	0	0	0	0	0	0	0	0	0	0	0	0	0	0	0	0	1
411007	C	T	SNV	MODERATE	missense_variant	lmo0386	lmo0386	NP_463916.1	IolD protein	p.Ala355Val		Yes	Yes	3	0	0	0	0	0	1	0	0	0	0	0	0	0	0	0	0	0	0	1
414402	A	T	SNV	MODERATE	missense_variant	lmo0390	lmo0390	NP_463920.1	uracil-DNA glycosylase	p.Asp103Val		Yes	Yes	1	0	1	0	0	0	0	0	0	0	0	0	0	0	0	0	0	0	0	1
420308	C	T	SNV	MODERATE	missense_variant	lmo0399	lmo0399	NP_463929.1	PTS fructose transporter subunit IIB	p.Arg104Cys		Yes	Yes	5	0	0	0	0	0	0	1	0	0	0	0	0	0	0	0	0	0	0	1
440812	G	A	SNV	MODERATE	missense_variant	lmo0420	lmo0420	NP_463949.1	hypothetical protein	p.Glu19Lys		Yes	Yes	3	0	0	0	0	0	0	0	0	0	0	0	0	0	0	0	0	0	1	1
447508	C	A	SNV	MODERATE	missense_variant	lmo0427	lmo0427	NP_463956.1	PTS fructose transporter subunit IIB	p.Thr13Asn		Yes	Yes	6	0	0	0	0	0	0	0	0	0	0	0	0	0	0	0	0	0	1	1
456662	C	T	SNV	MODERATE	missense_variant	inlA	lmo0433	NP_463962.1	internalin A	p.Pro710Leu		Yes	Yes	1	1	0	0	0	0	0	0	0	0	0	0	0	0	0	0	0	0	0	1
467051	G	T	SNV	MODERATE	missense_variant	lmo0437	lmo0437	NP_463966.1	hypothetical protein	p.Ala179Ser		Yes	Yes	0	1	0	0	0	0	0	0	0	0	0	0	0	0	0	0	0	0	0	1
473289	C	T	SNV	MODERATE	missense_variant	lmo0443	lmo0443	NP_463972.1	LytR family transcriptional regulator	p.Ala170Val		Yes	Yes	0	0	1	0	0	0	0	0	0	0	0	0	0	0	0	0	0	0	0	1
473957	T	A	SNV	MODERATE	missense_variant	lmo0444	lmo0444	NP_463973.1	hypothetical protein	p.Trp8Arg		No	No	2	0	0	0	0	0	0	0	0	1	0	0	0	0	0	0	0	0	0	1
475141	T	A	SNV	MODERATE	missense_variant	lmo0444	lmo0444	NP_463973.1	hypothetical protein	p.His402Gln		Yes	No	2	0	0	0	0	0	0	0	0	1	0	0	0	0	0	0	0	0	0	1
479957	G	A	SNV	MODERATE	missense_variant	lmo0447	lmo0447	NP_463976.1	glutamate decarboxylase	p.Glu65Lys		No	No	2	0	0	0	0	0	1	0	0	0	0	0	0	0	0	0	0	0	0	1
512521	C	A	SNV	MODERATE	missense_variant	lmo0476	lmo0476	NP_464004.1	oxetanocin A resistance protein OxrB	p.Ala250Ser		Yes	Yes	0	0	0	0	0	0	1	0	0	0	0	0	0	0	0	0	0	0	0	1
519865	C	T	SNV	MODERATE	missense_variant	lmo0483	lmo0483	NP_464011.1	hypothetical protein	p.Ala26Val		Yes	Yes	0	0	0	0	0	0	0	0	0	0	0	0	0	0	0	0	0	1	0	1
519996	A	T	SNV	MODERATE	missense_variant	lmo0483	lmo0483	NP_464011.1	hypothetical protein	p.Met70Leu		Yes	Yes	0	0	0	0	0	0	1	0	0	0	0	0	0	0	0	0	0	0	0	1
521129	C	A	SNV	MODERATE	missense_variant	lmo0485	lmo0485	NP_464013.1	hypothetical protein	p.Arg57Ser		Yes	Yes	0	0	0	0	0	0	0	0	0	1	0	0	0	0	0	0	0	0	0	1
546432	A	G	SNV	MODERATE	missense_variant	lmo0512	lmo0512	NP_464040.1	hypothetical protein	p.Val81Ala		Yes	Yes	0	0	0	0	0	0	0	1	0	0	0	0	0	0	0	0	0	0	0	1
550100	A	G	SNV	MODERATE	missense_variant	lmo0516	lmo0516	NP_464044.1	encapsulation protein CapA	p.Ile416Thr		Yes	Yes	0	0	0	0	0	0	0	0	0	1	0	0	0	0	0	0	0	0	0	1
550353	C	T	SNV	MODERATE	missense_variant	lmo0516	lmo0516	NP_464044.1	encapsulation protein CapA	p.Val332Ile		Yes	Yes	0	0	0	0	0	0	0	0	0	0	1	0	0	0	0	0	0	0	0	1
550607	C	A	SNV	MODERATE	missense_variant	lmo0516	lmo0516	NP_464044.1	encapsulation protein CapA	p.Gly247Val		Yes	Yes	0	1	0	0	0	0	0	0	0	0	0	0	0	0	0	0	0	0	0	1
565257	A	C	SNV	MODERATE	missense_variant	lmo0528	lmo0528	NP_464056.1	hypothetical protein	p.Asn334Thr		Yes	Yes	0	0	1	0	0	0	0	0	0	0	0	0	0	0	0	0	0	0	0	1
565342	C	A	SNV	MODERATE	missense_variant	lmo0528	lmo0528	NP_464056.1	hypothetical protein	p.Ser362Arg		Yes	Yes	0	0	0	0	0	0	0	0	0	0	1	0	0	0	0	0	0	0	0	1
565470	A	C	SNV	MODERATE	missense_variant	lmo0528	lmo0528	NP_464056.1	hypothetical protein	p.Asn405Thr		Yes	Yes	0	0	1	0	0	0	0	0	0	0	0	0	0	0	0	0	0	0	0	1
586825	C	T	SNV	MODERATE	missense_variant	lmo0548	lmo0548	NP_464076.1	hypothetical protein	p.Pro166Leu		No	No	3	0	0	0	0	0	0	0	0	1	0	0	0	0	0	0	0	0	0	1
590427	C	T	SNV	MODERATE	missense_variant	lmo0552	lmo0552	NP_464080.1	hypothetical protein	p.Ala35Val		Yes	Yes	1	0	0	0	1	0	0	0	0	0	0	0	0	0	0	0	0	0	0	1
595457	T	A	SNV	MODERATE	missense_variant	lmo0556	lmo0556	NP_464084.1	phosphoglycerate mutase	p.Val108Asp		Yes	Yes	5	0	0	0	0	0	0	0	0	0	1	0	0	0	0	0	0	0	0	1
608155	G	T	SNV	MODERATE	missense_variant	hisJ	lmo0570	NP_464098.1	histidinol-phosphatase	p.Val262Phe		Yes	Yes	0	0	0	0	0	0	0	0	0	0	1	0	0	0	0	0	0	0	0	1
611634	G	A	SNV	MODERATE	missense_variant	lmo0574	lmo0574	NP_464102.1	beta-glucosidase	p.Gly132Asp		Yes	Yes	10	0	0	0	0	0	0	1	0	0	0	0	0	0	0	0	0	0	0	1
628331	C	T	SNV	MODERATE	missense_variant	lmo0587	lmo0587	NP_464115.1	secreted protein	p.Ala609Val		Yes	Yes	0	0	0	0	0	0	0	1	0	0	0	0	0	0	0	0	0	0	0	1
639223	C	T	SNV	MODERATE	missense_variant	lmo0597	lmo0597	NP_464125.1	Crp/Fnr family transcriptional regulator	p.Gly87Asp		Yes	Yes	3	0	0	0	1	0	0	0	0	0	0	0	0	0	0	0	0	0	0	1
655111	G	A	SNV	MODERATE	missense_variant	lmo0616	lmo0616	NP_464143.1	glycerophosphoryl diester phosphodiesterase	p.Gly52Glu		Yes	Yes	0	0	0	0	0	0	0	0	0	0	1	0	0	0	0	0	0	0	0	1
661261	G	A	SNV	MODERATE	missense_variant	lmo0624	lmo0624	NP_464151.1	hypothetical protein	p.Ser60Leu		Yes	Yes	0	0	1	0	0	0	0	0	0	0	0	0	0	0	0	0	0	0	0	1
664308	G	T	SNV	MODERATE	missense_variant	lmo0627	lmo0627	NP_464154.1	pepdidoglycan bound protein	p.Val23Phe		Yes	Yes	0	0	0	0	0	0	1	0	0	0	0	0	0	0	0	0	0	0	0	1
680813	G	T	SNV	MODERATE	missense_variant	lmo0640	lmo0640	NP_464167.1	oxidoreductase	p.Gly152Cys		Yes	Yes	5	0	0	0	0	0	0	0	0	0	0	0	0	0	0	0	0	0	1	1
693124	A	G	SNV	MODERATE	missense_variant	lmo0650	lmo0650	NP_464177.1	hypothetical protein	p.Gln515Arg		Yes	Yes	2	0	0	0	0	0	1	0	0	0	0	0	0	0	0	0	0	0	0	1
694413	G	A	SNV	MODERATE	missense_variant	lmo0651	lmo0651	NP_464178.1	transcriptional regulator	p.Glu33Lys		Yes	Yes	0	0	0	0	0	0	0	0	0	0	0	0	0	0	0	0	0	0	1	1
720812	A	G	SNV	MODERATE	missense_variant	motB	lmo0686	NP_464213.1	flagellar motor rotation MotB	p.Ile117Val		Yes	Yes	0	0	1	0	0	0	0	0	0	0	0	0	0	0	0	0	0	0	0	1
729137	G	A	SNV	MODERATE	missense_variant	lmo0695	lmo0695	NP_464222.1	hypothetical protein	p.Glu38Lys		Yes	No	0	0	0	0	0	0	1	0	0	0	0	0	0	0	0	0	0	0	0	1
749515	C	A	SNV	MODERATE	missense_variant	lmo0718	lmo0718	NP_464245.1	hypothetical protein	p.Phe99Leu		Yes	Yes	0	0	0	0	0	0	0	1	0	0	0	0	0	0	0	0	0	0	0	1
759519	T	G	SNV	MODERATE	missense_variant	lmo0729	lmo0729	NP_464256.1	hypothetical protein	p.Val14Gly		Yes	No	0	0	0	0	0	0	0	1	0	0	0	0	0	0	0	0	0	0	0	1
768417	A	G	SNV	MODERATE	missense_variant	lmo0738	lmo0738	NP_464265.1	PTS beta-glucoside transporter subunit IIABC	p.Ile218Val		No	No	4	0	1	0	0	0	0	0	0	0	0	0	0	0	0	0	0	0	0	1
771298	C	G	SNV	MODERATE	missense_variant	lmo0740	lmo0740	NP_464267.1	transcriptional regulator	p.Ala130Pro		Yes	Yes	2	1	0	0	0	0	0	0	0	0	0	0	0	0	0	0	0	0	0	1
772770	C	A	SNV	MODERATE	missense_variant	lmo0742	lmo0742	NP_464269.1	ABC transporter ATP-binding protein	p.Ala154Glu		Yes	No	44	0	0	0	0	0	0	0	0	0	0	0	0	0	0	0	1	0	0	1
781136	G	T	SNV	MODERATE	missense_variant	lmo0755	lmo0755	NP_464282.1	hypothetical protein	p.Val12Phe		Yes	Yes	1	0	0	0	0	0	0	1	0	0	0	0	0	0	0	0	0	0	0	1
788298	G	A	SNV	MODERATE	missense_variant	lmo0762	lmo0762	NP_464289.1	ATP/GTP-binding protein	p.Asp327Asn		Yes	Yes	1	0	0	0	0	0	0	0	0	0	0	0	0	0	0	0	1	0	0	1
794558	C	T	SNV	MODERATE	missense_variant	lmo0768	lmo0768	NP_464295.1	sugar ABC transporter substrate-binding protein	p.Thr261Ile		Yes	Yes	4	0	0	0	0	0	0	1	0	0	0	0	0	0	0	0	0	0	0	1
833406	G	A	SNV	MODERATE	missense_variant	lmo0804	lmo0804	NP_464331.1	hypothetical protein	p.Thr61Met		Yes	Yes	1	0	0	0	0	0	0	0	0	0	1	0	0	0	0	0	0	0	0	1
841961	G	A	SNV	MODERATE	missense_variant	lmo0814	lmo0814	NP_464341.1	oxidoreductase	p.Asp269Asn		Yes	Yes	1	0	0	0	0	0	0	0	0	0	0	0	0	0	0	0	0	0	1	1
861197	C	T	SNV	MODERATE	missense_variant	fbp	lmo0830	NP_464357.1	fructose-1,6-bisphosphatase	p.Ala141Thr		Yes	Yes	0	0	0	0	0	0	0	0	0	0	0	0	0	0	0	0	0	1	0	1
878434	C	T	SNV	MODERATE	missense_variant	lmo0842	lmo0842	NP_464368.1	peptidoglycan binding protein	p.Pro905Leu		Yes	Yes	0	0	0	0	0	0	0	0	0	0	0	0	0	0	0	0	1	0	0	1
890655	T	C	SNV	MODERATE	missense_variant	lmo0851	lmo0851	NP_464377.1	hypothetical protein	p.Ser73Pro		Yes	Yes	0	1	0	0	0	0	0	0	0	0	0	0	0	0	0	0	0	0	0	1
904694	A	C	SNV	MODERATE	missense_variant	lmo0865	lmo0865	NP_464391.1	phosphomannomutase	p.Gln286His		Yes	Yes	1	0	0	0	0	0	0	1	0	0	0	0	0	0	0	0	0	0	0	1
924167	T	C	SNV	MODERATE	missense_variant	lmo0884	lmo0884	NP_464410.1	protoporphyrinogen oxidase	p.Val336Ala		Yes	Yes	0	1	0	0	0	0	0	0	0	0	0	0	0	0	0	0	0	0	0	1
927188	C	G	SNV	MODERATE	missense_variant	RsbR	lmo0889	NP_464415.1	positive regulator of sigma-B activity	p.Gln27Glu		Yes	Yes	1	0	1	0	0	0	0	0	0	0	0	0	0	0	0	0	0	0	0	1
928566	A	T	SNV	MODERATE	missense_variant	rsbT	lmo0891	NP_464417.1	positive regulation of sigma-B activity	p.Ile86Leu		Yes	Yes	0	0	0	0	1	0	0	0	0	0	0	0	0	0	0	0	0	0	0	1
929036	C	A	SNV	MODERATE	missense_variant	rsbU	lmo0892	NP_464418.1	serine phosphatase	p.Ala100Asp		Yes	Yes	0	0	1	0	0	0	0	0	0	0	0	0	0	0	0	0	0	0	0	1
929533	G	T	SNV	MODERATE	missense_variant	rsbU	lmo0892	NP_464418.1	serine phosphatase	p.Asp266Tyr		Yes	Yes	0	0	0	0	0	0	1	0	0	0	0	0	0	0	0	0	0	0	0	1
930118	G	A	SNV	MODERATE	missense_variant	rsbV	lmo0893	NP_464419.1	anti-anti-sigma factor (antagonist of RsbW)	p.Ser76Asn		Yes	Yes	0	0	0	0	0	0	0	0	0	0	0	0	0	0	0	0	1	0	0	1
940926	A	T	SNV	MODERATE	missense_variant	lmo0904	lmo0904	NP_464430.1	hypothetical protein	p.Lys39Asn		Yes	Yes	0	0	0	0	0	0	0	0	0	0	0	0	0	0	0	0	1	0	0	1
951723	G	T	SNV	MODERATE	missense_variant	lmo0915	lmo0915	NP_464441.1	PTS sugar transporter subunit IIC	p.Val351Leu		Yes	Yes	7	0	0	0	0	0	1	0	0	0	0	0	0	0	0	0	0	0	0	1
954790	G	A	SNV	MODERATE	missense_variant	lmo0918	lmo0918	NP_464444.1	transcription antiterminator BglG	p.Val317Ile		Yes	Yes	4	0	0	0	0	0	0	0	0	0	1	0	0	0	0	0	0	0	0	1
965915	C	G	SNV	MODERATE	missense_variant	lmo0928	lmo0928	NP_464453.1	3-methyladenine DNA glycosylase	p.Gln135Glu		Yes	Yes	0	0	0	0	0	0	0	0	0	0	0	0	0	0	0	0	0	0	1	1
980403	C	T	SNV	MODERATE	missense_variant	lmo0945	lmo0945	NP_464470.1	competence protein ComEC	p.Thr76Ile		Yes	Yes	0	0	0	0	0	0	0	0	0	0	0	0	0	0	0	0	0	0	1	1
984513	C	T	SNV	MODERATE	missense_variant	lmo0949	lmo0949	NP_464474.1	hypothetical protein	p.Pro249Leu		Yes	Yes	1	0	0	0	0	0	0	0	0	0	0	0	0	0	0	0	1	0	0	1
989147	G	A	SNV	MODERATE	missense_variant	lmo0956	lmo0956	NP_464481.1	N-acetylglucosamine-6P-phosphate deacetylase	p.Val17Ile		Yes	Yes	1	0	0	0	0	0	0	0	0	0	0	0	0	0	0	0	0	1	0	1
993876	A	G	SNV	MODERATE	missense_variant	lmo0960	lmo0960	NP_464485.1	protease	p.Asp300Gly		Yes	Yes	1	1	0	0	0	0	0	0	0	0	0	0	0	0	0	0	0	0	0	1
1002803	G	T	SNV	MODERATE	missense_variant	dltD	lmo0971	NP_464496.1	DltD protein for D-alanine esterification of lipoteichoic acid and wall teichoic acid	p.Thr264Asn		Yes	Yes	0	0	0	0	1	0	0	0	0	0	0	0	0	0	0	0	0	0	0	1
1006378	G	A	SNV	MODERATE	missense_variant	dltA	lmo0974	NP_464499.1	D-alanine--poly(phosphoribitol) ligase subunit 1	p.Ser64Phe		Yes	Yes	1	0	0	0	0	0	0	0	0	0	0	0	0	0	0	0	1	0	0	1
1016373	C	G	SNV	MODERATE	missense_variant	lmo0986	lmo0986	NP_464511.1	antibiotic ABC transporter ATP-binding protein	p.Ala115Gly		Yes	Yes	4	0	1	0	0	0	0	0	0	0	0	0	0	0	0	0	0	0	0	1
1024575	G	T	SNV	MODERATE	missense_variant	lmo0993	lmo0993	NP_464518.1	Na+-transporting ATP synthase subunit J	p.Met410Ile		Yes	Yes	0	0	0	0	0	0	0	0	0	0	1	0	0	0	0	0	0	0	0	1
1047622	G	A	SNV	MODERATE	missense_variant	lmo1018	lmo1018	NP_464543.1	copper homeostasis protein CutC	p.Val45Ile		Yes	Yes	1	1	0	0	0	0	0	0	0	0	0	0	0	0	0	0	0	0	0	1
1058143	A	G	SNV	MODERATE	missense_variant	lmo1029	lmo1029	NP_464554.1	hypothetical protein	p.Glu128Gly		Yes	Yes	9	0	0	0	0	0	0	0	0	0	1	0	0	0	0	0	0	0	0	1
1064339	G	A	SNV	MODERATE	missense_variant	lmo1034	lmo1034	NP_464559.1	glycerol kinase	p.Ala427Thr		Yes	Yes	2	0	0	0	0	0	1	0	0	0	0	0	0	0	0	0	0	0	0	1
1065715	G	T	SNV	MODERATE	missense_variant	lmo1035	lmo1035	NP_464560.1	PTS beta-glucoside transporter subunit IIABC	p.Ala399Ser		Yes	Yes	5	0	0	0	0	0	0	0	0	0	1	0	0	0	0	0	0	0	0	1
1072116	G	A	SNV	MODERATE	missense_variant	lmo1042	lmo1042	NP_464567.1	molybdopterin biosynthesis protein MoeA	p.Ala219Thr		Yes	Yes	0	0	0	0	1	0	0	0	0	0	0	0	0	0	0	0	0	0	0	1
1085346	A	C	SNV	MODERATE	missense_variant	lmo1057	lmo1057	NP_464582.1	L-lactate dehydrogenase	p.Tyr165Ser		Yes	Yes	3	1	0	0	0	0	0	0	0	0	0	0	0	0	0	0	0	0	0	1
1085927	A	G	SNV	MODERATE	missense_variant	lmo1058	lmo1058	NP_464583.1	hypothetical protein	p.Glu41Gly		Yes	Yes	0	0	0	0	0	0	0	1	0	0	0	0	0	0	0	0	0	0	0	1
1089326	C	T	SNV	MODERATE	missense_variant	lmo1062	lmo1062	NP_464587.1	ABC transporters permease	p.Thr129Ile		Yes	Yes	1	0	0	0	0	0	1	0	0	0	0	0	0	0	0	0	0	0	0	1
1119233	C	A	SNV	MODERATE	missense_variant	lmo1085	lmo1085	NP_464610.1	teichoic acid biosynthesis protein B	p.Ala101Glu		Yes	Yes	0	0	0	0	0	0	1	0	0	0	0	0	0	0	0	0	0	0	0	1
1122480	G	A	SNV	MODERATE	missense_variant	lmo1087	lmo1087	NP_464612.1	glucitol dehydrogenase	p.Ala226Thr		Yes	Yes	1	0	0	0	0	0	0	0	0	1	0	0	0	0	0	0	0	0	0	1
1125912	C	A	SNV	MODERATE	missense_variant	lmo1091	lmo1091	NP_464616.1	glysosyltransferase	p.Thr144Lys		Yes	No	0	0	0	0	0	0	0	0	0	0	0	0	0	0	0	0	0	0	1	1
1127332	C	T	SNV	MODERATE	missense_variant	lmo1092	lmo1092	NP_464617.1	nicotinate phosphoribosyltransferase	p.Ala210Val		Yes	Yes	0	0	0	0	0	0	0	0	0	0	0	0	0	0	0	0	0	1	0	1
1141065	T	A	SNV	MODERATE	missense_variant	lmo1105	lmo1105	NP_464630.1	hypothetical protein	p.Leu345Phe		Yes	Yes	0	1	0	0	0	0	0	0	0	0	0	0	0	0	0	0	0	0	0	1
1141310	T	G	SNV	MODERATE	missense_variant	lmo1105	lmo1105	NP_464630.1	hypothetical protein	p.Lys264Gln		Yes	Yes	0	0	0	0	0	0	0	0	0	0	1	0	0	0	0	0	0	0	0	1
1141319	C	T	SNV	MODERATE	missense_variant	lmo1105	lmo1105	NP_464630.1	hypothetical protein	p.Val261Ile		Yes	Yes	0	0	0	0	0	0	0	0	0	1	0	0	0	0	0	0	0	0	0	1
1141341	C	T	SNV	MODERATE	missense_variant	lmo1105	lmo1105	NP_464630.1	hypothetical protein	p.Met253Ile		Yes	Yes	0	0	1	0	0	0	0	0	0	0	0	0	0	0	0	0	0	0	0	1
1141343	T	A	SNV	MODERATE	missense_variant	lmo1105	lmo1105	NP_464630.1	hypothetical protein	p.Met253Leu		Yes	Yes	0	0	0	0	0	0	1	0	0	0	0	0	0	0	0	0	0	0	0	1
1141364	T	G	SNV	MODERATE	missense_variant	lmo1105	lmo1105	NP_464630.1	hypothetical protein	p.Lys246Gln		Yes	Yes	0	0	0	0	0	0	0	0	0	1	0	0	0	0	0	0	0	0	0	1
1141516	G	C	SNV	MODERATE	missense_variant	lmo1105	lmo1105	NP_464630.1	hypothetical protein	p.Ala195Gly		Yes	Yes	0	0	0	0	0	0	0	0	0	0	1	0	0	0	0	0	0	0	0	1
1144228	C	T	SNV	MODERATE	missense_variant	lmo1106	lmo1106	NP_464631.1	hypothetical protein	p.Val108Ile		Yes	Yes	0	0	0	0	0	0	0	0	0	0	0	0	0	0	0	0	0	0	1	1
1144233	T	C	SNV	MODERATE	missense_variant	lmo1106	lmo1106	NP_464631.1	hypothetical protein	p.Asn106Ser		Yes	Yes	0	0	0	0	0	0	1	0	0	0	0	0	0	0	0	0	0	0	0	1
1144269	T	A	SNV	MODERATE	missense_variant	lmo1106	lmo1106	NP_464631.1	hypothetical protein	p.Glu94Val		Yes	Yes	0	0	0	0	0	1	0	0	0	0	0	0	0	0	0	0	0	0	0	1
1144438	C	G	SNV	MODERATE	missense_variant	lmo1106	lmo1106	NP_464631.1	hypothetical protein	p.Glu38Gln		Yes	Yes	0	0	0	0	0	0	1	0	0	0	0	0	0	0	0	0	0	0	0	1
1144445	A	T	SNV	MODERATE	missense_variant	lmo1106	lmo1106	NP_464631.1	hypothetical protein	p.Ser35Arg		Yes	Yes	0	0	0	0	0	0	0	0	0	0	0	0	0	0	0	0	0	0	1	1
1144446	C	G	SNV	MODERATE	missense_variant	lmo1106	lmo1106	NP_464631.1	hypothetical protein	p.Ser35Thr		Yes	Yes	0	0	0	0	0	0	0	0	0	1	0	0	0	0	0	0	0	0	0	1
1144447	T	A	SNV	MODERATE	missense_variant	lmo1106	lmo1106	NP_464631.1	hypothetical protein	p.Ser35Cys		Yes	Yes	0	0	0	0	0	0	0	0	0	0	0	0	0	0	0	0	1	0	0	1
1145593	T	A	SNV	MODERATE	missense_variant	lmo1108	lmo1108	NP_464633.1	hypothetical protein	p.Asn40Ile		Yes	Yes	0	0	0	0	0	0	1	0	0	0	0	0	0	0	0	0	0	0	0	1
1145606	T	G	SNV	MODERATE	missense_variant	lmo1108	lmo1108	NP_464633.1	hypothetical protein	p.Lys36Gln		Yes	Yes	0	1	0	0	0	0	0	0	0	0	0	0	0	0	0	0	0	0	0	1
1145612	C	T	SNV	MODERATE	missense_variant	lmo1108	lmo1108	NP_464633.1	hypothetical protein	p.Glu34Lys		Yes	Yes	0	0	0	0	0	0	1	0	0	0	0	0	0	0	0	0	0	0	0	1
1145615	T	C	SNV	MODERATE	missense_variant	lmo1108	lmo1108	NP_464633.1	hypothetical protein	p.Met33Val		Yes	Yes	0	1	0	0	0	0	0	0	0	0	0	0	0	0	0	0	0	0	0	1
1145619	T	G	SNV	MODERATE	missense_variant	lmo1108	lmo1108	NP_464633.1	hypothetical protein	p.Glu31Asp		Yes	Yes	0	0	0	0	1	0	0	0	0	0	0	0	0	0	0	0	0	0	0	1
1145619	T	A	SNV	MODERATE	missense_variant	lmo1108	lmo1108	NP_464633.1	hypothetical protein	p.Glu31Asp		Yes	Yes	0	0	0	0	0	0	0	0	0	0	0	0	0	0	0	0	0	0	1	1
1145623	T	A	SNV	MODERATE	missense_variant	lmo1108	lmo1108	NP_464633.1	hypothetical protein	p.Tyr30Phe		Yes	Yes	0	0	0	0	0	0	0	0	0	0	0	0	0	0	0	0	0	0	1	1
1145813	A	C	SNV	MODERATE	missense_variant	lmo1109	lmo1109	NP_464634.1	hypothetical protein	p.Ile44Met		Yes	Yes	0	0	0	0	0	0	0	1	0	0	0	0	0	0	0	0	0	0	0	1
1145815	T	C	SNV	MODERATE	missense_variant	lmo1109	lmo1109	NP_464634.1	hypothetical protein	p.Ile44Val		Yes	Yes	0	0	0	0	0	0	0	0	0	0	0	0	0	0	0	0	0	1	0	1
1145893	G	A	SNV	MODERATE	missense_variant	lmo1109	lmo1109	NP_464634.1	hypothetical protein	p.Leu18Phe		Yes	Yes	0	0	0	0	0	0	1	0	0	0	0	0	0	0	0	0	0	0	0	1
1149417	C	T	SNV	MODERATE	missense_variant	lmo1114	lmo1114	NP_464639.1	hypothetical protein	p.Val102Ile		Yes	Yes	0	0	0	0	0	0	0	0	0	0	0	0	0	0	0	0	0	0	1	1
1149432	A	G	SNV	MODERATE	missense_variant	lmo1114	lmo1114	NP_464639.1	hypothetical protein	p.Tyr97His		Yes	Yes	0	0	0	0	0	1	0	0	0	0	0	0	0	0	0	0	0	0	0	1
1149433	C	T	SNV	MODERATE	missense_variant	lmo1114	lmo1114	NP_464639.1	hypothetical protein	p.Met96Ile		Yes	Yes	0	0	1	0	0	0	0	0	0	0	0	0	0	0	0	0	0	0	0	1
1149435	T	A	SNV	MODERATE	missense_variant	lmo1114	lmo1114	NP_464639.1	hypothetical protein	p.Met96Leu		Yes	Yes	0	0	0	0	0	0	0	1	0	0	0	0	0	0	0	0	0	0	0	1
1149438	C	G	SNV	MODERATE	missense_variant	lmo1114	lmo1114	NP_464639.1	hypothetical protein	p.Val95Leu		Yes	Yes	0	0	0	0	0	0	1	0	0	0	0	0	0	0	0	0	0	0	0	1
1157831	C	G	SNV	MODERATE	missense_variant	lmo1120	lmo1120	NP_464645.1	hypothetical protein	p.Phe80Leu		Yes	Yes	0	0	0	0	0	0	0	0	0	0	0	0	0	0	0	0	0	0	1	1
1171313	G	T	SNV	MODERATE	missense_variant	lmo1136	lmo1136	NP_464661.1	internalin	p.Val438Leu		Yes	Yes	8	0	0	0	0	0	1	0	0	0	0	0	0	0	0	0	0	0	0	1
1171314	T	C	SNV	MODERATE	missense_variant	lmo1136	lmo1136	NP_464661.1	internalin	p.Val438Ala		Yes	Yes	8	0	0	0	0	0	0	1	0	0	0	0	0	0	0	0	0	0	0	1
1171316	G	A	SNV	MODERATE	missense_variant	lmo1136	lmo1136	NP_464661.1	internalin	p.Asp439Asn		Yes	Yes	8	0	0	0	1	0	0	0	0	0	0	0	0	0	0	0	0	0	0	1
1171320	C	A	SNV	MODERATE	missense_variant	lmo1136	lmo1136	NP_464661.1	internalin	p.Pro440Gln		Yes	Yes	8	0	0	0	0	0	0	0	0	0	0	0	0	0	0	0	0	0	1	1
1171328	C	T	SNV	MODERATE	missense_variant	lmo1136	lmo1136	NP_464661.1	internalin	p.Pro443Ser		Yes	Yes	8	0	0	0	0	0	0	0	0	0	0	0	0	0	0	0	0	0	1	1
1171331	G	A	SNV	MODERATE	missense_variant	lmo1136	lmo1136	NP_464661.1	internalin	p.Val444Ile		Yes	Yes	8	1	0	0	0	0	0	0	0	0	0	0	0	0	0	0	0	0	0	1
1181343	A	T	SNV	MODERATE	missense_variant	lmo1151	lmo1151	NP_464676.1	PduA protein	p.Gln2His		Yes	No	4	1	0	0	0	0	0	0	0	0	0	0	0	0	0	0	0	0	0	1
1186711	T	C	SNV	MODERATE	missense_variant	lmo1156	lmo1156	NP_464681.1	diol dehydratase-reactivating factor large subunit	p.Ile446Thr		Yes	Yes	0	0	0	0	0	0	0	0	0	1	0	0	0	0	0	0	0	0	0	1
1208059	A	G	SNV	MODERATE	missense_variant	lmo1179	lmo1179	NP_464704.1	alcohol dehydrogenase	p.Thr317Ala		Yes	Yes	2	1	0	0	0	0	0	0	0	0	0	0	0	0	0	0	0	0	0	1
1219081	G	A	SNV	MODERATE	missense_variant	cobD	lmo1192	NP_464717.1	cobalamin biosynthesis protein	p.Ala303Thr		Yes	Yes	0	0	0	0	0	0	1	0	0	0	0	0	0	0	0	0	0	0	0	1
1219687	C	T	SNV	MODERATE	missense_variant	cbiC	lmo1193	NP_464718.1	cobalt-precorrin-8X methylmutase	p.Pro185Ser		Yes	Yes	0	0	0	0	0	0	0	0	0	0	0	0	0	0	1	0	0	0	0	1
1219688	C	T	SNV	MODERATE	missense_variant	cbiC	lmo1193	NP_464718.1	cobalt-precorrin-8X methylmutase	p.Pro185Leu		Yes	Yes	0	0	0	0	0	0	1	0	0	0	0	0	0	0	0	0	0	0	0	1
1221622	G	T	SNV	MODERATE	missense_variant	lmo1196	lmo1196	NP_464721.1	cobalt-precorrin-6Y C(15)-methyltransferase	p.Gly46Cys		Yes	Yes	0	1	0	0	0	0	0	0	0	0	0	0	0	0	0	0	0	0	0	1
1222681	A	T	SNV	MODERATE	missense_variant	cbiF	lmo1197	NP_464722.1	precorrin-3 methylase	p.Glu207Val		Yes	Yes	1	0	0	0	0	0	0	0	0	0	0	0	0	0	0	0	0	0	1	1
1232639	C	T	SNV	MODERATE	missense_variant	lmo1209	lmo1209	NP_464734.1	hypothetical protein	p.Ala123Val		Yes	Yes	1	0	0	0	1	0	0	0	0	0	0	0	0	0	0	0	0	0	0	1
1234249	G	T	SNV	MODERATE	missense_variant	lmo1212	lmo1212	NP_464737.1	hypothetical protein	p.Val116Phe		Yes	Yes	0	0	0	0	0	0	0	0	0	0	0	0	0	0	0	0	1	0	0	1
1251077	T	C	SNV	MODERATE	missense_variant	lmo1226	lmo1226	NP_464751.1	transporter	p.Ile573Thr		Yes	Yes	0	1	0	0	0	0	0	0	0	0	0	0	0	0	0	0	0	0	0	1
1253840	G	C	SNV	MODERATE	missense_variant	rnhC	lmo1228	NP_464753.1	ribonuclease HIII	p.Leu156Val		Yes	Yes	0	0	1	0	0	0	0	0	0	0	0	0	0	0	0	0	0	0	0	1
1261725	A	T	SNV	MODERATE	missense_variant	uvrC	lmo1234	NP_464759.1	excinuclease ABC subunit C	p.Lys603Asn		Yes	Yes	0	0	0	0	0	0	0	0	0	1	0	0	0	0	0	0	0	0	0	1
1268339	C	T	SNV	MODERATE	missense_variant	lmo1241	lmo1241	NP_464766.1	hypothetical protein	p.Pro409Ser		Yes	Yes	1	0	0	0	0	0	0	1	0	0	0	0	0	0	0	0	0	0	0	1
1291090	G	A	SNV	MODERATE	missense_variant	tig	lmo1267	NP_464792.1	trigger factor	p.Val284Ile		Yes	Yes	0	0	0	0	0	0	0	1	0	0	0	0	0	0	0	0	0	0	0	1
1293732	C	A	SNV	MODERATE	missense_variant	lmo1270	lmo1270	NP_464795.1	type I signal peptidase	p.Ala15Glu		Yes	Yes	2	1	0	0	0	0	0	0	0	0	0	0	0	0	0	0	0	0	0	1
1294079	C	T	SNV	MODERATE	missense_variant	lmo1270	lmo1270	NP_464795.1	type I signal peptidase	p.Pro131Ser		Yes	Yes	2	1	0	0	0	0	0	0	0	0	0	0	0	0	0	0	0	0	0	1
1302600	C	T	SNV	MODERATE	missense_variant	clpQ	lmo1278	NP_464803.1	ATP-dependent protease peptidase subunit	p.Leu43Phe		Yes	Yes	0	0	0	0	1	0	0	0	0	0	0	0	0	0	0	0	0	0	0	1
1324718	C	T	SNV	MODERATE	missense_variant	lmo1296	lmo1296	NP_464821.1	hypothetical protein	p.Pro309Ser		Yes	Yes	1	1	0	0	0	0	0	0	0	0	0	0	0	0	0	0	0	0	0	1
1325923	A	C	SNV	MODERATE	missense_variant	lmo1297	lmo1297	NP_464822.1	aluminum resistance protein	p.Asp305Ala		Yes	Yes	0	0	0	0	0	0	1	0	0	0	0	0	0	0	0	0	0	0	0	1
1326440	G	A	SNV	MODERATE	missense_variant	glnR	lmo1298	NP_464823.1	glutamine synthetase repressor	p.Val1Met		Yes	Yes	0	1	0	0	0	0	0	0	0	0	0	0	0	0	0	0	0	0	0	1
1328882	C	T	SNV	MODERATE	missense_variant	lmo1300	lmo1300	NP_464825.1	arsenic transporter	p.Arg176Trp		Yes	Yes	0	0	0	0	0	0	0	0	0	0	0	0	0	0	0	0	0	0	1	1
1345911	C	T	SNV	MODERATE	missense_variant	proS	lmo1319	NP_464844.1	prolyl-tRNA synthetase	p.Pro258Ser		Yes	Yes	0	0	0	0	0	0	1	0	0	0	0	0	0	0	0	0	0	0	0	1
1352614	C	G	SNV	MODERATE	missense_variant	nusA	lmo1322	NP_464847.1	transcription elongation factor NusA	p.Asp217Glu		Yes	Yes	0	1	0	0	0	0	0	0	0	0	0	0	0	0	0	0	0	0	0	1
1360187	G	T	SNV	MODERATE	missense_variant	pnpA	lmo1331	NP_464856.1	polynucleotide phosphorylase	p.Ser279Ile		Yes	Yes	0	1	0	0	0	0	0	0	0	0	0	0	0	0	0	0	0	0	0	1
1372245	C	T	SNV	MODERATE	missense_variant	comGA	lmo1347	NP_464872.1	competence protein ComGA	p.Glu78Lys		Yes	Yes	0	0	0	0	0	0	0	1	0	0	0	0	0	0	0	0	0	0	0	1
1376896	A	G	SNV	MODERATE	missense_variant	lmo1350	lmo1350	NP_464875.1	glycine dehydrogenase subunit 2	p.Lys479Glu		Yes	Yes	0	0	0	0	0	0	0	0	0	0	0	0	0	0	0	0	0	0	1	1
1407252	C	T	SNV	MODERATE	missense_variant	lmo1383	lmo1383	NP_464908.1	isopentenyl pyrophosphate isomerase	p.His171Tyr		Yes	Yes	0	0	0	0	0	0	0	1	0	0	0	0	0	0	0	0	0	0	0	1
1413195	A	G	SNV	MODERATE	missense_variant	lmo1387	lmo1387	NP_464912.1	pyrroline-5-carboxylate reductase	p.Tyr34His		Yes	Yes	1	0	0	0	0	0	1	0	0	0	0	0	0	0	0	0	0	0	0	1
1444570	C	A	SNV	MODERATE	missense_variant	lmo1414	lmo1414	NP_464939.1	acetyl-CoA:acetyltransferase	p.Gly158Val		Yes	Yes	0	0	0	0	0	0	0	0	0	0	0	0	0	0	0	0	1	0	0	1
1474980	C	G	SNV	MODERATE	missense_variant	ispG	lmo1441	NP_464966.1	4-hydroxy-3-methylbut-2-en-1-yl diphosphate synthase	p.Ala60Gly		Yes	Yes	0	0	0	0	0	1	0	0	0	0	0	0	0	0	0	0	0	0	0	1
1476407	G	A	SNV	MODERATE	missense_variant	lmo1442	lmo1442	NP_464967.1	transporter	p.Gly155Asp		Yes	Yes	0	0	0	0	0	0	0	0	0	0	0	0	0	0	0	0	0	1	0	1
1483729	G	A	SNV	MODERATE	missense_variant	ispH	lmo1451	NP_464976.1	4-hydroxy-3-methylbut-2-enyl diphosphate reductase	p.Gly61Ser		Yes	Yes	0	0	0	0	0	0	1	0	0	0	0	0	0	0	0	0	0	0	0	1
1493165	C	T	SNV	MODERATE	missense_variant	glyQ	lmo1459	NP_464984.1	glycyl-tRNA synthetase subunit alpha	p.Gly291Glu		Yes	Yes	0	0	0	0	0	0	0	0	0	0	0	0	0	0	0	0	0	0	1	1
1499342	G	T	SNV	MODERATE	missense_variant	lmo1466	lmo1466	NP_464991.1	hypothetical protein	p.Ala304Glu		Yes	Yes	0	0	0	0	0	0	0	0	0	0	0	0	0	0	0	1	0	0	0	1
1500279	T	G	SNV	MODERATE	missense_variant	lmo1467	lmo1467	NP_464992.1	phosphate starvation-induced protein PhoH	p.Lys317Gln		Yes	Yes	0	1	0	0	0	0	0	0	0	0	0	0	0	0	0	0	0	0	0	1
1505160	C	A	SNV	MODERATE	missense_variant	dnaJ	lmo1472	NP_464997.1	molecular chaperone DnaJ	p.Arg4Leu		Yes	No	0	1	0	0	0	0	0	0	0	0	0	0	0	0	0	0	0	0	0	1
1510694	C	A	SNV	MODERATE	missense_variant	lmo1477	lmo1477	NP_465002.1	oxidoreductase	p.Gly190Val		Yes	Yes	0	0	0	0	0	0	0	0	0	0	0	0	0	0	1	0	0	0	0	1
1511600	C	T	SNV	MODERATE	missense_variant	lmo1478	lmo1478	NP_465003.1	MerR family transcriptional regulator	p.Pro76Ser		Yes	Yes	2	0	0	0	0	0	0	0	0	0	0	0	0	0	0	0	0	0	1	1
1546045	G	A	SNV	MODERATE	missense_variant	lmo1513	lmo1513	NP_465038.1	iron-sulfur cofactor synthesis protein	p.His60Tyr		Yes	Yes	2	0	0	0	0	0	1	0	0	0	0	0	0	0	0	0	0	0	0	1
1551327	G	T	SNV	MODERATE	missense_variant	aspS	lmo1519	NP_465044.1	aspartyl-tRNA synthetase	p.Pro435Thr		Yes	Yes	0	0	0	0	0	0	0	0	0	0	1	0	0	0	0	0	0	0	0	1
1553242	G	T	SNV	MODERATE	missense_variant	hisS	lmo1520	NP_465045.1	histidyl-tRNA synthetase	p.Ser223Tyr		Yes	Yes	1	0	0	0	0	0	1	0	0	0	0	0	0	0	0	0	0	0	0	1
1567653	G	A	SNV	MODERATE	missense_variant	ruvB	lmo1532	NP_465057.1	Holliday junction DNA helicase RuvB	p.Thr251Ile		Yes	Yes	0	0	0	0	0	0	1	0	0	0	0	0	0	0	0	0	0	0	0	1
1575502	G	A	SNV	MODERATE	missense_variant	lmo1539	lmo1539	NP_465064.1	glycerol transporter	p.Ala80Val		Yes	Yes	0	0	1	0	0	0	0	0	0	0	0	0	0	0	0	0	0	0	0	1
1581954	C	A	SNV	MODERATE	missense_variant	mreB	lmo1548	NP_465073.1	rod shape-determining protein MreB	p.Met279Ile		Yes	Yes	2	0	0	0	0	0	0	0	0	1	0	0	0	0	0	0	0	0	0	1
1591500	G	A	SNV	MODERATE	missense_variant	hemD	lmo1555	NP_465080.1	uroporphyrinogen-III synthase	p.Thr224Ile		Yes	Yes	0	0	1	0	0	0	0	0	0	0	0	0	0	0	0	0	0	0	0	1
1608824	G	A	SNV	MODERATE	missense_variant	pykA	lmo1570	NP_465095.1	pyruvate kinase	p.Ala367Val		Yes	Yes	0	1	0	0	0	0	0	0	0	0	0	0	0	0	0	0	0	0	0	1
1625852	C	T	SNV	MODERATE	missense_variant	tpx	lmo1583	NP_465108.1	thiol peroxidase	p.Val51Ile		Yes	Yes	0	0	0	0	0	0	0	0	0	0	0	0	0	0	0	0	0	0	1	1
1640952	G	T	SNV	MODERATE	missense_variant	lmo1597	lmo1597	NP_465122.1	hypothetical protein	p.Thr18Asn		No	No	0	0	0	0	0	0	0	0	0	0	0	0	0	0	0	0	0	0	1	1
1653112	T	C	SNV	MODERATE	missense_variant	pheT	lmo1607	NP_465132.1	phenylalanyl-tRNA synthetase subunit beta	p.Lys106Glu		Yes	Yes	0	0	0	0	0	0	0	0	0	1	0	0	0	0	0	0	0	0	0	1
1653219	G	A	SNV	MODERATE	missense_variant	pheT	lmo1607	NP_465132.1	phenylalanyl-tRNA synthetase subunit beta	p.Thr70Met		Yes	Yes	0	1	0	0	0	0	0	0	0	0	0	0	0	0	0	0	0	0	0	1
1662647	C	T	SNV	MODERATE	missense_variant	lmo1620	lmo1620	NP_465145.1	dipeptidase PepV	p.Asp446Asn		Yes	Yes	0	0	0	0	0	0	0	0	0	0	0	0	0	0	0	0	1	0	0	1
1674793	C	T	SNV	MODERATE	missense_variant	trpG	lmo1632	NP_465157.1	anthranilate synthase subunit beta	p.Gly58Ser		Yes	Yes	1	1	0	0	0	0	0	0	0	0	0	0	0	0	0	0	0	0	0	1
1682810	T	A	SNV	MODERATE	missense_variant	lmo1638	lmo1638	NP_465163.1	hypothetical protein	p.Ile277Phe		Yes	Yes	1	0	0	0	0	0	1	0	0	0	0	0	0	0	0	0	0	0	0	1
1684445	G	C	SNV	MODERATE	missense_variant	lmo1640	lmo1640	NP_465165.1	hypothetical protein	p.Ile6Met		Yes	Yes	0	0	0	0	0	0	1	0	0	0	0	0	0	0	0	0	0	0	0	1
1695410	A	C	SNV	MODERATE	missense_variant	lmo1646	lmo1646	NP_465171.1	exonuclease SbcD	p.Leu252Arg		Yes	Yes	0	0	0	0	0	0	1	0	0	0	0	0	0	0	0	0	0	0	0	1
1700284	T	C	SNV	MODERATE	missense_variant	lmo1651	lmo1651	NP_465176.1	ABC transporter ATP-binding protein	p.Thr86Ala		Yes	Yes	13	0	0	0	0	0	0	0	0	1	0	0	0	0	0	0	0	0	0	1
1728479	G	T	SNV	MODERATE	missense_variant	lmo1674	lmo1674	NP_465199.1	prolyl aminopetidase	p.Thr58Asn		Yes	Yes	0	0	0	0	0	0	0	0	0	0	0	0	0	0	0	0	0	0	1	1
1729527	A	G	SNV	MODERATE	missense_variant	menD	lmo1675	NP_465200.1	2-succinyl-5-enolpyruvyl-6-hydroxy-3- cyclohexene-1-carboxylate synthase	p.Val290Ala		Yes	Yes	0	0	0	0	0	1	0	0	0	0	0	0	0	0	0	0	0	0	0	1
1734066	C	T	SNV	MODERATE	missense_variant	lmo1678	lmo1678	NP_465203.1	bifunctional homocysteine S-methyltransferase/5,10-methylenetetrahydrofolate reductase	p.Met238Ile		Yes	Yes	0	0	0	0	0	0	0	0	0	0	0	0	0	0	1	0	0	0	0	1
1736102	T	C	SNV	MODERATE	missense_variant	lmo1680	lmo1680	NP_465205.1	cystathionine gamma-synthase	p.Thr322Ala		Yes	Yes	2	0	0	0	0	0	1	0	0	0	0	0	0	0	0	0	0	0	0	1
1739808	C	A	SNV	MODERATE	missense_variant	lmo1682	lmo1682	NP_465207.1	transporter	p.Ala348Ser		Yes	Yes	0	0	0	0	0	0	0	0	0	0	0	0	0	0	0	0	0	0	1	1
1753705	T	A	SNV	MODERATE	missense_variant	lmo1688	lmo1688	NP_465213.1	enoyl-ACP reductase	p.Glu46Val		Yes	Yes	7	1	0	0	0	0	0	0	0	0	0	0	0	0	0	0	0	0	0	1
1754489	T	A	SNV	MODERATE	missense_variant	lmo1689	lmo1689	NP_465214.1	A/G-specific adenine glycosylase	p.Met152Leu		Yes	Yes	0	0	0	0	0	0	0	0	0	0	1	0	0	0	0	0	0	0	0	1
1776941	C	T	SNV	MODERATE	missense_variant	lmo1715	lmo1715	NP_465240.1	hypothetical protein	p.Gly213Glu		Yes	Yes	0	0	0	0	0	0	0	0	0	0	1	0	0	0	0	0	0	0	0	1
1790784	T	C	SNV	MODERATE	missense_variant	lmo1728	lmo1728	NP_465253.1	cellobiose phosphorylase	p.Lys768Glu		Yes	Yes	0	0	0	0	0	0	0	0	0	0	0	0	0	0	0	0	0	0	1	1
1808777	C	T	SNV	MODERATE	missense_variant	lmo1739	lmo1739	NP_465264.1	amino acid ABC transporter ATP-binding protein	p.Ala111Thr		Yes	Yes	64	0	0	0	0	0	0	0	0	0	0	0	0	0	0	0	0	0	1	1
1818921	C	T	SNV	MODERATE	missense_variant	lmo1749	lmo1749	NP_465274.1	shikimate kinase	p.Thr61Ile		Yes	Yes	0	0	0	0	0	0	1	0	0	0	0	0	0	0	0	0	0	0	0	1
1836797	C	T	SNV	MODERATE	missense_variant	purH	lmo1765	NP_465290.1	bifunctional phosphoribosylaminoimidazolecarboxamide formyltransferase/IMP cyclohydrolase	p.Val417Ile		Yes	Yes	0	1	0	0	0	0	0	0	0	0	0	0	0	0	0	0	0	0	0	1
1844771	T	C	SNV	MODERATE	missense_variant	purC	lmo1772	NP_465297.1	phosphoribosylaminoimidazole-succinocarboxamide synthase	p.Ile65Val		Yes	Yes	0	0	0	0	1	0	0	0	0	0	0	0	0	0	0	0	0	0	0	1
1846500	T	A	SNV	MODERATE	missense_variant	purK	lmo1774	NP_465299.1	phosphoribosylaminoimidazole carboxylase ATPase subunit	p.Gln327Leu		Yes	Yes	0	0	1	0	0	0	0	0	0	0	0	0	0	0	0	0	0	0	0	1
1855996	C	T	SNV	MODERATE	missense_variant	lmo1780	lmo1780	NP_465305.1	aminotripeptidase	p.Glu397Lys		Yes	Yes	0	1	0	0	0	0	0	0	0	0	0	0	0	0	0	0	0	0	0	1
1867948	C	T	SNV	MODERATE	missense_variant	lmo1798	lmo1798	NP_465323.1	hypothetical protein	p.Ala505Thr		Yes	Yes	0	0	0	0	0	0	1	0	0	0	0	0	0	0	0	0	0	0	0	1
1876311	T	C	SNV	MODERATE	missense_variant	lmo1803	lmo1803	NP_465328.1	cell division protein FtsY	p.Asn84Asp		Yes	Yes	1	0	0	0	0	0	1	0	0	0	0	0	0	0	0	0	0	0	0	1
1878278	C	T	SNV	MODERATE	missense_variant	smc	lmo1804	NP_465329.1	chromosome condensation protein Smc	p.Ala620Thr		Yes	Yes	0	0	0	0	0	0	0	0	0	0	0	0	0	0	0	0	0	0	1	1
1897935	T	C	SNV	MODERATE	missense_variant	fmt	lmo1823	NP_465348.1	methionyl-tRNA formyltransferase	p.Asp194Gly		Yes	Yes	0	0	0	0	0	0	0	0	0	0	1	0	0	0	0	0	0	0	0	1
1901865	C	T	SNV	MODERATE	missense_variant	lmo1825	lmo1825	NP_465350.1	pantothenate metabolism flavoprotein	p.Ala88Thr		Yes	Yes	0	0	0	0	0	0	0	0	0	1	0	0	0	0	0	0	0	0	0	1
1939268	C	A	SNV	MODERATE	missense_variant	lmo1866	lmo1866	NP_465391.1	hypothetical protein	p.Pro34His		Yes	Yes	1	0	0	0	0	0	0	0	0	0	0	0	0	0	0	0	0	0	1	1
1955029	G	T	SNV	MODERATE	missense_variant	lmo1881	lmo1881	NP_465405.1	5'-3' exonuclease	p.Asn33Lys		Yes	Yes	1	0	0	0	1	0	0	0	0	0	0	0	0	0	0	0	0	0	0	1
1970191	C	T	SNV	MODERATE	missense_variant	asnC	lmo1896	NP_465420.1	asparaginyl-tRNA synthetase	p.Val47Ile		Yes	Yes	1	1	0	0	0	0	0	0	0	0	0	0	0	0	0	0	0	0	0	1
1975982	G	A	SNV	MODERATE	missense_variant	panC	lmo1901	NP_465425.1	pantoate--beta-alanine ligase	p.His108Tyr		Yes	Yes	0	0	0	0	1	0	0	0	0	0	0	0	0	0	0	0	0	0	0	1
1976767	C	T	SNV	MODERATE	missense_variant	panB	lmo1902	NP_465426.1	3-methyl-2-oxobutanoate hydroxymethyltransferase	p.Arg125His		Yes	Yes	0	0	0	0	0	0	1	0	0	0	0	0	0	0	0	0	0	0	0	1
1982946	T	C	SNV	MODERATE	missense_variant	lmo1910	lmo1910	NP_465434.1	oxidoreductase	p.Lys264Arg		Yes	Yes	0	0	0	0	0	0	0	0	0	0	0	0	0	0	0	0	0	0	1	1
2015976	C	T	SNV	MODERATE	missense_variant	lmo1941	lmo1941	NP_465465.1	hypothetical protein	p.Gly188Glu		Yes	Yes	0	0	0	0	0	0	0	0	0	0	0	0	1	0	0	0	0	0	0	1
2025727	T	C	SNV	MODERATE	missense_variant	scpA	lmo1951	NP_465475.1	segregation and condensation protein A	p.Thr139Ala		Yes	Yes	0	0	0	0	0	0	0	0	0	0	1	0	0	0	0	0	0	0	0	1
2041470	A	G	SNV	MODERATE	missense_variant	lmo1967	lmo1967	NP_465491.1	toxic ion resistance protein	p.Gln187Arg		Yes	Yes	0	0	0	0	0	0	0	0	0	0	0	0	0	0	0	0	0	0	1	1
2046890	C	T	SNV	MODERATE	missense_variant	lmo1974	lmo1974	NP_465498.1	GntR family transcriptional regulator	p.Gly123Ser		Yes	Yes	7	0	1	0	0	0	0	0	0	0	0	0	0	0	0	0	0	0	0	1
2065240	G	A	SNV	MODERATE	missense_variant	ilvA	lmo1991	NP_465515.1	threonine dehydratase	p.Glu335Lys		Yes	Yes	0	0	0	0	0	0	0	0	0	1	0	0	0	0	0	0	0	0	0	1
2068290	G	T	SNV	MODERATE	missense_variant	lmo1994	lmo1994	NP_465518.1	LacI family transcriptional regulator	p.Ala203Glu		Yes	Yes	10	1	0	0	0	0	0	0	0	0	0	0	0	0	0	0	0	0	0	1
2096241	C	T	SNV	MODERATE	missense_variant	dapF	lmo2018	NP_465542.1	diaminopimelate epimerase	p.Gly275Asp		Yes	Yes	0	1	0	0	0	0	0	0	0	0	0	0	0	0	0	0	0	0	0	1
2106915	C	T	SNV	MODERATE	missense_variant	lmo2026	lmo2026	NP_465550.1	peptidoglycan binding protein	p.Gly432Asp		Yes	No	1	0	0	0	0	0	1	0	0	0	0	0	0	0	0	0	0	0	0	1
2110625	T	C	SNV	MODERATE	missense_variant	lmo2028	lmo2028	NP_465552.1	hypothetical protein	p.Asp54Gly		Yes	Yes	0	1	0	0	0	0	0	0	0	0	0	0	0	0	0	0	0	0	0	1
2121986	T	A	SNV	MODERATE	missense_variant	pbpB	lmo2039	NP_465563.1	penicillin-binding protein 2B	p.Ser585Cys		Yes	Yes	0	0	0	0	0	0	0	1	0	0	0	0	0	0	0	0	0	0	0	1
2122165	T	C	SNV	MODERATE	missense_variant	pbpB	lmo2039	NP_465563.1	penicillin-binding protein 2B	p.Asp525Gly		Yes	Yes	0	0	1	0	0	0	0	0	0	0	0	0	0	0	0	0	0	0	0	1
2127926	C	T	SNV	MODERATE	missense_variant	lmo2044	lmo2044	NP_465568.1	peptide ABC transporter substrate-binding protein	p.Arg289Cys		Yes	Yes	0	0	0	0	0	0	0	0	0	1	0	0	0	0	0	0	0	0	0	1
2144400	C	A	SNV	MODERATE	missense_variant	lmo2062	lmo2062	NP_465586.1	copper transporter	p.Gly112Val		Yes	Yes	0	1	0	0	0	0	0	0	0	0	0	0	0	0	0	0	0	0	0	1
2156607	G	A	SNV	MODERATE	missense_variant	lmo2076	lmo2076	NP_465600.1	alanine acetyltransferase	p.Pro31Ser		Yes	Yes	0	0	0	0	0	0	1	0	0	0	0	0	0	0	0	0	0	0	0	1
2160421	T	A	SNV	MODERATE	missense_variant	lmo2082	lmo2082	NP_465606.1	camphor resistance protein CrcB	p.Leu4Phe		Yes	Yes	0	0	0	0	0	0	0	0	0	0	1	0	0	0	0	0	0	0	0	1
2163770	C	A	SNV	MODERATE	missense_variant	lmo2085	lmo2085	NP_465609.1	peptidoglycan binding protein	p.Gly81Val		Yes	Yes	0	0	0	0	0	0	0	0	0	0	0	0	0	0	0	0	0	1	0	1
2210236	A	T	SNV	MODERATE	missense_variant	lmo2126	lmo2126	NP_465650.1	maltogenic amylase	p.Leu39Gln		Yes	Yes	0	0	0	0	0	0	0	0	0	0	0	0	1	0	0	0	0	0	0	1
2221382	T	A	SNV	MODERATE	missense_variant	lmo2137	lmo2137	NP_465661.1	PTS fructose transporter subunit IIA	p.Glu93Val		Yes	Yes	6	0	0	0	0	0	0	1	0	0	0	0	0	0	0	0	0	0	0	1
2235406	G	A	SNV	MODERATE	missense_variant	lmo2153	lmo2153	NP_465677.1	flavodoxin	p.Pro113Ser		Yes	Yes	1	0	0	0	0	0	0	0	0	0	0	0	0	0	0	0	0	0	1	1
2268750	C	T	SNV	MODERATE	missense_variant	lmo2180	lmo2180	NP_465704.1	hypothetical protein	p.Ala51Thr		Yes	Yes	1	1	0	0	0	0	0	0	0	0	0	0	0	0	0	0	0	0	0	1
2300057	C	T	SNV	MODERATE	missense_variant	lmo2210	lmo2210	NP_465734.1	hypothetical protein	p.Ala41Thr		Yes	Yes	0	0	0	0	0	0	0	0	0	0	0	0	0	0	0	0	0	1	0	1
2310270	C	T	SNV	MODERATE	missense_variant	lmo2221	lmo2221	NP_465745.1	hypothetical protein	p.Asp399Asn		Yes	Yes	0	1	0	0	0	0	0	0	0	0	0	0	0	0	0	0	0	0	0	1
2324094	T	A	SNV	MODERATE	missense_variant	lmo2233	lmo2233	NP_465757.1	LysR family transcriptional regulator	p.Asn54Tyr		Yes	Yes	6	0	0	0	0	0	0	1	0	0	0	0	0	0	0	0	0	0	0	1
2327753	A	T	SNV	MODERATE	missense_variant	lmo2236	lmo2236	NP_465760.1	shikimate 5-dehydrogenase	p.Asn98Ile		Yes	Yes	2	0	0	0	0	1	0	0	0	0	0	0	0	0	0	0	0	0	0	1
2330595	A	T	SNV	MODERATE	missense_variant	lmo2238	lmo2238	NP_465762.1	MFS transporter	p.Ile289Phe		Yes	Yes	1	0	0	0	1	0	0	0	0	0	0	0	0	0	0	0	0	0	0	1
2331131	G	A	SNV	MODERATE	missense_variant	lmo2239	lmo2239	NP_465763.1	hypothetical protein	p.Ser298Phe		Yes	Yes	0	0	0	0	0	0	0	0	0	0	0	0	0	0	0	0	0	0	1	1
2335387	T	A	SNV	MODERATE	missense_variant	lmo2244	lmo2244	NP_465768.1	ribosomal large subunit pseudouridine synthase	p.Leu268Ile		Yes	Yes	2	0	0	0	0	0	1	0	0	0	0	0	0	0	0	0	0	0	0	1
2363531	T	G	SNV	MODERATE	missense_variant	lmo2276	lmo2276	NP_465800.1	hypothetical protein	p.Leu133Val		Yes	Yes	0	0	0	0	0	0	0	0	0	0	0	0	0	0	0	0	0	0	1	1
2363570	A	G	SNV	MODERATE	missense_variant	lmo2276	lmo2276	NP_465800.1	hypothetical protein	p.Ile146Val		Yes	Yes	0	0	0	0	0	0	1	0	0	0	0	0	0	0	0	0	0	0	0	1
2387302	T	G	SNV	MODERATE	missense_variant	lmo2303	lmo2303	NP_465827.1	hypothetical protein	p.His60Pro		Yes	Yes	1	0	0	0	0	0	0	0	0	1	0	0	0	0	0	0	0	0	0	1
2387376	C	T	SNV	MODERATE	missense_variant	lmo2303	lmo2303	NP_465827.1	hypothetical protein	p.Met35Ile		Yes	Yes	1	0	0	0	0	0	0	0	0	0	0	0	0	0	0	0	0	0	1	1
2388483	C	T	SNV	MODERATE	missense_variant	lmo2306	lmo2306	NP_465830.1	hypothetical protein	p.Ser34Asn		Yes	Yes	0	0	0	0	0	0	0	0	0	1	0	0	0	0	0	0	0	0	0	1
2388620	G	T	SNV	MODERATE	missense_variant	lmo2307	lmo2307	NP_465831.1	hypothetical protein	p.Gln31Lys		Yes	Yes	0	0	0	0	0	0	1	0	0	0	0	0	0	0	0	0	0	0	0	1
2389105	G	A	SNV	MODERATE	missense_variant	lmo2308	lmo2308	NP_465832.1	single-stranded DNA-binding protein	p.Thr36Ile		Yes	Yes	1	0	0	0	0	0	0	1	0	0	0	0	0	0	0	0	0	0	0	1
2390107	C	T	SNV	MODERATE	missense_variant	lmo2311	lmo2311	NP_465835.1	hypothetical protein	p.Gly4Arg		Yes	Yes	0	0	0	0	0	0	0	0	0	0	0	0	0	0	0	0	1	0	0	1
2390110	G	A	SNV	MODERATE	missense_variant	lmo2311	lmo2311	NP_465835.1	hypothetical protein	p.His3Tyr		Yes	Yes	0	1	0	0	0	0	0	0	0	0	0	0	0	0	0	0	0	0	0	1
2390496	C	T	SNV	MODERATE	missense_variant	lmo2312	lmo2312	NP_465836.1	hypothetical protein	p.Ala30Thr		Yes	Yes	0	0	1	0	0	0	0	0	0	0	0	0	0	0	0	0	0	0	0	1
2391237	C	T	SNV	MODERATE	missense_variant	lmo2315	lmo2315	NP_465839.1	hypothetical protein	p.Glu194Lys		Yes	Yes	0	1	0	0	0	0	0	0	0	0	0	0	0	0	0	0	0	0	0	1
2391246	C	T	SNV	MODERATE	missense_variant	lmo2315	lmo2315	NP_465839.1	hypothetical protein	p.Val191Ile		Yes	Yes	0	0	0	0	0	0	0	0	0	0	0	0	0	0	0	0	0	0	1	1
2391501	G	T	SNV	MODERATE	missense_variant	lmo2315	lmo2315	NP_465839.1	hypothetical protein	p.Leu106Ile		Yes	Yes	0	0	0	0	0	0	0	0	0	1	0	0	0	0	0	0	0	0	0	1
2395441	C	T	SNV	MODERATE	missense_variant	lmo2321	lmo2321	NP_465845.1	hypothetical protein	p.Gly13Glu		Yes	Yes	0	0	0	0	0	0	0	0	0	1	0	0	0	0	0	0	0	0	0	1
2396127	C	T	SNV	MODERATE	missense_variant	lmo2323	lmo2323	NP_465847.1	hypothetical protein	p.Glu69Lys		Yes	Yes	0	0	0	0	0	0	0	0	0	0	1	0	0	0	0	0	0	0	0	1
2396909	T	C	SNV	MODERATE	missense_variant	lmo2324	lmo2324	NP_465848.1	anti-repressor	p.Lys108Glu		Yes	Yes	0	0	0	0	0	0	0	0	0	0	0	0	0	0	0	0	1	0	0	1
2410525	T	A	SNV	MODERATE	missense_variant	lmo2341	lmo2341	NP_465864.1	sugar kinase	p.Thr157Ser		Yes	Yes	0	0	0	0	0	0	1	0	0	0	0	0	0	0	0	0	0	0	0	1
2428479	G	A	SNV	MODERATE	missense_variant	lmo2360	lmo2360	NP_465883.1	transmembrane protein	p.Ala772Val		Yes	Yes	2	0	0	0	0	0	1	0	0	0	0	0	0	0	0	0	0	0	0	1
2429133	G	T	SNV	MODERATE	missense_variant	lmo2360	lmo2360	NP_465883.1	transmembrane protein	p.Thr554Lys		Yes	Yes	2	0	0	0	0	0	0	0	0	0	0	0	0	0	0	0	0	0	1	1
2443801	G	A	SNV	MODERATE	missense_variant	lmo2366	lmo2366	NP_465889.1	DeoR family transcriptional regulator	p.Thr109Ile		Yes	Yes	5	1	0	0	0	0	0	0	0	0	0	0	0	0	0	0	0	0	0	1
2452220	G	A	SNV	MODERATE	missense_variant	lmo2375	lmo2375	NP_465898.1	hypothetical protein	p.Pro6Ser		Yes	Yes	0	0	0	0	0	0	0	0	0	1	0	0	0	0	0	0	0	0	0	1
2463377	C	T	SNV	MODERATE	missense_variant	lmo2388	lmo2388	NP_465911.1	hypothetical protein	p.Gly170Arg		Yes	Yes	0	0	0	0	0	0	0	1	0	0	0	0	0	0	0	0	0	0	0	1
2466924	C	A	SNV	MODERATE	missense_variant	lmo2391	lmo2391	NP_465914.1	hypothetical protein	p.Ala71Glu		Yes	Yes	0	1	0	0	0	0	0	0	0	0	0	0	0	0	0	0	0	0	0	1
2477192	C	G	SNV	MODERATE	missense_variant	lmo2403	lmo2403	NP_465926.1	hypothetical protein	p.Trp20Cys		Yes	No	0	0	0	0	0	0	1	0	0	0	0	0	0	0	0	0	0	0	0	1
2477436	G	T	SNV	MODERATE	missense_variant	lmo2404	lmo2404	NP_465927.1	hypothetical protein	p.Val18Phe		Yes	Yes	0	0	0	0	0	0	0	0	0	0	0	0	0	0	0	0	0	0	1	1
2484549	G	C	SNV	MODERATE	missense_variant	lmo2413	lmo2413	NP_465936.1	aminotransferase	p.Phe89Leu		Yes	Yes	0	0	0	0	0	0	0	0	0	0	0	0	0	0	0	0	0	0	1	1
2500711	T	C	SNV	MODERATE	missense_variant	lmo2431	lmo2431	NP_465954.1	ferrichrome ABC transporter substrate-binding protein	p.Asn147Ser		Yes	Yes	2	0	0	0	0	0	0	0	0	1	0	0	0	0	0	0	0	0	0	1
2503065	G	A	SNV	MODERATE	missense_variant	lmo2434	lmo2434	NP_465957.1	glutamate decarboxylase	p.Ala247Val		Yes	Yes	2	0	0	0	0	0	0	0	0	1	0	0	0	0	0	0	0	0	0	1
2512097	C	A	SNV	MODERATE	missense_variant	lmo2444	lmo2444	NP_465967.1	glycosidase	p.Gly733Cys		Yes	Yes	0	0	0	0	0	0	0	0	0	1	0	0	0	0	0	0	0	0	0	1
2536838	C	T	SNV	MODERATE	missense_variant	lmo2463	lmo2463	NP_465986.1	multidrug transporter	p.Ala582Thr		Yes	Yes	0	0	0	0	0	0	0	0	0	0	0	0	0	0	0	0	0	0	1	1
2541562	G	A	SNV	MODERATE	missense_variant	lmo2467	lmo2467	NP_465990.1	chitin-binding protein	p.Ser99Phe		Yes	Yes	0	0	0	0	0	0	0	0	0	0	0	0	0	0	0	0	0	0	1	1
2545188	A	T	SNV	MODERATE	missense_variant	lmo2470	lmo2470	NP_465993.1	internalin	p.Thr308Ser		Yes	Yes	3	0	0	0	0	0	0	0	0	1	0	0	0	0	0	0	0	0	0	1
2611856	C	T	SNV	MODERATE	missense_variant	atpB	lmo2535	NP_466058.1	ATP synthase F0F1 subunit A	p.Val115Ile		Yes	No	0	0	0	0	0	0	0	1	0	0	0	0	0	0	0	0	0	0	0	1
2625888	A	C	SNV	MODERATE	missense_variant	lmo2550	lmo2550	NP_466073.1	glycosyl transferase	p.Asp158Glu		Yes	Yes	1	0	0	0	0	0	0	0	0	0	0	0	0	0	0	0	0	0	1	1
2634241	C	T	SNV	MODERATE	missense_variant	lmo2557	lmo2557	NP_466080.1	lipid kinase	p.Val204Ile		Yes	Yes	2	0	0	0	0	0	1	0	0	0	0	0	0	0	0	0	0	0	0	1
2635608	G	A	SNV	MODERATE	missense_variant	ami	lmo2558	NP_466081.1	autolysin, amidase	p.Ala148Thr		Yes	Yes	0	0	0	0	0	0	0	0	0	0	0	0	0	0	0	0	0	0	1	1
2645671	C	T	SNV	MODERATE	missense_variant	lmo2566	lmo2566	NP_466089.1	hypothetical protein	p.Gly159Glu		Yes	Yes	0	0	0	0	0	0	1	0	0	0	0	0	0	0	0	0	0	0	0	1
2650317	C	T	SNV	MODERATE	missense_variant	lmo2572	lmo2572	NP_466095.1	dihydrofolate reductase subunit A	p.Asp147Asn		Yes	Yes	0	1	0	0	0	0	0	0	0	0	0	0	0	0	0	0	0	0	0	1
2660105	C	T	SNV	MODERATE	missense_variant	lmo2579	lmo2579	NP_466102.1	hypothetical protein	p.Pro85Leu		Yes	Yes	1	0	0	0	0	0	0	0	0	0	0	0	0	0	0	0	0	1	0	1
2670574	G	A	SNV	MODERATE	missense_variant	lmo2588	lmo2588	NP_466111.1	multidrug transporter	p.Pro317Leu		Yes	Yes	4	1	0	0	0	0	0	0	0	0	0	0	0	0	0	0	0	0	0	1
2690967	C	T	SNV	MODERATE	missense_variant	lmo2604	lmo2604	NP_466127.1	hypothetical protein	p.Glu167Lys		Yes	Yes	0	1	0	0	0	0	0	0	0	0	0	0	0	0	0	0	0	0	0	1
2695612	G	C	SNV	MODERATE	missense_variant	secY	lmo2612	NP_466135.1	preprotein translocase subunit SecY	p.Thr387Ser		No	No	0	0	0	0	0	0	1	0	0	0	0	0	0	0	0	0	0	0	0	1
2702824	G	C	SNV	MODERATE	missense_variant	rplV	lmo2627	NP_466150.1	50S ribosomal protein L22	p.Ala22Gly		No	No	0	0	0	0	0	0	0	0	0	0	0	0	0	0	0	0	0	0	1	1
2745742	G	A	SNV	MODERATE	missense_variant	lmo2672	lmo2672	NP_466194.1	AraC family transcriptional regulator	p.Ala17Val		Yes	Yes	0	0	0	0	0	0	0	0	0	0	0	0	0	0	0	0	0	0	1	1
2754137	C	A	SNV	MODERATE	missense_variant	kdpB	lmo2681	NP_466203.1	potassium-transporting ATPase subunit B	p.Ala478Ser		Yes	Yes	3	1	0	0	0	0	0	0	0	0	0	0	0	0	0	0	0	0	0	1
2756431	C	T	SNV	MODERATE	missense_variant	kdpA	lmo2682	NP_466204.1	potassium-transporting ATPase subunit A	p.Asp279Asn		Yes	Yes	0	0	0	0	0	0	1	0	0	0	0	0	0	0	0	0	0	0	0	1
2766573	T	A	SNV	MODERATE	missense_variant	lmo2690	lmo2690	NP_466212.1	TetR family transcriptional regulator	p.Gln67His		Yes	Yes	0	0	0	0	0	0	0	0	0	0	0	0	0	0	0	0	0	0	1	1
2768598	C	T	SNV	MODERATE	missense_variant	lmo2691	lmo2691	NP_466213.1	autolysin	p.Ser555Phe		Yes	Yes	0	0	1	0	0	0	0	0	0	0	0	0	0	0	0	0	0	0	0	1
2792035	C	T	SNV	MODERATE	missense_variant	cydB	lmo2717	NP_466239.1	cytochrome D ubiquinol oxidase subunit II	p.Gly316Ser		Yes	Yes	0	0	1	0	0	0	0	0	0	0	0	0	0	0	0	0	0	0	0	1
2806992	C	T	SNV	MODERATE	missense_variant	lmo2733	lmo2733	NP_466255.1	PTS fructose transporter subunit IIABC	p.Ala518Val		Yes	Yes	1	0	0	0	0	0	0	0	0	0	0	0	0	0	0	0	0	0	1	1
2816566	C	T	SNV	MODERATE	missense_variant	lmo2741	lmo2741	NP_466263.1	multidrug transporter	p.Val336Ile		Yes	Yes	1	0	1	0	0	0	0	0	0	0	0	0	0	0	0	0	0	0	0	1
2830681	T	C	SNV	MODERATE	missense_variant	lmo2754	lmo2754	NP_466276.1	D-alanyl-D-alanine carboxypeptidase	p.Gln400Arg		Yes	Yes	0	0	1	0	0	0	0	0	0	0	0	0	0	0	0	0	0	0	0	1
2838020	G	C	SNV	MODERATE	missense_variant	guaB	lmo2758	NP_466280.1	inosine-monophosphate dehydrogenase	p.Thr464Ser		Yes	Yes	1	0	1	0	0	0	0	0	0	0	0	0	0	0	0	0	0	0	0	1
2839383	C	A	SNV	MODERATE	missense_variant	guaB	lmo2758	NP_466280.1	inosine-monophosphate dehydrogenase	p.Gly10Cys		Yes	Yes	1	0	0	0	0	0	1	0	0	0	0	0	0	0	0	0	0	0	0	1
2840302	G	A	SNV	MODERATE	missense_variant	lmo2760	lmo2760	NP_466282.1	ABC transporter ATP-binding protein	p.Thr532Ile		Yes	Yes	3	0	0	0	0	0	2	0	0	0	0	0	0	0	0	0	0	0	0	2
2840887	C	T	SNV	MODERATE	missense_variant	lmo2760	lmo2760	NP_466282.1	ABC transporter ATP-binding protein	p.Ser337Asn		Yes	Yes	3	0	0	0	0	0	1	0	0	0	0	0	0	0	0	0	0	0	0	1
2867193	C	A	SNV	MODERATE	missense_variant	lmo2781	lmo2781	NP_466303.1	beta-glucosidase	p.Gly69Cys		Yes	No	1	0	0	0	0	0	0	0	0	0	0	0	0	0	1	0	0	0	0	1
2891334	G	T	SNV	MODERATE	missense_variant	lmo2807	lmo2807	NP_466329.1	hypothetical protein	p.Gln107Lys		Yes	Yes	4	0	0	0	0	0	0	0	0	1	0	0	0	0	0	0	0	0	0	1
2895772	C	T	SNV	MODERATE	missense_variant	trmE	lmo2811	NP_466333.1	tRNA modification GTPase TrmE	p.Ala38Thr		Yes	Yes	0	0	0	0	0	0	0	0	0	0	0	0	0	0	1	0	0	0	0	1
2908596	G	A	SNV	MODERATE	missense_variant	lmo2821	lmo2821	NP_466343.1	internalin	p.Val482Ile		Yes	Yes	0	0	0	0	0	0	0	0	0	0	0	0	0	0	0	0	0	0	1	1
2911953	A	G	SNV	MODERATE	missense_variant	lmo2824	lmo2824	NP_466346.1	D-3-phosphoglycerate dehydrogenase	p.Leu217Ser		Yes	Yes	0	0	0	0	0	0	0	0	0	0	0	0	0	0	1	0	0	0	0	1
2923502	G	A	SNV	MODERATE	missense_variant	lmo2836	lmo2836	NP_466358.1	alcohol dehydrogenase	p.Pro263Ser		Yes	Yes	0	0	0	0	0	0	0	0	0	1	0	0	0	0	0	0	0	0	0	1
2924257	A	G	SNV	MODERATE	missense_variant	lmo2836	lmo2836	NP_466358.1	alcohol dehydrogenase	p.Val11Ala		Yes	Yes	0	0	0	0	0	0	0	0	0	0	0	0	0	0	0	0	0	0	1	1
2932740	G	A	SNV	MODERATE	missense_variant	lmo2844	lmo2844	NP_466366.1	hypothetical protein	p.Pro137Ser		Yes	Yes	2	0	0	0	0	0	0	0	0	1	0	0	0	0	0	0	0	0	0	1
2934968	C	A	SNV	MODERATE	missense_variant	lmo2846	lmo2846	NP_466368.1	hypothetical protein	p.Ala35Ser		Yes	Yes	0	1	0	0	0	0	0	0	0	0	0	0	0	0	0	0	0	0	0	1
2941897	G	A	SNV	MODERATE	missense_variant	lmo2853	lmo2853	NP_466375.1	hypothetical protein	p.Thr108Ile		Yes	Yes	0	0	0	0	0	0	1	0	0	0	0	0	0	0	0	0	0	0	0	1
134373	AC	A	INDEL	HIGH	frameshift_variant	lmo0131	lmo0131	NP_463664.1	hypothetical protein	p.Asn138fs	Yes	Yes	Yes	1	0	0	0	0	0	0	0	0	1	0	0	0	0	0	0	0	0	0	1
178444	TA	T	INDEL	HIGH	frameshift_variant	lmo0178	lmo0178	NP_463709.1	xylose repressor	p.Leu174fs	Yes	Yes	Yes	0	0	0	0	0	0	0	0	0	1	0	0	0	0	0	0	0	0	0	1
599274	TG	T	INDEL	HIGH	frameshift_variant	lmo0560	lmo0560	NP_464088.1	glutamate dehydrogenase	p.Ala357fs	Yes	Yes	Yes	0	0	0	0	0	0	0	0	0	1	0	0	0	0	0	0	0	0	0	1
1066597	AA	A	INDEL	HIGH	frameshift_variant	lmo1036	lmo1036	NP_464561.1	hypothetical protein	p.Ile68fs	Yes	Yes	Yes	0	0	0	0	0	0	0	0	0	1	0	0	0	0	0	0	0	0	0	1
1155041	TAATT	T	INDEL	HIGH	frameshift_variant	lmo1118	lmo1118	NP_464643.1	hypothetical protein	p.Glu446fs	Yes	No	No	0	0	0	0	0	0	0	0	0	1	0	0	0	0	0	0	0	0	0	1
1324135	A	AA	INDEL	HIGH	frameshift_variant	lmo1296	lmo1296	NP_464821.1	hypothetical protein	p.Ser115fs	Yes	Yes	Yes	1	0	0	0	0	0	0	0	0	1	0	0	0	0	0	0	0	0	0	1
1653391	C	CC	INDEL	HIGH	frameshift_variant	pheT	lmo1607	NP_465132.1	phenylalanyl-tRNA synthetase subunit beta	p.Gly13fs	Yes	Yes	Yes	0	0	0	0	0	0	0	0	0	1	0	0	0	0	0	0	0	0	0	1
2074949	TT	T	INDEL	HIGH	frameshift_variant	lmo2002	lmo2002	NP_465526.1	PTS mannose transporter subunit IIB	p.Glu148fs	Yes	Yes	Yes	1	0	0	0	0	0	0	0	0	1	0	0	0	0	0	0	0	0	0	1
2360680	TT	T	INDEL	HIGH	frameshift_variant	comK'	lmo2270	NP_465794.1	competence protein ComK	p.Tyr83fs	Yes	Yes	Yes	0	0	0	0	0	0	0	0	0	1	0	0	0	0	0	0	0	0	0	1
2517433	CG	C	INDEL	HIGH	frameshift_variant	lmo2446	lmo2446	NP_465969.1	glycosidase	p.Thr385fs	Yes	Yes	Yes	1	0	0	0	0	0	0	0	0	1	0	0	0	0	0	0	0	0	0	1
2662252	T	TT	INDEL	HIGH	frameshift_variant	lmo2582	lmo2582	NP_466105.1	histidine kinase	p.Lys458fs		Yes	Yes	1	0	0	0	0	0	0	0	0	1	0	0	0	0	0	0	0	0	0	1
2873028	GG	G	INDEL	HIGH	frameshift_variant	bvrC	lmo2786	NP_466308.1	hypothetical protein	p.Ser296fs	Yes	Yes	Yes	0	0	0	0	0	0	0	0	1	0	0	0	0	0	0	0	0	0	0	1

## Sheet: potential_regulatory
POS	REF	ALT	SNV or INDEL?	IMPACT	AFFECT	Gene	Protein	Protein Accession	Gene Product	Clustered within 50bp of another SNV?	Clustered within 20bp of another SNV?	Lm76	Lm214	Lm218	Lm227	Lm223	Lm1	Lm78	Lm220	Lm226	A527	A522	A549-2	A40	A10	SUM
52581	G	A	SNV	MODIFIER	upstream_gene_variant	lmo0050	lmo0050	NP_463583.1	histidine kinase	Yes	No	0	0	0	0	0	0	0	0	1	0	0	0	0	0	1	ANN=T	MODIFIER	upstream_gene_variant	sul	lmo0224	transcript	NP_463755.1	Coding		c.-1delC					136	,T	upstream_gene_variant	MODIFIER	folA	lmo0225	transcript	NP_463756.1	Coding
286062	A	G	SNV	MODIFIER	upstream_gene_variant	inlE	lmo0264	NP_463795.1	internalin E	Yes	Yes	0	0	0	1	0	0	0	0	0	0	0	0	0	0	1	ANN=C	MODIFIER	upstream_gene_variant	lmo0281	lmo0281	transcript	NP_463812.1	Coding		c.-1delC					3759	,C	upstream_gene_variant	MODIFIER	lmo0282	lmo0282	transcript	NP_463813.1	Coding
351379	C	T	SNV	MODIFIER	upstream_gene_variant	lmo0323	lmo0323	NP_463853.1	hypothetical protein	Yes	Yes	0	0	1	0	0	0	0	0	0	0	0	0	0	0	1	ANN=C	MODIFIER	upstream_gene_variant	lmo2833	lmo2833	transcript	NP_466355.1	Coding		c.-1delA					4740	,C	upstream_gene_variant	MODIFIER	lmo2834	lmo2834	transcript	NP_466356.1	Coding
378932	A	G	SNV	MODIFIER	upstream_gene_variant	lmo0344	lmo0344	NP_463874.1	short chain dehydrogenase	Yes	Yes	0	0	0	0	0	0	0	0	1	0	0	0	0	0	1	ANN=TT	MODIFIER	upstream_gene_variant	lmo0371	lmo0371	transcript	NP_463901.1	Coding		c.-1_-1insA					109	,TT	upstream_gene_variant	MODIFIER	lmo0372	lmo0372	transcript	NP_463902.1	Coding
378960	G	A	SNV	MODIFIER	upstream_gene_variant	lmo0344	lmo0344	NP_463874.1	short chain dehydrogenase	Yes	Yes	0	0	1	0	0	0	0	0	0	0	0	0	0	0	1	ANN=G	MODIFIER	upstream_gene_variant	lmo2267	lmo2267	transcript	NP_465791.1	Coding		c.-1delC					4941	,G	upstream_gene_variant	MODIFIER	addB	lmo2268	transcript	NP_465792.1	Coding
384883	C	A	SNV	MODIFIER	upstream_gene_variant	lmo0354	lmo0354	NP_463884.1	fatty-acid--CoA ligase	Yes	Yes	0	1	0	0	0	0	0	0	0	0	0	0	0	0	1	ANN=A	MODIFIER	upstream_gene_variant	lmo2125	lmo2125	transcript	NP_465649.1	Coding		c.-1delT					4587	,A	upstream_gene_variant	MODIFIER	lmo2126	lmo2126	transcript	NP_465650.1	Coding
396154	C	T	SNV	MODIFIER	upstream_gene_variant	lmo0369	lmo0369	NP_463899.1	hypothetical protein	Yes	Yes	0	0	1	0	0	0	0	0	0	0	0	0	0	0	1	ANN=GGG	MODIFIER	upstream_gene_variant	lmo0485	lmo0485	transcript	NP_464013.1	Coding		c.-1_-1insGG					7	,GGG	upstream_gene_variant	MODIFIER	rpmF	lmo0486	transcript	NP_464014.1	Coding
396949	G	A	SNV	MODIFIER	upstream_gene_variant	lmo0370	lmo0370	NP_463900.1	hypothetical protein	Yes	Yes	0	0	0	0	1	0	0	0	0	0	0	0	0	0	1	ANN=TTG	MODIFIER	upstream_gene_variant	lmo0703	lmo0703	transcript	NP_464230.1	Coding		c.-1_-1insT					92	,TTG	upstream_gene_variant	MODIFIER	lmo0704	lmo0704	transcript	NP_464231.1	Coding
416662	C	T	SNV	MODIFIER	upstream_gene_variant	ltrA	lmo0389	NP_463919.1	low temperature requirement protein A	Yes	Yes	0	0	0	0	1	0	0	0	0	0	0	0	0	0	1	ANN=AAC	MODIFIER	upstream_gene_variant	aspS	lmo1519	transcript	NP_465044.1	Coding		c.-1_-1insT					3021	,AAC	upstream_gene_variant	MODIFIER	hisS	lmo1520	transcript	NP_465045.1	Coding
437414	C	T	SNV	MODIFIER	upstream_gene_variant	lmo0411	lmo0411	NP_463940.1	phosphoenolpyruvate synthase	Yes	Yes	0	1	0	0	0	0	0	0	0	0	0	0	0	0	1	ANN=T	MODIFIER	upstream_gene_variant	lmo0189	lmo0189	transcript	NP_463720.1	Coding		c.-1delC					112	,T	upstream_gene_variant	MODIFIER	ipk	lmo0190	transcript	NP_463721.1	Coding
453856	G	A	SNV	MODIFIER	upstream_gene_variant	lmo0430	lmo0430	NP_463959.1	LysR family transcriptional regulator	Yes	Yes	0	0	0	0	0	0	0	0	0	0	0	0	0	1	1	ANN=A	MODIFIER	upstream_gene_variant	lmo1180	lmo1180	transcript	NP_464705.1	Coding		c.-1_-1delAATAAAA					29	,A	upstream_gene_variant	MODIFIER	lmo1181	lmo1181	transcript	NP_464706.1	Coding
544512	T	C	SNV	MODIFIER	upstream_gene_variant	lmo0510	lmo0510	NP_464038.1	hypothetical protein	Yes	Yes	0	0	0	0	0	0	0	0	0	0	1	0	0	0	1	ANN=A	MODIFIER	upstream_gene_variant	lmo2323	lmo2323	transcript	NP_465847.1	Coding		c.-1A>T					4623	,C	upstream_gene_variant	MODIFIER	lmo2323	lmo2323	transcript	NP_465847.1	Coding
544532	A	T	SNV	MODIFIER	upstream_gene_variant	lmo0510	lmo0510	NP_464038.1	hypothetical protein	Yes	Yes	0	0	0	0	1	0	0	0	0	0	0	0	0	0	1	ANN=G	MODIFIER	upstream_gene_variant	lmo0641	lmo0641	transcript	NP_464168.1	Coding		c.-1A>G					182	,G	upstream_gene_variant	MODIFIER	lmo0642	lmo0642	transcript	NP_464169.1	Coding
560227	C	T	SNV	MODIFIER	upstream_gene_variant	lmo0521	lmo0521	NP_464049.1	6-phospho-beta-glucosidase	Yes	Yes	0	0	0	0	0	0	0	1	0	0	0	0	0	0	1	ANN=A	MODIFIER	upstream_gene_variant	lmo0370	lmo0370	transcript	NP_463900.1	Coding		c.-1G>A					15	,A	upstream_gene_variant	MODIFIER	lmo0372	lmo0372	transcript	NP_463902.1	Coding
586278	C	A	SNV	MODIFIER	upstream_gene_variant	lmo0542	lmo0542	NP_464070.1	PTS sorbitol transporter subunit IIA	No	No	0	1	0	0	0	0	0	0	0	0	0	0	0	0	1	ANN=T	MODIFIER	upstream_gene_variant	spl	lmo2505	transcript	NP_466028.1	Coding		c.-1T>A					4093	,T	upstream_gene_variant	MODIFIER	ftsX	lmo2506	transcript	NP_466029.1	Coding
681361	A	G	SNV	MODIFIER	upstream_gene_variant	lmo0641	lmo0641	NP_464168.1	heavy metal-transporting ATPase	Yes	Yes	0	0	0	0	0	0	0	0	1	0	0	0	0	0	1	ANN=C	MODIFIER	upstream_gene_variant	lmo2679	lmo2679	transcript	NP_466201.1	Coding		c.-1C>G					4611	,C	upstream_gene_variant	MODIFIER	kdpC	lmo2680	transcript	NP_466202.1	Coding
724723	A	G	SNV	MODIFIER	upstream_gene_variant	flaA	lmo0690	NP_464217.1	flagellin	Yes	Yes	0	0	0	0	0	0	0	0	1	0	0	0	0	0	1	ANN=A	MODIFIER	upstream_gene_variant	eno	lmo2455	transcript	NP_465978.1	Coding		c.-1A>T					3677	,A	upstream_gene_variant	MODIFIER	pgm	lmo2456	transcript	NP_465979.1	Coding
724829	T	C	SNV	MODIFIER	upstream_gene_variant	flaA	lmo0690	NP_464217.1	flagellin	Yes	Yes	1	0	0	0	0	0	0	0	0	0	0	0	0	0	1	ANN=A	MODIFIER	upstream_gene_variant	lmo0542	lmo0542	transcript	NP_464070.1	Coding		c.-1G>T					4778	,A	upstream_gene_variant	MODIFIER	lmo0543	lmo0543	transcript	NP_464071.1	Coding
824245	G	T	SNV	MODIFIER	upstream_gene_variant	lmo0790	lmo0790	NP_464317.1	transcriptional regulator	Yes	Yes	0	0	0	0	1	0	0	0	0	0	0	0	0	0	1	ANN=G	MODIFIER	upstream_gene_variant	flaA	lmo0690	transcript	NP_464217.1	Coding		c.-1A>G					173	,G	upstream_gene_variant	MODIFIER	cheY	lmo0691	transcript	NP_464218.1	Coding
824246	A	T	SNV	MODIFIER	upstream_gene_variant	lmo0790	lmo0790	NP_464317.1	transcriptional regulator	Yes	Yes	0	0	0	0	0	1	0	0	0	0	0	0	0	0	1	ANN=A	MODIFIER	upstream_gene_variant	lmo2110	lmo2110	transcript	NP_465634.1	Coding		c.-1A>T					1217	,A	upstream_gene_variant	MODIFIER	lmo2111	lmo2111	transcript	NP_465635.1	Coding
861716	G	A	SNV	MODIFIER	upstream_gene_variant	fbp	lmo0830	NP_464357.1	fructose-1,6-bisphosphatase	Yes	No	0	1	0	0	0	0	0	0	0	0	0	0	0	0	1	ANN=G	MODIFIER	upstream_gene_variant	lmo2239	lmo2239	transcript	NP_465763.1	Coding		c.-1T>C					1958	,G	upstream_gene_variant	MODIFIER	lmo2240	lmo2240	transcript	NP_465764.1	Coding
875303	G	T	SNV	MODIFIER	upstream_gene_variant	lmo0839	lmo0839	NP_464365.1	tetracycline resistance protein	Yes	Yes	0	0	0	0	1	0	0	0	0	0	0	0	0	0	1	ANN=A	MODIFIER	upstream_gene_variant	lmo0354	lmo0354	transcript	NP_463884.1	Coding		c.-1G>T					3104	,A	upstream_gene_variant	MODIFIER	lmo0357	lmo0357	transcript	NP_463887.1	Coding
909091	T	C	SNV	MODIFIER	upstream_gene_variant	lmo0868	lmo0868	NP_464394.1	hypothetical protein	Yes	No	0	1	0	0	0	0	0	0	0	0	0	0	0	0	1	ANN=T	MODIFIER	upstream_gene_variant	topB	lmo2756	transcript	NP_466278.1	Coding		c.-1G>A					3552	,T	upstream_gene_variant	MODIFIER	lmo2757	lmo2757	transcript	NP_466279.1	Coding
909112	T	A	SNV	MODIFIER	upstream_gene_variant	lmo0868	lmo0868	NP_464394.1	hypothetical protein	Yes	Yes	0	0	0	0	0	0	0	0	0	0	0	0	1	0	1	ANN=A	MODIFIER	upstream_gene_variant	lmo0050	lmo0050	transcript	NP_463583.1	Coding		c.-1G>A					49	,A	upstream_gene_variant	MODIFIER	lmo0051	lmo0051	transcript	NP_463584.1	Coding
1145153	A	T	SNV	MODIFIER	upstream_gene_variant	lmo1105	lmo1105	NP_464630.1	hypothetical protein	Yes	Yes	0	1	0	0	0	0	0	0	0	0	0	0	0	0	1	ANN=A	MODIFIER	upstream_gene_variant	lmo2152	lmo2152	transcript	NP_465676.1	Coding		c.-1C>T					4722	,A	upstream_gene_variant	MODIFIER	lmo2153	lmo2153	transcript	NP_465677.1	Coding
1281246	C	A	SNV	MODIFIER	upstream_gene_variant	lmo1252	lmo1252	NP_464777.1	hypothetical protein	Yes	Yes	0	0	0	0	1	0	0	0	0	0	0	0	0	0	1	ANN=T	MODIFIER	upstream_gene_variant	lmo1943	lmo1943	transcript	NP_465467.1	Coding		c.-1C>A					4751	,T	upstream_gene_variant	MODIFIER	lmo1945	lmo1945	transcript	NP_465469.1	Coding
1282395	C	T	SNV	MODIFIER	upstream_gene_variant	lmo1254	lmo1254	NP_464779.1	alpha,alpha-phosphotrehalase	Yes	Yes	0	0	0	0	0	0	0	0	0	0	0	0	0	1	1	ANN=T	MODIFIER	upstream_gene_variant	lmo2497	lmo2497	transcript	NP_466020.1	Coding		c.-1T>A					4797	,T	upstream_gene_variant	MODIFIER	lmo2498	lmo2498	transcript	NP_466021.1	Coding
1305286	G	C	SNV	MODIFIER	upstream_gene_variant	lmo1281	lmo1281	NP_464806.1	hypothetical protein	Yes	Yes	0	0	0	0	0	0	0	0	0	0	0	0	1	0	1	ANN=T	MODIFIER	upstream_gene_variant	lmo0369	lmo0369	transcript	NP_463899.1	Coding		c.-1C>T					54	,T	upstream_gene_variant	MODIFIER	lmo0370	lmo0370	transcript	NP_463900.1	Coding
1313417	C	T	SNV	MODIFIER	upstream_gene_variant	lmo1289	lmo1289	NP_464814.1	internalin	No	No	0	0	0	0	1	0	0	0	0	0	0	0	0	0	1	ANN=A	MODIFIER	upstream_gene_variant	lmo0430	lmo0430	transcript	NP_463959.1	Coding		c.-1C>T					1450	,A	upstream_gene_variant	MODIFIER	inlA	lmo0433	transcript	NP_463962.1	Coding
1357746	G	T	SNV	MODIFIER	upstream_gene_variant	ribC	lmo1329	NP_464854.1	riboflavin kinase	Yes	Yes	0	0	0	0	1	0	0	0	0	0	0	0	0	0	1	ANN=T	MODIFIER	upstream_gene_variant	ltrA	lmo0389	transcript	NP_463919.1	Coding		c.-1G>A					2698	WARNING_TRANSCRIPT_NO_START_CODON,T	upstream_gene_variant	MODIFIER	lmo0394	lmo0394	transcript	NP_463924.1	Coding
1367534	A	T	SNV	MODIFIER	upstream_gene_variant	lmo1332	lmo1332	NP_464857.1	GTPase EngC	Yes	Yes	0	0	0	0	1	0	0	0	0	0	0	0	0	0	1	ANN=C	MODIFIER	upstream_gene_variant	lmo2519	lmo2519	transcript	NP_466042.1	Coding		c.-1A>G					4270	,C	upstream_gene_variant	MODIFIER	lmo2520	lmo2520	transcript	NP_466043.1	Coding
1402487	C	A	SNV	MODIFIER	upstream_gene_variant	lisR	lmo1377	NP_464902.1	two-component response regulator	Yes	No	0	0	0	0	0	0	1	0	0	0	0	0	0	0	1	ANN=G	MODIFIER	upstream_gene_variant	inlE	lmo0264	transcript	NP_463795.1	Coding		c.-1A>G					157	,G	upstream_gene_variant	MODIFIER	lmo0265	lmo0265	transcript	NP_463796.1	Coding
1526744	G	A	SNV	MODIFIER	upstream_gene_variant	lmo1490	lmo1490	NP_465015.1	shikimate 5-dehydrogenase	Yes	Yes	0	0	1	0	0	0	0	0	0	0	0	0	0	0	1	ANN=A	MODIFIER	upstream_gene_variant	lmo2364	lmo2364	transcript	NP_465887.1	Coding		c.-1C>T					2034	WARNING_TRANSCRIPT_NO_START_CODON,A	upstream_gene_variant	MODIFIER	lmo2365	lmo2365	transcript	NP_465888.1	Coding
1550398	G	T	SNV	MODIFIER	upstream_gene_variant	lmo1513	lmo1513	NP_465038.1	iron-sulfur cofactor synthesis protein	Yes	Yes	0	1	0	0	0	0	0	0	0	0	0	0	0	0	1	ANN=C	MODIFIER	upstream_gene_variant	lmo2208	lmo2208	transcript	NP_465732.1	Coding		c.-1T>G					4181	WARNING_TRANSCRIPT_NO_START_CODON,C	upstream_gene_variant	MODIFIER	lmo2209	lmo2209	transcript	NP_465733.1	Coding
1676393	C	T	SNV	MODIFIER	upstream_gene_variant	trpB	lmo1628	NP_465153.1	tryptophan synthase subunit beta	Yes	Yes	0	0	0	0	0	1	0	0	0	0	0	0	0	0	1	ANN=G	MODIFIER	upstream_gene_variant	lmo0344	lmo0344	transcript	NP_463874.1	Coding		c.-1T>C					4336	,G	upstream_gene_variant	MODIFIER	lmo0345	lmo0345	transcript	NP_463875.1	Coding
1762133	G	A	SNV	MODIFIER	upstream_gene_variant	recX	lmo1693	NP_465218.1	recombination regulator RecX	Yes	Yes	0	0	0	0	0	0	0	0	0	1	0	0	0	0	1	ANN=T	MODIFIER	upstream_gene_variant	lmo2386	lmo2386	transcript	NP_465909.1	Coding		c.-1C>T					529	,T	upstream_gene_variant	MODIFIER	lmo2387	lmo2387	transcript	NP_465910.1	Coding
1774865	G	A	SNV	MODIFIER	upstream_gene_variant	lmo1708	lmo1708	NP_465233.1	aminoglycoside N3'-acetyltransferase	Yes	Yes	0	0	1	0	0	0	0	0	0	0	0	0	0	0	1	ANN=T	MODIFIER	upstream_gene_variant	lmo0323	lmo0323	transcript	NP_463853.1	Coding		c.-1G>A					2951	,T	upstream_gene_variant	MODIFIER	lmo0327	lmo0327	transcript	NP_463857.1	Coding
1776223	C	A	SNV	MODIFIER	upstream_gene_variant	lmo1709	lmo1709	NP_465234.1	methionine aminopeptidase	Yes	Yes	0	0	0	0	0	0	0	0	0	0	0	0	0	1	1	ANN=C	MODIFIER	upstream_gene_variant	flaA	lmo0690	transcript	NP_464217.1	Coding		c.-1T>C					67	,C	upstream_gene_variant	MODIFIER	cheY	lmo0691	transcript	NP_464218.1	Coding
1917495	C	T	SNV	MODIFIER	upstream_gene_variant	carB	lmo1835	NP_465360.1	carbamoyl-phosphate synthetase	Yes	Yes	0	0	0	0	0	0	0	1	0	0	0	0	0	0	1	ANN=C	MODIFIER	upstream_gene_variant	lmo2060	lmo2060	transcript	NP_465584.1	Coding		c.-1C>G					3957	,C	upstream_gene_variant	MODIFIER	lmo2061	lmo2061	transcript	NP_465585.1	Coding
1944792	T	C	SNV	MODIFIER	upstream_gene_variant	lmo1868	lmo1868	NP_465393.1	hypothetical protein	Yes	Yes	1	0	0	0	0	0	0	0	0	0	0	0	0	0	1	ANN=A	MODIFIER	upstream_gene_variant	lmo0344	lmo0344	transcript	NP_463874.1	Coding		c.-1C>T					4364	,A	upstream_gene_variant	MODIFIER	lmo0345	lmo0345	transcript	NP_463875.1	Coding
2024016	G	T	SNV	MODIFIER	upstream_gene_variant	lmo1943	lmo1943	NP_465467.1	hypothetical protein	Yes	No	0	0	0	0	0	0	0	0	1	0	0	0	0	0	1	ANN=A	MODIFIER	upstream_gene_variant	fbp	lmo0830	transcript	NP_464357.1	Coding		c.-1C>T					99	WARNING_TRANSCRIPT_NO_START_CODON,A	upstream_gene_variant	MODIFIER	lmo0832	lmo0832	transcript	NP_464359.1	Coding
2146418	G	C	SNV	MODIFIER	upstream_gene_variant	lmo2060	lmo2060	NP_465584.1	hypothetical protein	Yes	Yes	0	0	0	0	0	0	0	0	0	0	0	0	1	0	1	ANN=T	MODIFIER	upstream_gene_variant	lmo0411	lmo0411	transcript	NP_463940.1	Coding		c.-1G>A					2669	,T	upstream_gene_variant	MODIFIER	lmo0412	lmo0412	transcript	NP_463941.1	Coding
2192662	T	A	SNV	MODIFIER	upstream_gene_variant	lmo2110	lmo2110	NP_465634.1	mannnose-6 phospate isomerase	Yes	Yes	0	0	0	0	0	0	0	0	0	0	0	0	0	1	1	ANN=T	MODIFIER	upstream_gene_variant	trpB	lmo1628	transcript	NP_465153.1	Coding		c.-1G>A					4388	,T	upstream_gene_variant	MODIFIER	trpF	lmo1629	transcript	NP_465154.1	Coding
2240030	G	A	SNV	MODIFIER	upstream_gene_variant	lmo2152	lmo2152	NP_465676.1	thioredoxin	Yes	Yes	1	0	0	0	0	0	0	0	0	0	0	0	0	0	1	ANN=T	MODIFIER	upstream_gene_variant	lmo0839	lmo0839	transcript	NP_464365.1	Coding		c.-1C>A					3496	,T	upstream_gene_variant	MODIFIER	lmo0840	lmo0840	transcript	NP_464366.1	Coding
2286670	C	G	SNV	MODIFIER	upstream_gene_variant	lmo2193	lmo2193	NP_465717.1	peptide ABC transporter ATP-binding protein	Yes	Yes	0	1	0	0	0	0	0	0	0	0	0	0	0	0	1	ANN=T	MODIFIER	upstream_gene_variant	lmo0521	lmo0521	transcript	NP_464049.1	Coding		c.-1G>A					3251	,T	upstream_gene_variant	MODIFIER	lmo0524	lmo0524	transcript	NP_464052.1	Coding
2303044	A	C	SNV	MODIFIER	upstream_gene_variant	lmo2208	lmo2208	NP_465732.1	hypothetical protein	Yes	Yes	0	0	0	0	1	0	0	0	0	0	0	0	0	0	1	ANN=T	MODIFIER	upstream_gene_variant	carB	lmo1835	transcript	NP_465360.1	Coding		c.-1G>A					4669	,T	upstream_gene_variant	MODIFIER	pyrAa	lmo1836	transcript	NP_465361.1	Coding
2333981	A	G	SNV	MODIFIER	upstream_gene_variant	lmo2239	lmo2239	NP_465763.1	hypothetical protein	Yes	No	0	0	1	0	0	0	0	0	0	0	0	0	0	0	1	ANN=C	MODIFIER	upstream_gene_variant	lmo0868	lmo0868	transcript	NP_464394.1	Coding		c.-1A>G					35	,C	upstream_gene_variant	MODIFIER	lmo0869	lmo0869	transcript	NP_464395.1	Coding
2360809	A	G	SNV	MODIFIER	upstream_gene_variant	lmo2267	lmo2267	NP_465791.1	ATP-dependent deoxyribonuclease subunit A	Yes	Yes	0	0	1	0	0	0	0	0	0	0	0	0	0	0	1	ANN=A	MODIFIER	upstream_gene_variant	lmo0868	lmo0868	transcript	NP_464394.1	Coding		c.-1A>T					56	,A	upstream_gene_variant	MODIFIER	lmo0869	lmo0869	transcript	NP_464395.1	Coding
2361303	C	T	SNV	MODIFIER	upstream_gene_variant	lmo2267	lmo2267	NP_465791.1	ATP-dependent deoxyribonuclease subunit A	Yes	Yes	0	0	0	0	1	0	0	0	0	0	0	0	0	0	1	ANN=T	MODIFIER	upstream_gene_variant	ribC	lmo1329	transcript	NP_464854.1	Coding		c.-1G>T					7	,T	upstream_gene_variant	MODIFIER	rpsO	lmo1330	transcript	NP_464855.1	Coding
2361574	G	A	SNV	MODIFIER	upstream_gene_variant	addB	lmo2268	NP_465792.1	ATP-dependent deoxyribonuclease subunit B	Yes	Yes	0	0	0	1	0	0	0	0	0	0	0	0	0	0	1	ANN=A	MODIFIER	upstream_gene_variant	lmo1252	lmo1252	transcript	NP_464777.1	Coding		c.-1G>T					4553	,A	upstream_gene_variant	MODIFIER	lmo1254	lmo1254	transcript	NP_464779.1	Coding
2395114	C	T	SNV	MODIFIER	upstream_gene_variant	lmo2311	lmo2311	NP_465835.1	hypothetical protein	Yes	Yes	0	0	0	0	1	0	0	0	0	0	0	0	0	0	1	ANN=A	MODIFIER	upstream_gene_variant	lmo1490	lmo1490	transcript	NP_465015.1	Coding		c.-1C>T					4390	,A	upstream_gene_variant	MODIFIER	lmo1491	lmo1491	transcript	NP_465016.1	Coding
2395153	C	T	SNV	MODIFIER	upstream_gene_variant	lmo2312	lmo2312	NP_465836.1	hypothetical protein	Yes	Yes	0	0	0	0	0	1	0	0	0	0	0	0	0	0	1	ANN=T	MODIFIER	upstream_gene_variant	lmo1332	lmo1332	transcript	NP_464857.1	Coding		c.-1T>A					4930	,T	upstream_gene_variant	MODIFIER	lmo1333	lmo1333	transcript	NP_464858.1	Coding
2400954	T	C	SNV	MODIFIER	upstream_gene_variant	lmo2323	lmo2323	NP_465847.1	hypothetical protein	Yes	Yes	0	0	0	0	0	0	0	0	0	0	0	0	1	0	1	ANN=A	MODIFIER	upstream_gene_variant	recX	lmo1693	transcript	NP_465218.1	Coding		c.-1C>T					4460	,A	upstream_gene_variant	MODIFIER	lmo1695	lmo1695	transcript	NP_465220.1	Coding
2436191	A	C	SNV	MODIFIER	upstream_gene_variant	lmo2361	lmo2361	NP_465884.1	hypothetical protein	Yes	Yes	0	0	0	0	0	0	0	0	1	0	0	0	0	0	1	ANN=T	MODIFIER	upstream_gene_variant	lmo1254	lmo1254	transcript	NP_464779.1	Coding		c.-1G>A					2693	,T	upstream_gene_variant	MODIFIER	lmo1255	lmo1255	transcript	NP_464780.1	Coding
2436900	G	A	SNV	MODIFIER	upstream_gene_variant	lmo2364	lmo2364	NP_465887.1	hypothetical protein	Yes	No	0	0	0	0	0	0	0	0	0	0	0	1	0	0	1	ANN=T	MODIFIER	upstream_gene_variant	lmo0790	lmo0790	transcript	NP_464317.1	Coding		c.-1C>A					4980	,T	upstream_gene_variant	MODIFIER	lmo0793	lmo0793	transcript	NP_464320.1	Coding
2460690	C	T	SNV	MODIFIER	upstream_gene_variant	lmo2386	lmo2386	NP_465909.1	hypothetical protein	Yes	Yes	0	0	0	0	0	0	0	0	0	0	0	1	0	0	1	ANN=T	MODIFIER	upstream_gene_variant	lmo0790	lmo0790	transcript	NP_464317.1	Coding		c.-1T>A					4981	,T	upstream_gene_variant	MODIFIER	lmo0793	lmo0793	transcript	NP_464320.1	Coding
2531191	T	A	SNV	MODIFIER	upstream_gene_variant	eno	lmo2455	NP_465978.1	phosphopyruvate hydratase	Yes	No	0	0	0	0	0	0	0	0	1	0	0	0	0	0	1	ANN=A	MODIFIER	upstream_gene_variant	lmo1708	lmo1708	transcript	NP_465233.1	Coding		c.-1C>T					4339	,A	upstream_gene_variant	MODIFIER	lmo1709	lmo1709	transcript	NP_465234.1	Coding
2577680	A	T	SNV	MODIFIER	upstream_gene_variant	lmo2497	lmo2497	NP_466020.1	phosphate ABC transporter permease	Yes	Yes	0	0	0	0	1	0	0	0	0	0	0	0	0	0	1	ANN=G	MODIFIER	upstream_gene_variant	lmo2193	lmo2193	transcript	NP_465717.1	Coding		c.-1G>C					4391	,G	upstream_gene_variant	MODIFIER	lmo2194	lmo2194	transcript	NP_465718.1	Coding
2587198	A	T	SNV	MODIFIER	upstream_gene_variant	spl	lmo2505	NP_466028.1	peptidoglycan lytic protein P45	Yes	Yes	0	1	0	0	0	0	0	0	0	0	0	0	0	0	1	ANN=C	MODIFIER	upstream_gene_variant	lmo1868	lmo1868	transcript	NP_465393.1	Coding		c.-1A>G					1728	,C	upstream_gene_variant	MODIFIER	lmo1869	lmo1869	transcript	NP_465394.1	Coding
2602685	T	C	SNV	MODIFIER	upstream_gene_variant	lmo2519	lmo2519	NP_466042.1	teichoic acid linkage unit synthesis protein	Yes	Yes	0	0	0	0	0	0	0	0	0	0	0	0	0	1	1	ANN=A	MODIFIER	upstream_gene_variant	lisR	lmo1377	transcript	NP_464902.1	Coding		c.-1C>A					63	,A	upstream_gene_variant	MODIFIER	lisK	lmo1378	transcript	NP_464903.1	Coding
2757531	G	C	SNV	MODIFIER	upstream_gene_variant	lmo2679	lmo2679	NP_466201.1	histidine kinase	Yes	Yes	0	1	0	0	0	0	0	0	0	0	0	0	0	0	1	ANN=C	MODIFIER	upstream_gene_variant	lmo1281	lmo1281	transcript	NP_464806.1	Coding		c.-1G>C					104	,C	upstream_gene_variant	MODIFIER	lmo1282	lmo1282	transcript	NP_464807.1	Coding
2839539	C	T	SNV	MODIFIER	upstream_gene_variant	topB	lmo2756	NP_466278.1	DNA topoisomerase III	No	No	0	0	0	0	0	0	0	1	0	0	0	0	0	0	1	ANN=T	MODIFIER	upstream_gene_variant	lmo1513	lmo1513	transcript	NP_465038.1	Coding		c.-1C>A					4176	,T	upstream_gene_variant	MODIFIER	lmo1514	lmo1514	transcript	NP_465039.1	Coding
193480	TC	T	INDEL	MODIFIER	upstream_gene_variant	lmo0189	lmo0189	NP_463720.1	Veg protein	Yes	Yes	0	0	0	0	1	0	0	0	0	0	0	0	0	0	1	ANN=T	MODIFIER	upstream_gene_variant	lmo0510	lmo0510	transcript	NP_464038.1	Coding		c.-1A>T					391	,T	upstream_gene_variant	MODIFIER	lmo0511	lmo0511	transcript	NP_464039.1	Coding
232525	TC	T	INDEL	MODIFIER	upstream_gene_variant	sul	lmo0224	NP_463755.1	dihydropteroate synthases	Yes	Yes	0	0	0	0	0	0	0	0	0	0	0	0	0	1	1	ANN=C	MODIFIER	upstream_gene_variant	lmo0510	lmo0510	transcript	NP_464038.1	Coding		c.-1T>C					411	,C	upstream_gene_variant	MODIFIER	lmo0511	lmo0511	transcript	NP_464039.1	Coding
309371	CG	C	INDEL	MODIFIER	upstream_gene_variant	lmo0281	lmo0281	NP_463812.1	hypothetical protein	Yes	Yes	0	0	0	0	0	0	0	0	0	0	1	0	0	0	1	ANN=A	MODIFIER	upstream_gene_variant	lmo1709	lmo1709	transcript	NP_465234.1	Coding		c.-1G>T					4817	,A	upstream_gene_variant	MODIFIER	lmo1716	lmo1716	transcript	NP_465241.1	Coding
398161	T	TT	INDEL	MODIFIER	upstream_gene_variant	lmo0371	lmo0371	NP_463901.1	GntR family transcriptional regulator	Yes	Yes	0	1	0	0	0	0	0	0	0	0	0	0	0	0	1	ANN=C	MODIFIER	upstream_gene_variant	lmo2361	lmo2361	transcript	NP_465884.1	Coding		c.-1T>G					4895	,C	upstream_gene_variant	MODIFIER	lmo2364	lmo2364	transcript	NP_465887.1	Coding
520953	G	GGG	INDEL	MODIFIER	upstream_gene_variant	lmo0485	lmo0485	NP_464013.1	hypothetical protein	Yes	Yes	0	0	0	0	0	0	0	0	0	0	0	0	0	1	1	ANN=T	MODIFIER	upstream_gene_variant	lmo2311	lmo2311	transcript	NP_465835.1	Coding		c.-1G>A					4998	,T	upstream_gene_variant	MODIFIER	lmo2312	lmo2312	transcript	NP_465836.1	Coding
737176	TG	TTG	INDEL	MODIFIER	upstream_gene_variant	lmo0703	lmo0703	NP_464230.1	hypothetical protein	Yes	Yes	0	0	0	0	0	0	0	0	0	0	0	0	0	1	1	ANN=T	MODIFIER	upstream_gene_variant	lmo2312	lmo2312	transcript	NP_465836.1	Coding		c.-1G>A					4570	,T	upstream_gene_variant	MODIFIER	lmo2313	lmo2313	transcript	NP_465837.1	Coding
1208573	AAATAAAA	A	INDEL	MODIFIER	upstream_gene_variant	lmo1180	lmo1180	NP_464705.1	carboxysome structural protein	Yes	No	0	0	0	0	0	1	0	0	0	0	0	0	0	0	1	ANN=T	MODIFIER	upstream_gene_variant	lmo2267	lmo2267	transcript	NP_465791.1	Coding		c.-1G>A					4980	,T	upstream_gene_variant	MODIFIER	addB	lmo2268	transcript	NP_465792.1	Coding
1555649	AC	AAC	INDEL	MODIFIER	upstream_gene_variant	aspS	lmo1519	NP_465044.1	aspartyl-tRNA synthetase	Yes	Yes	0	0	1	0	0	0	0	0	0	0	0	0	0	0	1	ANN=A	MODIFIER	upstream_gene_variant	addB	lmo2268	transcript	NP_465792.1	Coding		c.-1C>T					1776	,A	upstream_gene_variant	MODIFIER	lmo2269	lmo2269	transcript	NP_465793.2	Coding
2212948	AA	A	INDEL	MODIFIER	upstream_gene_variant	lmo2125	lmo2125	NP_465649.1	sugar ABC transporter substrate-binding protein	Yes	Yes	0	0	1	0	0	0	0	0	0	0	0	0	0	0	1	ANN=G	MODIFIER	upstream_gene_variant	lmo2267	lmo2267	transcript	NP_465791.1	Coding		c.-1T>C					4486	,G	upstream_gene_variant	MODIFIER	addB	lmo2268	transcript	NP_465792.1	Coding
2361263	GG	G	INDEL	MODIFIER	upstream_gene_variant	lmo2267	lmo2267	NP_465791.1	ATP-dependent deoxyribonuclease subunit A	Yes	Yes	0	0	0	0	0	1	0	0	0	0	0	0	0	0	1	ANN=T	MODIFIER	upstream_gene_variant	lmo1105	lmo1105	transcript	NP_464630.1	Coding		c.-1T>A					3054	,T	upstream_gene_variant	MODIFIER	lmo1106	lmo1106	transcript	NP_464631.1	Coding
2926082	CT	C	INDEL	MODIFIER	upstream_gene_variant	lmo2833	lmo2833	NP_466355.1	maltose phosphorylase	Yes	Yes	0	0	1	0	0	0	0	0	0	0	0	0	0	0	1	ANN=T	MODIFIER	upstream_gene_variant	lmo1289	lmo1289	transcript	NP_464814.1	Coding		c.-1C>T					237	,T	upstream_gene_variant	MODIFIER	lmo1290	lmo1290	transcript	NP_464815.1	Coding
