# Supplementary material for: Genotypes Associated with Listeria monocytogenes Isolates Displaying Impaired or Enhanced Tolerances to Cold, Salt, Acid, or Desiccation Stress
Source: Front Microbiol. 2017 Mar 8;8:369. doi: 10.3389/fmicb.2017.00369 (PMC5340757; doi:10.3389/fmicb.2017.00369)
Supplement: Supplementary file 7 [file Table7.XLSX]

## Sheet: salt_tolerant_nonsyn_coding
POS	REF	ALT	SNV or INDEL?	IMPACT	AFFECT	Gene	Locus	Protein Accession	Gene Product	Protein Change	Predicted loss of function?	Clustered within 50bp of another SNV?	Clustered within 20bp of another SNV?	# Potential paralogs in gene family	Lm117	Lm119	Lm190	Lm223	Lm228	Lm235	Lm32	Lm44	Lm4	Lm50	Lm84	OCF54	OCF61	A36	A144	A522	A552	SUM
70651	C	T	SNV	HIGH	stop_gained	lmo0061	lmo0061	NP_463594.1	hypothetical protein	p.Gln1498*		Yes	Yes	0	0	0	0	0	1	0	0	0	0	0	0	0	0	0	0	0	0	1	,T	upstream_gene_variant	MODIFIER	lmo0062	lmo0062	NP_463595.1					25	,T	upstream_gene_variant	MODIFIER	lmo0063	lmo0063	transcript
77379	T	A	SNV	HIGH	stop_gained	lmo0071	lmo0071	NP_463604.1	hypothetical protein	p.Tyr77*		Yes	Yes	0	0	0	0	0	0	0	0	0	0	0	0	0	1	0	0	1	0	2	,A	upstream_gene_variant	MODIFIER	lmo0072	lmo0072	NP_463605.1					484	WARNING_TRANSCRIPT_NO_START_CODON,A	upstream_gene_variant	MODIFIER	lmo0073	lmo0073	transcript
99005	T	A	SNV	HIGH	stop_gained	lmo0090	lmo0090	NP_463623.1	ATP synthase F0F1 subunit alpha	p.Tyr199*		Yes	Yes	1	0	0	0	0	0	0	0	0	0	1	0	0	0	0	0	0	0	1	,A	upstream_gene_variant	MODIFIER	lmo0091	lmo0091	NP_463624.1					897	,A	upstream_gene_variant	MODIFIER	lmo0092	lmo0092	transcript
272366	G	A	SNV	HIGH	stop_gained	lmo0257	lmo0257	NP_463788.1	hypothetical protein	p.Trp348*		Yes	Yes	0	0	0	0	0	1	0	0	0	0	0	0	0	0	0	0	0	0	1	,A	upstream_gene_variant	MODIFIER	rpoB	lmo0258	NP_463789.1					637	,A	upstream_gene_variant	MODIFIER	rpoC	lmo0259	transcript
352011	G	T	SNV	HIGH	stop_gained	lmo0327	lmo0327	NP_463857.1	cell surface protein	p.Glu185*		Yes	Yes	0	0	0	0	0	0	0	0	0	0	0	0	0	1	0	0	1	0	2	WARNING_TRANSCRIPT_NO_START_CODON,T	upstream_gene_variant	MODIFIER	lmo0323	lmo0323	NP_463853.1					3583	,T	upstream_gene_variant	MODIFIER	lmo0328	lmo0328	transcript
431454	G	T	SNV	HIGH	stop_gained	lmo0409	lmo0409	NP_463939.1	internalin	p.Glu609*		Yes	Yes	1	0	0	0	0	0	0	0	0	0	0	0	1	0	0	0	0	0	1	,T	upstream_gene_variant	MODIFIER	lmo0413	lmo0413	NP_463942.1					4707	,T	upstream_gene_variant	MODIFIER	lmo0414	lmo0414	transcript
434953	C	A	SNV	HIGH	stop_gained	lmo0412	lmo0412	NP_463941.1	hypothetical protein	p.Glu289*		Yes	Yes	0	0	0	0	1	0	0	0	0	0	0	0	0	0	0	0	0	0	1	,A	upstream_gene_variant	MODIFIER	lmo0411	lmo0411	NP_463940.1					208	,A	upstream_gene_variant	MODIFIER	lmo0413	lmo0413	transcript
498801	A	G	SNV	HIGH	stop_gained	lmo0460	lmo0460	NP_463989.1	membrane associated lipoprotein	p.Lys211*		Yes	Yes	0	0	0	0	0	0	0	0	0	0	0	0	0	0	0	1	0	0	1	,G	missense_variant	MODERATE	lmo0460	lmo0460	NP_463989.1	p.Lys211Glu	631/2070	631/2070	211/689		,G	upstream_gene_variant	MODIFIER	lmo0461	lmo0461	transcript
510249	C	T	SNV	HIGH	stop_gained	lmo0472	lmo0472	NP_464001.1	hypothetical protein	p.Arg284*		Yes	Yes	0	0	0	0	0	0	0	0	0	0	0	0	1	0	0	0	0	0	1	,T	synonymous_variant	LOW	lmo0473	lmo0473	YP_008475630.1	p.Ile20Ile	60/1023	60/1023	20/340		,T	upstream_gene_variant	MODIFIER	lmo0474	lmo0474	transcript
514352	C	T	SNV	HIGH	stop_gained	lmo0477	lmo0477	NP_464005.1	secreted protein	p.Gln117*		Yes	Yes	2	0	0	0	0	1	0	0	0	0	0	0	0	0	0	0	0	0	1	,T	upstream_gene_variant	MODIFIER	lmo0476	lmo0476	NP_464004.1					1084	,T	upstream_gene_variant	MODIFIER	lmo0478	lmo0478	transcript
514356	T	A	SNV	HIGH	stop_gained	lmo0477	lmo0477	NP_464005.1	secreted protein	p.Leu118*		Yes	Yes	2	0	0	0	0	1	0	0	0	0	0	0	0	0	0	0	0	0	1	,A	upstream_gene_variant	MODIFIER	lmo0476	lmo0476	NP_464004.1					1088	,A	upstream_gene_variant	MODIFIER	lmo0478	lmo0478	transcript
551821	C	T	SNV	HIGH	stop_gained	lmo0517	lmo0517	NP_464045.1	phosphoglycerate mutase	p.Trp154*		Yes	Yes	5	0	0	0	0	1	0	0	0	0	0	0	0	0	0	0	0	0	1	,T	upstream_gene_variant	MODIFIER	lmo0513	lmo0513	NP_464041.1					4683	,T	upstream_gene_variant	MODIFIER	lmo0516	lmo0516	transcript
626024	C	T	SNV	HIGH	stop_gained	lmo0586	lmo0586	NP_464114.1	hypothetical protein	p.Gln188*		Yes	Yes	1	0	0	0	0	0	1	0	0	0	0	0	0	0	0	0	0	0	1	,T	upstream_gene_variant	MODIFIER	lmo0587	lmo0587	NP_464115.1					482	WARNING_TRANSCRIPT_NO_START_CODON,T	upstream_gene_variant	MODIFIER	lmo0588	lmo0588	transcript
632767	G	T	SNV	HIGH	stop_gained	lmo0590	lmo0590	NP_464118.1	hypothetical protein	p.Gly575*		Yes	Yes	0	0	0	0	0	0	0	0	0	0	0	0	1	0	0	0	0	0	1	,T	upstream_gene_variant	MODIFIER	lmo0591	lmo0591	NP_464119.1					44	,T	upstream_gene_variant	MODIFIER	lmo0592	lmo0592	transcript
918901	A	C	SNV	HIGH	stop_lost&splice_region_variant	lmo0879	lmo0879	NP_464405.1	hypothetical protein	p.Ter256Serext*?		Yes	Yes	1	0	0	0	0	0	0	0	0	0	0	0	0	0	0	1	0	0	1	,C	upstream_gene_variant	MODIFIER	lmo0880	lmo0880	NP_464406.1					119	,C	upstream_gene_variant	MODIFIER	lmo0882	lmo0882	transcript
928118	C	A	SNV	HIGH	stop_gained	rsbS	lmo0890	NP_464416.1	negative regulation of sigma-B activity	p.Ser56*		Yes	Yes	0	0	0	0	0	0	0	0	0	0	0	0	0	0	1	0	0	0	1	WARNING_TRANSCRIPT_NO_START_CODON,A	upstream_gene_variant	MODIFIER	rsbT	lmo0891	NP_464417.1					193	,A	upstream_gene_variant	MODIFIER	rsbU	lmo0892	transcript
975782	C	T	SNV	HIGH	stop_gained	lmo0940	lmo0940	NP_464465.1	hypothetical protein	p.Trp84*		Yes	Yes	1	0	0	0	0	0	0	0	0	0	0	0	0	1	0	0	1	0	2	,T	upstream_gene_variant	MODIFIER	lmo0937	lmo0937	NP_464462.1					2112	,T	upstream_gene_variant	MODIFIER	lmo0938	lmo0938	transcript
1161400	A	T	SNV	HIGH	stop_gained	lmo1127	lmo1127	NP_464652.1	hypothetical protein	p.Lys61*		Yes	Yes	0	0	0	0	0	0	0	0	0	0	0	0	0	1	0	0	1	0	2	,T	upstream_gene_variant	MODIFIER	lmo1119	lmo1119	NP_464644.1					4159	,T	upstream_gene_variant	MODIFIER	lmo1131	lmo1131	transcript
1595445	G	A	SNV	HIGH	stop_gained	thrS	lmo1559	NP_465084.1	threonyl-tRNA synthetase	p.Arg569*		Yes	Yes	0	0	0	0	0	0	0	0	0	0	0	0	0	1	0	0	1	0	2	,A	upstream_gene_variant	MODIFIER	hemL	lmo1553	NP_465078.1					4981	,A	upstream_gene_variant	MODIFIER	hemB	lmo1554	transcript
1787565	C	T	SNV	HIGH	stop_gained	lmo1725	lmo1725	NP_465250.1	GntR family tramscriptional regulator	p.Trp28*		Yes	Yes	1	0	0	0	0	0	0	0	0	0	1	0	0	0	0	0	0	0	1	,T	upstream_gene_variant	MODIFIER	lmo1721	lmo1721	NP_465246.1					3226	,T	upstream_gene_variant	MODIFIER	lmo1722	lmo1722	transcript
1816973	C	T	SNV	HIGH	stop_gained	lmo1746	lmo1746	NP_465271.1	ABC transporter permease	p.Trp50*		Yes	Yes	1	0	0	0	0	0	0	0	0	0	0	0	0	0	0	0	0	1	1	,T	upstream_gene_variant	MODIFIER	adeC	lmo1742	NP_465267.1					4012	,T	upstream_gene_variant	MODIFIER	lmo1743	lmo1743	transcript
1877251	G	T	SNV	HIGH	stop_gained	smc	lmo1804	NP_465329.1	chromosome condensation protein Smc	p.Ser962*		Yes	Yes	0	0	0	0	0	1	0	0	0	0	0	0	0	0	0	0	0	0	1	,T	upstream_gene_variant	MODIFIER	lmo1800	lmo1800	NP_465325.1					3631	,T	upstream_gene_variant	MODIFIER	ffh	lmo1801	transcript
2002620	C	A	SNV	HIGH	stop_gained	aroB	lmo1927	NP_465451.1	3-dehydroquinate synthase	p.Glu175*		Yes	Yes	0	0	0	0	0	0	0	0	0	0	0	0	0	1	0	0	1	0	2	,A	upstream_gene_variant	MODIFIER	lmo1922	lmo1922	NP_465446.1					4583	,A	upstream_gene_variant	MODIFIER	aroE	lmo1923	transcript
2172434	C	T	SNV	HIGH	stop_gained	betL	lmo2092	NP_465616.1	glycine betaine transporter BetL	p.Gln123*		Yes	Yes	0	0	0	0	0	0	0	0	0	0	0	0	0	1	0	0	1	0	2	,T	upstream_gene_variant	MODIFIER	lmo2088	lmo2088	NP_465612.1					4491	,T	upstream_gene_variant	MODIFIER	lmo2089	lmo2089	transcript
2389385	C	T	SNV	HIGH	start_lost	lmo2309	lmo2309	NP_465833.1	hypothetical protein	p.Met1?	Yes	Yes	Yes	0	0	0	0	0	0	0	0	0	0	0	0	0	0	0	1	0	0	1	,T	upstream_gene_variant	MODIFIER	lmo2300	lmo2300	NP_465824.1					4053	,T	upstream_gene_variant	MODIFIER	lmo2301	lmo2301	transcript
2391968	C	A	SNV	HIGH	stop_gained	lmo2316	lmo2316	NP_465840.1	site-specific DNA-methyltransferase	p.Glu220*		Yes	Yes	0	0	0	0	0	0	0	0	0	0	0	0	0	0	0	1	0	0	1	WARNING_TRANSCRIPT_NO_START_CODON,A	upstream_gene_variant	MODIFIER	lmo2303	lmo2303	NP_465827.1					4488	,A	upstream_gene_variant	MODIFIER	lmo2304	lmo2304	transcript
2772478	C	T	SNV	HIGH	stop_gained	lmo2695	lmo2695	NP_466217.1	dihydroxyacetone kinase subunit DhaK	p.Gln286*		Yes	Yes	1	0	0	0	0	0	0	0	0	0	0	0	1	0	0	0	0	0	1	,T	upstream_gene_variant	MODIFIER	lmo2692	lmo2692	NP_466214.1					3205	,T	upstream_gene_variant	MODIFIER	tmk	lmo2693	transcript
13857	C	T	SNV	MODERATE	missense_variant	lmo0010	lmo0010	NP_463543.1	mevalonate kinase	p.His314Tyr		Yes	Yes	0	0	0	0	0	1	0	0	0	0	0	0	0	0	0	0	0	0	1	,T	synonymous_variant	LOW	lmo0011	lmo0011	NP_463544.1	p.Ala5Ala	15/972	15/972	5/323		,T	upstream_gene_variant	MODIFIER	lmo0012	lmo0012	transcript
22536	T	G	SNV	MODERATE	missense_variant	lmo0018	lmo0018	NP_463551.1	beta-glucosidase	p.Asp295Glu		Yes	Yes	10	0	0	0	0	0	0	0	0	0	0	0	0	1	0	0	1	0	2	,G	upstream_gene_variant	MODIFIER	lmo0017	lmo0017	NP_463550.1					1110	,G	upstream_gene_variant	MODIFIER	lmo0020	lmo0020	transcript
23934	T	A	SNV	MODERATE	missense_variant	lmo0019	lmo0019	NP_463552.1	hypothetical protein	p.Lys7Ile		Yes	Yes	0	0	0	0	0	0	0	0	0	0	0	0	0	1	0	0	1	0	2	,A	upstream_gene_variant	MODIFIER	lmo0017	lmo0017	NP_463550.1					2508	,A	upstream_gene_variant	MODIFIER	lmo0020	lmo0020	transcript
24270	A	G	SNV	MODERATE	missense_variant	lmo0020	lmo0020	NP_463553.1	GntR family transcriptional regulator	p.Glu26Gly		Yes	Yes	6	0	0	0	0	0	0	0	0	0	0	0	0	1	0	0	1	0	2	,G	upstream_gene_variant	MODIFIER	lmo0017	lmo0017	NP_463550.1					2844	,G	upstream_gene_variant	MODIFIER	lmo0019	lmo0019	transcript
28311	G	T	SNV	MODERATE	missense_variant	lmo0026	lmo0026	NP_463559.1	copper homeostasis protein CutC	p.Ala20Ser		Yes	Yes	1	0	0	0	0	0	0	0	0	0	0	0	0	1	0	0	1	0	2	,T	upstream_gene_variant	MODIFIER	lmo0019	lmo0019	NP_463552.1					4358	,T	upstream_gene_variant	MODIFIER	lmo0027	lmo0027	transcript
34768	G	C	SNV	MODERATE	missense_variant	lmo0032	lmo0032	NP_463565.1	xylose repressor	p.Glu39Gln		Yes	Yes	7	0	0	0	0	0	0	0	0	0	0	0	1	0	0	0	0	0	1	,C	upstream_gene_variant	MODIFIER	lmo0030	lmo0030	NP_463563.1					1388	,C	upstream_gene_variant	MODIFIER	lmo0031	lmo0031	transcript
36459	G	A	SNV	MODERATE	missense_variant	lmo0033	lmo0033	NP_463566.1	endoglucanase	p.Asp282Asn		Yes	Yes	0	0	0	0	0	0	0	0	0	0	0	0	1	0	0	0	0	0	1	,A	upstream_gene_variant	MODIFIER	lmo0030	lmo0030	NP_463563.1					3079	,A	upstream_gene_variant	MODIFIER	lmo0031	lmo0031	transcript
37341	C	A	SNV	MODERATE	missense_variant	lmo0033	lmo0033	NP_463566.1	endoglucanase	p.Gln576Lys		Yes	Yes	0	0	0	0	0	0	0	0	0	0	0	0	0	0	0	1	0	0	1	,A	upstream_gene_variant	MODIFIER	lmo0030	lmo0030	NP_463563.1					3961	,A	upstream_gene_variant	MODIFIER	lmo0031	lmo0031	transcript
40015	A	G	SNV	MODERATE	missense_variant	lmo0035	lmo0035	NP_463568.1	glucosamine--fructose-6-phosphate aminotransferase	p.Thr211Ala		Yes	Yes	1	0	0	0	0	0	0	0	0	0	0	0	1	0	0	0	0	0	1	,G	upstream_gene_variant	MODIFIER	lmo0036	lmo0036	NP_463569.1					690	,G	upstream_gene_variant	MODIFIER	lmo0037	lmo0037	transcript
42793	A	G	SNV	MODERATE	missense_variant	lmo0037	lmo0037	NP_463570.1	amino acid transporter	p.Ile331Val		Yes	Yes	2	0	0	0	0	1	0	0	0	0	0	0	0	0	0	0	0	0	1	,G	upstream_gene_variant	MODIFIER	lmo0038	lmo0038	NP_463571.1					382	,G	upstream_gene_variant	MODIFIER	lmo0039	lmo0039	transcript
54176	G	T	SNV	MODERATE	missense_variant	lmo0051	lmo0051	NP_463584.1	response regulator	p.Arg78Leu		Yes	Yes	0	0	0	0	0	0	0	0	1	0	0	0	0	0	0	0	0	0	1	,T	upstream_gene_variant	MODIFIER	lmo0052	lmo0052	NP_463585.1					663	,T	upstream_gene_variant	MODIFIER	rplI	lmo0053	transcript
54560	T	C	SNV	MODERATE	missense_variant	lmo0051	lmo0051	NP_463584.1	response regulator	p.Ile206Thr		Yes	Yes	0	0	0	0	0	0	0	0	0	0	0	0	0	0	0	1	0	0	1	,C	upstream_gene_variant	MODIFIER	lmo0052	lmo0052	NP_463585.1					279	,C	upstream_gene_variant	MODIFIER	rplI	lmo0053	transcript
57097	T	G	SNV	MODERATE	missense_variant	rplI	lmo0053	NP_463586.1	50S ribosomal protein L9	p.Ser95Ala		Yes	Yes	0	0	0	0	0	0	0	0	0	0	0	0	0	1	0	0	1	0	2	,G	upstream_gene_variant	MODIFIER	dnaC	lmo0054	NP_463587.1					189	WARNING_TRANSCRIPT_NO_START_CODON,G	upstream_gene_variant	MODIFIER	purA	lmo0055	transcript
64363	G	C	SNV	MODERATE	missense_variant	lmo0058	lmo0058	NP_463591.1	hypothetical protein	p.Asp74His		Yes	Yes	0	0	0	0	0	0	0	0	0	0	0	0	0	1	0	0	1	0	2	,C	upstream_gene_variant	MODIFIER	lmo0059	lmo0059	NP_463592.1					314	,C	upstream_gene_variant	MODIFIER	lmo0060	lmo0060	transcript
73593	A	C	SNV	MODERATE	missense_variant	lmo0066	lmo0066	NP_463599.1	toxin	p.Lys396Gln		Yes	Yes	0	0	0	0	0	1	0	0	0	0	0	0	1	0	0	0	0	0	2	,C	upstream_gene_variant	MODIFIER	lmo0067	lmo0067	NP_463600.1					646	,C	upstream_gene_variant	MODIFIER	lmo0068	lmo0068	transcript
73609	A	G	SNV	MODERATE	missense_variant	lmo0066	lmo0066	NP_463599.1	toxin	p.Asn401Ser		Yes	Yes	0	0	0	0	0	1	0	0	0	0	0	0	1	0	0	0	0	0	2	,G	upstream_gene_variant	MODIFIER	lmo0067	lmo0067	NP_463600.1					630	,G	upstream_gene_variant	MODIFIER	lmo0068	lmo0068	transcript
73610	C	A	SNV	MODERATE	missense_variant	lmo0066	lmo0066	NP_463599.1	toxin	p.Asn401Lys		Yes	Yes	0	0	0	0	0	1	0	0	0	0	0	0	1	0	0	0	0	0	2	,A	upstream_gene_variant	MODIFIER	lmo0067	lmo0067	NP_463600.1					629	,A	upstream_gene_variant	MODIFIER	lmo0068	lmo0068	transcript
75965	T	C	SNV	MODERATE	missense_variant	lmo0069	lmo0069	NP_463602.1	hypothetical protein	p.Val45Ala		Yes	No	0	0	0	0	0	0	0	0	0	0	0	0	0	1	0	0	1	0	2	,C	upstream_gene_variant	MODIFIER	lmo0070	lmo0070	NP_463603.1					297	WARNING_TRANSCRIPT_NO_START_CODON,C	upstream_gene_variant	MODIFIER	lmo0071	lmo0071	transcript
76072	A	G	SNV	MODERATE	missense_variant	lmo0069	lmo0069	NP_463602.1	hypothetical protein	p.Ile81Val		Yes	No	0	0	0	0	0	0	0	0	0	0	0	0	1	0	0	0	0	0	1	,G	upstream_gene_variant	MODIFIER	lmo0070	lmo0070	NP_463603.1					190	WARNING_TRANSCRIPT_NO_START_CODON,G	upstream_gene_variant	MODIFIER	lmo0071	lmo0071	transcript
76369	A	T	SNV	MODERATE	missense_variant	lmo0070	lmo0070	NP_463603.1	hypothetical protein	p.Leu36Phe		Yes	Yes	0	0	0	0	0	0	0	0	0	0	0	0	0	1	0	0	1	0	2	WARNING_TRANSCRIPT_NO_START_CODON,T	upstream_gene_variant	MODIFIER	lmo0071	lmo0071	NP_463604.1					780	,T	upstream_gene_variant	MODIFIER	lmo0072	lmo0072	transcript
76389	G	T	SNV	MODERATE	missense_variant	lmo0070	lmo0070	NP_463603.1	hypothetical protein	p.Gly43Val		Yes	Yes	0	0	0	0	0	0	0	0	0	0	0	0	0	1	0	0	1	0	2	WARNING_TRANSCRIPT_NO_START_CODON,T	upstream_gene_variant	MODIFIER	lmo0071	lmo0071	NP_463604.1					760	,T	upstream_gene_variant	MODIFIER	lmo0072	lmo0072	transcript
76404	G	A	SNV	MODERATE	missense_variant	lmo0070	lmo0070	NP_463603.1	hypothetical protein	p.Arg48Lys		Yes	Yes	0	0	0	0	0	0	0	0	0	0	0	0	0	1	0	0	1	0	2	WARNING_TRANSCRIPT_NO_START_CODON,A	upstream_gene_variant	MODIFIER	lmo0071	lmo0071	NP_463604.1					745	,A	upstream_gene_variant	MODIFIER	lmo0072	lmo0072	transcript
76439	A	T	SNV	MODERATE	missense_variant	lmo0070	lmo0070	NP_463603.1	hypothetical protein	p.Met60Leu		Yes	Yes	0	0	0	0	0	0	0	0	0	0	0	0	0	1	0	0	1	0	2	WARNING_TRANSCRIPT_NO_START_CODON,T	upstream_gene_variant	MODIFIER	lmo0071	lmo0071	NP_463604.1					710	,T	upstream_gene_variant	MODIFIER	lmo0072	lmo0072	transcript
76451	C	A	SNV	MODERATE	missense_variant	lmo0070	lmo0070	NP_463603.1	hypothetical protein	p.Leu64Ile		Yes	Yes	0	0	0	0	0	0	0	0	0	0	0	0	0	1	0	0	1	0	2	WARNING_TRANSCRIPT_NO_START_CODON,A	upstream_gene_variant	MODIFIER	lmo0071	lmo0071	NP_463604.1					698	,A	upstream_gene_variant	MODIFIER	lmo0072	lmo0072	transcript
76460	T	G	SNV	MODERATE	missense_variant	lmo0070	lmo0070	NP_463603.1	hypothetical protein	p.Leu67Val		Yes	Yes	0	0	0	0	0	0	0	0	0	0	0	0	0	1	0	0	1	0	2	WARNING_TRANSCRIPT_NO_START_CODON,G	upstream_gene_variant	MODIFIER	lmo0071	lmo0071	NP_463604.1					689	,G	upstream_gene_variant	MODIFIER	lmo0072	lmo0072	transcript
78108	C	A	SNV	MODERATE	missense_variant	lmo0073	lmo0073	NP_463606.1	hypothetical protein	p.Gln7Lys		Yes	Yes	1	0	0	0	1	0	0	0	0	0	0	0	0	0	0	0	0	0	1	,A	upstream_gene_variant	MODIFIER	lmo0074	lmo0074	NP_463607.1					254	,A	upstream_gene_variant	MODIFIER	lmo0075	lmo0075	transcript
82375	C	T	SNV	MODERATE	missense_variant	lmo0078	lmo0078	NP_463611.1	phosphoglycerate dehydrogenase	p.Pro239Ser		Yes	Yes	2	0	0	0	0	1	0	0	0	0	0	0	0	0	0	0	0	0	1	,T	upstream_gene_variant	MODIFIER	lmo0077	lmo0077	NP_463610.1					845	,T	upstream_gene_variant	MODIFIER	lmo0079	lmo0079	transcript
87505	G	A	SNV	MODERATE	missense_variant	lmo0084	lmo0084	NP_463617.1	oxidoreductase	p.His76Tyr		Yes	Yes	6	0	0	0	0	0	0	0	0	0	0	0	0	1	0	0	1	0	2	,A	upstream_gene_variant	MODIFIER	lmo0083	lmo0083	NP_463616.1					814	,A	upstream_gene_variant	MODIFIER	lmo0085	lmo0085	transcript
89551	G	A	SNV	MODERATE	missense_variant	lmo0086	lmo0086	NP_463619.1	hypothetical protein	p.Asp222Asn		Yes	Yes	0	0	0	0	1	0	0	0	0	0	0	0	0	0	0	0	0	0	1	,A	upstream_gene_variant	MODIFIER	lmo0083	lmo0083	NP_463616.1					2860	,A	upstream_gene_variant	MODIFIER	lmo0084	lmo0084	transcript
89963	C	T	SNV	MODERATE	missense_variant	lmo0086	lmo0086	NP_463619.1	hypothetical protein	p.Thr359Met		Yes	Yes	0	1	1	1	0	0	0	0	0	1	0	0	0	0	0	0	0	0	4	,T	upstream_gene_variant	MODIFIER	lmo0083	lmo0083	NP_463616.1					3272	,T	upstream_gene_variant	MODIFIER	lmo0084	lmo0084	transcript
92959	G	A	SNV	MODERATE	missense_variant	lmo0086	lmo0086	NP_463619.1	hypothetical protein	p.Glu1358Lys		Yes	Yes	0	0	0	0	0	0	1	0	0	0	0	0	0	0	0	0	0	0	1	,A	upstream_gene_variant	MODIFIER	lmo0087	lmo0087	NP_463620.1					1805	,A	upstream_gene_variant	MODIFIER	lmo0088	lmo0088	transcript
98378	C	T	SNV	MODERATE	missense_variant	lmo0089	lmo0089	NP_463622.1	ATP synthase subunit delta	p.Ser333Leu		Yes	Yes	0	0	0	0	0	1	0	0	0	0	0	0	0	0	0	0	0	0	1	,T	upstream_gene_variant	MODIFIER	lmo0090	lmo0090	NP_463623.1					31	,T	upstream_gene_variant	MODIFIER	lmo0091	lmo0091	transcript
108557	G	A	SNV	MODERATE	missense_variant	lmo0102	lmo0102	NP_463635.1	hypothetical protein	p.Asp80Asn		Yes	Yes	1	0	0	0	0	0	0	0	0	0	0	0	1	0	0	0	0	0	1	,A	upstream_gene_variant	MODIFIER	lmo0101	lmo0101	NP_463634.1					349	,A	upstream_gene_variant	MODIFIER	lmo0103	lmo0103	transcript
110615	C	A	SNV	MODERATE	missense_variant	lmo0105	lmo0105	NP_463638.1	chitinase B	p.Asn201Lys		Yes	Yes	0	0	0	0	0	0	1	0	0	0	0	0	0	0	0	0	0	0	1	,A	upstream_gene_variant	MODIFIER	lmo0101	lmo0101	NP_463634.1					2407	,A	upstream_gene_variant	MODIFIER	lmo0106	lmo0106	transcript
112511	A	C	SNV	MODERATE	missense_variant	lmo0106	lmo0106	NP_463639.1	transcriptional regulator	p.Gln42His		Yes	No	6	0	0	0	0	1	0	0	0	0	0	0	0	0	0	0	0	0	1	,C	upstream_gene_variant	MODIFIER	lmo0101	lmo0101	NP_463634.1					4303	,C	upstream_gene_variant	MODIFIER	lmo0109	lmo0109	transcript
115661	G	A	SNV	MODERATE	missense_variant	lmo0108	lmo0108	NP_463641.1	ABC transporter ATP-binding protein	p.Ser390Phe		Yes	Yes	11	0	0	0	0	1	0	0	0	0	0	0	0	0	0	0	0	0	1	,A	upstream_gene_variant	MODIFIER	lmo0107	lmo0107	NP_463640.1					567	,A	upstream_gene_variant	MODIFIER	lmo0109	lmo0109	transcript
118546	C	A	SNV	MODERATE	missense_variant	lmo0110	lmo0110	NP_463643.1	lipase	p.Leu236Ile		Yes	Yes	0	0	0	0	0	0	0	0	0	0	0	0	1	0	0	0	0	0	1	,A	upstream_gene_variant	MODIFIER	lmo0107	lmo0107	NP_463640.1					3452	,A	upstream_gene_variant	MODIFIER	lmo0108	lmo0108	transcript
118669	C	A	SNV	MODERATE	missense_variant	lmo0110	lmo0110	NP_463643.1	lipase	p.Leu277Met		Yes	Yes	0	0	0	0	0	0	0	0	0	0	0	0	0	1	0	0	1	0	2	,A	upstream_gene_variant	MODIFIER	lmo0107	lmo0107	NP_463640.1					3575	,A	upstream_gene_variant	MODIFIER	lmo0108	lmo0108	transcript
131552	G	A	SNV	MODERATE	missense_variant	lmo0130	lmo0130	NP_463663.1	5'-nucleotidase	p.Thr741Ile		Yes	Yes	0	0	0	0	0	1	0	0	0	0	0	0	0	0	0	0	0	0	1	WARNING_TRANSCRIPT_NO_START_CODON,A	upstream_gene_variant	MODIFIER	lmo0131	lmo0131	NP_463664.1					2409	,A	upstream_gene_variant	MODIFIER	lmo0133	lmo0133	transcript
137389	T	A	SNV	MODERATE	missense_variant	lmo0135	lmo0135	NP_463668.1	peptide ABC transporter substrate-binding protein	p.Ser23Thr		Yes	Yes	3	0	0	0	0	0	0	0	0	0	0	0	0	1	0	0	1	0	2	,A	upstream_gene_variant	MODIFIER	lmo0130	lmo0130	NP_463663.1					3616	WARNING_TRANSCRIPT_NO_START_CODON,A	upstream_gene_variant	MODIFIER	lmo0132	lmo0132	transcript
141265	A	C	SNV	MODERATE	missense_variant	lmo0138	lmo0138	NP_463671.1	hypothetical protein	p.Lys72Gln		Yes	Yes	1	0	0	0	0	1	0	0	0	0	0	0	0	0	0	0	0	0	1	,C	upstream_gene_variant	MODIFIER	lmo0132	lmo0132	NP_463665.1					4975	,C	upstream_gene_variant	MODIFIER	lmo0139	lmo0139	transcript
142359	A	G	SNV	MODERATE	missense_variant	lmo0140	lmo0140	NP_463673.1	hypothetical protein	p.Asn248Asp		Yes	Yes	0	0	0	0	0	1	0	0	0	0	0	0	0	0	0	0	0	0	1	,G	upstream_gene_variant	MODIFIER	lmo0141	lmo0141	NP_463674.1					657	,G	upstream_gene_variant	MODIFIER	lmo0142	lmo0142	transcript
146980	A	G	SNV	MODERATE	missense_variant	lmo0149	lmo0149	NP_463682.1	hypothetical protein	p.Ile73Val		Yes	Yes	0	0	0	0	0	0	0	0	0	0	1	0	0	0	0	0	0	0	1	,G	upstream_gene_variant	MODIFIER	lmo0150	lmo0150	NP_463683.1					419	,G	upstream_gene_variant	MODIFIER	lmo0151	lmo0151	transcript
153801	C	T	SNV	MODERATE	missense_variant	lmo0157	lmo0157	NP_463690.1	ATP-dependent helicase	p.Ala65Val		Yes	Yes	0	0	0	0	0	1	0	0	0	0	0	0	0	0	0	0	0	0	1	,T	upstream_gene_variant	MODIFIER	lmo0152	lmo0152	NP_463685.1					3792	,T	upstream_gene_variant	MODIFIER	lmo0156	lmo0156	transcript
160318	C	T	SNV	MODERATE	missense_variant	lmo0160	lmo0160	NP_463693.1	peptidoglycan binding protein	p.Ala219Val		Yes	Yes	1	0	0	0	0	0	1	0	0	0	0	0	0	0	0	0	0	0	1	,T	upstream_gene_variant	MODIFIER	lmo0162	lmo0162	NP_463695.1					2149	WARNING_TRANSCRIPT_NO_START_CODON,T	upstream_gene_variant	MODIFIER	lmo0163	lmo0163	transcript
160989	G	A	SNV	MODERATE	missense_variant	lmo0160	lmo0160	NP_463693.1	peptidoglycan binding protein	p.Glu443Lys		Yes	Yes	1	0	0	0	0	0	0	0	0	0	0	0	0	1	0	0	1	0	2	,A	upstream_gene_variant	MODIFIER	lmo0162	lmo0162	NP_463695.1					1478	WARNING_TRANSCRIPT_NO_START_CODON,A	upstream_gene_variant	MODIFIER	lmo0163	lmo0163	transcript
161226	C	T	SNV	MODERATE	missense_variant	lmo0160	lmo0160	NP_463693.1	peptidoglycan binding protein	p.Pro522Ser		Yes	Yes	1	0	0	0	0	0	0	0	0	0	0	0	1	0	0	0	0	0	1	,T	upstream_gene_variant	MODIFIER	lmo0162	lmo0162	NP_463695.1					1241	WARNING_TRANSCRIPT_NO_START_CODON,T	upstream_gene_variant	MODIFIER	lmo0163	lmo0163	transcript
164861	G	A	SNV	MODERATE	missense_variant	lmo0165	lmo0165	NP_463698.1	hypothetical protein	p.Val36Ile		Yes	Yes	0	0	0	0	0	1	0	0	0	0	0	0	1	0	0	0	0	0	2	,A	upstream_gene_variant	MODIFIER	lmo0161	lmo0161	NP_463694.1					2611	,A	upstream_gene_variant	MODIFIER	lmo0166	lmo0166	transcript
165652	T	G	SNV	MODERATE	missense_variant	lmo0166	lmo0166	NP_463699.1	GIY-YIG nuclease	p.Phe54Cys		Yes	Yes	0	0	0	0	0	0	0	0	0	0	0	0	1	0	0	0	0	0	1	,G	upstream_gene_variant	MODIFIER	lmo0161	lmo0161	NP_463694.1					3402	,G	upstream_gene_variant	MODIFIER	lmo0167	lmo0167	transcript
167315	G	A	SNV	MODERATE	missense_variant	lmo0169	lmo0169	NP_463702.1	glucose transporter	p.Arg77Gln		Yes	Yes	2	0	0	0	0	0	0	0	0	0	0	0	0	1	0	0	1	0	2	,A	upstream_gene_variant	MODIFIER	lmo0168	lmo0168	NP_463701.1					344	,A	upstream_gene_variant	MODIFIER	lmo0170	lmo0170	transcript
170383	G	T	SNV	MODERATE	missense_variant	lmo0171	lmo0171	NP_463704.1	internalin	p.Val292Phe		Yes	Yes	0	0	0	0	0	0	0	0	0	0	0	0	0	1	0	0	1	0	2	,T	upstream_gene_variant	MODIFIER	lmo0168	lmo0168	NP_463701.1					3412	,T	upstream_gene_variant	MODIFIER	lmo0176	lmo0176	transcript
171290	C	T	SNV	MODERATE	missense_variant	lmo0171	lmo0171	NP_463704.1	internalin	p.Thr594Ile		Yes	No	0	0	0	0	0	0	0	0	0	0	0	0	0	1	0	0	1	0	2	,T	upstream_gene_variant	MODIFIER	lmo0168	lmo0168	NP_463701.1					4319	,T	upstream_gene_variant	MODIFIER	lmo0176	lmo0176	transcript
180739	A	G	SNV	MODERATE	missense_variant	lmo0180	lmo0180	NP_463711.1	sugar ABC transporter permease	p.Thr230Ala		Yes	No	6	0	0	0	0	0	1	0	0	0	0	0	0	0	0	0	0	0	1	,G	upstream_gene_variant	MODIFIER	lmo0181	lmo0181	NP_463712.1					189	,G	upstream_gene_variant	MODIFIER	lmo0182	lmo0182	transcript
182116	G	T	SNV	MODERATE	missense_variant	lmo0181	lmo0181	NP_463712.1	sugar ABC transporter substrate-binding protein	p.Asp397Tyr		Yes	Yes	1	0	0	0	0	0	0	0	0	0	0	0	0	1	0	0	0	0	1	,T	upstream_gene_variant	MODIFIER	lmo0182	lmo0182	NP_463713.1					151	,T	upstream_gene_variant	MODIFIER	lmo0183	lmo0183	transcript
182616	G	A	SNV	MODERATE	missense_variant	lmo0182	lmo0182	NP_463713.1	alpha-glucosidase	p.Arg117His		Yes	Yes	0	0	0	0	0	1	0	0	0	0	0	0	0	0	0	0	0	0	1	,A	upstream_gene_variant	MODIFIER	lmo0183	lmo0183	NP_463714.1					2956	,A	downstream_gene_variant	MODIFIER	metS	lmo0177	transcript
186569	C	G	SNV	MODERATE	missense_variant	lmo0183	lmo0183	NP_463714.1	alpha-glucosidase	p.Pro333Arg		Yes	Yes	2	0	0	0	0	0	0	1	0	0	0	0	0	0	0	0	0	0	1	,G	upstream_gene_variant	MODIFIER	lmo0184	lmo0184	NP_463715.1					1298	,G	upstream_gene_variant	MODIFIER	lmo0185	lmo0185	transcript
187651	G	A	SNV	MODERATE	missense_variant	lmo0183	lmo0183	NP_463714.1	alpha-glucosidase	p.Glu694Lys		Yes	Yes	2	0	0	0	0	0	0	0	0	0	0	0	0	0	0	0	0	1	1	,A	upstream_gene_variant	MODIFIER	lmo0184	lmo0184	NP_463715.1					216	,A	upstream_gene_variant	MODIFIER	lmo0185	lmo0185	transcript
194592	A	G	SNV	MODERATE	missense_variant	ipk	lmo0190	NP_463721.1	4-diphosphocytidyl-2-C-methyl-D-erythritol kinase	p.Lys202Glu		Yes	Yes	0	0	0	0	1	0	0	0	0	0	0	0	0	0	0	0	0	0	1	,G	upstream_gene_variant	MODIFIER	lmo0191	lmo0191	NP_463722.1					300	,G	upstream_gene_variant	MODIFIER	lmo0192	lmo0192	transcript
204839	C	A	SNV	MODERATE	missense_variant	plcA	lmo0201	NP_463732.1	phosphatidylinositol-specific phospholipase c	p.Ala247Ser		Yes	Yes	0	0	0	0	0	1	0	0	0	0	0	0	0	0	0	0	0	0	1	,A	upstream_gene_variant	MODIFIER	prfA	lmo0200	NP_463731.1					486	,A	upstream_gene_variant	MODIFIER	hly	lmo0202	transcript
204993	T	A	SNV	MODERATE	missense_variant	plcA	lmo0201	NP_463732.1	phosphatidylinositol-specific phospholipase c	p.Leu195Phe		Yes	Yes	0	0	0	0	0	0	0	0	0	0	0	0	0	1	0	0	1	0	2	,A	upstream_gene_variant	MODIFIER	prfA	lmo0200	NP_463731.1					640	,A	upstream_gene_variant	MODIFIER	hly	lmo0202	transcript
208355	C	T	SNV	MODERATE	missense_variant	mpl	lmo0203	NP_463734.1	Zinc metalloproteinase precursor	p.Thr206Ile		Yes	Yes	0	0	0	0	0	1	0	0	0	0	0	0	0	0	0	0	0	0	1	,T	upstream_gene_variant	MODIFIER	prfA	lmo0200	NP_463731.1					4002	,T	upstream_gene_variant	MODIFIER	plcA	lmo0201	transcript
210366	A	C	SNV	MODERATE	missense_variant	actA	lmo0204	NP_463735.1	actin-assembly inducing protein precursor	p.Glu299Asp		Yes	Yes	0	0	0	0	0	0	0	0	0	0	0	0	1	0	0	0	0	0	1	WARNING_TRANSCRIPT_NO_START_CODON,C	upstream_gene_variant	MODIFIER	plcA	lmo0201	NP_463732.1					4789	,C	upstream_gene_variant	MODIFIER	plcB	lmo0205	transcript
212930	A	G	SNV	MODERATE	missense_variant	lmo0207	lmo0207	NP_463738.1	hypothetical protein	p.Gln36Arg		Yes	Yes	1	0	0	0	0	0	0	0	0	0	0	0	0	1	0	0	1	0	2	,G	upstream_gene_variant	MODIFIER	ctc	lmo0211	NP_463742.1					2791	,G	upstream_gene_variant	MODIFIER	lmo0212	lmo0212	transcript
214799	A	G	SNV	MODERATE	missense_variant	ldh	lmo0210	NP_463741.1	L-lactate dehydrogenase	p.Phe210Ser		Yes	No	3	0	0	0	0	0	0	0	0	0	0	0	0	0	0	1	0	0	1	,G	upstream_gene_variant	MODIFIER	lmo0208	lmo0208	NP_463739.1					1131	,G	upstream_gene_variant	MODIFIER	lmo0209	lmo0209	transcript
216806	T	A	SNV	MODERATE	missense_variant	lmo0212	lmo0212	NP_463743.1	hypothetical protein	p.Leu125Ile		Yes	Yes	0	0	0	0	0	0	0	0	0	0	0	0	1	0	0	0	0	0	1	,A	upstream_gene_variant	MODIFIER	lmo0208	lmo0208	NP_463739.1					3138	,A	upstream_gene_variant	MODIFIER	lmo0209	lmo0209	transcript
219822	C	A	SNV	MODERATE	missense_variant	mfd	lmo0214	NP_463745.1	transcription-repair coupling factor	p.Gln675Lys		Yes	Yes	0	0	0	0	0	0	0	0	0	0	0	0	0	1	0	0	1	0	2	,A	upstream_gene_variant	MODIFIER	ldh	lmo0210	NP_463741.1					4395	,A	upstream_gene_variant	MODIFIER	lmo0215	lmo0215	transcript
221241	G	A	SNV	MODERATE	missense_variant	mfd	lmo0214	NP_463745.1	transcription-repair coupling factor	p.Val1148Ile		Yes	Yes	0	0	0	0	0	0	0	0	0	0	0	0	1	0	0	0	0	0	1	,A	upstream_gene_variant	MODIFIER	lmo0215	lmo0215	NP_463746.1					129	WARNING_TRANSCRIPT_NO_START_CODON,A	upstream_gene_variant	MODIFIER	lmo0216	lmo0216	transcript
223515	C	T	SNV	MODERATE	missense_variant	lmo0217	lmo0217	NP_463748.1	DivIC protein	p.Ala9Val		Yes	Yes	0	0	0	0	0	0	1	0	0	0	0	0	0	0	0	0	0	0	1	,T	upstream_gene_variant	MODIFIER	lmo0218	lmo0218	NP_463749.1					512	,T	upstream_gene_variant	MODIFIER	lmo0219	lmo0219	transcript
223523	G	C	SNV	MODERATE	missense_variant	lmo0217	lmo0217	NP_463748.1	DivIC protein	p.Glu12Gln		Yes	Yes	0	0	0	0	1	0	0	0	0	0	0	0	0	0	0	0	0	0	1	,C	upstream_gene_variant	MODIFIER	lmo0218	lmo0218	NP_463749.1					504	,C	upstream_gene_variant	MODIFIER	lmo0219	lmo0219	transcript
224703	C	T	SNV	MODERATE	missense_variant	lmo0219	lmo0219	NP_463750.1	hypothetical protein	p.Pro48Ser		Yes	Yes	0	0	0	0	0	1	0	0	0	0	0	0	1	0	0	0	0	0	2	,T	upstream_gene_variant	MODIFIER	ftsH	lmo0220	NP_463751.1					2151	,T	upstream_gene_variant	MODIFIER	lmo0221	lmo0221	transcript
229291	A	T	SNV	MODERATE	missense_variant	lmo0221	lmo0221	NP_463752.1	pantothenate kinase	p.Ile83Phe		Yes	Yes	0	0	0	0	0	0	0	0	0	0	0	0	0	1	0	0	1	0	2	,T	upstream_gene_variant	MODIFIER	hslO	lmo0222	NP_463753.1					549	,T	upstream_gene_variant	MODIFIER	cysK	lmo0223	transcript
230180	C	T	SNV	MODERATE	missense_variant	hslO	lmo0222	NP_463753.1	heat shock protein 33	p.Thr114Ile		Yes	Yes	0	0	0	0	0	1	0	0	0	0	0	0	0	0	0	0	0	0	1	,T	upstream_gene_variant	MODIFIER	cysK	lmo0223	NP_463754.1					660	,T	upstream_gene_variant	MODIFIER	sul	lmo0224	transcript
234054	C	T	SNV	MODERATE	missense_variant	folK	lmo0226	NP_463757.1	7,8-dihydro-6-hydroxymethylpterin pyrophosphokinase	p.Pro66Leu		Yes	Yes	0	0	0	0	0	0	1	0	0	0	0	0	0	0	0	0	0	0	1	,T	upstream_gene_variant	MODIFIER	lmo0227	lmo0227	NP_463758.1					360	,T	upstream_gene_variant	MODIFIER	lysS	lmo0228	transcript
235155	C	A	SNV	MODERATE	missense_variant	lmo0227	lmo0227	NP_463758.1	hypothetical protein	p.Leu248Ile		Yes	Yes	0	0	0	0	0	0	0	0	0	0	0	0	0	1	0	0	1	0	2	,A	upstream_gene_variant	MODIFIER	lysS	lmo0228	NP_463759.1					369	,A	downstream_gene_variant	MODIFIER	hslO	lmo0222	transcript
256860	G	A	SNV	MODERATE	missense_variant	ispF	lmo0236	NP_463767.1	2-C-methyl-D-erythritol 2,4-cyclodiphosphate synthase	p.Asp124Asn		Yes	Yes	0	0	0	0	0	1	0	0	0	0	0	0	0	0	0	0	0	0	1	,A	upstream_gene_variant	MODIFIER	gltX	lmo0237	NP_463768.1					123	WARNING_TRANSCRIPT_NO_START_CODON,A	upstream_gene_variant	MODIFIER	cysE	lmo0238	transcript
257472	A	G	SNV	MODERATE	missense_variant	gltX	lmo0237	NP_463768.1	glutamyl-tRNA synthetase	p.Asn164Asp		Yes	Yes	0	0	0	0	0	1	0	0	0	0	0	0	0	0	0	0	0	0	1	WARNING_TRANSCRIPT_NO_START_CODON,G	upstream_gene_variant	MODIFIER	cysE	lmo0238	NP_463769.1					1384	,G	upstream_gene_variant	MODIFIER	cysS	lmo0239	transcript
262711	G	A	SNV	MODERATE	missense_variant	sigH	lmo0243	NP_463774.1	RNA polymerase factor sigma-70	p.Gly19Ser		Yes	Yes	0	0	0	0	0	0	0	0	0	0	1	0	0	0	0	0	0	0	1	WARNING_TRANSCRIPT_NO_START_CODON,A	upstream_gene_variant	MODIFIER	rpmG	lmo0244	NP_463775.1					655	,A	upstream_gene_variant	MODIFIER	secE	lmo0245	transcript
267578	A	G	SNV	MODERATE	missense_variant	lmo0252	lmo0252	NP_463783.1	penicilinase repressor	p.Ile17Val		Yes	No	0	0	0	0	0	0	0	0	0	0	0	0	0	1	0	0	1	0	2	,G	upstream_gene_variant	MODIFIER	lmo0253	lmo0253	NP_463784.1					331	,G	upstream_gene_variant	MODIFIER	lmo0254	lmo0254	transcript
268206	A	G	SNV	MODERATE	missense_variant	lmo0253	lmo0253	NP_463784.1	penicillinase antirepressor	p.Thr100Ala		Yes	Yes	0	0	0	0	0	0	0	0	0	0	0	0	0	1	0	0	1	0	2	,G	upstream_gene_variant	MODIFIER	lmo0254	lmo0254	NP_463785.1					861	,G	upstream_gene_variant	MODIFIER	lmo0255	lmo0255	transcript
270756	G	A	SNV	MODERATE	missense_variant	lmo0256	lmo0256	NP_463787.1	hypothetical protein	p.Ala129Thr		Yes	Yes	0	0	0	0	0	0	0	0	0	0	0	0	1	0	0	0	0	0	1	,A	upstream_gene_variant	MODIFIER	lmo0257	lmo0257	NP_463788.1					568	,A	upstream_gene_variant	MODIFIER	rpoB	lmo0258	transcript
271535	T	C	SNV	MODERATE	missense_variant	lmo0257	lmo0257	NP_463788.1	hypothetical protein	p.Val71Ala		Yes	Yes	0	0	0	0	0	0	1	0	0	0	0	0	0	0	0	0	0	0	1	,C	upstream_gene_variant	MODIFIER	rpoB	lmo0258	NP_463789.1					1468	,C	downstream_gene_variant	MODIFIER	rplJ	lmo0250	transcript
271691	C	T	SNV	MODERATE	missense_variant	lmo0257	lmo0257	NP_463788.1	hypothetical protein	p.Ala123Val		Yes	Yes	0	0	0	0	0	1	0	0	0	0	0	0	0	0	0	0	0	0	1	,T	upstream_gene_variant	MODIFIER	rpoB	lmo0258	NP_463789.1					1312	,T	downstream_gene_variant	MODIFIER	rplJ	lmo0250	transcript
271711	G	A	SNV	MODERATE	missense_variant	lmo0257	lmo0257	NP_463788.1	hypothetical protein	p.Val130Ile		Yes	Yes	0	0	0	0	0	1	0	0	0	0	0	0	0	0	0	0	0	0	1	,A	upstream_gene_variant	MODIFIER	rpoB	lmo0258	NP_463789.1					1292	,A	downstream_gene_variant	MODIFIER	rplJ	lmo0250	transcript
286291	G	A	SNV	MODERATE	missense_variant	inlE	lmo0264	NP_463795.1	internalin E	p.Gly25Arg		Yes	Yes	5	0	0	0	0	0	0	0	0	0	0	0	0	1	0	0	0	0	1	,A	upstream_gene_variant	MODIFIER	lmo0265	lmo0265	NP_463796.1					1562	,A	upstream_gene_variant	MODIFIER	lmo0266	lmo0266	transcript
287330	C	A	SNV	MODERATE	missense_variant	inlE	lmo0264	NP_463795.1	internalin E	p.Ala371Asp		Yes	Yes	5	0	0	0	0	1	0	0	0	0	0	0	0	0	0	0	0	0	1	,A	upstream_gene_variant	MODIFIER	lmo0265	lmo0265	NP_463796.1					523	,A	upstream_gene_variant	MODIFIER	lmo0266	lmo0266	transcript
288592	C	T	SNV	MODERATE	missense_variant	lmo0265	lmo0265	NP_463796.1	succinyl-diaminopimelate desuccinylase	p.Ala247Val		Yes	Yes	1	0	0	0	0	0	1	0	0	0	0	0	0	0	0	0	0	0	1	,T	upstream_gene_variant	MODIFIER	lmo0266	lmo0266	NP_463797.1					547	,T	upstream_gene_variant	MODIFIER	lmo0267	lmo0267	transcript
312605	C	T	SNV	MODERATE	missense_variant	lmo0288	lmo0288	NP_463819.1	two-component sensor histidine kinase	p.Ala259Val		Yes	Yes	1	0	0	0	0	1	0	0	0	0	0	0	0	0	0	0	0	0	1	,T	upstream_gene_variant	MODIFIER	lmo0284	lmo0284	NP_463815.1					4286	,T	upstream_gene_variant	MODIFIER	lmo0285	lmo0285	transcript
319193	G	A	SNV	MODERATE	missense_variant	lmo0293	lmo0293	NP_463824.1	rRNA large subunit methyltransferase	p.Asp49Asn		Yes	Yes	0	0	0	0	0	1	0	0	0	0	0	0	0	0	0	0	0	0	1	,A	upstream_gene_variant	MODIFIER	lmo0295	lmo0295	NP_463826.1					1349	,A	upstream_gene_variant	MODIFIER	lmo0296	lmo0296	transcript
323429	C	T	SNV	MODERATE	missense_variant	lmo0297	lmo0297	NP_463828.1	transcriptional antiterminator BglG	p.Glu193Lys		Yes	Yes	5	0	0	0	0	1	0	0	0	0	0	0	0	0	0	0	0	0	1	,T	upstream_gene_variant	MODIFIER	lmo0294	lmo0294	NP_463825.1					3006	,T	upstream_gene_variant	MODIFIER	lmo0302	lmo0302	transcript
324115	C	A	SNV	MODERATE	missense_variant	lmo0298	lmo0298	NP_463829.1	PTS beta-glucoside transporter subunit IIC	p.Ala435Ser		Yes	Yes	9	0	0	0	0	0	0	0	0	0	0	0	0	1	0	0	1	0	2	,A	upstream_gene_variant	MODIFIER	lmo0294	lmo0294	NP_463825.1					3692	,A	upstream_gene_variant	MODIFIER	lmo0297	lmo0297	transcript
327008	C	G	SNV	MODERATE	missense_variant	lmo0300	lmo0300	NP_463831.1	phospho-beta-galactosidase	p.Gly38Ala		Yes	Yes	10	0	0	0	0	0	0	0	0	0	0	0	0	1	0	0	1	0	2	,G	upstream_gene_variant	MODIFIER	lmo0297	lmo0297	NP_463828.1					3003	,G	upstream_gene_variant	MODIFIER	lmo0298	lmo0298	transcript
327047	T	C	SNV	MODERATE	missense_variant	lmo0300	lmo0300	NP_463831.1	phospho-beta-galactosidase	p.Lys25Arg		Yes	Yes	10	0	0	0	0	0	0	0	0	0	0	0	0	0	0	0	0	1	1	,C	upstream_gene_variant	MODIFIER	lmo0297	lmo0297	NP_463828.1					3042	,C	upstream_gene_variant	MODIFIER	lmo0298	lmo0298	transcript
327709	T	G	SNV	MODERATE	missense_variant	lmo0302	lmo0302	NP_463833.1	hypothetical protein	p.Val30Gly		Yes	Yes	0	0	0	0	0	0	0	0	0	0	0	0	0	1	0	0	1	0	2	,G	upstream_gene_variant	MODIFIER	lmo0297	lmo0297	NP_463828.1					3704	,G	upstream_gene_variant	MODIFIER	lmo0298	lmo0298	transcript
327787	C	T	SNV	MODERATE	missense_variant	lmo0302	lmo0302	NP_463833.1	hypothetical protein	p.Ser56Leu		Yes	Yes	0	0	0	0	0	1	0	0	0	0	0	0	0	0	0	0	0	0	1	,T	upstream_gene_variant	MODIFIER	lmo0297	lmo0297	NP_463828.1					3782	,T	upstream_gene_variant	MODIFIER	lmo0298	lmo0298	transcript
327865	G	A	SNV	MODERATE	missense_variant	lmo0302	lmo0302	NP_463833.1	hypothetical protein	p.Arg82Lys		Yes	Yes	0	0	0	0	0	0	0	0	0	0	0	0	0	1	0	0	1	0	2	,A	upstream_gene_variant	MODIFIER	lmo0297	lmo0297	NP_463828.1					3860	,A	upstream_gene_variant	MODIFIER	lmo0298	lmo0298	transcript
328074	G	A	SNV	MODERATE	missense_variant	lmo0303	lmo0303	NP_463834.1	putaive secreted, lysin rich protein	p.Gly45Glu		Yes	Yes	0	0	0	0	1	0	0	0	0	0	0	0	0	0	0	0	0	0	1	,A	upstream_gene_variant	MODIFIER	lmo0297	lmo0297	NP_463828.1					4069	,A	upstream_gene_variant	MODIFIER	lmo0298	lmo0298	transcript
328149	A	C	SNV	MODERATE	missense_variant	lmo0303	lmo0303	NP_463834.1	putaive secreted, lysin rich protein	p.Lys70Thr		Yes	Yes	0	0	0	0	0	0	0	0	0	0	0	0	1	0	0	0	0	0	1	,C	upstream_gene_variant	MODIFIER	lmo0297	lmo0297	NP_463828.1					4144	,C	upstream_gene_variant	MODIFIER	lmo0298	lmo0298	transcript
328241	A	G	SNV	MODERATE	missense_variant	lmo0303	lmo0303	NP_463834.1	putaive secreted, lysin rich protein	p.Ile101Val		Yes	Yes	0	0	0	0	0	0	0	0	0	0	0	0	1	0	0	0	0	0	1	,G	upstream_gene_variant	MODIFIER	lmo0297	lmo0297	NP_463828.1					4236	,G	upstream_gene_variant	MODIFIER	lmo0298	lmo0298	transcript
328292	G	C	SNV	MODERATE	missense_variant	lmo0303	lmo0303	NP_463834.1	putaive secreted, lysin rich protein	p.Glu118Gln		Yes	Yes	0	0	0	0	0	0	0	0	0	0	0	0	1	0	0	0	0	0	1	,C	upstream_gene_variant	MODIFIER	lmo0297	lmo0297	NP_463828.1					4287	,C	upstream_gene_variant	MODIFIER	lmo0298	lmo0298	transcript
328296	C	A	SNV	MODERATE	missense_variant	lmo0303	lmo0303	NP_463834.1	putaive secreted, lysin rich protein	p.Thr119Lys		Yes	Yes	0	0	0	0	0	0	0	0	0	0	0	0	1	0	0	0	0	0	1	,A	upstream_gene_variant	MODIFIER	lmo0297	lmo0297	NP_463828.1					4291	,A	upstream_gene_variant	MODIFIER	lmo0298	lmo0298	transcript
328298	A	G	SNV	MODERATE	missense_variant	lmo0303	lmo0303	NP_463834.1	putaive secreted, lysin rich protein	p.Met120Val		Yes	Yes	0	0	0	0	0	0	0	0	0	0	0	0	1	0	0	0	0	0	1	,G	upstream_gene_variant	MODIFIER	lmo0297	lmo0297	NP_463828.1					4293	,G	upstream_gene_variant	MODIFIER	lmo0298	lmo0298	transcript
328300	G	C	SNV	MODERATE	missense_variant	lmo0303	lmo0303	NP_463834.1	putaive secreted, lysin rich protein	p.Met120Ile		Yes	Yes	0	0	0	0	0	0	0	0	0	0	0	0	1	0	0	0	0	0	1	,C	upstream_gene_variant	MODIFIER	lmo0297	lmo0297	NP_463828.1					4295	,C	upstream_gene_variant	MODIFIER	lmo0298	lmo0298	transcript
328307	T	A	SNV	MODERATE	missense_variant	lmo0303	lmo0303	NP_463834.1	putaive secreted, lysin rich protein	p.Phe123Ile		Yes	Yes	0	0	0	0	0	0	0	0	0	0	0	0	1	0	0	0	0	0	1	,A	upstream_gene_variant	MODIFIER	lmo0297	lmo0297	NP_463828.1					4302	,A	upstream_gene_variant	MODIFIER	lmo0298	lmo0298	transcript
328309	T	G	SNV	MODERATE	missense_variant	lmo0303	lmo0303	NP_463834.1	putaive secreted, lysin rich protein	p.Phe123Leu		Yes	Yes	0	0	0	0	0	0	0	0	0	0	0	0	1	0	0	0	0	0	1	,G	upstream_gene_variant	MODIFIER	lmo0297	lmo0297	NP_463828.1					4304	,G	upstream_gene_variant	MODIFIER	lmo0298	lmo0298	transcript
328313	A	G	SNV	MODERATE	missense_variant	lmo0303	lmo0303	NP_463834.1	putaive secreted, lysin rich protein	p.Lys125Glu		Yes	Yes	0	0	0	0	0	0	0	0	0	0	0	0	1	0	0	0	0	0	1	,G	upstream_gene_variant	MODIFIER	lmo0297	lmo0297	NP_463828.1					4308	,G	upstream_gene_variant	MODIFIER	lmo0298	lmo0298	transcript
328316	T	G	SNV	MODERATE	missense_variant	lmo0303	lmo0303	NP_463834.1	putaive secreted, lysin rich protein	p.Ser126Ala		Yes	Yes	0	0	0	0	0	0	0	0	0	0	0	0	1	0	0	0	0	0	1	,G	upstream_gene_variant	MODIFIER	lmo0297	lmo0297	NP_463828.1					4311	,G	upstream_gene_variant	MODIFIER	lmo0298	lmo0298	transcript
328319	A	C	SNV	MODERATE	missense_variant	lmo0303	lmo0303	NP_463834.1	putaive secreted, lysin rich protein	p.Lys127Gln		Yes	Yes	0	0	0	0	0	0	0	0	0	0	0	0	1	0	0	0	0	0	1	,C	upstream_gene_variant	MODIFIER	lmo0297	lmo0297	NP_463828.1					4314	,C	upstream_gene_variant	MODIFIER	lmo0298	lmo0298	transcript
328425	G	A	SNV	MODERATE	missense_variant	lmo0303	lmo0303	NP_463834.1	putaive secreted, lysin rich protein	p.Gly162Glu		Yes	Yes	0	0	0	0	0	0	0	0	0	0	0	0	1	0	0	0	0	0	1	,A	upstream_gene_variant	MODIFIER	lmo0297	lmo0297	NP_463828.1					4420	,A	upstream_gene_variant	MODIFIER	lmo0298	lmo0298	transcript
328472	A	C	SNV	MODERATE	missense_variant	lmo0303	lmo0303	NP_463834.1	putaive secreted, lysin rich protein	p.Lys178Gln		Yes	Yes	0	0	0	0	0	0	0	0	0	0	0	0	1	0	0	0	0	0	1	,C	upstream_gene_variant	MODIFIER	lmo0297	lmo0297	NP_463828.1					4467	,C	upstream_gene_variant	MODIFIER	lmo0298	lmo0298	transcript
328713	G	A	SNV	MODERATE	missense_variant	lmo0304	lmo0304	NP_463835.1	hypothetical protein	p.Ala5Thr		Yes	Yes	0	0	0	0	0	0	0	0	0	0	0	0	1	0	0	0	0	0	1	,A	upstream_gene_variant	MODIFIER	lmo0297	lmo0297	NP_463828.1					4708	,A	upstream_gene_variant	MODIFIER	lmo0298	lmo0298	transcript
328714	C	G	SNV	MODERATE	missense_variant	lmo0304	lmo0304	NP_463835.1	hypothetical protein	p.Ala5Gly		Yes	Yes	0	0	0	0	0	0	0	0	0	0	0	0	1	0	0	0	0	0	1	,G	upstream_gene_variant	MODIFIER	lmo0297	lmo0297	NP_463828.1					4709	,G	upstream_gene_variant	MODIFIER	lmo0298	lmo0298	transcript
328753	G	T	SNV	MODERATE	missense_variant	lmo0304	lmo0304	NP_463835.1	hypothetical protein	p.Arg18Ile		Yes	Yes	0	0	0	0	0	0	0	0	0	0	0	0	1	0	0	0	0	0	1	,T	upstream_gene_variant	MODIFIER	lmo0297	lmo0297	NP_463828.1					4748	,T	upstream_gene_variant	MODIFIER	lmo0298	lmo0298	transcript
328761	T	C	SNV	MODERATE	missense_variant	lmo0304	lmo0304	NP_463835.1	hypothetical protein	p.Tyr21His		Yes	Yes	0	0	0	0	0	0	0	0	0	0	0	0	1	0	0	0	0	0	1	,C	upstream_gene_variant	MODIFIER	lmo0297	lmo0297	NP_463828.1					4756	,C	upstream_gene_variant	MODIFIER	lmo0298	lmo0298	transcript
328793	A	T	SNV	MODERATE	missense_variant	lmo0304	lmo0304	NP_463835.1	hypothetical protein	p.Lys31Asn		Yes	Yes	0	0	0	0	0	0	0	0	0	0	0	0	1	0	0	0	0	0	1	,T	upstream_gene_variant	MODIFIER	lmo0297	lmo0297	NP_463828.1					4788	,T	upstream_gene_variant	MODIFIER	lmo0298	lmo0298	transcript
328800	C	A	SNV	MODERATE	missense_variant	lmo0304	lmo0304	NP_463835.1	hypothetical protein	p.Gln34Lys		Yes	Yes	0	0	0	0	0	0	0	0	0	0	0	0	1	0	0	0	0	0	1	,A	upstream_gene_variant	MODIFIER	lmo0297	lmo0297	NP_463828.1					4795	,A	upstream_gene_variant	MODIFIER	lmo0298	lmo0298	transcript
328807	T	C	SNV	MODERATE	missense_variant	lmo0304	lmo0304	NP_463835.1	hypothetical protein	p.Val36Ala		Yes	Yes	0	0	0	0	0	0	0	0	0	0	0	0	1	0	0	0	0	0	1	,C	upstream_gene_variant	MODIFIER	lmo0297	lmo0297	NP_463828.1					4802	,C	upstream_gene_variant	MODIFIER	lmo0298	lmo0298	transcript
328816	C	T	SNV	MODERATE	missense_variant	lmo0304	lmo0304	NP_463835.1	hypothetical protein	p.Ala39Val		Yes	Yes	0	0	0	0	0	0	0	0	0	0	0	0	1	0	0	0	0	0	1	,T	upstream_gene_variant	MODIFIER	lmo0297	lmo0297	NP_463828.1					4811	,T	upstream_gene_variant	MODIFIER	lmo0298	lmo0298	transcript
328818	T	C	SNV	MODERATE	missense_variant	lmo0304	lmo0304	NP_463835.1	hypothetical protein	p.Phe40Leu		Yes	Yes	0	0	0	0	0	0	0	0	0	0	0	0	0	1	0	0	1	0	2	,C	upstream_gene_variant	MODIFIER	lmo0297	lmo0297	NP_463828.1					4813	,C	upstream_gene_variant	MODIFIER	lmo0298	lmo0298	transcript
328827	A	T	SNV	MODERATE	missense_variant	lmo0304	lmo0304	NP_463835.1	hypothetical protein	p.Thr43Ser		Yes	Yes	0	0	0	0	0	0	0	0	0	0	0	0	1	0	0	0	0	0	1	,T	upstream_gene_variant	MODIFIER	lmo0297	lmo0297	NP_463828.1					4822	,T	upstream_gene_variant	MODIFIER	lmo0298	lmo0298	transcript
328828	C	T	SNV	MODERATE	missense_variant	lmo0304	lmo0304	NP_463835.1	hypothetical protein	p.Thr43Ile		Yes	Yes	0	0	0	0	0	0	0	0	0	0	0	0	1	0	0	0	0	0	1	,T	upstream_gene_variant	MODIFIER	lmo0297	lmo0297	NP_463828.1					4823	,T	upstream_gene_variant	MODIFIER	lmo0298	lmo0298	transcript
328839	G	A	SNV	MODERATE	missense_variant	lmo0304	lmo0304	NP_463835.1	hypothetical protein	p.Glu47Lys		Yes	Yes	0	0	0	0	0	0	0	0	0	0	0	0	1	0	0	0	0	0	1	,A	upstream_gene_variant	MODIFIER	lmo0297	lmo0297	NP_463828.1					4834	,A	upstream_gene_variant	MODIFIER	lmo0298	lmo0298	transcript
328841	A	T	SNV	MODERATE	missense_variant	lmo0304	lmo0304	NP_463835.1	hypothetical protein	p.Glu47Asp		Yes	Yes	0	0	0	0	0	0	0	0	0	0	0	0	1	0	0	0	0	0	1	,T	upstream_gene_variant	MODIFIER	lmo0297	lmo0297	NP_463828.1					4836	,T	upstream_gene_variant	MODIFIER	lmo0298	lmo0298	transcript
328848	G	A	SNV	MODERATE	missense_variant	lmo0304	lmo0304	NP_463835.1	hypothetical protein	p.Glu50Lys		Yes	Yes	0	0	0	0	0	0	0	0	0	0	0	0	1	0	0	0	0	0	1	,A	upstream_gene_variant	MODIFIER	lmo0297	lmo0297	NP_463828.1					4843	,A	upstream_gene_variant	MODIFIER	lmo0298	lmo0298	transcript
328850	A	T	SNV	MODERATE	missense_variant	lmo0304	lmo0304	NP_463835.1	hypothetical protein	p.Glu50Asp		Yes	Yes	0	0	0	0	0	0	0	0	0	0	0	0	1	0	0	0	0	0	1	,T	upstream_gene_variant	MODIFIER	lmo0297	lmo0297	NP_463828.1					4845	,T	upstream_gene_variant	MODIFIER	lmo0298	lmo0298	transcript
329116	A	C	SNV	MODERATE	missense_variant	lmo0304	lmo0304	NP_463835.1	hypothetical protein	p.Asp139Ala		Yes	Yes	0	0	0	0	0	0	0	0	0	0	0	0	1	0	0	0	0	0	1	,C	upstream_gene_variant	MODIFIER	lmo0298	lmo0298	NP_463829.1					3699	,C	upstream_gene_variant	MODIFIER	lmo0299	lmo0299	transcript
329916	A	G	SNV	MODERATE	missense_variant	lmo0304	lmo0304	NP_463835.1	hypothetical protein	p.Asn406Asp		Yes	Yes	0	0	0	0	0	0	0	0	0	0	0	0	1	0	0	0	0	0	1	,G	upstream_gene_variant	MODIFIER	lmo0298	lmo0298	NP_463829.1					4499	,G	upstream_gene_variant	MODIFIER	lmo0299	lmo0299	transcript
338603	G	A	SNV	MODERATE	missense_variant	lmo0313	lmo0313	NP_463843.1	hypothetical protein	p.Gly88Glu		Yes	Yes	0	0	0	0	0	0	1	0	0	0	0	0	0	0	0	0	0	0	1	,A	upstream_gene_variant	MODIFIER	lmo0314	lmo0314	NP_463844.1					667	,A	upstream_gene_variant	MODIFIER	lmo0315	lmo0315	transcript
339879	A	G	SNV	MODERATE	missense_variant	lmo0314	lmo0314	NP_463844.1	hypothetical protein	p.Asn204Asp		Yes	Yes	1	0	0	0	0	0	0	0	0	0	0	0	0	1	0	0	1	0	2	,G	upstream_gene_variant	MODIFIER	lmo0315	lmo0315	NP_463845.1					399	WARNING_TRANSCRIPT_NO_START_CODON,G	upstream_gene_variant	MODIFIER	lmo0316	lmo0316	transcript
341702	T	C	SNV	MODERATE	missense_variant	lmo0316	lmo0316	NP_463846.1	hydroxyethylthiazole kinase	p.Val253Ala		Yes	Yes	0	0	0	0	0	0	0	0	0	0	0	0	0	1	0	0	1	0	2	,C	upstream_gene_variant	MODIFIER	lmo0317	lmo0317	NP_463847.1					49	,C	upstream_gene_variant	MODIFIER	thiE	lmo0318	transcript
342213	G	A	SNV	MODERATE	missense_variant	lmo0317	lmo0317	NP_463847.1	phosphomethylpyrimidine kinase	p.Ala155Thr		Yes	Yes	1	0	0	0	0	0	0	0	0	0	0	0	0	1	0	0	1	0	2	,A	upstream_gene_variant	MODIFIER	thiE	lmo0318	NP_463848.1					338	,A	upstream_gene_variant	MODIFIER	lmo0321	lmo0321	transcript
342602	C	T	SNV	MODERATE	missense_variant	thiE	lmo0318	NP_463848.1	thiamine-phosphate pyrophosphorylase	p.Arg18Cys		Yes	Yes	0	0	0	0	1	0	0	0	0	0	0	0	0	0	0	0	0	0	1	,T	upstream_gene_variant	MODIFIER	lmo0321	lmo0321	NP_463851.1					3775	WARNING_TRANSCRIPT_NO_START_CODON,T	upstream_gene_variant	MODIFIER	lmo0322	lmo0322	transcript
343837	G	A	SNV	MODERATE	missense_variant	lmo0319	lmo0319	NP_463849.1	phospho-beta-glucosidase	p.Thr267Ile		Yes	Yes	10	0	0	0	0	0	0	0	0	0	0	0	1	0	0	0	0	0	1	,A	upstream_gene_variant	MODIFIER	lmo0321	lmo0321	NP_463851.1					2540	WARNING_TRANSCRIPT_NO_START_CODON,A	upstream_gene_variant	MODIFIER	lmo0322	lmo0322	transcript
344275	T	A	SNV	MODERATE	missense_variant	lmo0319	lmo0319	NP_463849.1	phospho-beta-glucosidase	p.Glu121Val		Yes	Yes	10	0	0	0	0	0	0	0	0	0	0	0	0	0	0	0	0	1	1	,A	upstream_gene_variant	MODIFIER	lmo0321	lmo0321	NP_463851.1					2102	WARNING_TRANSCRIPT_NO_START_CODON,A	upstream_gene_variant	MODIFIER	lmo0322	lmo0322	transcript
352261	A	T	SNV	MODERATE	missense_variant	lmo0327	lmo0327	NP_463857.1	cell surface protein	p.Glu268Val		Yes	Yes	0	0	0	0	0	0	0	0	0	0	0	0	0	1	0	0	1	0	2	WARNING_TRANSCRIPT_NO_START_CODON,T	upstream_gene_variant	MODIFIER	lmo0323	lmo0323	NP_463853.1					3833	,T	upstream_gene_variant	MODIFIER	lmo0328	lmo0328	transcript
354345	A	T	SNV	MODERATE	missense_variant	lmo0327	lmo0327	NP_463857.1	cell surface protein	p.Ile963Phe		Yes	Yes	0	0	0	0	0	1	0	0	0	0	0	0	0	0	0	0	0	0	1	WARNING_TRANSCRIPT_NO_START_CODON,T	upstream_gene_variant	MODIFIER	lmo0328	lmo0328	NP_463858.1					1298	,T	upstream_gene_variant	MODIFIER	lmo0329	lmo0329	transcript
354637	G	A	SNV	MODERATE	missense_variant	lmo0327	lmo0327	NP_463857.1	cell surface protein	p.Gly1060Asp		Yes	Yes	0	0	0	0	1	0	0	0	0	0	0	0	0	0	0	0	0	0	1	WARNING_TRANSCRIPT_NO_START_CODON,A	upstream_gene_variant	MODIFIER	lmo0328	lmo0328	NP_463858.1					1006	,A	upstream_gene_variant	MODIFIER	lmo0329	lmo0329	transcript
355003	C	G	SNV	MODERATE	missense_variant	lmo0327	lmo0327	NP_463857.1	cell surface protein	p.Pro1182Arg		Yes	Yes	0	0	0	0	0	1	0	0	0	0	0	0	0	0	0	0	0	0	1	WARNING_TRANSCRIPT_NO_START_CODON,G	upstream_gene_variant	MODIFIER	lmo0328	lmo0328	NP_463858.1					640	,G	upstream_gene_variant	MODIFIER	lmo0329	lmo0329	transcript
358365	C	T	SNV	MODERATE	missense_variant	lmo0331	lmo0331	NP_463861.1	internalin	p.Glu438Lys		Yes	Yes	2	0	0	0	0	0	0	0	0	0	0	0	0	1	0	0	1	0	2	,T	upstream_gene_variant	MODIFIER	lmo0332	lmo0332	NP_463862.1					1807	WARNING_TRANSCRIPT_NO_START_CODON,T	upstream_gene_variant	MODIFIER	lmo0333	lmo0333	transcript
359633	G	A	SNV	MODERATE	missense_variant	lmo0331	lmo0331	NP_463861.1	internalin	p.Thr15Ile		Yes	Yes	2	0	0	0	1	0	0	0	0	0	0	0	0	0	0	0	0	0	1	,A	upstream_gene_variant	MODIFIER	lmo0332	lmo0332	NP_463862.1					539	WARNING_TRANSCRIPT_NO_START_CODON,A	upstream_gene_variant	MODIFIER	lmo0333	lmo0333	transcript
361525	T	C	SNV	MODERATE	missense_variant	lmo0333	lmo0333	NP_463863.1	internalin	p.Leu197Ser		Yes	Yes	0	0	0	0	0	0	0	0	0	0	0	0	0	0	0	1	0	0	1	,C	upstream_gene_variant	MODIFIER	lmo0331	lmo0331	NP_463861.1					1849	,C	upstream_gene_variant	MODIFIER	lmo0334	lmo0334	transcript
361996	G	C	SNV	MODERATE	missense_variant	lmo0333	lmo0333	NP_463863.1	internalin	p.Cys354Ser		Yes	No	0	0	0	0	0	0	0	0	0	0	0	0	0	0	0	0	0	1	1	,C	upstream_gene_variant	MODIFIER	lmo0331	lmo0331	NP_463861.1					2320	,C	upstream_gene_variant	MODIFIER	lmo0334	lmo0334	transcript
363126	C	A	SNV	MODERATE	missense_variant	lmo0333	lmo0333	NP_463863.1	internalin	p.Leu731Ile		Yes	Yes	0	0	0	0	0	1	0	0	0	0	0	0	0	0	0	0	0	0	1	,A	upstream_gene_variant	MODIFIER	lmo0331	lmo0331	NP_463861.1					3450	,A	upstream_gene_variant	MODIFIER	lmo0334	lmo0334	transcript
364785	A	G	SNV	MODERATE	missense_variant	lmo0333	lmo0333	NP_463863.1	internalin	p.Thr1284Ala		Yes	Yes	0	0	0	0	0	0	0	0	0	0	0	0	1	0	0	0	0	0	1	,G	upstream_gene_variant	MODIFIER	lmo0334	lmo0334	NP_463864.1					1723	,G	upstream_gene_variant	MODIFIER	lmo0335	lmo0335	transcript
365439	G	A	SNV	MODERATE	missense_variant	lmo0333	lmo0333	NP_463863.1	internalin	p.Val1502Ile		Yes	Yes	0	0	0	0	0	1	0	0	0	0	0	0	0	0	0	0	0	0	1	,A	upstream_gene_variant	MODIFIER	lmo0334	lmo0334	NP_463864.1					1069	,A	upstream_gene_variant	MODIFIER	lmo0335	lmo0335	transcript
366052	C	T	SNV	MODERATE	missense_variant	lmo0333	lmo0333	NP_463863.1	internalin	p.Thr1706Ile		Yes	Yes	0	0	0	0	0	1	0	0	0	0	0	0	0	0	0	0	0	0	1	,T	upstream_gene_variant	MODIFIER	lmo0334	lmo0334	NP_463864.1					456	,T	upstream_gene_variant	MODIFIER	lmo0335	lmo0335	transcript
366960	T	G	SNV	MODERATE	missense_variant	lmo0334	lmo0334	NP_463864.1	hypothetical protein	p.Asp151Glu		Yes	Yes	0	0	0	0	0	0	0	0	0	0	0	0	1	0	0	0	0	0	1	,G	upstream_gene_variant	MODIFIER	lmo0335	lmo0335	NP_463865.1					288	,G	upstream_gene_variant	MODIFIER	lmo0336	lmo0336	transcript
367759	A	G	SNV	MODERATE	missense_variant	lmo0336	lmo0336	NP_463866.1	hypothetical protein	p.Gln76Arg		Yes	Yes	1	0	0	0	0	1	0	0	0	0	0	0	0	0	0	0	0	0	1	,G	upstream_gene_variant	MODIFIER	lmo0337	lmo0337	NP_463867.1					139	,G	upstream_gene_variant	MODIFIER	lmo0338	lmo0338	transcript
368417	G	A	SNV	MODERATE	missense_variant	lmo0337	lmo0337	NP_463867.1	hypothetical protein	p.Asp174Asn		Yes	Yes	0	0	0	0	0	1	0	0	0	0	0	0	0	0	0	0	0	0	1	,A	upstream_gene_variant	MODIFIER	lmo0338	lmo0338	NP_463868.1					960	,A	upstream_gene_variant	MODIFIER	lmo0339	lmo0339	transcript
369237	A	G	SNV	MODERATE	missense_variant	lmo0337	lmo0337	NP_463867.1	hypothetical protein	p.His447Arg		Yes	No	0	0	0	0	0	0	0	0	0	0	0	0	0	1	0	0	1	0	2	,G	upstream_gene_variant	MODIFIER	lmo0338	lmo0338	NP_463868.1					140	,G	upstream_gene_variant	MODIFIER	lmo0339	lmo0339	transcript
370384	C	T	SNV	MODERATE	missense_variant	lmo0339	lmo0339	NP_463869.1	hypothetical protein	p.Ser118Leu		Yes	Yes	0	0	0	0	0	1	0	0	0	0	0	0	0	0	0	0	0	0	1	,T	upstream_gene_variant	MODIFIER	lmo0340	lmo0340	NP_463870.1					32	,T	downstream_gene_variant	MODIFIER	lmo0333	lmo0333	transcript
375466	C	T	SNV	MODERATE	missense_variant	lmo0346	lmo0346	NP_463876.1	triosephosphate isomerase	p.Val125Ile		Yes	Yes	1	0	0	0	0	1	0	0	0	0	0	0	0	0	0	0	0	0	1	,T	upstream_gene_variant	MODIFIER	lmo0341	lmo0341	NP_463871.1					4402	,T	upstream_gene_variant	MODIFIER	lmo0342	lmo0342	transcript
385784	G	C	SNV	MODERATE	missense_variant	lmo0358	lmo0358	NP_463888.1	PTS fructose transporter subunit IIBC	p.Leu133Phe		Yes	Yes	2	0	0	0	0	0	0	0	0	0	0	0	0	0	1	0	0	0	1	,C	upstream_gene_variant	MODIFIER	lmo0354	lmo0354	NP_463884.1					4005	,C	upstream_gene_variant	MODIFIER	lmo0359	lmo0359	transcript
390132	C	T	SNV	MODERATE	missense_variant	lmo0363	lmo0363	NP_463893.1	peptidase E	p.Gly100Asp		Yes	Yes	0	0	0	0	0	0	0	0	0	0	0	0	0	1	0	0	1	0	2	,T	upstream_gene_variant	MODIFIER	lmo0360a	lmo0360a	YP_008475627.1					1454	,T	upstream_gene_variant	MODIFIER	lmo0361	lmo0361	transcript
395866	A	C	SNV	MODERATE	missense_variant	lmo0368	lmo0368	NP_463898.1	hypothetical protein	p.Met89Leu		Yes	Yes	0	0	0	0	0	0	0	0	0	0	0	0	0	1	0	0	1	0	2	WARNING_TRANSCRIPT_NO_START_CODON,C	upstream_gene_variant	MODIFIER	lmo0369	lmo0369	NP_463899.1					342	,C	upstream_gene_variant	MODIFIER	lmo0370	lmo0370	transcript
395891	C	A	SNV	MODERATE	missense_variant	lmo0368	lmo0368	NP_463898.1	hypothetical protein	p.Ala97Asp		Yes	Yes	0	0	0	0	0	1	0	0	0	0	0	0	0	0	0	0	0	0	1	WARNING_TRANSCRIPT_NO_START_CODON,A	upstream_gene_variant	MODIFIER	lmo0369	lmo0369	NP_463899.1					317	,A	upstream_gene_variant	MODIFIER	lmo0370	lmo0370	transcript
397654	G	C	SNV	MODERATE	missense_variant	lmo0371	lmo0371	NP_463901.1	GntR family transcriptional regulator	p.His134Asp		Yes	Yes	6	0	0	0	0	0	0	1	0	0	0	0	0	0	0	0	0	0	1	,C	upstream_gene_variant	MODIFIER	lmo0372	lmo0372	NP_463902.1					556	,C	upstream_gene_variant	MODIFIER	lmo0373	lmo0373	transcript
402222	C	T	SNV	MODERATE	missense_variant	lmo0376	lmo0376	NP_463906.1	transcriptional regulator	p.Met106Ile		Yes	Yes	0	0	0	0	0	1	0	0	0	0	0	0	0	0	0	0	0	0	1	,T	upstream_gene_variant	MODIFIER	lmo0371	lmo0371	NP_463901.1					4169	,T	upstream_gene_variant	MODIFIER	lmo0377	lmo0377	transcript
402902	G	A	SNV	MODERATE	missense_variant	lmo0377	lmo0377	NP_463907.1	hypothetical protein	p.Val88Ile		Yes	Yes	0	0	0	0	0	0	0	0	0	0	0	0	1	0	0	0	0	0	1	,A	upstream_gene_variant	MODIFIER	lmo0371	lmo0371	NP_463901.1					4849	,A	upstream_gene_variant	MODIFIER	lmo0376	lmo0376	transcript
403027	G	T	SNV	MODERATE	missense_variant	lmo0377	lmo0377	NP_463907.1	hypothetical protein	p.Glu129Asp		Yes	Yes	0	0	0	0	0	1	0	0	0	0	0	0	0	0	0	0	0	0	1	,T	upstream_gene_variant	MODIFIER	lmo0371	lmo0371	NP_463901.1					4974	,T	upstream_gene_variant	MODIFIER	lmo0376	lmo0376	transcript
404707	A	T	SNV	MODERATE	missense_variant	lmo0380	lmo0380	NP_463910.1	hypothetical protein	p.Asn115Tyr		Yes	Yes	0	0	0	0	0	0	0	0	0	0	0	0	0	1	0	0	1	0	2	,T	upstream_gene_variant	MODIFIER	lmo0376	lmo0376	NP_463906.1					2168	,T	upstream_gene_variant	MODIFIER	lmo0381	lmo0381	transcript
404977	C	T	SNV	MODERATE	missense_variant	lmo0380	lmo0380	NP_463910.1	hypothetical protein	p.His205Tyr		Yes	Yes	0	0	0	0	0	0	0	0	0	0	0	0	0	1	0	0	1	0	2	,T	upstream_gene_variant	MODIFIER	lmo0376	lmo0376	NP_463906.1					2438	,T	upstream_gene_variant	MODIFIER	lmo0381	lmo0381	transcript
407013	C	T	SNV	MODERATE	missense_variant	lmo0383	lmo0383	NP_463913.1	methylmalonate-semialdehyde dehydrogenase	p.Ser126Leu		Yes	Yes	1	0	0	0	0	0	0	0	0	0	0	0	0	1	0	0	1	0	2	,T	upstream_gene_variant	MODIFIER	lmo0376	lmo0376	NP_463906.1					4474	,T	upstream_gene_variant	MODIFIER	lmo0382	lmo0382	transcript
407294	A	T	SNV	MODERATE	missense_variant	lmo0383	lmo0383	NP_463913.1	methylmalonate-semialdehyde dehydrogenase	p.Ile220Leu		Yes	Yes	1	0	0	0	0	1	0	0	0	0	0	0	0	0	0	0	0	0	1	,T	upstream_gene_variant	MODIFIER	lmo0376	lmo0376	NP_463906.1					4755	,T	upstream_gene_variant	MODIFIER	lmo0382	lmo0382	transcript
408659	G	A	SNV	MODERATE	missense_variant	lmo0384	lmo0384	NP_463914.1	IolB protein	p.Asp182Asn		Yes	Yes	0	0	0	0	0	1	0	0	0	0	0	0	0	0	0	0	0	0	1	,A	upstream_gene_variant	MODIFIER	lmo0382	lmo0382	NP_463912.1					2218	,A	upstream_gene_variant	MODIFIER	lmo0385	lmo0385	transcript
409432	C	T	SNV	MODERATE	missense_variant	lmo0385	lmo0385	NP_463915.1	IolC protein	p.Ala160Val		Yes	Yes	0	0	0	0	0	0	1	0	0	0	0	0	0	0	0	0	0	0	1	,T	upstream_gene_variant	MODIFIER	lmo0382	lmo0382	NP_463912.1					2991	,T	upstream_gene_variant	MODIFIER	lmo0386	lmo0386	transcript
413919	T	C	SNV	MODERATE	missense_variant	ltrA	lmo0389	NP_463919.1	low temperature requirement protein A	p.Ile16Val		Yes	No	0	0	0	0	0	1	0	0	0	0	0	0	0	0	0	0	0	0	1	WARNING_TRANSCRIPT_NO_START_CODON,C	upstream_gene_variant	MODIFIER	lmo0390	lmo0390	NP_463920.1					176	,C	upstream_gene_variant	MODIFIER	lmo0391	lmo0391	transcript
417994	T	A	SNV	MODERATE	missense_variant	proC	lmo0396	NP_463926.1	pyrroline-5-carboxylate reductase	p.Gln257Leu		Yes	Yes	1	0	0	0	0	0	0	0	0	0	0	0	0	1	0	0	1	0	2	,A	upstream_gene_variant	MODIFIER	ltrA	lmo0389	NP_463919.1					4030	WARNING_TRANSCRIPT_NO_START_CODON,A	upstream_gene_variant	MODIFIER	lmo0397	lmo0397	transcript
427425	T	C	SNV	MODERATE	missense_variant	lmo0405	lmo0405	NP_463935.1	phosphate transporter	p.Ser108Pro		Yes	Yes	1	0	0	0	0	0	1	0	0	0	0	0	0	0	0	0	0	0	1	,C	upstream_gene_variant	MODIFIER	lmo0406	lmo0406	NP_463936.1					702	,C	upstream_gene_variant	MODIFIER	lmo0407	lmo0407	transcript
428275	C	T	SNV	MODERATE	missense_variant	lmo0406	lmo0406	NP_463936.1	hypothetical protein	p.Ala50Val		Yes	Yes	0	0	0	0	0	0	0	0	0	0	0	0	1	0	0	0	0	0	1	,T	upstream_gene_variant	MODIFIER	lmo0407	lmo0407	NP_463937.1					301	,T	upstream_gene_variant	MODIFIER	lmo0408	lmo0408	transcript
428965	C	A	SNV	MODERATE	missense_variant	lmo0407	lmo0407	NP_463937.1	hypothetical protein	p.Ser130Arg		Yes	No	0	0	0	0	0	0	1	0	0	0	0	0	0	0	0	0	0	0	1	,A	upstream_gene_variant	MODIFIER	lmo0408	lmo0408	NP_463938.1					16	,A	upstream_gene_variant	MODIFIER	lmo0409	lmo0409	transcript
429114	T	C	SNV	MODERATE	missense_variant	lmo0408	lmo0408	NP_463938.1	hypothetical protein	p.Ile45Thr		Yes	Yes	1	0	0	0	0	0	0	0	0	0	1	0	0	0	0	0	0	0	1	,C	upstream_gene_variant	MODIFIER	lmo0409	lmo0409	NP_463939.1					516	,C	downstream_gene_variant	MODIFIER	lmo0402	lmo0402	transcript
431164	G	A	SNV	MODERATE	missense_variant	lmo0409	lmo0409	NP_463939.1	internalin	p.Gly512Glu		Yes	Yes	1	0	0	0	0	0	0	0	0	0	0	0	1	0	0	0	0	0	1	,A	upstream_gene_variant	MODIFIER	lmo0413	lmo0413	NP_463942.1					4997	,A	downstream_gene_variant	MODIFIER	lmo0403	lmo0403	transcript
431184	C	A	SNV	MODERATE	missense_variant	lmo0409	lmo0409	NP_463939.1	internalin	p.Leu519Ile		Yes	Yes	1	0	0	0	0	0	0	0	0	0	0	0	1	0	0	0	0	0	1	,A	upstream_gene_variant	MODIFIER	lmo0413	lmo0413	NP_463942.1					4977	,A	downstream_gene_variant	MODIFIER	lmo0403	lmo0403	transcript
431205	T	A	SNV	MODERATE	missense_variant	lmo0409	lmo0409	NP_463939.1	internalin	p.Ser526Thr		Yes	Yes	1	0	0	0	0	0	0	0	0	0	0	0	1	0	0	0	0	0	1	,A	upstream_gene_variant	MODIFIER	lmo0413	lmo0413	NP_463942.1					4956	,A	downstream_gene_variant	MODIFIER	lmo0403	lmo0403	transcript
431206	C	T	SNV	MODERATE	missense_variant	lmo0409	lmo0409	NP_463939.1	internalin	p.Ser526Phe		Yes	Yes	1	0	0	0	0	1	0	0	0	0	0	0	0	0	0	0	0	0	1	,T	upstream_gene_variant	MODIFIER	lmo0413	lmo0413	NP_463942.1					4955	,T	downstream_gene_variant	MODIFIER	lmo0403	lmo0403	transcript
431212	A	G	SNV	MODERATE	missense_variant	lmo0409	lmo0409	NP_463939.1	internalin	p.Asn528Ser		Yes	Yes	1	0	0	0	0	0	0	0	0	0	0	0	1	0	0	0	0	0	1	,G	upstream_gene_variant	MODIFIER	lmo0413	lmo0413	NP_463942.1					4949	,G	downstream_gene_variant	MODIFIER	lmo0403	lmo0403	transcript
431262	G	A	SNV	MODERATE	missense_variant	lmo0409	lmo0409	NP_463939.1	internalin	p.Val545Ile		Yes	Yes	1	0	0	0	0	0	0	0	0	0	0	0	1	0	0	0	0	0	1	,A	upstream_gene_variant	MODIFIER	lmo0413	lmo0413	NP_463942.1					4899	,A	downstream_gene_variant	MODIFIER	lmo0403	lmo0403	transcript
431292	A	G	SNV	MODERATE	missense_variant	lmo0409	lmo0409	NP_463939.1	internalin	p.Thr555Ala		Yes	Yes	1	0	0	0	0	0	0	0	0	0	0	0	1	0	0	0	0	0	1	,G	upstream_gene_variant	MODIFIER	lmo0413	lmo0413	NP_463942.1					4869	,G	downstream_gene_variant	MODIFIER	lmo0403	lmo0403	transcript
433496	G	A	SNV	MODERATE	missense_variant	lmo0411	lmo0411	NP_463940.1	phosphoenolpyruvate synthase	p.Pro417Leu		Yes	Yes	0	0	0	0	0	0	0	0	0	0	0	0	0	1	0	0	1	0	2	,A	upstream_gene_variant	MODIFIER	lmo0413	lmo0413	NP_463942.1					2665	,A	upstream_gene_variant	MODIFIER	lmo0414	lmo0414	transcript
435339	G	T	SNV	MODERATE	missense_variant	lmo0412	lmo0412	NP_463941.1	hypothetical protein	p.Ala160Asp		Yes	Yes	0	0	0	0	0	0	1	0	0	0	0	0	0	0	0	0	0	0	1	,T	upstream_gene_variant	MODIFIER	lmo0411	lmo0411	NP_463940.1					594	,T	upstream_gene_variant	MODIFIER	lmo0413	lmo0413	transcript
437045	G	T	SNV	MODERATE	missense_variant	lmo0414	lmo0414	NP_463943.1	hypothetical protein	p.Ala223Ser		Yes	Yes	0	0	0	0	0	0	0	0	0	0	0	0	1	0	0	0	0	0	1	,T	upstream_gene_variant	MODIFIER	lmo0411	lmo0411	NP_463940.1					2300	,T	upstream_gene_variant	MODIFIER	lmo0412	lmo0412	transcript
440577	C	T	SNV	MODERATE	missense_variant	lmo0419	lmo0419	NP_463948.1	hypothetical protein	p.Gly12Ser		Yes	Yes	0	0	0	0	0	0	0	0	0	0	0	0	0	1	0	0	1	0	2	,T	upstream_gene_variant	MODIFIER	lmo0412	lmo0412	NP_463941.1					4760	,T	upstream_gene_variant	MODIFIER	lmo0418	lmo0418	transcript
440812	G	A	SNV	MODERATE	missense_variant	lmo0420	lmo0420	NP_463949.1	hypothetical protein	p.Glu19Lys		Yes	Yes	3	0	0	0	1	0	0	0	0	0	0	0	0	0	0	0	0	0	1	,A	upstream_gene_variant	MODIFIER	lmo0412	lmo0412	NP_463941.1					4995	,A	upstream_gene_variant	MODIFIER	lmo0418	lmo0418	transcript
444045	T	C	SNV	MODERATE	missense_variant	lmo0424	lmo0424	NP_463953.1	glucose uptake protein	p.Ser282Gly		Yes	Yes	2	0	0	0	0	1	0	0	0	0	0	0	0	0	0	0	0	0	1	,C	upstream_gene_variant	MODIFIER	lmo0418	lmo0418	NP_463947.1					4069	,C	upstream_gene_variant	MODIFIER	lmo0419	lmo0419	transcript
446637	A	G	SNV	MODERATE	missense_variant	lmo0425	lmo0425	NP_463954.1	transcriptional antiterminator BglG	p.Glu530Gly		Yes	Yes	5	0	0	0	0	0	0	0	0	0	0	0	0	1	0	0	1	0	2	,G	upstream_gene_variant	MODIFIER	lmo0421	lmo0421	NP_463950.1					3765	,G	upstream_gene_variant	MODIFIER	lstR	lmo0422	transcript
447056	T	C	SNV	MODERATE	missense_variant	lmo0426	lmo0426	NP_463955.1	PTS fructose transporter subunit IIA	p.Leu16Ser		Yes	Yes	8	0	0	0	0	1	0	0	0	0	0	0	0	0	0	0	0	0	1	,C	upstream_gene_variant	MODIFIER	lmo0421	lmo0421	NP_463950.1					4184	,C	upstream_gene_variant	MODIFIER	lstR	lmo0422	transcript
447346	G	C	SNV	MODERATE	missense_variant	lmo0426	lmo0426	NP_463955.1	PTS fructose transporter subunit IIA	p.Gly113Arg		Yes	Yes	8	0	0	0	0	1	0	0	0	0	0	0	0	0	0	0	0	0	1	,C	upstream_gene_variant	MODIFIER	lmo0421	lmo0421	NP_463950.1					4474	,C	upstream_gene_variant	MODIFIER	lstR	lmo0422	transcript
454628	A	G	SNV	MODERATE	missense_variant	inlA	lmo0433	NP_463962.1	internalin A	p.Asn32Ser		Yes	Yes	1	0	0	0	0	1	0	0	0	0	0	0	0	0	0	0	0	0	1	WARNING_TRANSCRIPT_NO_START_CODON,G	upstream_gene_variant	MODIFIER	lmo0430	lmo0430	NP_463959.1					2222	,G	upstream_gene_variant	MODIFIER	inlB	lmo0434	transcript
457246	A	G	SNV	MODERATE	missense_variant	inlB	lmo0434	NP_463963.1	internalin B	p.Asn76Asp		Yes	Yes	1	0	0	0	0	1	0	0	0	0	0	0	0	0	0	0	0	0	1	WARNING_TRANSCRIPT_NO_START_CODON,G	upstream_gene_variant	MODIFIER	lmo0430	lmo0430	NP_463959.1					4840	,G	upstream_gene_variant	MODIFIER	lmo0435	lmo0435	transcript
458615	T	C	SNV	MODERATE	missense_variant	inlB	lmo0434	NP_463963.1	internalin B	p.Ile532Thr		Yes	Yes	1	0	0	0	0	0	0	0	0	0	0	0	0	1	0	0	1	0	2	WARNING_TRANSCRIPT_NO_START_CODON,C	upstream_gene_variant	MODIFIER	lmo0435	lmo0435	NP_463964.1					1066	,C	downstream_gene_variant	MODIFIER	lmo0432	lmo0432	transcript
467051	G	T	SNV	MODERATE	missense_variant	lmo0437	lmo0437	NP_463966.1	hypothetical protein	p.Ala179Ser		Yes	Yes	0	0	0	0	1	0	0	0	0	0	0	0	0	0	0	0	0	0	1	,T	upstream_gene_variant	MODIFIER	lmo0436	lmo0436	NP_463965.1					632	,T	upstream_gene_variant	MODIFIER	lmo0438	lmo0438	transcript
467573	G	A	SNV	MODERATE	missense_variant	lmo0438	lmo0438	NP_463967.1	hypothetical protein	p.Val19Ile		Yes	Yes	0	0	0	0	0	0	0	0	0	0	0	0	0	1	0	0	1	0	2	WARNING_TRANSCRIPT_NO_START_CODON,A	upstream_gene_variant	MODIFIER	lmo0436	lmo0436	NP_463965.1					1154	,A	upstream_gene_variant	MODIFIER	lmo0440	lmo0440	transcript
471548	C	A	SNV	MODERATE	missense_variant	lmo0441	lmo0441	NP_463970.1	D-alanyl-D-alanine carboxypeptidase	p.Gly204Val		Yes	Yes	0	0	0	0	0	0	0	0	0	0	0	0	1	0	0	0	0	0	1	,A	upstream_gene_variant	MODIFIER	lmo0439	lmo0439	NP_463968.1					2111	,A	upstream_gene_variant	MODIFIER	lmo0442	lmo0442	transcript
472155	C	T	SNV	MODERATE	missense_variant	lmo0441	lmo0441	NP_463970.1	D-alanyl-D-alanine carboxypeptidase	p.Ala2Thr		Yes	Yes	0	0	0	0	0	0	0	0	0	0	0	0	0	1	0	0	1	0	2	,T	upstream_gene_variant	MODIFIER	lmo0439	lmo0439	NP_463968.1					2718	,T	upstream_gene_variant	MODIFIER	lmo0442	lmo0442	transcript
486281	A	G	SNV	MODERATE	missense_variant	lmo0452	lmo0452	NP_463981.1	hypothetical protein	p.Phe458Leu		Yes	Yes	0	0	0	0	0	0	0	0	0	0	0	0	1	0	0	0	0	0	1	,G	upstream_gene_variant	MODIFIER	lmo0450	lmo0450	NP_463979.1					1682	,G	upstream_gene_variant	MODIFIER	lmo0451	lmo0451	transcript
488071	A	G	SNV	MODERATE	missense_variant	lmo0453	lmo0453	NP_463982.1	hypothetical protein	p.Tyr243His		Yes	Yes	0	0	0	0	0	0	0	0	0	0	0	0	0	0	0	1	0	0	1	,G	upstream_gene_variant	MODIFIER	lmo0450	lmo0450	NP_463979.1					3472	,G	upstream_gene_variant	MODIFIER	lmo0451	lmo0451	transcript
490902	A	G	SNV	MODERATE	missense_variant	lmo0455	lmo0455	NP_463984.1	hypothetical protein	p.Glu333Gly		Yes	No	0	0	0	0	0	0	0	0	0	0	0	0	1	0	0	0	0	0	1	,G	upstream_gene_variant	MODIFIER	lmo0452	lmo0452	NP_463981.1					3250	,G	upstream_gene_variant	MODIFIER	lmo0453	lmo0453	transcript
492165	G	A	SNV	MODERATE	missense_variant	lmo0456	lmo0456	NP_463985.1	permease	p.Ala178Thr		Yes	Yes	0	0	0	0	0	0	0	1	0	0	0	0	0	0	0	0	0	0	1	,A	upstream_gene_variant	MODIFIER	lmo0452	lmo0452	NP_463981.1					4513	,A	upstream_gene_variant	MODIFIER	lmo0453	lmo0453	transcript
498180	C	T	SNV	MODERATE	missense_variant	lmo0460	lmo0460	NP_463989.1	membrane associated lipoprotein	p.Leu4Phe		Yes	Yes	0	0	0	0	0	0	0	0	0	0	0	0	0	0	0	1	0	0	1	,A	missense_variant	MODERATE	lmo0460	lmo0460	NP_463989.1	p.Leu4Ile	2070-10-01	2070-10-01	4/689		,T	upstream_gene_variant	MODIFIER	lmo0461	lmo0461	transcript
498195	A	G	SNV	MODERATE	missense_variant	lmo0460	lmo0460	NP_463989.1	membrane associated lipoprotein	p.Ile9Val		Yes	Yes	0	0	0	0	0	0	0	0	0	0	0	0	0	0	0	1	0	0	1	,G	upstream_gene_variant	MODIFIER	lmo0461	lmo0461	NP_463990.1					2111	,G	upstream_gene_variant	MODIFIER	lmo0462	lmo0462	transcript
498204	G	A	SNV	MODERATE	missense_variant	lmo0460	lmo0460	NP_463989.1	membrane associated lipoprotein	p.Val12Ile		Yes	Yes	0	0	0	0	0	0	0	0	0	0	0	0	0	0	0	1	0	0	1	,A	upstream_gene_variant	MODIFIER	lmo0461	lmo0461	NP_463990.1					2102	,A	upstream_gene_variant	MODIFIER	lmo0462	lmo0462	transcript
498207	A	T	SNV	MODERATE	missense_variant	lmo0460	lmo0460	NP_463989.1	membrane associated lipoprotein	p.Thr13Ser		Yes	Yes	0	0	0	0	0	0	0	0	0	0	0	0	0	0	0	1	0	0	1	,T	upstream_gene_variant	MODIFIER	lmo0461	lmo0461	NP_463990.1					2099	,T	upstream_gene_variant	MODIFIER	lmo0462	lmo0462	transcript
498212	T	G	SNV	MODERATE	missense_variant	lmo0460	lmo0460	NP_463989.1	membrane associated lipoprotein	p.Ile14Met		Yes	Yes	0	0	0	0	0	0	0	0	0	0	0	0	0	0	0	1	0	0	1	,G	upstream_gene_variant	MODIFIER	lmo0461	lmo0461	NP_463990.1					2094	,G	upstream_gene_variant	MODIFIER	lmo0462	lmo0462	transcript
498213	A	C	SNV	MODERATE	missense_variant	lmo0460	lmo0460	NP_463989.1	membrane associated lipoprotein	p.Ile15Leu		Yes	Yes	0	0	0	0	0	0	0	0	0	0	0	0	0	0	0	1	0	0	1	,C	upstream_gene_variant	MODIFIER	lmo0461	lmo0461	NP_463990.1					2093	,C	upstream_gene_variant	MODIFIER	lmo0462	lmo0462	transcript
498517	A	G	SNV	MODERATE	missense_variant	lmo0460	lmo0460	NP_463989.1	membrane associated lipoprotein	p.His116Arg		Yes	Yes	0	0	0	0	0	0	0	0	0	0	0	0	0	0	0	1	0	0	1	,G	upstream_gene_variant	MODIFIER	lmo0461	lmo0461	NP_463990.1					1789	,G	upstream_gene_variant	MODIFIER	lmo0462	lmo0462	transcript
498544	A	G	SNV	MODERATE	missense_variant	lmo0460	lmo0460	NP_463989.1	membrane associated lipoprotein	p.Lys125Arg		Yes	Yes	0	0	0	0	0	0	0	1	0	0	0	0	0	0	0	0	0	0	1	,T	missense_variant	MODERATE	lmo0460	lmo0460	NP_463989.1	p.Lys125Ile	374/2070	374/2070	125/689		,G	upstream_gene_variant	MODIFIER	lmo0461	lmo0461	transcript
498708	C	A	SNV	MODERATE	missense_variant	lmo0460	lmo0460	NP_463989.1	membrane associated lipoprotein	p.Leu180Ile		Yes	Yes	0	0	0	0	0	0	0	0	0	0	0	0	0	0	0	1	0	0	1	,T	missense_variant	MODERATE	lmo0460	lmo0460	NP_463989.1	p.Leu180Phe	538/2070	538/2070	180/689		,A	upstream_gene_variant	MODIFIER	lmo0461	lmo0461	transcript
498723	T	C	SNV	MODERATE	missense_variant	lmo0460	lmo0460	NP_463989.1	membrane associated lipoprotein	p.Ser185Pro		Yes	Yes	0	0	0	0	0	0	0	0	0	0	0	0	0	0	0	1	0	0	1	,G	missense_variant	MODERATE	lmo0460	lmo0460	NP_463989.1	p.Ser185Ala	553/2070	553/2070	185/689		,C	upstream_gene_variant	MODIFIER	lmo0461	lmo0461	transcript
498726	G	A	SNV	MODERATE	missense_variant	lmo0460	lmo0460	NP_463989.1	membrane associated lipoprotein	p.Gly186Arg		Yes	Yes	0	0	0	0	0	0	0	0	0	0	0	0	0	0	0	1	0	0	1	,A	upstream_gene_variant	MODIFIER	lmo0461	lmo0461	NP_463990.1					1580	,A	upstream_gene_variant	MODIFIER	lmo0462	lmo0462	transcript
498727	G	C	SNV	MODERATE	missense_variant	lmo0460	lmo0460	NP_463989.1	membrane associated lipoprotein	p.Gly186Ala		Yes	Yes	0	0	0	0	0	0	0	0	0	0	0	0	0	0	0	1	0	0	1	,T	missense_variant	MODERATE	lmo0460	lmo0460	NP_463989.1	p.Gly186Val	557/2070	557/2070	186/689		,C	upstream_gene_variant	MODIFIER	lmo0461	lmo0461	transcript
498729	A	C	SNV	MODERATE	missense_variant	lmo0460	lmo0460	NP_463989.1	membrane associated lipoprotein	p.Ile187Leu		Yes	Yes	0	0	0	0	0	0	0	0	0	0	0	0	0	0	0	1	0	0	1	,G	missense_variant	MODERATE	lmo0460	lmo0460	NP_463989.1	p.Ile187Val	559/2070	559/2070	187/689		,C	upstream_gene_variant	MODIFIER	lmo0461	lmo0461	transcript
498781	T	G	SNV	MODERATE	missense_variant	lmo0460	lmo0460	NP_463989.1	membrane associated lipoprotein	p.Leu204Arg		Yes	Yes	0	0	0	0	0	0	0	0	0	0	0	0	0	0	0	1	0	0	1	,G	upstream_gene_variant	MODIFIER	lmo0461	lmo0461	NP_463990.1					1525	,G	upstream_gene_variant	MODIFIER	lmo0462	lmo0462	transcript
498792	G	T	SNV	MODERATE	missense_variant	lmo0460	lmo0460	NP_463989.1	membrane associated lipoprotein	p.Gly208Cys		Yes	Yes	0	0	0	0	0	0	0	0	0	0	0	0	0	0	0	1	0	0	1	,T	missense_variant	MODERATE	lmo0460	lmo0460	NP_463989.1	p.Gly208Cys	622/2070	622/2070	208/689		,A	upstream_gene_variant	MODIFIER	lmo0461	lmo0461	transcript
498793	G	A	SNV	MODERATE	missense_variant	lmo0460	lmo0460	NP_463989.1	membrane associated lipoprotein	p.Gly208Asp		Yes	Yes	0	0	0	0	0	0	0	0	0	0	0	0	0	0	0	1	0	0	1	,C	missense_variant	MODERATE	lmo0460	lmo0460	NP_463989.1	p.Gly208Ala	623/2070	623/2070	208/689		,A	upstream_gene_variant	MODIFIER	lmo0461	lmo0461	transcript
498802	A	G	SNV	MODERATE	missense_variant	lmo0460	lmo0460	NP_463989.1	membrane associated lipoprotein	p.Lys211Arg		Yes	Yes	0	0	0	0	0	0	0	0	0	0	0	0	0	0	0	1	0	0	1	,G	missense_variant	MODERATE	lmo0460	lmo0460	NP_463989.1	p.Lys211Arg	632/2070	632/2070	211/689		,C	upstream_gene_variant	MODIFIER	lmo0461	lmo0461	transcript
498803	A	C	SNV	MODERATE	missense_variant	lmo0460	lmo0460	NP_463989.1	membrane associated lipoprotein	p.Lys211Asn		Yes	Yes	0	0	0	0	0	0	0	0	0	0	0	0	0	0	0	1	0	0	1	,C	missense_variant	MODERATE	lmo0460	lmo0460	NP_463989.1	p.Lys211Asn	633/2070	633/2070	211/689		,T	upstream_gene_variant	MODIFIER	lmo0461	lmo0461	transcript
498807	T	A	SNV	MODERATE	missense_variant	lmo0460	lmo0460	NP_463989.1	membrane associated lipoprotein	p.Cys213Ser		Yes	Yes	0	0	0	0	0	0	0	0	0	0	0	0	0	0	0	1	0	0	1	,G	missense_variant	MODERATE	lmo0460	lmo0460	NP_463989.1	p.Cys213Gly	637/2070	637/2070	213/689		,A	upstream_gene_variant	MODIFIER	lmo0461	lmo0461	transcript
498808	G	C	SNV	MODERATE	missense_variant	lmo0460	lmo0460	NP_463989.1	membrane associated lipoprotein	p.Cys213Ser		Yes	Yes	0	0	0	0	0	0	0	0	0	0	0	0	0	0	0	1	0	0	1	,C	upstream_gene_variant	MODIFIER	lmo0461	lmo0461	NP_463990.1					1498	,C	upstream_gene_variant	MODIFIER	lmo0462	lmo0462	transcript
498810	T	C	SNV	MODERATE	missense_variant	lmo0460	lmo0460	NP_463989.1	membrane associated lipoprotein	p.Ser214Pro		Yes	Yes	0	0	0	0	0	0	0	0	0	0	0	0	0	0	0	1	0	0	1	,C	missense_variant	MODERATE	lmo0460	lmo0460	NP_463989.1	p.Ser214Pro	640/2070	640/2070	214/689		,A	upstream_gene_variant	MODIFIER	lmo0461	lmo0461	transcript
498811	C	A	SNV	MODERATE	missense_variant	lmo0460	lmo0460	NP_463989.1	membrane associated lipoprotein	p.Ser214Tyr		Yes	Yes	0	0	0	0	0	0	0	0	0	0	0	0	0	0	0	1	0	0	1	,G	missense_variant	MODERATE	lmo0460	lmo0460	NP_463989.1	p.Ser214Cys	641/2070	641/2070	214/689		,A	upstream_gene_variant	MODIFIER	lmo0461	lmo0461	transcript
498862	C	A	SNV	MODERATE	missense_variant	lmo0460	lmo0460	NP_463989.1	membrane associated lipoprotein	p.Thr231Asn		Yes	Yes	0	0	0	0	0	0	0	0	0	0	0	0	0	0	0	1	0	0	1	,A	upstream_gene_variant	MODIFIER	lmo0461	lmo0461	NP_463990.1					1444	,A	upstream_gene_variant	MODIFIER	lmo0462	lmo0462	transcript
498869	G	T	SNV	MODERATE	missense_variant	lmo0460	lmo0460	NP_463989.1	membrane associated lipoprotein	p.Trp233Cys		Yes	Yes	0	0	0	0	0	0	0	0	0	0	0	0	0	0	0	1	0	0	1	,T	upstream_gene_variant	MODIFIER	lmo0461	lmo0461	NP_463990.1					1437	,T	upstream_gene_variant	MODIFIER	lmo0462	lmo0462	transcript
498870	G	T	SNV	MODERATE	missense_variant	lmo0460	lmo0460	NP_463989.1	membrane associated lipoprotein	p.Asp234Tyr		Yes	Yes	0	0	0	0	0	0	0	0	0	0	0	0	0	0	0	1	0	0	1	,T	missense_variant	MODERATE	lmo0460	lmo0460	NP_463989.1	p.Asp234Tyr	700/2070	700/2070	234/689		,A	upstream_gene_variant	MODIFIER	lmo0461	lmo0461	transcript
498871	A	G	SNV	MODERATE	missense_variant	lmo0460	lmo0460	NP_463989.1	membrane associated lipoprotein	p.Asp234Gly		Yes	Yes	0	0	0	0	0	0	0	0	0	0	0	0	0	0	0	1	0	0	1	,C	missense_variant	MODERATE	lmo0460	lmo0460	NP_463989.1	p.Asp234Ala	701/2070	701/2070	234/689		,G	upstream_gene_variant	MODIFIER	lmo0461	lmo0461	transcript
498882	A	T	SNV	MODERATE	missense_variant	lmo0460	lmo0460	NP_463989.1	membrane associated lipoprotein	p.Ser238Cys		Yes	Yes	0	0	0	0	0	0	0	0	0	0	0	0	0	0	0	1	0	0	1	,T	missense_variant	MODERATE	lmo0460	lmo0460	NP_463989.1	p.Ser238Cys	712/2070	712/2070	238/689		,G	upstream_gene_variant	MODIFIER	lmo0461	lmo0461	transcript
498883	G	A	SNV	MODERATE	missense_variant	lmo0460	lmo0460	NP_463989.1	membrane associated lipoprotein	p.Ser238Asn		Yes	Yes	0	0	0	0	0	0	0	0	0	0	0	0	0	0	0	1	0	0	1	,A	upstream_gene_variant	MODIFIER	lmo0461	lmo0461	NP_463990.1					1423	,A	upstream_gene_variant	MODIFIER	lmo0462	lmo0462	transcript
498915	C	A	SNV	MODERATE	missense_variant	lmo0460	lmo0460	NP_463989.1	membrane associated lipoprotein	p.His249Asn		Yes	Yes	0	0	0	0	0	0	0	0	0	0	0	0	0	0	0	1	0	0	1	,G	missense_variant	MODERATE	lmo0460	lmo0460	NP_463989.1	p.His249Asp	745/2070	745/2070	249/689		,A	upstream_gene_variant	MODIFIER	lmo0461	lmo0461	transcript
499968	G	A	SNV	MODERATE	missense_variant	lmo0460	lmo0460	NP_463989.1	membrane associated lipoprotein	p.Asp600Asn		Yes	Yes	0	0	0	0	0	1	0	0	0	0	0	0	0	0	0	0	0	0	1	,A	upstream_gene_variant	MODIFIER	lmo0461	lmo0461	NP_463990.1					338	,A	upstream_gene_variant	MODIFIER	lmo0462	lmo0462	transcript
510596	A	G	SNV	MODERATE	missense_variant	lmo0473	lmo0473	YP_008475630.1		p.Lys136Arg		Yes	Yes	0	0	0	0	0	0	0	0	0	0	1	0	0	0	0	1	0	0	2	,G	upstream_gene_variant	MODIFIER	lmo0474	lmo0474	NP_464002.1					619	,G	upstream_gene_variant	MODIFIER	lmo0475	lmo0475	transcript
514032	C	T	SNV	MODERATE	missense_variant	lmo0477	lmo0477	NP_464005.1	secreted protein	p.Thr10Met		Yes	Yes	2	0	0	0	0	1	0	0	0	0	0	0	0	0	0	0	0	0	1	,T	upstream_gene_variant	MODIFIER	lmo0476	lmo0476	NP_464004.1					764	,T	upstream_gene_variant	MODIFIER	lmo0478	lmo0478	transcript
514040	A	C	SNV	MODERATE	missense_variant	lmo0477	lmo0477	NP_464005.1	secreted protein	p.Ile13Leu		Yes	Yes	2	0	0	0	0	0	0	0	0	0	0	0	0	1	0	0	0	0	1	,G	missense_variant	MODERATE	lmo0477	lmo0477	NP_464005.1	p.Ile13Val	37/378	37/378	13/125		,C	upstream_gene_variant	MODIFIER	lmo0476	lmo0476	transcript
514040	A	G	SNV	MODERATE	missense_variant	lmo0477	lmo0477	NP_464005.1	secreted protein	p.Ile13Val		Yes	Yes	2	0	0	0	0	1	0	0	0	0	0	0	0	0	0	0	0	0	1	,G	missense_variant	MODERATE	lmo0477	lmo0477	NP_464005.1	p.Ile13Val	37/378	37/378	13/125		,C	upstream_gene_variant	MODIFIER	lmo0476	lmo0476	transcript
514056	G	A	SNV	MODERATE	missense_variant	lmo0477	lmo0477	NP_464005.1	secreted protein	p.Ser18Asn		Yes	Yes	2	0	0	0	0	0	0	0	0	0	0	0	0	1	0	0	0	0	1	,A	upstream_gene_variant	MODIFIER	lmo0476	lmo0476	NP_464004.1					788	,A	upstream_gene_variant	MODIFIER	lmo0478	lmo0478	transcript
514086	T	C	SNV	MODERATE	missense_variant	lmo0477	lmo0477	NP_464005.1	secreted protein	p.Ile28Thr		Yes	Yes	2	0	0	0	0	1	0	0	0	0	0	0	0	0	0	0	0	0	1	,C	upstream_gene_variant	MODIFIER	lmo0476	lmo0476	NP_464004.1					818	,C	upstream_gene_variant	MODIFIER	lmo0478	lmo0478	transcript
514106	A	G	SNV	MODERATE	missense_variant	lmo0477	lmo0477	NP_464005.1	secreted protein	p.Lys35Glu		Yes	Yes	2	0	0	0	0	0	0	0	0	0	0	0	0	1	0	0	0	0	1	,G	upstream_gene_variant	MODIFIER	lmo0476	lmo0476	NP_464004.1					838	,G	upstream_gene_variant	MODIFIER	lmo0478	lmo0478	transcript
514128	C	A	SNV	MODERATE	missense_variant	lmo0477	lmo0477	NP_464005.1	secreted protein	p.Ala42Glu		Yes	Yes	2	0	0	0	0	1	0	0	0	0	0	0	0	0	0	0	0	0	1	,A	upstream_gene_variant	MODIFIER	lmo0476	lmo0476	NP_464004.1					860	,A	upstream_gene_variant	MODIFIER	lmo0478	lmo0478	transcript
514238	T	A	SNV	MODERATE	missense_variant	lmo0477	lmo0477	NP_464005.1	secreted protein	p.Tyr79Asn		Yes	Yes	2	0	0	0	0	1	0	0	0	0	0	0	0	0	0	0	0	0	1	,A	upstream_gene_variant	MODIFIER	lmo0476	lmo0476	NP_464004.1					970	,A	upstream_gene_variant	MODIFIER	lmo0478	lmo0478	transcript
514296	A	T	SNV	MODERATE	missense_variant	lmo0477	lmo0477	NP_464005.1	secreted protein	p.Tyr98Phe		Yes	Yes	2	0	0	0	0	1	0	0	0	0	0	0	0	0	0	0	0	0	1	,T	upstream_gene_variant	MODIFIER	lmo0476	lmo0476	NP_464004.1					1028	,T	upstream_gene_variant	MODIFIER	lmo0478	lmo0478	transcript
514310	G	A	SNV	MODERATE	missense_variant	lmo0477	lmo0477	NP_464005.1	secreted protein	p.Gly103Arg		Yes	Yes	2	0	0	0	0	1	0	0	0	0	0	0	0	0	0	0	0	0	1	,A	upstream_gene_variant	MODIFIER	lmo0476	lmo0476	NP_464004.1					1042	,A	upstream_gene_variant	MODIFIER	lmo0478	lmo0478	transcript
514316	A	G	SNV	MODERATE	missense_variant	lmo0477	lmo0477	NP_464005.1	secreted protein	p.Thr105Ala		Yes	Yes	2	0	0	0	0	1	0	0	0	0	0	0	0	0	0	0	0	0	1	,G	upstream_gene_variant	MODIFIER	lmo0476	lmo0476	NP_464004.1					1048	,G	upstream_gene_variant	MODIFIER	lmo0478	lmo0478	transcript
514317	C	A	SNV	MODERATE	missense_variant	lmo0477	lmo0477	NP_464005.1	secreted protein	p.Thr105Lys		Yes	Yes	2	0	0	0	0	1	0	0	0	0	0	0	0	0	0	0	0	0	1	,A	upstream_gene_variant	MODIFIER	lmo0476	lmo0476	NP_464004.1					1049	,A	upstream_gene_variant	MODIFIER	lmo0478	lmo0478	transcript
514321	A	T	SNV	MODERATE	missense_variant	lmo0477	lmo0477	NP_464005.1	secreted protein	p.Glu106Asp		Yes	Yes	2	0	0	0	0	1	0	0	0	0	0	0	0	0	0	0	0	0	1	,T	upstream_gene_variant	MODIFIER	lmo0476	lmo0476	NP_464004.1					1053	,T	upstream_gene_variant	MODIFIER	lmo0478	lmo0478	transcript
514322	G	A	SNV	MODERATE	missense_variant	lmo0477	lmo0477	NP_464005.1	secreted protein	p.Gly107Ser		Yes	Yes	2	0	0	0	0	1	0	0	0	0	0	0	0	0	0	0	0	0	1	,A	upstream_gene_variant	MODIFIER	lmo0476	lmo0476	NP_464004.1					1054	,A	upstream_gene_variant	MODIFIER	lmo0478	lmo0478	transcript
514323	G	A	SNV	MODERATE	missense_variant	lmo0477	lmo0477	NP_464005.1	secreted protein	p.Gly107Asp		Yes	Yes	2	0	0	0	0	1	0	0	0	0	0	0	0	0	0	0	0	0	1	,A	upstream_gene_variant	MODIFIER	lmo0476	lmo0476	NP_464004.1					1055	,A	upstream_gene_variant	MODIFIER	lmo0478	lmo0478	transcript
514325	G	C	SNV	MODERATE	missense_variant	lmo0477	lmo0477	NP_464005.1	secreted protein	p.Glu108Gln		Yes	Yes	2	0	0	0	0	1	0	0	0	0	0	0	0	0	0	0	0	0	1	,C	upstream_gene_variant	MODIFIER	lmo0476	lmo0476	NP_464004.1					1057	,C	upstream_gene_variant	MODIFIER	lmo0478	lmo0478	transcript
514346	G	C	SNV	MODERATE	missense_variant	lmo0477	lmo0477	NP_464005.1	secreted protein	p.Glu115Gln		Yes	Yes	2	0	0	0	0	1	0	0	0	0	0	0	0	0	0	0	0	0	1	,C	upstream_gene_variant	MODIFIER	lmo0476	lmo0476	NP_464004.1					1078	,C	upstream_gene_variant	MODIFIER	lmo0478	lmo0478	transcript
514361	G	A	SNV	MODERATE	missense_variant	lmo0477	lmo0477	NP_464005.1	secreted protein	p.Glu120Lys		Yes	Yes	2	0	0	0	0	1	0	0	0	0	0	0	0	0	0	0	0	0	1	,A	upstream_gene_variant	MODIFIER	lmo0476	lmo0476	NP_464004.1					1093	,A	upstream_gene_variant	MODIFIER	lmo0478	lmo0478	transcript
514362	A	T	SNV	MODERATE	missense_variant	lmo0477	lmo0477	NP_464005.1	secreted protein	p.Glu120Val		Yes	Yes	2	0	0	0	0	1	0	0	0	0	0	0	0	0	0	0	0	0	1	,T	upstream_gene_variant	MODIFIER	lmo0476	lmo0476	NP_464004.1					1094	,T	upstream_gene_variant	MODIFIER	lmo0478	lmo0478	transcript
514374	C	T	SNV	MODERATE	missense_variant	lmo0477	lmo0477	NP_464005.1	secreted protein	p.Ser124Leu		Yes	Yes	2	0	0	0	0	1	0	0	0	0	0	0	0	0	0	0	0	0	1	,T	upstream_gene_variant	MODIFIER	lmo0476	lmo0476	NP_464004.1					1106	,T	upstream_gene_variant	MODIFIER	lmo0478	lmo0478	transcript
514805	C	A	SNV	MODERATE	missense_variant	lmo0478	lmo0478	NP_464006.1	secreted protein	p.Ala42Glu		Yes	Yes	2	0	0	0	0	1	0	0	0	0	0	0	0	0	0	0	0	0	1	,A	upstream_gene_variant	MODIFIER	lmo0476	lmo0476	NP_464004.1					1537	,A	upstream_gene_variant	MODIFIER	lmo0479	lmo0479	transcript
514908	T	A	SNV	MODERATE	missense_variant	lmo0478	lmo0478	NP_464006.1	secreted protein	p.Asp76Glu		Yes	Yes	2	0	0	0	0	1	0	0	0	0	0	0	0	0	0	0	0	0	1	,A	upstream_gene_variant	MODIFIER	lmo0476	lmo0476	NP_464004.1					1640	,A	upstream_gene_variant	MODIFIER	lmo0479	lmo0479	transcript
514915	T	A	SNV	MODERATE	missense_variant	lmo0478	lmo0478	NP_464006.1	secreted protein	p.Tyr79Asn		Yes	Yes	2	0	0	0	0	1	0	0	0	0	0	0	0	0	0	0	0	0	1	,A	upstream_gene_variant	MODIFIER	lmo0476	lmo0476	NP_464004.1					1647	,A	upstream_gene_variant	MODIFIER	lmo0479	lmo0479	transcript
515051	C	T	SNV	MODERATE	missense_variant	lmo0478	lmo0478	NP_464006.1	secreted protein	p.Ser124Leu		Yes	Yes	2	0	0	0	0	1	0	0	0	0	0	0	0	0	0	0	0	0	1	,T	upstream_gene_variant	MODIFIER	lmo0476	lmo0476	NP_464004.1					1783	,T	upstream_gene_variant	MODIFIER	lmo0479	lmo0479	transcript
516834	C	A	SNV	MODERATE	missense_variant	lmo0481	lmo0481	NP_464009.1	hypothetical protein	p.Ala30Asp		Yes	Yes	0	0	0	0	0	0	0	0	0	0	0	0	0	1	0	0	1	0	2	,A	upstream_gene_variant	MODIFIER	lmo0476	lmo0476	NP_464004.1					3566	,A	upstream_gene_variant	MODIFIER	lmo0482	lmo0482	transcript
516887	G	A	SNV	MODERATE	missense_variant	lmo0481	lmo0481	NP_464009.1	hypothetical protein	p.Asp48Asn		Yes	Yes	0	0	0	0	0	0	0	0	0	0	0	0	1	0	0	0	0	0	1	,A	upstream_gene_variant	MODIFIER	lmo0476	lmo0476	NP_464004.1					3619	,A	upstream_gene_variant	MODIFIER	lmo0482	lmo0482	transcript
518351	A	T	SNV	MODERATE	missense_variant	lmo0481	lmo0481	NP_464009.1	hypothetical protein	p.Thr536Ser		Yes	Yes	0	0	0	0	0	0	0	0	0	0	0	0	0	1	0	0	0	0	1	,T	upstream_gene_variant	MODIFIER	lmo0482	lmo0482	NP_464010.1					246	,T	upstream_gene_variant	MODIFIER	lmo0483	lmo0483	transcript
524166	A	T	SNV	MODERATE	missense_variant	lmo0489	lmo0489	NP_464017.1	NADH:flavin oxidoreductase	p.Asn150Tyr		Yes	Yes	1	0	0	0	0	0	0	0	0	0	0	0	0	0	0	0	0	1	1	,T	upstream_gene_variant	MODIFIER	lmo0488	lmo0488	NP_464016.1					645	,T	upstream_gene_variant	MODIFIER	aroE	lmo0490	transcript
527324	G	T	SNV	MODERATE	missense_variant	aroD	lmo0491	NP_464019.1	3-dehydroquinate dehydratase	p.Val191Leu		Yes	Yes	0	0	0	0	0	0	0	0	0	0	0	0	0	1	0	0	1	0	2	,T	upstream_gene_variant	MODIFIER	lmo0488	lmo0488	NP_464016.1					3803	,T	upstream_gene_variant	MODIFIER	lmo0494	lmo0494	transcript
529179	C	T	SNV	MODERATE	missense_variant	lmo0493	lmo0493	NP_464021.1	acylase	p.Gly382Asp		Yes	Yes	0	0	0	0	0	1	0	0	0	0	0	0	0	0	0	0	0	0	1	,T	upstream_gene_variant	MODIFIER	lmo0492	lmo0492	NP_464020.1					691	,T	upstream_gene_variant	MODIFIER	lmo0494	lmo0494	transcript
529184	C	T	SNV	MODERATE	missense_variant	lmo0493	lmo0493	NP_464021.1	acylase	p.Met380Ile		Yes	Yes	0	0	0	0	0	0	0	1	0	0	0	0	0	0	0	0	0	0	1	,T	upstream_gene_variant	MODIFIER	lmo0492	lmo0492	NP_464020.1					696	,T	upstream_gene_variant	MODIFIER	lmo0494	lmo0494	transcript
529557	T	A	SNV	MODERATE	missense_variant	lmo0493	lmo0493	NP_464021.1	acylase	p.Tyr256Phe		Yes	Yes	0	0	0	0	0	1	0	0	0	0	0	0	0	0	0	0	0	0	1	,A	upstream_gene_variant	MODIFIER	lmo0492	lmo0492	NP_464020.1					1069	,A	upstream_gene_variant	MODIFIER	lmo0494	lmo0494	transcript
530116	T	A	SNV	MODERATE	missense_variant	lmo0493	lmo0493	NP_464021.1	acylase	p.Ile70Phe		Yes	No	0	0	0	0	0	0	1	0	0	0	0	0	0	0	0	0	0	0	1	,A	upstream_gene_variant	MODIFIER	lmo0492	lmo0492	NP_464020.1					1628	,A	upstream_gene_variant	MODIFIER	lmo0494	lmo0494	transcript
532333	A	T	SNV	MODERATE	missense_variant	lmo0496	lmo0496	NP_464024.1	hypothetical protein	p.Lys2Asn		Yes	No	1	0	0	0	0	1	0	0	0	0	0	0	0	0	0	0	0	0	1	,T	upstream_gene_variant	MODIFIER	lmo0492	lmo0492	NP_464020.1					3845	,T	upstream_gene_variant	MODIFIER	lmo0493	lmo0493	transcript
532678	T	A	SNV	MODERATE	missense_variant	lmo0497	lmo0497	NP_464025.1	sugar transferase	p.Gln478His		Yes	Yes	0	0	0	0	0	0	0	0	0	0	0	0	0	1	0	0	1	0	2	,A	upstream_gene_variant	MODIFIER	lmo0492	lmo0492	NP_464020.1					4190	,A	upstream_gene_variant	MODIFIER	lmo0493	lmo0493	transcript
533685	C	T	SNV	MODERATE	missense_variant	lmo0497	lmo0497	NP_464025.1	sugar transferase	p.Ala143Thr		Yes	No	0	0	0	0	0	1	0	0	0	0	0	0	0	0	0	0	0	0	1	,T	upstream_gene_variant	MODIFIER	lmo0493	lmo0493	NP_464021.1					3362	,T	upstream_gene_variant	MODIFIER	lmo0498	lmo0498	transcript
534428	A	G	SNV	MODERATE	missense_variant	lmo0498	lmo0498	NP_464026.1	5-phosphate isomerase	p.Asp41Gly		Yes	Yes	4	0	0	0	0	0	0	1	0	0	0	0	0	0	0	0	0	0	1	,G	upstream_gene_variant	MODIFIER	lmo0493	lmo0493	NP_464021.1					4105	,G	upstream_gene_variant	MODIFIER	lmo0497	lmo0497	transcript
537085	G	C	SNV	MODERATE	missense_variant	lmo0501	lmo0501	NP_464029.1	transcriptional antiterminator BglG	p.Cys300Ser		Yes	Yes	4	0	0	0	0	0	0	0	0	0	0	0	0	0	1	0	0	0	1	,C	upstream_gene_variant	MODIFIER	lmo0497	lmo0497	NP_464025.1					2974	,C	upstream_gene_variant	MODIFIER	lmo0502	lmo0502	transcript
547792	C	A	SNV	MODERATE	missense_variant	lmo0514	lmo0514	NP_464042.1	internalin	p.Asn91Lys		Yes	Yes	4	0	0	0	0	0	0	0	0	0	0	0	0	1	0	0	0	0	1	,A	upstream_gene_variant	MODIFIER	lmo0512	lmo0512	NP_464040.1					1119	,A	upstream_gene_variant	MODIFIER	lmo0513	lmo0513	transcript
548400	T	A	SNV	MODERATE	missense_variant	lmo0514	lmo0514	NP_464042.1	internalin	p.Val294Glu		Yes	Yes	4	0	0	0	0	0	0	1	0	0	0	0	0	0	0	0	0	0	1	,A	upstream_gene_variant	MODIFIER	lmo0512	lmo0512	NP_464040.1					1727	,A	upstream_gene_variant	MODIFIER	lmo0513	lmo0513	transcript
549758	T	A	SNV	MODERATE	missense_variant	lmo0515	lmo0515	NP_464043.1	hypothetical protein	p.Asp107Glu		Yes	Yes	2	0	0	0	0	0	0	0	0	0	0	0	0	1	0	0	1	0	2	,A	upstream_gene_variant	MODIFIER	lmo0512	lmo0512	NP_464040.1					3085	,A	upstream_gene_variant	MODIFIER	lmo0513	lmo0513	transcript
550944	C	A	SNV	MODERATE	missense_variant	lmo0516	lmo0516	NP_464044.1	encapsulation protein CapA	p.Ala135Ser		Yes	Yes	0	0	0	0	0	0	0	0	0	0	0	0	1	0	0	0	0	0	1	,A	upstream_gene_variant	MODIFIER	lmo0512	lmo0512	NP_464040.1					4271	,A	upstream_gene_variant	MODIFIER	lmo0513	lmo0513	transcript
557617	C	A	SNV	MODERATE	missense_variant	lmo0522	lmo0522	NP_464050.1	transcriptional regulator	p.Pro147Gln		Yes	Yes	4	0	0	0	0	0	0	0	0	0	0	0	0	0	0	1	0	0	1	,A	upstream_gene_variant	MODIFIER	lmo0518	lmo0518	NP_464046.1					4686	,A	upstream_gene_variant	MODIFIER	lmo0521	lmo0521	transcript
561104	C	T	SNV	MODERATE	missense_variant	lmo0525	lmo0525	NP_464053.1	hypothetical protein	p.Ala221Val		Yes	No	2	0	0	0	0	0	0	0	0	0	0	0	0	1	0	0	1	0	2	,T	upstream_gene_variant	MODIFIER	lmo0521	lmo0521	NP_464049.1					4128	,T	upstream_gene_variant	MODIFIER	lmo0524	lmo0524	transcript
562548	T	A	SNV	MODERATE	missense_variant	lmo0526	lmo0526	NP_464054.1	transcriptional regulator	p.Lys4Asn		Yes	Yes	0	0	0	0	0	0	1	0	0	0	0	0	0	0	0	0	0	0	1	,A	upstream_gene_variant	MODIFIER	lmo0524	lmo0524	NP_464052.1					2361	,A	upstream_gene_variant	MODIFIER	lmo0527	lmo0527	transcript
565305	T	A	SNV	MODERATE	missense_variant	lmo0528	lmo0528	NP_464056.1	hypothetical protein	p.Val350Glu		Yes	Yes	0	0	0	0	0	0	0	0	0	0	0	0	0	1	0	0	1	0	2	,A	upstream_gene_variant	MODIFIER	lmo0526	lmo0526	NP_464054.1					2746	,A	upstream_gene_variant	MODIFIER	lmo0529	lmo0529	transcript
568657	C	T	SNV	MODERATE	missense_variant	lmo0530	lmo0530	NP_464058.1	hypothetical protein	p.Ala543Val		Yes	Yes	0	0	0	0	0	0	1	0	0	0	0	0	0	0	0	0	0	0	1	,T	upstream_gene_variant	MODIFIER	lmo0531	lmo0531	NP_464059.1					437	,T	upstream_gene_variant	MODIFIER	lmo0532	lmo0532	transcript
568801	C	T	SNV	MODERATE	missense_variant	lmo0530	lmo0530	NP_464058.1	hypothetical protein	p.Thr591Ile		Yes	Yes	0	0	0	0	0	0	1	0	0	0	0	0	0	0	0	0	0	0	1	,T	upstream_gene_variant	MODIFIER	lmo0531	lmo0531	NP_464059.1					293	,T	upstream_gene_variant	MODIFIER	lmo0532	lmo0532	transcript
573323	C	T	SNV	MODERATE	missense_variant	lmo0535	lmo0535	NP_464063.1	LacI family transcriptional regulator	p.Met82Ile		Yes	Yes	9	0	0	0	0	1	0	0	0	0	0	0	0	0	0	0	0	0	1	,T	upstream_gene_variant	MODIFIER	lmo0536	lmo0536	NP_464064.1					417	,T	upstream_gene_variant	MODIFIER	lmo0537	lmo0537	transcript
575178	C	T	SNV	MODERATE	missense_variant	lmo0537	lmo0537	NP_464065.1	allantoate amidohydrolase	p.Leu5Phe		Yes	Yes	0	0	0	0	0	0	0	0	0	0	0	0	0	1	0	0	1	0	2	,T	upstream_gene_variant	MODIFIER	lmo0535	lmo0535	NP_464063.1					1610	,T	upstream_gene_variant	MODIFIER	lmo0538	lmo0538	transcript
575724	T	A	SNV	MODERATE	missense_variant	lmo0537	lmo0537	NP_464065.1	allantoate amidohydrolase	p.Phe187Ile		Yes	Yes	0	0	0	0	0	0	0	0	0	0	1	0	0	0	0	0	0	0	1	,A	upstream_gene_variant	MODIFIER	lmo0535	lmo0535	NP_464063.1					2156	,A	upstream_gene_variant	MODIFIER	lmo0538	lmo0538	transcript
586929	G	A	SNV	MODERATE	missense_variant	lmo0548	lmo0548	NP_464076.1	hypothetical protein	p.Glu201Lys		Yes	Yes	3	0	0	0	0	1	0	0	0	0	0	0	0	0	0	0	0	0	1	WARNING_TRANSCRIPT_NO_START_CODON,A	upstream_gene_variant	MODIFIER	lmo0543	lmo0543	NP_464071.1					4424	,A	upstream_gene_variant	MODIFIER	lmo0544	lmo0544	transcript
589008	C	T	SNV	MODERATE	missense_variant	lmo0549	lmo0549	NP_464077.1	internalin	p.Thr666Ile		Yes	Yes	2	0	0	0	0	0	0	0	0	0	0	0	0	1	0	0	1	0	2	,T	upstream_gene_variant	MODIFIER	lmo0546	lmo0546	NP_464074.1					4251	,T	upstream_gene_variant	MODIFIER	lmo0547	lmo0547	transcript
592850	G	A	SNV	MODERATE	missense_variant	lmo0554	lmo0554	NP_464082.1	NADH-dependent butanol dehydrogenase	p.Met198Ile		Yes	Yes	2	0	0	0	0	1	0	0	0	0	0	0	0	0	0	0	0	0	1	,A	upstream_gene_variant	MODIFIER	lmo0553	lmo0553	NP_464081.1					803	,A	upstream_gene_variant	MODIFIER	lmo0555	lmo0555	transcript
598215	G	A	SNV	MODERATE	missense_variant	lmo0559	lmo0559	NP_464087.1	hypothetical protein	p.Val66Met		Yes	Yes	2	0	0	0	0	1	0	0	0	0	0	0	0	0	0	0	0	0	1	,A	upstream_gene_variant	MODIFIER	lmo0558	lmo0558	NP_464086.1					595	,A	downstream_gene_variant	MODIFIER	lmo0554	lmo0554	transcript
602918	G	C	SNV	MODERATE	missense_variant	hisA	lmo0564	NP_464092.1	1-(5-phosphoribosyl)-5-[(5- phosphoribosylamino)methylideneamino] imidazole-4-carboxamide isomerase	p.Pro5Ala		Yes	Yes	1	0	0	0	0	0	0	0	0	0	0	0	1	0	0	0	0	0	1	,C	synonymous_variant	LOW	hisH	lmo0565	NP_464093.1	p.Ser206Ser	618/627	618/627	206/208		,C	upstream_gene_variant	MODIFIER	lmo0560	lmo0560	transcript
605239	C	T	SNV	MODERATE	missense_variant	hisD	lmo0567	NP_464095.1	histidinol dehydrogenase	p.Val56Ile		Yes	Yes	0	0	0	0	0	0	0	0	0	0	0	0	1	0	0	0	0	0	1	,T	upstream_gene_variant	MODIFIER	lmo0560	lmo0560	NP_464088.1					4895	,T	upstream_gene_variant	MODIFIER	hisE	lmo0561	transcript
606635	C	T	SNV	MODERATE	missense_variant	hisZ	lmo0569	NP_464097.1	ATP phosphoribosyltransferase	p.Val196Ile		Yes	Yes	1	0	0	0	0	0	1	0	0	0	0	0	0	0	0	0	0	0	1	,T	upstream_gene_variant	MODIFIER	hisF	lmo0563	NP_464091.1					4417	,T	upstream_gene_variant	MODIFIER	hisA	lmo0564	transcript
608132	T	C	SNV	MODERATE	missense_variant	hisJ	lmo0570	NP_464098.1	histidinol-phosphatase	p.Val254Ala		Yes	Yes	0	0	0	0	0	0	0	0	0	0	0	0	0	1	0	0	1	0	2	,C	upstream_gene_variant	MODIFIER	hisH	lmo0565	NP_464093.1					4597	,C	upstream_gene_variant	MODIFIER	hisB	lmo0566	transcript
608438	G	A	SNV	MODERATE	missense_variant	lmo0571	lmo0571	NP_464099.1	methyltransferase	p.Arg15Cys		Yes	Yes	0	0	0	0	0	0	0	0	0	0	0	0	1	0	0	0	0	0	1	,A	upstream_gene_variant	MODIFIER	hisH	lmo0565	NP_464093.1					4903	,A	upstream_gene_variant	MODIFIER	hisB	lmo0566	transcript
611799	T	C	SNV	MODERATE	missense_variant	lmo0574	lmo0574	NP_464102.1	beta-glucosidase	p.Phe187Ser		Yes	Yes	10	0	0	0	0	1	0	0	0	0	0	0	0	0	0	0	0	0	1	,C	upstream_gene_variant	MODIFIER	hisZ	lmo0569	NP_464097.1					4579	,C	upstream_gene_variant	MODIFIER	lmo0571	lmo0571	transcript
618826	C	A	SNV	MODERATE	missense_variant	lmo0581	lmo0581	NP_464109.1	hypothetical protein	p.Val7Leu		Yes	Yes	0	0	0	0	0	0	1	0	0	0	0	0	0	0	0	0	0	0	1	,A	upstream_gene_variant	MODIFIER	lmo0577	lmo0577	NP_464105.1					3015	,A	upstream_gene_variant	MODIFIER	lmo0578	lmo0578	transcript
619888	C	T	SNV	MODERATE	missense_variant	iap	lmo0582	NP_464110.1	invasion associated secreted endopeptidase	p.Ala165Thr		Yes	Yes	1	0	0	0	0	0	0	0	0	0	1	0	0	0	0	0	0	0	1	,T	upstream_gene_variant	MODIFIER	lmo0577	lmo0577	NP_464105.1					4077	,T	upstream_gene_variant	MODIFIER	lmo0578	lmo0578	transcript
626812	G	T	SNV	MODERATE	missense_variant	lmo0587	lmo0587	NP_464115.1	secreted protein	p.Ala103Ser		Yes	Yes	0	0	0	0	0	0	0	0	0	0	0	0	1	0	0	0	0	0	1	WARNING_TRANSCRIPT_NO_START_CODON,T	upstream_gene_variant	MODIFIER	lmo0588	lmo0588	NP_464116.1					2276	,T	upstream_gene_variant	MODIFIER	lmo0589	lmo0589	transcript
628331	C	T	SNV	MODERATE	missense_variant	lmo0587	lmo0587	NP_464115.1	secreted protein	p.Ala609Val		Yes	Yes	0	0	0	0	1	0	0	0	0	0	0	0	0	0	0	0	0	0	1	WARNING_TRANSCRIPT_NO_START_CODON,T	upstream_gene_variant	MODIFIER	lmo0588	lmo0588	NP_464116.1					757	,T	upstream_gene_variant	MODIFIER	lmo0589	lmo0589	transcript
628454	C	A	SNV	MODERATE	missense_variant	lmo0587	lmo0587	NP_464115.1	secreted protein	p.Thr650Lys		Yes	Yes	0	0	0	0	0	1	0	0	0	0	0	0	0	0	0	0	0	0	1	WARNING_TRANSCRIPT_NO_START_CODON,A	upstream_gene_variant	MODIFIER	lmo0588	lmo0588	NP_464116.1					634	,A	upstream_gene_variant	MODIFIER	lmo0589	lmo0589	transcript
629194	C	T	SNV	MODERATE	missense_variant	lmo0588	lmo0588	NP_464116.1	DNA photolyase	p.Pro36Leu		Yes	Yes	0	0	0	0	0	1	0	0	0	0	0	0	0	0	0	0	0	0	1	,T	upstream_gene_variant	MODIFIER	lmo0589	lmo0589	NP_464117.1					1435	,T	upstream_gene_variant	MODIFIER	lmo0590	lmo0590	transcript
630037	G	A	SNV	MODERATE	missense_variant	lmo0588	lmo0588	NP_464116.1	DNA photolyase	p.Arg317His		Yes	Yes	0	0	0	0	0	0	0	0	0	0	0	0	0	1	0	0	1	0	2	,A	upstream_gene_variant	MODIFIER	lmo0589	lmo0589	NP_464117.1					592	,A	upstream_gene_variant	MODIFIER	lmo0590	lmo0590	transcript
630051	A	T	SNV	MODERATE	missense_variant	lmo0588	lmo0588	NP_464116.1	DNA photolyase	p.Thr322Ser		Yes	Yes	0	0	0	0	0	1	0	0	0	0	0	0	0	0	0	0	0	0	1	,T	upstream_gene_variant	MODIFIER	lmo0589	lmo0589	NP_464117.1					578	,T	upstream_gene_variant	MODIFIER	lmo0590	lmo0590	transcript
632428	A	G	SNV	MODERATE	missense_variant	lmo0590	lmo0590	NP_464118.1	hypothetical protein	p.Thr462Ala		Yes	Yes	0	0	0	0	0	1	0	0	0	0	0	0	0	0	0	0	0	0	1	,G	upstream_gene_variant	MODIFIER	lmo0591	lmo0591	NP_464119.1					383	,G	upstream_gene_variant	MODIFIER	lmo0592	lmo0592	transcript
632768	G	C	SNV	MODERATE	missense_variant	lmo0590	lmo0590	NP_464118.1	hypothetical protein	p.Gly575Ala		Yes	Yes	0	0	0	0	0	0	0	0	0	0	0	0	1	0	0	0	0	0	1	,C	upstream_gene_variant	MODIFIER	lmo0591	lmo0591	NP_464119.1					43	,C	upstream_gene_variant	MODIFIER	lmo0592	lmo0592	transcript
641189	G	A	SNV	MODERATE	missense_variant	lmo0600	lmo0600	NP_464127.1	hypothetical protein	p.Val189Ile		Yes	Yes	0	0	0	0	0	0	0	0	0	0	0	0	1	0	0	0	0	0	1	,A	upstream_gene_variant	MODIFIER	metX	lmo0594	NP_464122.1					4766	WARNING_TRANSCRIPT_NO_START_CODON,A	upstream_gene_variant	MODIFIER	lmo0595	lmo0595	transcript
641905	A	C	SNV	MODERATE	missense_variant	lmo0601	lmo0601	NP_464128.1	cell surface protein	p.Lys233Thr		Yes	Yes	0	0	0	0	0	1	0	0	0	0	0	0	0	0	0	0	0	0	1	,C	upstream_gene_variant	MODIFIER	lmo0595	lmo0595	NP_464123.1					4188	,C	upstream_gene_variant	MODIFIER	lmo0597	lmo0597	transcript
650483	A	G	SNV	MODERATE	missense_variant	lmo0610	lmo0610	NP_464137.1	internalin	p.Val384Ala		Yes	Yes	6	0	0	0	0	1	0	0	0	0	0	0	0	0	0	0	0	0	1	,G	upstream_gene_variant	MODIFIER	lmo0612	lmo0612	NP_464139.1					2106	,G	upstream_gene_variant	MODIFIER	lmo0613	lmo0613	transcript
654622	G	A	SNV	MODERATE	missense_variant	lmo0615	lmo0615	NP_464142.1	hypothetical protein	p.Leu77Phe		Yes	Yes	0	0	0	0	0	1	0	0	0	0	0	0	0	0	0	0	0	0	1	,A	upstream_gene_variant	MODIFIER	lmo0610	lmo0610	NP_464137.1					2989	,A	upstream_gene_variant	MODIFIER	acpD	lmo0611	transcript
656509	G	A	SNV	MODERATE	missense_variant	lmo0616	lmo0616	NP_464143.1	glycerophosphoryl diester phosphodiesterase	p.Arg518Gln		Yes	Yes	0	0	0	0	0	0	0	0	0	0	0	0	0	1	0	0	1	0	2	,A	upstream_gene_variant	MODIFIER	lmo0610	lmo0610	NP_464137.1					4876	,A	upstream_gene_variant	MODIFIER	acpD	lmo0611	transcript
656802	C	T	SNV	MODERATE	missense_variant	lmo0617	lmo0617	NP_464144.1	hypothetical protein	p.Glu148Lys		Yes	Yes	0	0	0	0	0	1	0	0	0	0	0	0	0	0	0	0	0	0	1	,T	upstream_gene_variant	MODIFIER	acpD	lmo0611	NP_464138.1					4382	,T	upstream_gene_variant	MODIFIER	lmo0615	lmo0615	transcript
660417	A	C	SNV	MODERATE	missense_variant	lmo0622	lmo0622	NP_464149.1	hypothetical protein	p.Asp7Ala		Yes	Yes	0	0	0	0	0	0	0	0	0	0	0	0	0	0	0	0	0	1	1	,C	upstream_gene_variant	MODIFIER	lmo0617	lmo0617	NP_464144.1					3174	,C	upstream_gene_variant	MODIFIER	lmo0618	lmo0618	transcript
661121	G	T	SNV	MODERATE	missense_variant	lmo0624	lmo0624	NP_464151.1	hypothetical protein	p.Leu107Ile		Yes	Yes	0	0	0	0	0	1	0	0	0	0	0	0	0	0	0	0	0	0	1	,T	upstream_gene_variant	MODIFIER	lmo0617	lmo0617	NP_464144.1					3878	,T	upstream_gene_variant	MODIFIER	lmo0618	lmo0618	transcript
661685	C	T	SNV	MODERATE	missense_variant	lmo0625	lmo0625	NP_464152.1	hypothetical protein	p.Val163Ile		Yes	Yes	0	0	0	0	0	1	0	0	0	0	0	0	0	0	0	0	0	0	1	,T	upstream_gene_variant	MODIFIER	lmo0617	lmo0617	NP_464144.1					4442	,T	upstream_gene_variant	MODIFIER	lmo0618	lmo0618	transcript
662784	C	A	SNV	MODERATE	missense_variant	lmo0626	lmo0626	NP_464153.1	hypothetical protein	p.Ala385Ser		Yes	Yes	0	0	0	0	0	0	0	0	0	0	0	0	0	1	0	0	1	0	2	,A	upstream_gene_variant	MODIFIER	lmo0618	lmo0618	NP_464145.1					4319	,A	upstream_gene_variant	MODIFIER	lmo0624	lmo0624	transcript
664308	G	T	SNV	MODERATE	missense_variant	lmo0627	lmo0627	NP_464154.1	pepdidoglycan bound protein	p.Val23Phe		Yes	Yes	0	0	0	0	1	0	0	0	0	0	0	0	0	0	0	0	0	0	1	,T	upstream_gene_variant	MODIFIER	lmo0624	lmo0624	NP_464151.1					2869	,T	upstream_gene_variant	MODIFIER	lmo0625	lmo0625	transcript
664417	T	C	SNV	MODERATE	missense_variant	lmo0627	lmo0627	NP_464154.1	pepdidoglycan bound protein	p.Val59Ala		Yes	Yes	0	0	0	0	0	1	0	0	0	0	0	0	0	0	0	0	0	0	1	,C	upstream_gene_variant	MODIFIER	lmo0624	lmo0624	NP_464151.1					2978	,C	upstream_gene_variant	MODIFIER	lmo0625	lmo0625	transcript
668032	C	T	SNV	MODERATE	missense_variant	lmo0627	lmo0627	NP_464154.1	pepdidoglycan bound protein	p.Thr1264Met		Yes	Yes	0	0	0	0	0	0	0	0	0	0	0	0	0	1	0	0	1	0	2	,T	upstream_gene_variant	MODIFIER	lmo0626	lmo0626	NP_464153.1					4096	,T	upstream_gene_variant	MODIFIER	lmo0628	lmo0628	transcript
668430	G	T	SNV	MODERATE	missense_variant	lmo0627	lmo0627	NP_464154.1	pepdidoglycan bound protein	p.Asp1397Tyr		Yes	Yes	0	0	0	0	0	0	0	0	0	0	0	0	1	0	0	0	0	0	1	,T	upstream_gene_variant	MODIFIER	lmo0626	lmo0626	NP_464153.1					4494	,T	upstream_gene_variant	MODIFIER	lmo0628	lmo0628	transcript
670481	G	T	SNV	MODERATE	missense_variant	lmo0630	lmo0630	NP_464157.1	transcriptional antiterminator BglG	p.Gly58Val		Yes	Yes	3	0	0	0	0	0	0	0	0	0	0	1	0	0	0	0	0	0	1	,T	upstream_gene_variant	MODIFIER	lmo0631	lmo0631	NP_464158.1					1860	,T	upstream_gene_variant	MODIFIER	lmo0632	lmo0632	transcript
673819	C	A	SNV	MODERATE	missense_variant	lmo0632	lmo0632	NP_464159.1	PTS fructose transporter subunit IIC	p.Asp342Glu		Yes	No	6	0	0	0	0	0	0	0	0	0	0	0	0	1	0	0	1	0	2	,A	upstream_gene_variant	MODIFIER	lmo0633	lmo0633	NP_464160.1					51	,A	upstream_gene_variant	MODIFIER	lmo0634	lmo0634	transcript
678731	G	A	SNV	MODERATE	missense_variant	lmo0638	lmo0638	NP_464165.1	hypothetical protein	p.Gly80Ser		No	No	0	0	0	0	0	0	0	0	0	0	0	0	0	1	0	0	1	0	2	,A	upstream_gene_variant	MODIFIER	lmo0639	lmo0639	NP_464166.1					1032	,A	upstream_gene_variant	MODIFIER	lmo0640	lmo0640	transcript
680071	A	T	SNV	MODERATE	missense_variant	lmo0639	lmo0639	NP_464166.1	transcripitonal regulator	p.Arg103Ser		Yes	Yes	0	0	0	0	0	0	0	0	0	0	0	0	0	1	0	0	1	0	2	,T	upstream_gene_variant	MODIFIER	lmo0640	lmo0640	NP_464167.1					289	,T	upstream_gene_variant	MODIFIER	lmo0641	lmo0641	transcript
686140	T	A	SNV	MODERATE	missense_variant	lmo0644	lmo0644	NP_464171.1	hypothetical protein	p.Asn255Ile		Yes	Yes	1	0	0	0	0	1	0	0	0	0	0	0	1	0	0	0	0	0	2	,A	upstream_gene_variant	MODIFIER	lmo0645	lmo0645	NP_464172.1					998	,A	upstream_gene_variant	MODIFIER	lmo0646	lmo0646	transcript
689021	C	A	SNV	MODERATE	missense_variant	lmo0646	lmo0646	NP_464173.1	hypothetical protein	p.Arg135Ser		Yes	Yes	0	0	0	0	0	0	0	1	0	0	0	0	0	0	0	0	0	0	1	,A	upstream_gene_variant	MODIFIER	lmo0644	lmo0644	NP_464171.1					2118	,A	upstream_gene_variant	MODIFIER	lmo0648	lmo0648	transcript
692479	C	A	SNV	MODERATE	missense_variant	lmo0650	lmo0650	NP_464177.1	hypothetical protein	p.Thr300Lys		Yes	Yes	2	0	0	0	0	0	1	0	0	0	0	0	0	0	0	0	0	0	1	,A	upstream_gene_variant	MODIFIER	lmo0647	lmo0647	NP_464174.1					2654	,A	upstream_gene_variant	MODIFIER	lmo0651	lmo0651	transcript
694413	G	A	SNV	MODERATE	missense_variant	lmo0651	lmo0651	NP_464178.1	transcriptional regulator	p.Glu33Lys		Yes	Yes	0	0	0	0	1	0	0	0	0	0	0	0	0	0	0	0	0	0	1	WARNING_TRANSCRIPT_NO_START_CODON,A	upstream_gene_variant	MODIFIER	lmo0647	lmo0647	NP_464174.1					4588	,A	upstream_gene_variant	MODIFIER	lmo0654	lmo0654	transcript
695140	T	A	SNV	MODERATE	missense_variant	lmo0652	lmo0652	NP_464179.1	hypothetical protein	p.Ile124Phe		Yes	Yes	0	0	0	0	0	1	0	0	0	0	0	0	0	0	0	0	0	0	1	,A	upstream_gene_variant	MODIFIER	lmo0654	lmo0654	NP_464181.1					1466	,A	upstream_gene_variant	MODIFIER	lmo0655	lmo0655	transcript
698405	A	C	SNV	MODERATE	missense_variant	lmo0657	lmo0657	NP_464184.1	hypothetical protein	p.Asp30Ala		Yes	Yes	0	0	0	0	0	1	0	0	0	0	0	0	0	0	0	0	0	0	1	,C	upstream_gene_variant	MODIFIER	lmo0652	lmo0652	NP_464179.1					2896	,C	upstream_gene_variant	MODIFIER	lmo0653	lmo0653	transcript
699053	C	A	SNV	MODERATE	missense_variant	lmo0658	lmo0658	NP_464185.1	hypothetical protein	p.Ala90Asp		Yes	Yes	0	0	0	0	0	0	1	0	0	0	0	0	0	0	0	0	0	0	1	WARNING_TRANSCRIPT_NO_START_CODON,A	upstream_gene_variant	MODIFIER	lmo0652	lmo0652	NP_464179.1					3544	,A	upstream_gene_variant	MODIFIER	lmo0653	lmo0653	transcript
699063	G	T	SNV	MODERATE	missense_variant	lmo0658	lmo0658	NP_464185.1	hypothetical protein	p.Lys93Asn		Yes	Yes	0	0	0	0	0	1	0	0	0	0	0	0	0	0	0	0	0	0	1	WARNING_TRANSCRIPT_NO_START_CODON,T	upstream_gene_variant	MODIFIER	lmo0652	lmo0652	NP_464179.1					3554	,T	upstream_gene_variant	MODIFIER	lmo0653	lmo0653	transcript
702569	A	G	SNV	MODERATE	missense_variant	lmo0663	lmo0663	NP_464190.1	hypothetical protein	p.Ile129Thr		Yes	Yes	9	0	0	0	0	0	0	0	0	0	0	0	0	1	0	0	1	0	2	,G	upstream_gene_variant	MODIFIER	lmo0656	lmo0656	NP_464183.1					4372	,G	upstream_gene_variant	MODIFIER	lmo0659	lmo0659	transcript
709870	T	C	SNV	MODERATE	missense_variant	lmo0674	lmo0674	NP_464201.1	hypothetical protein	p.Asn294Asp		Yes	Yes	0	0	0	0	0	0	0	0	0	0	0	0	0	1	0	0	1	0	2	,C	upstream_gene_variant	MODIFIER	lmo0673	lmo0673	NP_464200.1					60	,C	upstream_gene_variant	MODIFIER	lmo0675	lmo0675	transcript
710475	A	T	SNV	MODERATE	missense_variant	lmo0674	lmo0674	NP_464201.1	hypothetical protein	p.Met92Lys		Yes	Yes	0	0	0	0	0	0	0	0	0	0	0	0	0	0	0	1	0	0	1	,T	upstream_gene_variant	MODIFIER	lmo0673	lmo0673	NP_464200.1					665	,T	upstream_gene_variant	MODIFIER	lmo0675	lmo0675	transcript
718843	G	T	SNV	MODERATE	missense_variant	lmo0683	lmo0683	NP_464210.1	chemotaxis protein CheR	p.Met122Ile		Yes	Yes	0	0	0	0	0	0	0	0	0	0	0	0	0	1	0	0	1	0	2	,T	upstream_gene_variant	MODIFIER	lmo0684	lmo0684	NP_464211.1					448	,T	upstream_gene_variant	MODIFIER	lmo0685	lmo0685	transcript
720812	A	G	SNV	MODERATE	missense_variant	motB	lmo0686	NP_464213.1	flagellar motor rotation MotB	p.Ile117Val		Yes	Yes	0	0	0	0	1	0	0	0	0	0	0	0	0	0	0	0	0	0	1	WARNING_TRANSCRIPT_NO_START_CODON,G	upstream_gene_variant	MODIFIER	lmo0687	lmo0687	NP_464214.1					489	,G	upstream_gene_variant	MODIFIER	lmo0688	lmo0688	transcript
721587	T	C	SNV	MODERATE	missense_variant	lmo0687	lmo0687	NP_464214.1	hypothetical protein	p.Val96Ala		Yes	Yes	0	0	0	0	0	1	0	0	0	0	0	0	0	0	0	0	0	0	1	,C	upstream_gene_variant	MODIFIER	lmo0688	lmo0688	NP_464215.1					237	,C	upstream_gene_variant	MODIFIER	lmo0689	lmo0689	transcript
722777	G	A	SNV	MODERATE	missense_variant	lmo0688	lmo0688	NP_464215.1	hypothetical protein	p.Met318Ile		Yes	Yes	0	0	0	0	0	0	0	0	0	0	0	0	0	1	0	0	1	0	2	,A	upstream_gene_variant	MODIFIER	lmo0689	lmo0689	NP_464216.1					973	,A	upstream_gene_variant	MODIFIER	flaA	lmo0690	transcript
728799	C	A	SNV	MODERATE	missense_variant	lmo0694	lmo0694	NP_464221.1	hypothetical protein	p.Ala67Asp		Yes	Yes	0	0	0	0	0	0	1	0	0	0	0	0	0	0	0	0	0	0	1	,A	upstream_gene_variant	MODIFIER	lmo0695	lmo0695	NP_464222.1					227	,A	upstream_gene_variant	MODIFIER	flgD	lmo0696	transcript
731336	G	A	SNV	MODERATE	missense_variant	flgE	lmo0697	NP_464224.1	flagellar hook protein FlgE	p.Gly274Asp		Yes	Yes	0	0	0	0	0	0	0	0	0	0	0	0	1	0	0	0	0	0	1	,A	upstream_gene_variant	MODIFIER	lmo0698	lmo0698	NP_464225.1					429	,A	upstream_gene_variant	MODIFIER	fliM	lmo0699	transcript
734685	C	T	SNV	MODERATE	missense_variant	lmo0701	lmo0701	NP_464228.1	hypothetical protein	p.Thr39Ile		Yes	Yes	0	0	0	0	0	0	0	0	0	0	0	0	0	1	0	0	1	0	2	WARNING_TRANSCRIPT_NO_START_CODON,T	upstream_gene_variant	MODIFIER	lmo0702	lmo0702	NP_464229.1					1311	,T	upstream_gene_variant	MODIFIER	lmo0703	lmo0703	transcript
734941	A	G	SNV	MODERATE	missense_variant	lmo0701	lmo0701	NP_464228.1	hypothetical protein	p.Ile124Met		Yes	Yes	0	0	0	0	0	0	0	0	0	0	0	0	0	1	0	0	1	0	2	WARNING_TRANSCRIPT_NO_START_CODON,G	upstream_gene_variant	MODIFIER	lmo0702	lmo0702	NP_464229.1					1055	,G	upstream_gene_variant	MODIFIER	lmo0703	lmo0703	transcript
734942	G	A	SNV	MODERATE	missense_variant	lmo0701	lmo0701	NP_464228.1	hypothetical protein	p.Glu125Lys		Yes	Yes	0	0	0	0	0	1	0	0	0	0	0	0	0	0	0	0	0	0	1	WARNING_TRANSCRIPT_NO_START_CODON,A	upstream_gene_variant	MODIFIER	lmo0702	lmo0702	NP_464229.1					1054	,A	upstream_gene_variant	MODIFIER	lmo0703	lmo0703	transcript
735843	A	G	SNV	MODERATE	missense_variant	lmo0701	lmo0701	NP_464228.1	hypothetical protein	p.Glu425Gly		Yes	Yes	0	0	0	0	0	0	0	0	0	0	0	0	1	0	0	0	0	0	1	WARNING_TRANSCRIPT_NO_START_CODON,G	upstream_gene_variant	MODIFIER	lmo0702	lmo0702	NP_464229.1					153	,G	upstream_gene_variant	MODIFIER	lmo0703	lmo0703	transcript
737518	A	G	SNV	MODERATE	missense_variant	lmo0703	lmo0703	NP_464230.1	hypothetical protein	p.Asn84Asp		Yes	Yes	0	0	0	0	0	0	0	0	0	0	0	0	0	1	0	0	1	0	2	,G	upstream_gene_variant	MODIFIER	lmo0704	lmo0704	NP_464231.1					225	,G	upstream_gene_variant	MODIFIER	flgK	lmo0705	transcript
737800	A	T	SNV	MODERATE	missense_variant	lmo0704	lmo0704	NP_464231.1	hypothetical protein	p.Thr20Ser		Yes	Yes	0	0	0	0	0	0	0	0	0	0	0	0	0	1	0	0	1	0	2	,T	upstream_gene_variant	MODIFIER	flgK	lmo0705	NP_464232.1					391	WARNING_TRANSCRIPT_NO_START_CODON,T	upstream_gene_variant	MODIFIER	flgL	lmo0706	transcript
740171	C	T	SNV	MODERATE	missense_variant	flgL	lmo0706	NP_464233.1	flagellar hook-associated protein FlgL	p.Thr150Ile		Yes	Yes	0	0	0	0	0	0	0	0	0	0	0	0	0	1	0	0	1	0	2	,T	upstream_gene_variant	MODIFIER	fliD	lmo0707	NP_464234.1					439	WARNING_TRANSCRIPT_NO_START_CODON,T	upstream_gene_variant	MODIFIER	lmo0708	lmo0708	transcript
752138	T	G	SNV	MODERATE	missense_variant	lmo0722	lmo0722	NP_464249.1	pyruvate oxidase	p.Phe181Val		Yes	Yes	3	0	0	0	0	0	0	0	0	0	0	0	1	0	0	0	0	0	1	,G	upstream_gene_variant	MODIFIER	lmo0721	lmo0721	NP_464248.1					811	,G	upstream_gene_variant	MODIFIER	lmo0723	lmo0723	transcript
752265	C	T	SNV	MODERATE	missense_variant	lmo0722	lmo0722	NP_464249.1	pyruvate oxidase	p.Ala223Val		Yes	Yes	3	0	0	0	0	0	0	1	0	0	0	0	0	0	0	0	0	0	1	,T	upstream_gene_variant	MODIFIER	lmo0721	lmo0721	NP_464248.1					938	,T	upstream_gene_variant	MODIFIER	lmo0723	lmo0723	transcript
756766	C	A	SNV	MODERATE	missense_variant	lmo0727	lmo0727	NP_464254.1	glucosamine--fructose-6-phosphate aminotransferase	p.Thr10Lys		Yes	Yes	0	0	0	0	0	0	0	0	0	0	0	0	0	1	0	0	1	0	2	,A	upstream_gene_variant	MODIFIER	lmo0725	lmo0725	NP_464252.1					475	,A	upstream_gene_variant	MODIFIER	lmo0728	lmo0728	transcript
757131	G	C	SNV	MODERATE	missense_variant	lmo0727	lmo0727	NP_464254.1	glucosamine--fructose-6-phosphate aminotransferase	p.Glu132Gln		Yes	Yes	0	0	0	0	0	0	0	0	0	0	0	0	0	1	0	0	1	0	2	,C	upstream_gene_variant	MODIFIER	lmo0725	lmo0725	NP_464252.1					840	,C	upstream_gene_variant	MODIFIER	lmo0728	lmo0728	transcript
761570	T	G	SNV	MODERATE	missense_variant	lmo0732	lmo0732	NP_464259.1	peptidoglycan binding protein	p.Cys7Gly		Yes	Yes	1	0	0	0	0	1	0	0	0	0	0	0	0	0	0	0	0	0	1	,G	upstream_gene_variant	MODIFIER	lmo0733	lmo0733	NP_464260.1					2228	,G	upstream_gene_variant	MODIFIER	lmo0735	lmo0735	transcript
762866	A	G	SNV	MODERATE	missense_variant	lmo0732	lmo0732	NP_464259.1	peptidoglycan binding protein	p.Thr439Ala		Yes	Yes	1	0	0	0	0	1	0	0	0	0	0	0	0	0	0	0	0	0	1	,G	upstream_gene_variant	MODIFIER	lmo0733	lmo0733	NP_464260.1					932	,G	upstream_gene_variant	MODIFIER	lmo0735	lmo0735	transcript
770780	A	G	SNV	MODERATE	missense_variant	lmo0739	lmo0739	NP_464266.1	6-phospho-beta-glucosidase	p.Asp381Gly		Yes	Yes	10	0	0	0	0	0	0	1	0	0	0	0	0	0	0	0	0	0	1	,G	upstream_gene_variant	MODIFIER	lmo0741	lmo0741	NP_464268.1					1169	,G	upstream_gene_variant	MODIFIER	lmo0742	lmo0742	transcript
771540	C	T	SNV	MODERATE	missense_variant	lmo0740	lmo0740	NP_464267.1	transcriptional regulator	p.Gly49Asp		Yes	Yes	2	0	0	0	0	0	1	0	0	0	0	0	0	0	0	0	0	0	1	,T	upstream_gene_variant	MODIFIER	lmo0741	lmo0741	NP_464268.1					409	,T	upstream_gene_variant	MODIFIER	lmo0742	lmo0742	transcript
772222	G	A	SNV	MODERATE	missense_variant	lmo0741	lmo0741	NP_464268.1	GntR family transcriptional regulator	p.Glu92Lys		Yes	No	2	0	0	0	0	1	0	0	0	0	0	0	0	0	0	0	0	0	1	,A	upstream_gene_variant	MODIFIER	lmo0740	lmo0740	NP_464267.1					537	,A	upstream_gene_variant	MODIFIER	lmo0742	lmo0742	transcript
772770	C	A	SNV	MODERATE	missense_variant	lmo0742	lmo0742	NP_464269.1	ABC transporter ATP-binding protein	p.Ala154Glu		Yes	No	44	0	0	0	1	0	0	0	0	0	0	0	0	0	0	0	0	0	1	,A	upstream_gene_variant	MODIFIER	lmo0740	lmo0740	NP_464267.1					1085	,A	upstream_gene_variant	MODIFIER	lmo0743	lmo0743	transcript
781136	G	T	SNV	MODERATE	missense_variant	lmo0755	lmo0755	NP_464282.1	hypothetical protein	p.Val12Phe		Yes	Yes	1	0	0	0	1	0	0	0	0	0	0	0	0	0	0	0	0	0	1	WARNING_TRANSCRIPT_NO_START_CODON,T	upstream_gene_variant	MODIFIER	lmo0746	lmo0746	NP_464273.1					4439	,T	upstream_gene_variant	MODIFIER	lmo0756	lmo0756	transcript
785056	C	T	SNV	MODERATE	missense_variant	lmo0759	lmo0759	NP_464286.1	hypothetical protein	p.Ala90Val		Yes	Yes	2	0	0	0	0	1	0	0	0	0	0	0	0	0	0	0	0	0	1	,T	upstream_gene_variant	MODIFIER	lmo0760	lmo0760	NP_464287.1					698	,T	upstream_gene_variant	MODIFIER	lmo0761	lmo0761	transcript
785758	A	G	SNV	MODERATE	missense_variant	lmo0760	lmo0760	NP_464287.1	hypothetical protein	p.Glu2Gly		Yes	Yes	1	0	0	0	0	0	0	0	0	0	0	0	0	1	0	0	1	0	2	,G	upstream_gene_variant	MODIFIER	lmo0761	lmo0761	NP_464288.1					614	,G	upstream_gene_variant	MODIFIER	lmo0762	lmo0762	transcript
786882	G	A	SNV	MODERATE	missense_variant	lmo0761	lmo0761	NP_464288.1	hypothetical protein	p.Asp171Asn		Yes	Yes	0	0	0	0	0	0	0	0	0	0	0	0	1	0	0	0	0	0	1	,A	upstream_gene_variant	MODIFIER	lmo0762	lmo0762	NP_464289.1					438	,A	upstream_gene_variant	MODIFIER	lmo0763	lmo0763	transcript
788157	G	T	SNV	MODERATE	missense_variant	lmo0762	lmo0762	NP_464289.1	ATP/GTP-binding protein	p.Ala280Ser		Yes	Yes	1	0	0	0	0	1	0	0	0	0	0	0	0	0	0	0	0	0	1	,T	upstream_gene_variant	MODIFIER	lmo0763	lmo0763	NP_464290.1					485	,T	upstream_gene_variant	MODIFIER	lmo0764	lmo0764	transcript
791434	C	T	SNV	MODERATE	missense_variant	lmo0765	lmo0765	NP_464292.1	hypothetical protein	p.Ala258Val		Yes	Yes	1	0	0	0	0	0	0	0	0	0	0	0	0	0	1	0	0	0	1	,T	upstream_gene_variant	MODIFIER	lmo0766	lmo0766	NP_464293.1					543	,T	upstream_gene_variant	MODIFIER	lmo0767	lmo0767	transcript
794116	G	A	SNV	MODERATE	missense_variant	lmo0768	lmo0768	NP_464295.1	sugar ABC transporter substrate-binding protein	p.Val114Ile		Yes	Yes	4	0	0	0	0	0	0	0	0	0	0	0	1	0	0	0	0	0	1	,A	upstream_gene_variant	MODIFIER	lmo0769	lmo0769	NP_464296.1					918	,A	upstream_gene_variant	MODIFIER	lmo0771	lmo0771	transcript
794353	C	T	SNV	MODERATE	missense_variant	lmo0768	lmo0768	NP_464295.1	sugar ABC transporter substrate-binding protein	p.Leu193Phe		Yes	Yes	4	0	0	0	0	1	0	0	0	0	0	0	0	0	0	0	0	0	1	,T	upstream_gene_variant	MODIFIER	lmo0769	lmo0769	NP_464296.1					681	,T	upstream_gene_variant	MODIFIER	lmo0771	lmo0771	transcript
797791	G	A	SNV	MODERATE	missense_variant	lmo0771	lmo0771	NP_464298.1	hypothetical protein	p.Ala147Thr		Yes	Yes	0	0	0	0	0	0	0	0	0	0	0	0	1	0	0	0	0	0	1	,A	upstream_gene_variant	MODIFIER	lmo0770	lmo0770	NP_464297.1					598	,A	upstream_gene_variant	MODIFIER	lmo0772	lmo0772	transcript
798029	C	T	SNV	MODERATE	missense_variant	lmo0771	lmo0771	NP_464298.1	hypothetical protein	p.Pro226Leu		Yes	Yes	0	0	0	0	0	0	1	0	0	0	0	0	0	0	0	0	0	0	1	,T	upstream_gene_variant	MODIFIER	lmo0770	lmo0770	NP_464297.1					836	,T	upstream_gene_variant	MODIFIER	lmo0772	lmo0772	transcript
805123	C	T	SNV	MODERATE	missense_variant	lmo0781	lmo0781	NP_464308.1	PTS mannose transporter subunit IID	p.Ala215Thr		Yes	Yes	3	0	0	0	0	0	1	0	0	0	0	0	0	0	0	0	0	0	1	,T	upstream_gene_variant	MODIFIER	lmo0776	lmo0776	NP_464303.1					2921	,T	upstream_gene_variant	MODIFIER	lmo0779	lmo0779	transcript
808113	G	T	SNV	MODERATE	missense_variant	lmo0785	lmo0785	NP_464312.1	transcriptional regulator	p.Leu894Ile		Yes	Yes	1	0	0	0	0	1	0	0	0	0	0	0	0	0	0	0	0	0	1	,T	upstream_gene_variant	MODIFIER	lmo0779	lmo0779	NP_464306.1					3901	,T	upstream_gene_variant	MODIFIER	lmo0781	lmo0781	transcript
811606	G	A	SNV	MODERATE	missense_variant	lmo0786	lmo0786	NP_464313.1	ACP phosphodiesterase	p.Ala208Thr		Yes	Yes	1	0	0	0	0	0	0	0	0	0	0	0	0	1	0	0	1	0	2	,A	upstream_gene_variant	MODIFIER	lmo0783	lmo0783	NP_464310.1					4351	,A	upstream_gene_variant	MODIFIER	lmo0784	lmo0784	transcript
821258	T	G	SNV	MODERATE	missense_variant	lmo0793	lmo0793	NP_464320.1	hypothetical protein	p.Thr172Pro		Yes	Yes	0	0	0	0	0	0	0	0	0	0	1	0	0	0	0	0	0	0	1	,G	upstream_gene_variant	MODIFIER	lmo0789	lmo0789	NP_464316.1					2496	,G	upstream_gene_variant	MODIFIER	lmo0790	lmo0790	transcript
829368	G	A	SNV	MODERATE	missense_variant	lmo0801	lmo0801	NP_464328.1	internalin	p.Ala401Thr		Yes	Yes	3	0	1	0	0	0	0	0	0	1	0	0	0	0	0	0	0	0	2	,A	upstream_gene_variant	MODIFIER	lmo0798	lmo0798	NP_464325.1					2972	WARNING_TRANSCRIPT_NO_START_CODON,A	upstream_gene_variant	MODIFIER	lmo0799	lmo0799	transcript
836333	A	G	SNV	MODERATE	missense_variant	lmo0808	lmo0808	NP_464335.1	spermidine/putrescine ABC transporter permease	p.Lys132Arg		Yes	Yes	0	0	0	0	0	1	0	0	0	0	0	0	0	0	0	0	0	0	1	,G	upstream_gene_variant	MODIFIER	lmo0804	lmo0804	NP_464331.1					2746	,G	upstream_gene_variant	MODIFIER	lmo0805	lmo0805	transcript
843003	A	T	SNV	MODERATE	missense_variant	lmo0816	lmo0816	NP_464343.1	regulatory protein PaiA	p.Ile75Leu		No	No	0	0	0	0	0	1	0	0	0	0	0	0	0	0	0	0	0	0	1	,T	upstream_gene_variant	MODIFIER	lmo0818	lmo0818	NP_464345.1					946	,T	upstream_gene_variant	MODIFIER	lmo0819	lmo0819	transcript
843433	C	G	SNV	MODERATE	missense_variant	lmo0817	lmo0817	NP_464344.1	PhnB protein	p.Val98Leu		Yes	Yes	3	0	0	0	0	1	0	0	0	0	0	0	0	0	0	0	0	0	1	,G	upstream_gene_variant	MODIFIER	lmo0818	lmo0818	NP_464345.1					516	,G	upstream_gene_variant	MODIFIER	lmo0819	lmo0819	transcript
843661	C	A	SNV	MODERATE	missense_variant	lmo0817	lmo0817	NP_464344.1	PhnB protein	p.Ala22Ser		Yes	Yes	3	0	0	0	0	0	0	0	0	0	0	0	0	1	0	0	1	0	2	,A	upstream_gene_variant	MODIFIER	lmo0818	lmo0818	NP_464345.1					288	,A	upstream_gene_variant	MODIFIER	lmo0819	lmo0819	transcript
845846	A	C	SNV	MODERATE	missense_variant	lmo0818	lmo0818	NP_464345.1	cation-transporting ATPase	p.Asp633Ala		Yes	Yes	1	0	0	0	0	1	0	0	0	0	0	0	0	0	0	0	0	0	1	,C	upstream_gene_variant	MODIFIER	lmo0817	lmo0817	NP_464344.1					2122	,C	upstream_gene_variant	MODIFIER	lmo0819	lmo0819	transcript
856821	C	A	SNV	MODERATE	missense_variant	nifJ	lmo0829	NP_464356.1	pyruvate-flavodoxin oxidoreductase	p.Leu355Ile		Yes	Yes	0	0	0	0	0	0	0	0	0	0	0	0	0	1	0	0	1	0	2	,A	downstream_gene_variant	MODIFIER	lmo0825	lmo0825	NP_464352.1					4316	,A	downstream_gene_variant	MODIFIER	lmo0826	lmo0826	transcript
860786	C	T	SNV	MODERATE	missense_variant	fbp	lmo0830	NP_464357.1	fructose-1,6-bisphosphatase	p.Asp278Asn		Yes	Yes	0	0	0	0	0	1	0	0	0	0	0	0	0	0	0	0	0	0	1	WARNING_TRANSCRIPT_NO_START_CODON,T	upstream_gene_variant	MODIFIER	lmo0832	lmo0832	NP_464359.1					2536	,T	upstream_gene_variant	MODIFIER	lmo0833	lmo0833	transcript
863422	C	T	SNV	MODERATE	missense_variant	lmo0832	lmo0832	NP_464359.1	transposase	p.Ser34Leu		Yes	Yes	2	0	0	0	0	0	0	0	0	0	0	0	0	1	0	0	0	0	1	,T	upstream_gene_variant	MODIFIER	fbp	lmo0830	NP_464357.1					1805	WARNING_TRANSCRIPT_NO_START_CODON,T	upstream_gene_variant	MODIFIER	lmo0831	lmo0831	transcript
869329	G	A	SNV	MODERATE	missense_variant	uhpT	lmo0838	NP_464364.1	sugar:phosphate antiporter	p.Gly79Arg		Yes	Yes	0	0	0	0	0	1	0	0	0	0	0	0	0	0	0	0	0	0	1	,A	upstream_gene_variant	MODIFIER	lmo0836	lmo0836	NP_464363.1					2339	,A	upstream_gene_variant	MODIFIER	lmo0841	lmo0841	transcript
869778	A	T	SNV	MODERATE	missense_variant	uhpT	lmo0838	NP_464364.1	sugar:phosphate antiporter	p.Glu228Asp		Yes	Yes	0	0	0	0	0	0	0	0	0	0	0	0	1	0	0	0	0	0	1	,T	upstream_gene_variant	MODIFIER	lmo0836	lmo0836	NP_464363.1					2788	,T	upstream_gene_variant	MODIFIER	lmo0841	lmo0841	transcript
870865	C	A	SNV	MODERATE	missense_variant	lmo0839	lmo0839	NP_464365.1	tetracycline resistance protein	p.Ala315Ser		Yes	Yes	0	0	0	0	0	0	0	0	0	0	0	0	1	0	0	0	0	0	1	,A	upstream_gene_variant	MODIFIER	lmo0836	lmo0836	NP_464363.1					3875	,A	upstream_gene_variant	MODIFIER	lmo0841	lmo0841	transcript
871359	G	C	SNV	MODERATE	missense_variant	lmo0839	lmo0839	NP_464365.1	tetracycline resistance protein	p.Ala150Gly		Yes	Yes	0	0	0	0	0	0	0	0	0	0	0	0	0	1	0	0	1	0	2	,C	upstream_gene_variant	MODIFIER	lmo0836	lmo0836	NP_464363.1					4369	,C	upstream_gene_variant	MODIFIER	lmo0841	lmo0841	transcript
871769	C	A	SNV	MODERATE	missense_variant	lmo0839	lmo0839	NP_464365.1	tetracycline resistance protein	p.Lys13Asn		Yes	No	0	0	0	0	0	1	0	0	0	0	0	0	0	0	0	0	0	0	1	,A	upstream_gene_variant	MODIFIER	lmo0836	lmo0836	NP_464363.1					4779	,A	upstream_gene_variant	MODIFIER	lmo0841	lmo0841	transcript
874226	G	T	SNV	MODERATE	missense_variant	lmo0841	lmo0841	NP_464367.1	calcium-transporting ATPase	p.Glu537Asp		Yes	Yes	1	0	0	0	0	1	0	0	0	0	0	0	0	0	0	0	0	0	1	,T	upstream_gene_variant	MODIFIER	lmo0839	lmo0839	NP_464365.1					2419	,T	upstream_gene_variant	MODIFIER	lmo0840	lmo0840	transcript
880120	C	G	SNV	MODERATE	missense_variant	lmo0842	lmo0842	NP_464368.1	peptidoglycan binding protein	p.Ala1467Gly		Yes	Yes	0	0	0	0	0	1	0	0	0	0	0	0	0	0	0	0	0	0	1	,G	upstream_gene_variant	MODIFIER	lmo0844	lmo0844	NP_464370.1					2208	,G	upstream_gene_variant	MODIFIER	lmo0845	lmo0845	transcript
884633	C	T	SNV	MODERATE	missense_variant	lmo0846	lmo0846	NP_464372.1	excinuclease ABC subunit C	p.Pro155Leu		Yes	Yes	1	0	0	0	0	0	0	0	0	0	0	0	0	1	0	0	1	0	2	,T	upstream_gene_variant	MODIFIER	lmo0843	lmo0843	NP_464369.1					2384	,T	upstream_gene_variant	MODIFIER	lmo0847	lmo0847	transcript
884905	G	T	SNV	MODERATE	missense_variant	lmo0846	lmo0846	NP_464372.1	excinuclease ABC subunit C	p.Asp246Tyr		Yes	Yes	1	0	0	0	0	0	0	0	0	0	0	0	0	1	0	0	1	0	2	,T	upstream_gene_variant	MODIFIER	lmo0843	lmo0843	NP_464369.1					2656	,T	upstream_gene_variant	MODIFIER	lmo0847	lmo0847	transcript
891161	T	A	SNV	MODERATE	missense_variant	lmo0851	lmo0851	NP_464377.1	hypothetical protein	p.Asp241Glu		Yes	Yes	0	0	0	0	0	0	1	0	0	0	0	0	0	0	0	0	0	0	1	,A	upstream_gene_variant	MODIFIER	lmo0849	lmo0849	NP_464375.1					1659	,A	upstream_gene_variant	MODIFIER	lmo0852	lmo0852	transcript
893199	C	T	SNV	MODERATE	missense_variant	ddl	lmo0855	NP_464381.1	D-alanyl-alanine synthetase A	p.Leu180Phe		Yes	Yes	0	0	0	0	0	0	0	0	0	0	0	0	0	1	0	0	0	0	1	,T	upstream_gene_variant	MODIFIER	lmo0849	lmo0849	NP_464375.1					3697	,T	upstream_gene_variant	MODIFIER	murF	lmo0856	transcript
898827	T	A	SNV	MODERATE	missense_variant	lmo0860	lmo0860	NP_464386.1	sugar ABC transporter permease	p.Met80Lys		Yes	Yes	5	0	0	0	0	0	1	0	0	0	0	0	0	0	0	0	0	0	1	,A	upstream_gene_variant	MODIFIER	lmo0858	lmo0858	NP_464384.1					1799	,A	upstream_gene_variant	MODIFIER	lmo0861	lmo0861	transcript
899151	C	T	SNV	MODERATE	missense_variant	lmo0860	lmo0860	NP_464386.1	sugar ABC transporter permease	p.Ala188Val		Yes	Yes	5	0	0	0	0	1	0	0	0	0	0	0	0	0	0	0	0	0	1	,T	upstream_gene_variant	MODIFIER	lmo0858	lmo0858	NP_464384.1					2123	,T	upstream_gene_variant	MODIFIER	lmo0861	lmo0861	transcript
903674	C	T	SNV	MODERATE	missense_variant	lmo0864	lmo0864	NP_464390.1	hypothetical protein	p.Ala301Val		Yes	Yes	0	0	0	0	0	0	0	0	0	0	0	0	0	1	0	0	1	0	2	,T	upstream_gene_variant	MODIFIER	lmo0865	lmo0865	NP_464391.1					163	,T	upstream_gene_variant	MODIFIER	lmo0866	lmo0866	transcript
905502	T	G	SNV	MODERATE	missense_variant	lmo0865	lmo0865	NP_464391.1	phosphomannomutase	p.Trp556Gly		Yes	Yes	1	0	0	0	0	0	0	0	0	0	0	0	0	1	0	0	1	0	2	,G	upstream_gene_variant	MODIFIER	lmo0866	lmo0866	NP_464392.1					460	,G	upstream_gene_variant	MODIFIER	lmo0866a	lmo0866a	transcript
911052	G	T	SNV	MODERATE	missense_variant	lmo0872	lmo0872	NP_464398.1	antibiotic resistance protein	p.Ala19Ser		Yes	Yes	0	0	0	0	0	0	0	0	0	0	1	0	0	0	0	0	0	0	1	WARNING_TRANSCRIPT_NO_START_CODON,T	upstream_gene_variant	MODIFIER	lmo0868	lmo0868	NP_464394.1					1996	,T	upstream_gene_variant	MODIFIER	lmo0871	lmo0871	transcript
911897	G	T	SNV	MODERATE	missense_variant	lmo0872	lmo0872	NP_464398.1	antibiotic resistance protein	p.Met300Ile		Yes	Yes	0	0	0	0	0	1	0	0	0	0	0	0	0	0	0	0	0	0	1	WARNING_TRANSCRIPT_NO_START_CODON,T	upstream_gene_variant	MODIFIER	lmo0868	lmo0868	NP_464394.1					2841	,T	upstream_gene_variant	MODIFIER	lmo0871	lmo0871	transcript
917437	G	A	SNV	MODERATE	missense_variant	lmo0878	lmo0878	NP_464404.1	oxidoreductase	p.Ala92Thr		Yes	Yes	3	0	0	0	0	0	0	0	0	0	0	0	0	1	0	0	0	0	1	,A	upstream_gene_variant	MODIFIER	lmo0879	lmo0879	NP_464405.1					698	,A	upstream_gene_variant	MODIFIER	lmo0880	lmo0880	transcript
920558	G	A	SNV	MODERATE	missense_variant	lmo0881	lmo0881	NP_464407.1	hypothetical protein	p.Thr124Ile		Yes	Yes	0	0	0	0	0	0	1	0	0	0	0	0	0	0	0	0	0	0	1	,A	upstream_gene_variant	MODIFIER	lmo0882	lmo0882	NP_464408.1					504	,A	upstream_gene_variant	MODIFIER	lmo0883	lmo0883	transcript
921108	C	T	SNV	MODERATE	missense_variant	lmo0882	lmo0882	NP_464408.1	hypothetical protein	p.Thr16Ile		Yes	Yes	0	0	0	0	0	0	0	0	0	0	0	0	0	0	1	0	0	0	1	,T	upstream_gene_variant	MODIFIER	lmo0881	lmo0881	NP_464407.1					180	,T	upstream_gene_variant	MODIFIER	lmo0883	lmo0883	transcript
923858	C	T	SNV	MODERATE	missense_variant	lmo0884	lmo0884	NP_464410.1	protoporphyrinogen oxidase	p.Ala233Val		Yes	Yes	0	0	0	0	0	0	0	0	0	0	0	0	0	1	0	0	1	0	2	WARNING_TRANSCRIPT_NO_START_CODON,T	upstream_gene_variant	MODIFIER	lmo0881	lmo0881	NP_464407.1					2930	,T	upstream_gene_variant	MODIFIER	acpS	lmo0885	transcript
923878	C	T	SNV	MODERATE	missense_variant	lmo0884	lmo0884	NP_464410.1	protoporphyrinogen oxidase	p.His240Tyr		Yes	Yes	0	0	0	0	0	1	0	0	0	0	0	0	0	0	0	0	0	0	1	WARNING_TRANSCRIPT_NO_START_CODON,T	upstream_gene_variant	MODIFIER	lmo0881	lmo0881	NP_464407.1					2950	,T	upstream_gene_variant	MODIFIER	acpS	lmo0885	transcript
925718	A	G	SNV	MODERATE	missense_variant	dal	lmo0886	NP_464412.1	alanine racemase	p.Thr268Ala		Yes	Yes	0	0	0	0	0	1	0	0	0	0	0	0	0	0	0	0	0	0	1	,G	upstream_gene_variant	MODIFIER	lmo0881	lmo0881	NP_464407.1					4790	,G	upstream_gene_variant	MODIFIER	lmo0887	lmo0887	transcript
931646	C	T	SNV	MODERATE	missense_variant	rsbX	lmo0896	NP_464422.1	indirect negative regulation of sigma B dependant gene expression (serine phosphatase)	p.His66Tyr		Yes	Yes	0	0	0	0	0	0	1	0	0	0	0	0	0	0	0	0	0	0	1	,T	upstream_gene_variant	MODIFIER	lmo0897	lmo0897	NP_464423.1					611	,T	upstream_gene_variant	MODIFIER	lmo0898	lmo0898	transcript
932581	A	G	SNV	MODERATE	missense_variant	lmo0897	lmo0897	NP_464423.1	transporter	p.Ile109Val		Yes	Yes	0	0	0	0	0	1	0	0	0	0	0	0	0	0	0	0	0	0	1	,G	upstream_gene_variant	MODIFIER	lmo0898	lmo0898	NP_464424.1					1378	,G	upstream_gene_variant	MODIFIER	lmo0899	lmo0899	transcript
935327	C	T	SNV	MODERATE	missense_variant	lmo0898	lmo0898	NP_464424.1	hypothetical protein	p.Pro457Ser		Yes	Yes	0	0	0	0	0	0	1	0	0	0	0	0	0	0	0	0	0	0	1	,T	upstream_gene_variant	MODIFIER	lmo0899	lmo0899	NP_464425.1					809	,T	upstream_gene_variant	MODIFIER	lmo13a	lmo13a	transcript
936284	C	T	SNV	MODERATE	missense_variant	lmo0899	lmo0899	NP_464425.1	hypothetical protein	p.Pro50Leu		Yes	Yes	0	0	0	0	0	1	0	0	0	0	0	0	0	0	0	0	0	0	1	,T	upstream_gene_variant	MODIFIER	lmo13a	lmo13a	YP_008475634.1					702	,T	upstream_gene_variant	MODIFIER	lmo0900	lmo0900	transcript
937256	C	T	SNV	MODERATE	missense_variant	lmo0900	lmo0900	NP_464426.1	hypothetical protein	p.Pro19Ser		Yes	No	1	0	0	0	0	1	0	0	0	0	0	0	0	0	0	0	0	0	1	,T	upstream_gene_variant	MODIFIER	lmo0901	lmo0901	NP_464427.1					483	WARNING_TRANSCRIPT_NO_START_CODON,T	upstream_gene_variant	MODIFIER	lmo0902	lmo0902	transcript
941393	C	A	SNV	MODERATE	missense_variant	lmo0904	lmo0904	NP_464430.1	hypothetical protein	p.Pro195Gln		Yes	Yes	0	0	0	0	0	0	0	0	0	0	0	0	0	1	0	0	1	0	2	,A	upstream_gene_variant	MODIFIER	lmo0905	lmo0905	NP_464431.1					222	,A	upstream_gene_variant	MODIFIER	lmo0906	lmo0906	transcript
944998	A	G	SNV	MODERATE	missense_variant	lmo0908	lmo0908	NP_464434.1	hypothetical protein	p.Ser128Pro		Yes	Yes	1	0	0	0	0	0	0	0	0	0	0	0	0	1	0	0	1	0	2	,G	upstream_gene_variant	MODIFIER	lmo0909	lmo0909	NP_464435.1					522	,G	upstream_gene_variant	MODIFIER	lmo0910	lmo0910	transcript
946993	T	C	SNV	MODERATE	missense_variant	lmo0910	lmo0910	NP_464436.1	hypothetical protein	p.Ile360Thr		Yes	Yes	0	0	0	0	0	0	0	0	0	0	0	0	1	0	0	0	0	0	1	,C	upstream_gene_variant	MODIFIER	lmo0908	lmo0908	NP_464434.1					1614	,C	upstream_gene_variant	MODIFIER	lmo0911	lmo0911	transcript
951723	G	T	SNV	MODERATE	missense_variant	lmo0915	lmo0915	NP_464441.1	PTS sugar transporter subunit IIC	p.Val351Leu		Yes	Yes	7	0	0	0	1	0	0	0	0	0	0	0	0	0	0	0	0	0	1	,T	upstream_gene_variant	MODIFIER	lmo0916	lmo0916	NP_464442.1					233	,T	upstream_gene_variant	MODIFIER	lmo0917	lmo0917	transcript
952403	A	G	SNV	MODERATE	missense_variant	lmo0917	lmo0917	NP_464443.1	beta-glucosidase	p.Asp29Gly		Yes	Yes	10	0	0	0	0	0	0	0	0	0	0	0	0	1	0	0	1	0	2	,G	upstream_gene_variant	MODIFIER	lmo0918	lmo0918	NP_464444.1					1439	,G	upstream_gene_variant	MODIFIER	lmo0919	lmo0919	transcript
952801	C	T	SNV	MODERATE	missense_variant	lmo0917	lmo0917	NP_464443.1	beta-glucosidase	p.His162Tyr		Yes	Yes	10	0	0	0	0	0	0	0	0	0	0	0	0	1	0	0	1	0	2	,T	upstream_gene_variant	MODIFIER	lmo0918	lmo0918	NP_464444.1					1041	,T	upstream_gene_variant	MODIFIER	lmo0919	lmo0919	transcript
953867	C	T	SNV	MODERATE	missense_variant	lmo0918	lmo0918	NP_464444.1	transcription antiterminator BglG	p.Ala9Val		Yes	Yes	4	0	0	0	0	0	0	0	0	0	0	0	0	1	0	0	1	0	2	,T	upstream_gene_variant	MODIFIER	lmo0919	lmo0919	NP_464445.1					2164	,T	upstream_gene_variant	MODIFIER	lmo0920	lmo0920	transcript
954037	G	A	SNV	MODERATE	missense_variant	lmo0918	lmo0918	NP_464444.1	transcription antiterminator BglG	p.Glu66Lys		Yes	Yes	4	0	0	0	0	0	0	0	0	0	0	0	0	1	0	0	1	0	2	,A	upstream_gene_variant	MODIFIER	lmo0919	lmo0919	NP_464445.1					1994	,A	upstream_gene_variant	MODIFIER	lmo0920	lmo0920	transcript
954748	G	A	SNV	MODERATE	missense_variant	lmo0918	lmo0918	NP_464444.1	transcription antiterminator BglG	p.Asp303Asn		Yes	Yes	4	0	0	0	0	0	0	0	0	0	0	0	1	0	0	0	0	0	1	,A	upstream_gene_variant	MODIFIER	lmo0919	lmo0919	NP_464445.1					1283	,A	upstream_gene_variant	MODIFIER	lmo0920	lmo0920	transcript
954790	G	A	SNV	MODERATE	missense_variant	lmo0918	lmo0918	NP_464444.1	transcription antiterminator BglG	p.Val317Ile		Yes	Yes	4	0	0	0	1	0	0	0	0	0	0	0	0	0	0	0	0	0	1	,A	upstream_gene_variant	MODIFIER	lmo0919	lmo0919	NP_464445.1					1241	,A	upstream_gene_variant	MODIFIER	lmo0920	lmo0920	transcript
960590	G	A	SNV	MODERATE	missense_variant	lmo0922	lmo0922	NP_464448.1	pantothenate kinase	p.Gly294Ser		Yes	Yes	0	0	0	0	0	0	0	0	0	0	0	0	0	0	1	0	0	0	1	,A	upstream_gene_variant	MODIFIER	lmo0923	lmo0923	NP_464449.1					158	,A	upstream_gene_variant	MODIFIER	lmo0925	lmo0925	transcript
962221	G	A	SNV	MODERATE	missense_variant	lmo0925	lmo0925	NP_464450.1	hypothetical protein	p.Met251Ile		Yes	Yes	0	0	0	0	0	0	0	0	0	0	0	0	0	1	0	0	1	0	2	,A	upstream_gene_variant	MODIFIER	lmo0926	lmo0926	NP_464451.1					386	WARNING_TRANSCRIPT_NO_START_CODON,A	upstream_gene_variant	MODIFIER	lmo0928	lmo0928	transcript
965768	C	A	SNV	MODERATE	missense_variant	lmo0928	lmo0928	NP_464453.1	3-methyladenine DNA glycosylase	p.Leu86Ile		Yes	Yes	0	0	0	0	0	1	0	0	0	0	0	0	0	0	0	0	0	0	1	,A	upstream_gene_variant	MODIFIER	lmo0927	lmo0927	NP_464452.1					513	,A	upstream_gene_variant	MODIFIER	lmo0929	lmo0929	transcript
971238	C	T	SNV	MODERATE	missense_variant	lmo0934	lmo0934	NP_464459.1	hypothetical protein	p.Leu68Phe		Yes	Yes	0	0	0	0	0	0	0	0	0	0	0	0	0	1	0	0	1	0	2	,T	upstream_gene_variant	MODIFIER	lmo0932	lmo0932	NP_464457.1					1814	,T	upstream_gene_variant	MODIFIER	lmo0933	lmo0933	transcript
982242	G	A	SNV	MODERATE	missense_variant	lmo0947	lmo0947	NP_464472.1	hypothetical protein	p.Pro240Leu		Yes	Yes	0	0	0	0	0	0	1	0	0	0	0	0	0	0	0	0	0	0	1	,A	upstream_gene_variant	MODIFIER	lmo0942	lmo0942	NP_464467.1					3386	,A	upstream_gene_variant	MODIFIER	lmo0949	lmo0949	transcript
983301	C	T	SNV	MODERATE	missense_variant	lmo0948	lmo0948	NP_464473.1	transcriptional regulator	p.Glu116Lys		Yes	Yes	0	0	0	0	0	0	0	0	0	0	0	0	0	0	0	1	0	0	1	,T	upstream_gene_variant	MODIFIER	lmo0942	lmo0942	NP_464467.1					4445	,T	upstream_gene_variant	MODIFIER	lmo0947	lmo0947	transcript
984728	G	C	SNV	MODERATE	missense_variant	lmo0949	lmo0949	NP_464474.1	hypothetical protein	p.Val321Leu		Yes	Yes	1	0	0	0	0	0	0	1	0	0	0	0	0	0	0	0	0	0	1	,C	upstream_gene_variant	MODIFIER	lmo0947	lmo0947	NP_464472.1					1768	,C	upstream_gene_variant	MODIFIER	lmo0948	lmo0948	transcript
987479	C	T	SNV	MODERATE	missense_variant	lmo0953	lmo0953	NP_464478.1	hypothetical protein	p.Ser69Phe		Yes	Yes	0	0	0	0	0	0	1	0	0	0	0	0	0	0	0	0	0	0	1	WARNING_TRANSCRIPT_NO_START_CODON,T	upstream_gene_variant	MODIFIER	lmo0947	lmo0947	NP_464472.1					4519	,T	upstream_gene_variant	MODIFIER	lmo0948	lmo0948	transcript
990401	G	A	SNV	MODERATE	missense_variant	lmo0957	lmo0957	NP_464482.1	glucosamine-6-phosphate isomerase	p.Val52Ile		Yes	Yes	3	0	0	0	0	1	0	0	0	0	0	0	0	0	0	0	0	0	1	,A	upstream_gene_variant	MODIFIER	lmo0950	lmo0950	NP_464475.1					4679	,A	upstream_gene_variant	MODIFIER	lmo0951	lmo0951	transcript
993123	A	G	SNV	MODERATE	missense_variant	lmo0960	lmo0960	NP_464485.1	protease	p.His49Arg		Yes	Yes	1	0	0	0	0	0	0	0	0	0	0	0	1	0	0	0	0	0	1	,G	upstream_gene_variant	MODIFIER	lmo0961	lmo0961	NP_464486.1					777	,G	upstream_gene_variant	MODIFIER	lemA	lmo0962	transcript
996770	T	C	SNV	MODERATE	missense_variant	lmo0964	lmo0964	NP_464489.1	hypothetical protein	p.Gln263Arg		Yes	Yes	0	0	0	0	0	0	0	0	0	0	0	0	0	1	0	0	1	0	2	,C	upstream_gene_variant	MODIFIER	lmo0967	lmo0967	NP_464492.1					2252	,C	upstream_gene_variant	MODIFIER	ppnK	lmo0968	transcript
1001663	C	T	SNV	MODERATE	missense_variant	lmo0970	lmo0970	NP_464495.1	enoyl-ACP reductase	p.Pro54Leu		Yes	Yes	4	0	0	0	0	1	0	0	0	0	0	0	0	0	0	0	0	0	1	,T	upstream_gene_variant	MODIFIER	lmo0964	lmo0964	NP_464489.1					4106	,T	upstream_gene_variant	MODIFIER	lmo0965	lmo0965	transcript
1002405	G	A	SNV	MODERATE	missense_variant	dltD	lmo0971	NP_464496.1	DltD protein for D-alanine esterification of lipoteichoic acid and wall teichoic acid	p.Pro397Ser		Yes	Yes	0	0	0	0	0	0	1	0	0	0	0	0	0	0	0	0	0	0	1	,A	upstream_gene_variant	MODIFIER	lmo0964	lmo0964	NP_464489.1					4848	,A	upstream_gene_variant	MODIFIER	lmo0965	lmo0965	transcript
1005863	T	G	SNV	MODERATE	missense_variant	dltA	lmo0974	NP_464499.1	D-alanine--poly(phosphoribitol) ligase subunit 1	p.Ile236Leu		Yes	Yes	1	0	0	0	0	1	0	0	0	0	0	0	0	0	0	0	0	0	1	,G	upstream_gene_variant	MODIFIER	dltD	lmo0971	NP_464496.1					2270	,G	upstream_gene_variant	MODIFIER	dltC	lmo0972	transcript
1008075	T	A	SNV	MODERATE	missense_variant	lmo0976	lmo0976	NP_464501.1	hypothetical protein	p.Gln13Leu		Yes	Yes	0	0	0	0	0	1	0	0	0	0	0	0	0	0	0	0	0	0	1	,A	upstream_gene_variant	MODIFIER	dltD	lmo0971	NP_464496.1					4482	,A	upstream_gene_variant	MODIFIER	dltC	lmo0972	transcript
1019633	G	A	SNV	MODERATE	missense_variant	lmo0989	lmo0989	NP_464514.1	MarR family transcriptional regulator	p.Gly30Glu		Yes	Yes	0	0	0	0	0	0	0	0	0	0	0	0	1	0	0	0	0	0	1	WARNING_TRANSCRIPT_NO_START_CODON,A	upstream_gene_variant	MODIFIER	lmo0990	lmo0990	NP_464515.1					389	,A	upstream_gene_variant	MODIFIER	lmo0991	lmo0991	transcript
1020388	C	T	SNV	MODERATE	missense_variant	lmo0990	lmo0990	NP_464515.1	hypothetical protein	p.His123Tyr		Yes	Yes	1	0	0	0	0	1	0	0	0	0	0	0	0	0	0	0	0	0	1	,T	upstream_gene_variant	MODIFIER	lmo0991	lmo0991	NP_464516.1					1277	WARNING_TRANSCRIPT_NO_START_CODON,T	upstream_gene_variant	MODIFIER	lmo0992	lmo0992	transcript
1026515	A	T	SNV	MODERATE	missense_variant	lmo0996	lmo0996	NP_464521.1	methylated-DNA-protein-cysteine methyltransferase	p.Gln47Leu		Yes	Yes	0	0	0	0	0	0	0	0	0	0	0	0	0	1	0	0	1	0	2	,T	upstream_gene_variant	MODIFIER	lmo0994	lmo0994	NP_464519.1					1386	,T	upstream_gene_variant	MODIFIER	lmo0995	lmo0995	transcript
1027262	G	A	SNV	MODERATE	missense_variant	clpE	lmo0997	NP_464522.1	ATP-dependent protease	p.Thr595Ile		Yes	Yes	2	0	0	0	0	0	0	0	0	0	0	0	1	0	0	0	0	0	1	,A	upstream_gene_variant	MODIFIER	lmo0994	lmo0994	NP_464519.1					2133	,A	upstream_gene_variant	MODIFIER	lmo0995	lmo0995	transcript
1028741	T	G	SNV	MODERATE	missense_variant	clpE	lmo0997	NP_464522.1	ATP-dependent protease	p.Asp102Ala		Yes	Yes	2	0	0	0	0	0	0	0	0	0	0	0	1	0	0	0	0	0	1	,G	upstream_gene_variant	MODIFIER	lmo0994	lmo0994	NP_464519.1					3612	,G	upstream_gene_variant	MODIFIER	lmo0995	lmo0995	transcript
1028831	T	G	SNV	MODERATE	missense_variant	clpE	lmo0997	NP_464522.1	ATP-dependent protease	p.Glu72Ala		Yes	Yes	2	0	0	0	0	0	0	0	0	0	0	0	1	0	0	0	0	0	1	,G	upstream_gene_variant	MODIFIER	lmo0994	lmo0994	NP_464519.1					3702	,G	upstream_gene_variant	MODIFIER	lmo0995	lmo0995	transcript
1031052	T	C	SNV	MODERATE	missense_variant	lmo1000	lmo1000	NP_464525.1	phytoene dehydrogenase	p.Glu393Gly		Yes	Yes	0	0	0	0	0	0	0	0	0	0	0	0	0	0	0	1	0	0	1	,C	upstream_gene_variant	MODIFIER	lmo0995	lmo0995	NP_464520.1					4862	,C	upstream_gene_variant	MODIFIER	clpE	lmo0997	transcript
1031932	T	C	SNV	MODERATE	missense_variant	lmo1000	lmo1000	NP_464525.1	phytoene dehydrogenase	p.Thr100Ala		Yes	Yes	0	0	0	0	0	0	0	0	0	0	0	0	1	0	0	0	0	0	1	,C	upstream_gene_variant	MODIFIER	clpE	lmo0997	NP_464522.1					2887	,C	upstream_gene_variant	MODIFIER	lmo0998	lmo0998	transcript
1035042	G	T	SNV	MODERATE	missense_variant	lmo1004	lmo1004	NP_464529.1	hypothetical protein	p.Gly8Trp		Yes	Yes	0	0	0	0	0	1	0	0	0	0	0	0	0	0	0	0	0	0	1	,T	upstream_gene_variant	MODIFIER	lmo1000	lmo1000	NP_464525.1					2813	,T	upstream_gene_variant	MODIFIER	lmo1001	lmo1001	transcript
1037987	C	G	SNV	MODERATE	missense_variant	lmo1006	lmo1006	NP_464531.1	aminotransferase	p.Asp44His		Yes	Yes	3	0	0	0	0	0	0	0	0	0	0	0	0	1	0	0	1	0	2	,G	upstream_gene_variant	MODIFIER	lmo1007	lmo1007	NP_464532.1					349	,G	upstream_gene_variant	MODIFIER	lmo1008	lmo1008	transcript
1045841	G	A	SNV	MODERATE	missense_variant	gbuB	lmo1015	NP_464540.1	glycine/betaine ABC transporter permease	p.Ala279Thr		Yes	Yes	0	0	0	0	0	0	0	0	0	0	0	0	0	1	0	0	1	0	2	,A	upstream_gene_variant	MODIFIER	lmo1013	lmo1013	NP_464538.1					2391	,A	upstream_gene_variant	MODIFIER	gbuC	lmo1016	transcript
1048996	A	G	SNV	MODERATE	missense_variant	lmo1019	lmo1019	NP_464544.1	hypothetical protein	p.Lys244Arg		Yes	Yes	0	0	0	0	0	0	0	0	0	0	0	0	1	0	0	0	0	0	1	WARNING_TRANSCRIPT_NO_START_CODON,G	upstream_gene_variant	MODIFIER	lmo1020	lmo1020	NP_464545.1					277	,G	upstream_gene_variant	MODIFIER	lmo1021	lmo1021	transcript
1053283	G	A	SNV	MODERATE	missense_variant	lmo1024	lmo1024	NP_464549.1	hypothetical protein	p.Ala259Thr		Yes	Yes	0	0	0	0	0	1	0	0	0	0	0	0	0	0	0	0	0	0	1	,A	upstream_gene_variant	MODIFIER	lmo1025	lmo1025	NP_464550.1					143	,A	upstream_gene_variant	MODIFIER	lmo1029	lmo1029	transcript
1058370	T	C	SNV	MODERATE	missense_variant	lmo1029	lmo1029	NP_464554.1	hypothetical protein	p.Phe204Leu		Yes	Yes	9	0	0	0	0	0	0	0	0	0	0	0	0	0	0	1	0	0	1	,C	upstream_gene_variant	MODIFIER	lmo1026	lmo1026	NP_464551.1					3086	,C	upstream_gene_variant	MODIFIER	lmo1027	lmo1027	transcript
1059896	G	A	SNV	MODERATE	missense_variant	lmo1031	lmo1031	NP_464556.1	hypothetical protein	p.Ala9Thr		Yes	Yes	0	0	0	0	0	0	1	0	0	0	0	0	0	0	0	0	0	0	1	,A	upstream_gene_variant	MODIFIER	lmo1026	lmo1026	NP_464551.1					4612	,A	upstream_gene_variant	MODIFIER	lmo1027	lmo1027	transcript
1060513	C	A	SNV	MODERATE	missense_variant	lmo1031	lmo1031	NP_464556.1	hypothetical protein	p.Ser214Arg		Yes	Yes	0	0	0	0	0	0	0	1	0	0	0	0	0	0	0	0	0	0	1	,A	upstream_gene_variant	MODIFIER	lmo1027	lmo1027	NP_464552.1					3453	,A	upstream_gene_variant	MODIFIER	lmo1028	lmo1028	transcript
1062169	A	T	SNV	MODERATE	missense_variant	lmo1033	lmo1033	NP_464558.1	transketolase	p.Asn21Ile		Yes	No	4	0	0	0	0	1	0	0	0	0	0	0	0	0	0	0	0	0	1	,T	upstream_gene_variant	MODIFIER	lmo1028	lmo1028	NP_464553.1					4893	,T	upstream_gene_variant	MODIFIER	lmo1030	lmo1030	transcript
1062727	C	T	SNV	MODERATE	missense_variant	lmo1033	lmo1033	NP_464558.1	transketolase	p.Ala207Val		Yes	Yes	4	0	0	0	0	0	0	0	0	0	0	0	1	0	0	0	0	0	1	,T	upstream_gene_variant	MODIFIER	lmo1030	lmo1030	NP_464555.1					3119	,T	upstream_gene_variant	MODIFIER	lmo1034	lmo1034	transcript
1064243	A	G	SNV	MODERATE	missense_variant	lmo1034	lmo1034	NP_464559.1	glycerol kinase	p.Ile395Val		Yes	Yes	2	0	0	0	0	1	0	0	0	0	0	0	0	0	0	0	0	0	1	,G	upstream_gene_variant	MODIFIER	lmo1030	lmo1030	NP_464555.1					4635	,G	upstream_gene_variant	MODIFIER	lmo1035	lmo1035	transcript
1065715	G	T	SNV	MODERATE	missense_variant	lmo1035	lmo1035	NP_464560.1	PTS beta-glucoside transporter subunit IIABC	p.Ala399Ser		Yes	Yes	5	0	0	0	1	0	0	0	0	0	0	0	0	0	0	0	0	0	1	,T	upstream_gene_variant	MODIFIER	lmo1036	lmo1036	NP_464561.1					682	,T	upstream_gene_variant	MODIFIER	lmo1041	lmo1041	transcript
1065892	G	T	SNV	MODERATE	missense_variant	lmo1035	lmo1035	NP_464560.1	PTS beta-glucoside transporter subunit IIABC	p.Val458Leu		Yes	Yes	5	0	0	0	0	1	0	0	0	0	0	0	0	0	0	0	0	0	1	,T	upstream_gene_variant	MODIFIER	lmo1036	lmo1036	NP_464561.1					505	,T	upstream_gene_variant	MODIFIER	lmo1041	lmo1041	transcript
1067381	T	A	SNV	MODERATE	missense_variant	lmo1036	lmo1036	NP_464561.1	hypothetical protein	p.Ser329Thr		Yes	Yes	0	0	0	0	0	1	0	0	0	0	0	0	1	0	0	0	0	0	2	,A	upstream_gene_variant	MODIFIER	lmo1041	lmo1041	NP_464566.1					3216	,A	upstream_gene_variant	MODIFIER	lmo1042	lmo1042	transcript
1070480	C	T	SNV	MODERATE	missense_variant	lmo1040	lmo1040	NP_464565.1	molybdenum ABC transporter permease	p.Val5Ile		Yes	Yes	0	0	0	0	0	0	0	0	0	0	0	0	0	1	0	0	1	0	2	,T	upstream_gene_variant	MODIFIER	lmo1037	lmo1037	NP_464562.1					1954	,T	upstream_gene_variant	MODIFIER	lmo1038	lmo1038	transcript
1070799	A	T	SNV	MODERATE	missense_variant	lmo1041	lmo1041	NP_464566.1	molybdate ABC transporter substrate-binding protein	p.Gln68Leu		Yes	Yes	0	0	0	0	0	0	0	0	0	0	0	0	1	0	0	0	0	0	1	,T	upstream_gene_variant	MODIFIER	lmo1037	lmo1037	NP_464562.1					2273	,T	upstream_gene_variant	MODIFIER	lmo1038	lmo1038	transcript
1072116	G	A	SNV	MODERATE	missense_variant	lmo1042	lmo1042	NP_464567.1	molybdopterin biosynthesis protein MoeA	p.Ala219Thr		Yes	Yes	0	0	0	0	0	0	0	0	0	0	0	0	0	0	0	0	1	0	1	,A	upstream_gene_variant	MODIFIER	lmo1037	lmo1037	NP_464562.1					3590	,A	upstream_gene_variant	MODIFIER	lmo1038	lmo1038	transcript
1075842	G	T	SNV	MODERATE	missense_variant	lmo1048	lmo1048	NP_464573.1	molybdenum cofactor biosynthesis protein B	p.Gln3Lys		Yes	Yes	0	0	0	0	0	1	0	0	0	0	0	0	0	0	0	0	0	0	1	,T	upstream_gene_variant	MODIFIER	lmo1050	lmo1050	NP_464575.1					1147	,T	upstream_gene_variant	MODIFIER	pdhA	lmo1052	transcript
1076374	T	G	SNV	MODERATE	missense_variant	lmo1049	lmo1049	NP_464574.1	molybdopterin biosynthesis protein MoeB	p.Asp162Ala		Yes	Yes	0	0	0	0	0	0	0	0	0	0	0	0	1	0	0	0	0	0	1	,G	upstream_gene_variant	MODIFIER	lmo1048	lmo1048	NP_464573.1					526	,G	upstream_gene_variant	MODIFIER	lmo1050	lmo1050	transcript
1081441	G	A	SNV	MODERATE	missense_variant	pdhC	lmo1054	NP_464579.1	dihydrolipoamide acetyltransferase	p.Glu87Lys		Yes	Yes	0	0	0	0	0	0	0	0	0	0	0	0	0	1	0	0	1	0	2	,A	upstream_gene_variant	MODIFIER	lmo1049	lmo1049	NP_464574.1					4583	,A	upstream_gene_variant	MODIFIER	def	lmo1051	transcript
1085927	A	G	SNV	MODERATE	missense_variant	lmo1058	lmo1058	NP_464583.1	hypothetical protein	p.Glu41Gly		Yes	Yes	0	0	0	0	1	0	0	0	0	0	0	0	0	0	0	0	0	0	1	,G	upstream_gene_variant	MODIFIER	lmo1059	lmo1059	NP_464584.1					173	,G	upstream_gene_variant	MODIFIER	lmo1060	lmo1060	transcript
1088628	G	A	SNV	MODERATE	missense_variant	lmo1061	lmo1061	NP_464586.1	two-component sensor histidine kinase	p.Arg407Gln		No	No	2	0	0	0	0	0	0	0	0	0	0	0	0	1	0	0	1	0	2	WARNING_TRANSCRIPT_NO_START_CODON,A	upstream_gene_variant	MODIFIER	lmo1062	lmo1062	NP_464587.1					313	,A	upstream_gene_variant	MODIFIER	lmo1063	lmo1063	transcript
1089326	C	T	SNV	MODERATE	missense_variant	lmo1062	lmo1062	NP_464587.1	ABC transporters permease	p.Thr129Ile		Yes	Yes	1	0	0	0	1	0	0	0	0	0	0	0	0	0	0	0	0	0	1	,T	upstream_gene_variant	MODIFIER	lmo1063	lmo1063	NP_464588.1					1049	,T	upstream_gene_variant	MODIFIER	lmo1066	lmo1066	transcript
1096170	A	G	SNV	MODERATE	missense_variant	lmo1068	lmo1068	NP_464593.1	hypothetical protein	p.Thr66Ala		Yes	Yes	0	0	0	0	0	0	0	0	0	0	0	0	0	1	0	0	1	0	2	,G	upstream_gene_variant	MODIFIER	lmo1064	lmo1064	NP_464589.1					4116	,G	upstream_gene_variant	MODIFIER	lmo1065	lmo1065	transcript
1113259	G	T	SNV	MODERATE	missense_variant	lmo1079	lmo1079	NP_464604.1	hypothetical protein	p.Ala831Ser		Yes	Yes	0	0	0	0	0	0	0	0	0	0	0	0	0	1	0	0	1	0	2	,T	upstream_gene_variant	MODIFIER	lmo1078	lmo1078	NP_464603.1					2682	,T	upstream_gene_variant	MODIFIER	lmo1080	lmo1080	transcript
1121883	G	A	SNV	MODERATE	missense_variant	lmo1087	lmo1087	NP_464612.1	glucitol dehydrogenase	p.Val27Ile		Yes	Yes	1	0	0	0	0	1	0	0	0	0	0	0	0	0	0	0	0	0	1	,A	upstream_gene_variant	MODIFIER	tagB	lmo1088	NP_464613.1					1035	,A	upstream_gene_variant	MODIFIER	tagD	lmo1089	transcript
1122480	G	A	SNV	MODERATE	missense_variant	lmo1087	lmo1087	NP_464612.1	glucitol dehydrogenase	p.Ala226Thr		Yes	Yes	1	0	0	0	1	0	0	0	0	0	0	0	0	0	0	0	0	0	1	,A	upstream_gene_variant	MODIFIER	tagB	lmo1088	NP_464613.1					438	,A	upstream_gene_variant	MODIFIER	tagD	lmo1089	transcript
1122921	A	G	SNV	MODERATE	missense_variant	tagB	lmo1088	NP_464613.1	teichoic acid biosynthesis protein B	p.Ile2Val		No	No	2	0	0	0	0	0	0	1	0	0	0	0	0	0	0	0	0	0	1	,G	upstream_gene_variant	MODIFIER	tagD	lmo1089	NP_464614.1					1158	,G	upstream_gene_variant	MODIFIER	lmo1090	lmo1090	transcript
1124568	A	T	SNV	MODERATE	missense_variant	lmo1090	lmo1090	NP_464615.1	glycosyltransferase	p.Thr29Ser		Yes	No	0	0	0	0	0	0	0	0	0	0	0	0	0	1	0	0	1	0	2	,T	upstream_gene_variant	MODIFIER	lmo1091	lmo1091	NP_464616.1					914	,T	upstream_gene_variant	MODIFIER	lmo1092	lmo1092	transcript
1124673	G	A	SNV	MODERATE	missense_variant	lmo1090	lmo1090	NP_464615.1	glycosyltransferase	p.Glu64Lys		Yes	No	0	0	0	0	0	0	0	0	0	0	0	0	0	1	0	0	1	0	2	,A	upstream_gene_variant	MODIFIER	lmo1091	lmo1091	NP_464616.1					809	,A	upstream_gene_variant	MODIFIER	lmo1092	lmo1092	transcript
1125405	T	G	SNV	MODERATE	missense_variant	lmo1090	lmo1090	NP_464615.1	glycosyltransferase	p.Leu308Val		Yes	Yes	0	0	0	0	0	1	0	0	0	0	0	0	0	0	0	0	0	0	1	,G	upstream_gene_variant	MODIFIER	lmo1091	lmo1091	NP_464616.1					77	,G	upstream_gene_variant	MODIFIER	lmo1092	lmo1092	transcript
1125611	G	A	SNV	MODERATE	missense_variant	lmo1091	lmo1091	NP_464616.1	glysosyltransferase	p.Asp44Asn		Yes	Yes	0	0	0	0	0	1	0	0	0	0	0	0	0	0	0	0	0	0	1	,A	upstream_gene_variant	MODIFIER	lmo1092	lmo1092	NP_464617.1					1093	,A	upstream_gene_variant	MODIFIER	nadE	lmo1093	transcript
1128566	G	A	SNV	MODERATE	missense_variant	nadE	lmo1093	NP_464618.1	NAD synthetase	p.Ala121Thr		Yes	Yes	0	0	0	0	0	0	0	0	0	0	0	0	0	1	0	0	1	0	2	,A	upstream_gene_variant	MODIFIER	lmo1094	lmo1094	NP_464619.1					477	,A	upstream_gene_variant	MODIFIER	lmo1095	lmo1095	transcript
1130326	G	A	SNV	MODERATE	missense_variant	guaA	lmo1096	NP_464621.1	GMP synthase	p.Gly128Arg		Yes	Yes	0	0	0	0	0	1	0	0	0	0	0	0	0	0	0	0	0	0	1	,A	downstream_gene_variant	MODIFIER	lmo1090	lmo1090	NP_464615.1					4859	,A	downstream_gene_variant	MODIFIER	lmo1091	lmo1091	transcript
1130377	G	A	SNV	MODERATE	missense_variant	guaA	lmo1096	NP_464621.1	GMP synthase	p.Glu145Lys		Yes	Yes	0	0	0	0	0	1	0	0	0	0	0	0	0	0	0	0	0	0	1	,A	downstream_gene_variant	MODIFIER	lmo1090	lmo1090	NP_464615.1					4910	,A	downstream_gene_variant	MODIFIER	lmo1091	lmo1091	transcript
1130453	C	T	SNV	MODERATE	missense_variant	guaA	lmo1096	NP_464621.1	GMP synthase	p.Ser170Leu		Yes	Yes	0	0	0	0	0	1	0	0	0	0	0	0	0	0	0	0	0	0	1	,T	downstream_gene_variant	MODIFIER	lmo1090	lmo1090	NP_464615.1					4986	,T	downstream_gene_variant	MODIFIER	lmo1091	lmo1091	transcript
1130495	T	C	SNV	MODERATE	missense_variant	guaA	lmo1096	NP_464621.1	GMP synthase	p.Val184Ala		Yes	Yes	0	0	0	0	0	1	0	0	0	0	0	0	0	0	0	0	0	0	1	,C	downstream_gene_variant	MODIFIER	lmo1091	lmo1091	NP_464616.1					4000	,C	downstream_gene_variant	MODIFIER	lmo1092	lmo1092	transcript
1130533	G	A	SNV	MODERATE	missense_variant	guaA	lmo1096	NP_464621.1	GMP synthase	p.Val197Ile		Yes	Yes	0	0	0	0	0	1	0	0	0	0	0	0	0	0	0	0	0	0	1	,A	downstream_gene_variant	MODIFIER	lmo1091	lmo1091	NP_464616.1					4038	,A	downstream_gene_variant	MODIFIER	lmo1092	lmo1092	transcript
1130691	C	A	SNV	MODERATE	missense_variant	guaA	lmo1096	NP_464621.1	GMP synthase	p.Asp249Glu		Yes	Yes	0	0	0	0	0	1	0	0	0	0	0	0	0	0	0	0	0	0	1	,A	downstream_gene_variant	MODIFIER	lmo1091	lmo1091	NP_464616.1					4196	,A	downstream_gene_variant	MODIFIER	lmo1092	lmo1092	transcript
1135518	T	C	SNV	MODERATE	missense_variant	cadA	lmo1100	NP_464625.1	cadmium resistance protein	p.Ile360Val		Yes	Yes	2	0	0	0	0	1	0	0	0	0	0	0	0	0	0	0	0	0	1	,C	upstream_gene_variant	MODIFIER	lmo1097	lmo1097	NP_464622.1					2758	,C	upstream_gene_variant	MODIFIER	lmo1097a	lmo1097a	transcript
1135527	A	C	SNV	MODERATE	missense_variant	cadA	lmo1100	NP_464625.1	cadmium resistance protein	p.Ser357Ala		Yes	Yes	2	0	0	0	0	1	0	0	0	0	0	0	0	0	0	0	0	0	1	,C	upstream_gene_variant	MODIFIER	lmo1097	lmo1097	NP_464622.1					2767	,C	upstream_gene_variant	MODIFIER	lmo1097a	lmo1097a	transcript
1135554	A	C	SNV	MODERATE	missense_variant	cadA	lmo1100	NP_464625.1	cadmium resistance protein	p.Ser348Ala		Yes	Yes	2	0	0	0	0	1	0	0	0	0	0	0	0	0	0	0	0	0	1	,C	upstream_gene_variant	MODIFIER	lmo1097	lmo1097	NP_464622.1					2794	,C	upstream_gene_variant	MODIFIER	lmo1097a	lmo1097a	transcript
1135683	C	A	SNV	MODERATE	missense_variant	cadA	lmo1100	NP_464625.1	cadmium resistance protein	p.Ala305Ser		Yes	Yes	2	0	0	0	0	1	0	0	0	0	0	0	0	0	0	0	0	0	1	,A	upstream_gene_variant	MODIFIER	lmo1097	lmo1097	NP_464622.1					2923	,A	upstream_gene_variant	MODIFIER	lmo1097a	lmo1097a	transcript
1135697	C	G	SNV	MODERATE	missense_variant	cadA	lmo1100	NP_464625.1	cadmium resistance protein	p.Gly300Ala		Yes	Yes	2	0	0	0	0	1	0	0	0	0	0	0	0	0	0	0	0	0	1	,G	upstream_gene_variant	MODIFIER	lmo1097	lmo1097	NP_464622.1					2937	,G	upstream_gene_variant	MODIFIER	lmo1097a	lmo1097a	transcript
1151789	A	T	SNV	MODERATE	missense_variant	lmo1115	lmo1115	NP_464640.1	fibrinogen-binding protein	p.His229Gln		Yes	Yes	0	0	0	0	0	0	0	0	0	0	0	0	0	1	0	0	0	0	1	,T	upstream_gene_variant	MODIFIER	lmo1111	lmo1111	NP_464636.1					4377	,T	upstream_gene_variant	MODIFIER	lmo1112	lmo1112	transcript
1163351	T	G	SNV	MODERATE	missense_variant	lmo1130	lmo1130	NP_464655.1	transcriptional regulator	p.Ile216Leu		Yes	Yes	0	0	0	0	0	0	0	1	0	0	0	0	0	0	0	0	0	0	1	,G	upstream_gene_variant	MODIFIER	lmo1128	lmo1128	NP_464653.1					640	,G	upstream_gene_variant	MODIFIER	lmo1129	lmo1129	transcript
1163471	C	A	SNV	MODERATE	missense_variant	lmo1130	lmo1130	NP_464655.1	transcriptional regulator	p.Asp176Tyr		Yes	Yes	0	0	0	0	0	1	0	0	0	0	0	0	0	0	0	0	0	0	1	,A	upstream_gene_variant	MODIFIER	lmo1128	lmo1128	NP_464653.1					760	,A	upstream_gene_variant	MODIFIER	lmo1129	lmo1129	transcript
1165390	A	C	SNV	MODERATE	missense_variant	lmo1131	lmo1131	NP_464656.1	ABC transporter ATP-binding protein	p.Gln382His		Yes	Yes	2	0	0	0	0	0	0	0	0	0	0	0	0	1	0	0	1	0	2	,C	upstream_gene_variant	MODIFIER	lmo1128	lmo1128	NP_464653.1					2679	,C	upstream_gene_variant	MODIFIER	lmo1129	lmo1129	transcript
1165466	G	A	SNV	MODERATE	missense_variant	lmo1131	lmo1131	NP_464656.1	ABC transporter ATP-binding protein	p.Asp408Asn		Yes	Yes	2	0	0	0	0	0	0	0	0	0	0	0	1	0	0	0	0	0	1	,A	upstream_gene_variant	MODIFIER	lmo1128	lmo1128	NP_464653.1					2755	,A	upstream_gene_variant	MODIFIER	lmo1129	lmo1129	transcript
1165829	G	A	SNV	MODERATE	missense_variant	lmo1131	lmo1131	NP_464656.1	ABC transporter ATP-binding protein	p.Ala529Thr		Yes	Yes	2	0	0	0	0	1	0	0	0	0	0	0	0	0	0	0	0	0	1	,A	upstream_gene_variant	MODIFIER	lmo1128	lmo1128	NP_464653.1					3118	,A	upstream_gene_variant	MODIFIER	lmo1129	lmo1129	transcript
1166547	G	A	SNV	MODERATE	missense_variant	lmo1132	lmo1132	NP_464657.1	ABC transporter ATP-binding protein	p.Gly196Arg		Yes	Yes	11	0	0	0	0	0	0	0	0	0	0	0	1	0	0	0	0	0	1	,A	upstream_gene_variant	MODIFIER	lmo1128	lmo1128	NP_464653.1					3836	,A	upstream_gene_variant	MODIFIER	lmo1129	lmo1129	transcript
1166592	A	G	SNV	MODERATE	missense_variant	lmo1132	lmo1132	NP_464657.1	ABC transporter ATP-binding protein	p.Ile211Val		Yes	Yes	11	0	0	0	0	0	0	0	0	0	0	0	0	1	0	0	1	0	2	,G	upstream_gene_variant	MODIFIER	lmo1128	lmo1128	NP_464653.1					3881	,G	upstream_gene_variant	MODIFIER	lmo1129	lmo1129	transcript
1166998	C	T	SNV	MODERATE	missense_variant	lmo1132	lmo1132	NP_464657.1	ABC transporter ATP-binding protein	p.Pro346Leu		Yes	Yes	11	0	0	0	0	1	0	0	0	0	0	0	0	0	0	0	0	0	1	,T	upstream_gene_variant	MODIFIER	lmo1128	lmo1128	NP_464653.1					4287	,T	upstream_gene_variant	MODIFIER	lmo1129	lmo1129	transcript
1167558	G	A	SNV	MODERATE	missense_variant	lmo1132	lmo1132	NP_464657.1	ABC transporter ATP-binding protein	p.Glu533Lys		Yes	Yes	11	0	0	0	0	0	0	0	0	0	0	0	0	0	0	1	0	0	1	,A	upstream_gene_variant	MODIFIER	lmo1128	lmo1128	NP_464653.1					4847	,A	upstream_gene_variant	MODIFIER	lmo1129	lmo1129	transcript
1168801	A	G	SNV	MODERATE	missense_variant	lmo1135	lmo1135	NP_464660.1	hypothetical protein	p.Thr138Ala		Yes	Yes	0	0	0	0	0	0	1	0	0	0	0	0	0	0	0	0	0	0	1	,G	upstream_gene_variant	MODIFIER	lmo1130	lmo1130	NP_464655.1					4805	,G	upstream_gene_variant	MODIFIER	lmo1133	lmo1133	transcript
1168841	C	T	SNV	MODERATE	missense_variant	lmo1135	lmo1135	NP_464660.1	hypothetical protein	p.Thr151Ile		Yes	Yes	0	0	0	0	0	0	0	0	0	0	0	0	1	0	0	0	0	0	1	,T	upstream_gene_variant	MODIFIER	lmo1130	lmo1130	NP_464655.1					4845	,T	upstream_gene_variant	MODIFIER	lmo1133	lmo1133	transcript
1168904	T	C	SNV	MODERATE	missense_variant	lmo1135	lmo1135	NP_464660.1	hypothetical protein	p.Ile172Thr		Yes	Yes	0	0	0	0	0	0	0	0	0	0	0	0	0	1	0	0	1	0	2	,C	upstream_gene_variant	MODIFIER	lmo1130	lmo1130	NP_464655.1					4908	,C	upstream_gene_variant	MODIFIER	lmo1133	lmo1133	transcript
1173742	G	A	SNV	MODERATE	missense_variant	lmo1141	lmo1141	NP_464666.1	uroporphyrin-III C-methyltransferase	p.Gly34Ser		Yes	Yes	0	0	0	0	0	0	0	0	0	0	1	0	0	0	0	1	0	0	2	,A	upstream_gene_variant	MODIFIER	lmo1137	lmo1137	NP_464662.1					1733	,A	upstream_gene_variant	MODIFIER	lmo1138	lmo1138	transcript
1174961	C	A	SNV	MODERATE	missense_variant	lmo1142	lmo1142	NP_464667.1	PduS protein	p.His241Asn		Yes	Yes	0	0	0	0	0	0	1	0	0	0	0	0	0	0	0	0	0	0	1	,A	upstream_gene_variant	MODIFIER	lmo1137	lmo1137	NP_464662.1					2952	,A	upstream_gene_variant	MODIFIER	lmo1138	lmo1138	transcript
1177483	C	T	SNV	MODERATE	missense_variant	lmo1146	lmo1146	NP_464671.1	hypothetical protein	p.Ala123Val		Yes	Yes	0	0	0	0	0	1	0	0	0	0	0	0	0	0	0	0	0	0	1	,T	upstream_gene_variant	MODIFIER	lmo1138	lmo1138	NP_464663.1					4835	,T	upstream_gene_variant	MODIFIER	lmo1139	lmo1139	transcript
1178802	G	A	SNV	MODERATE	missense_variant	lmo1148	lmo1148	NP_464673.1	cobalamin (5'-phosphatase) synthetase	p.Val128Ile		Yes	Yes	0	0	0	0	0	1	0	0	0	0	0	0	0	0	0	0	0	0	1	,A	upstream_gene_variant	MODIFIER	lmo1149	lmo1149	NP_464674.1					366	WARNING_TRANSCRIPT_NO_START_CODON,A	upstream_gene_variant	MODIFIER	lmo1151	lmo1151	transcript
1179106	G	T	SNV	MODERATE	missense_variant	lmo1148	lmo1148	NP_464673.1	cobalamin (5'-phosphatase) synthetase	p.Gly229Val		Yes	Yes	0	0	0	0	0	0	0	1	0	0	0	0	0	0	0	0	0	0	1	,T	upstream_gene_variant	MODIFIER	lmo1149	lmo1149	NP_464674.1					62	WARNING_TRANSCRIPT_NO_START_CODON,T	upstream_gene_variant	MODIFIER	lmo1151	lmo1151	transcript
1179218	A	T	SNV	MODERATE	missense_variant	lmo1149	lmo1149	NP_464674.1	alpha-ribazole-5'-phosphatase	p.Lys17Asn		Yes	Yes	0	0	0	0	0	1	0	0	0	0	0	0	0	0	0	0	0	0	1	WARNING_TRANSCRIPT_NO_START_CODON,T	upstream_gene_variant	MODIFIER	lmo1151	lmo1151	NP_464676.1					2120	,T	upstream_gene_variant	MODIFIER	lmo1152	lmo1152	transcript
1184873	G	A	SNV	MODERATE	missense_variant	lmo1155	lmo1155	NP_464680.1	diol dehydratase subunit gamma	p.Ser19Asn		Yes	Yes	0	0	0	0	0	0	0	0	0	0	0	0	0	0	0	1	0	0	1	,A	upstream_gene_variant	MODIFIER	lmo1150	lmo1150	NP_464675.1					3837	,A	upstream_gene_variant	MODIFIER	lmo1156	lmo1156	transcript
1185254	C	G	SNV	MODERATE	missense_variant	lmo1155	lmo1155	NP_464680.1	diol dehydratase subunit gamma	p.Ala146Gly		Yes	Yes	0	0	0	0	0	0	0	0	0	0	0	0	0	1	0	0	1	0	2	,G	upstream_gene_variant	MODIFIER	lmo1150	lmo1150	NP_464675.1					4218	,G	upstream_gene_variant	MODIFIER	lmo1156	lmo1156	transcript
1197307	A	G	SNV	MODERATE	missense_variant	lmo1170	lmo1170	NP_464695.1	PduX protein	p.Ser46Gly		Yes	Yes	0	0	0	0	0	0	0	0	0	0	0	0	1	0	0	0	0	0	1	WARNING_TRANSCRIPT_NO_START_CODON,G	upstream_gene_variant	MODIFIER	pduQ	lmo1171	NP_464696.1					1330	,G	upstream_gene_variant	MODIFIER	lmo1172	lmo1172	transcript
1197311	C	T	SNV	MODERATE	missense_variant	lmo1170	lmo1170	NP_464695.1	PduX protein	p.Ser47Phe		Yes	Yes	0	0	0	0	0	0	0	0	0	0	0	0	1	0	0	0	0	0	1	WARNING_TRANSCRIPT_NO_START_CODON,T	upstream_gene_variant	MODIFIER	pduQ	lmo1171	NP_464696.1					1326	,T	upstream_gene_variant	MODIFIER	lmo1172	lmo1172	transcript
1197688	C	A	SNV	MODERATE	missense_variant	lmo1170	lmo1170	NP_464695.1	PduX protein	p.His173Asn		Yes	Yes	0	0	0	0	0	0	0	0	0	0	1	0	0	0	0	0	0	0	1	WARNING_TRANSCRIPT_NO_START_CODON,A	upstream_gene_variant	MODIFIER	pduQ	lmo1171	NP_464696.1					949	,A	upstream_gene_variant	MODIFIER	lmo1172	lmo1172	transcript
1203365	G	A	SNV	MODERATE	missense_variant	eutA	lmo1174	NP_464699.1	ethanolamine utilization protein EutA	p.Glu399Lys		Yes	Yes	0	0	0	0	0	0	0	0	0	0	0	0	1	0	0	0	0	0	1	,A	upstream_gene_variant	MODIFIER	eutB	lmo1175	NP_464700.1					269	,A	upstream_gene_variant	MODIFIER	eutC	lmo1176	transcript
1217459	G	A	SNV	MODERATE	missense_variant	cbiA	lmo1191	NP_464716.1	cobyrinic acid a,c-diamide synthase	p.Ala214Thr		Yes	Yes	0	0	0	0	0	0	0	0	0	0	0	0	0	1	0	0	1	0	2	,A	upstream_gene_variant	MODIFIER	lmo1189	lmo1189	NP_464714.1					1780	,A	upstream_gene_variant	MODIFIER	cobD	lmo1192	transcript
1217961	A	G	SNV	MODERATE	missense_variant	cbiA	lmo1191	NP_464716.1	cobyrinic acid a,c-diamide synthase	p.Lys381Arg		Yes	Yes	0	0	0	0	0	1	0	0	0	0	0	0	0	0	0	0	0	0	1	,G	upstream_gene_variant	MODIFIER	lmo1189	lmo1189	NP_464714.1					2282	,G	upstream_gene_variant	MODIFIER	cobD	lmo1192	transcript
1218823	G	A	SNV	MODERATE	missense_variant	cobD	lmo1192	NP_464717.1	cobalamin biosynthesis protein	p.Val217Ile		Yes	Yes	0	0	0	0	0	1	0	0	0	0	0	0	0	0	0	0	0	0	1	,A	upstream_gene_variant	MODIFIER	lmo1189	lmo1189	NP_464714.1					3144	,A	upstream_gene_variant	MODIFIER	cbiC	lmo1193	transcript
1220167	A	G	SNV	MODERATE	missense_variant	cbiD	lmo1194	NP_464719.1	cobalt-precorrin-6A synthase	p.Lys129Glu		Yes	Yes	0	0	0	0	0	0	0	0	0	0	0	0	1	0	0	0	0	0	1	,G	upstream_gene_variant	MODIFIER	lmo1189	lmo1189	NP_464714.1					4488	,G	upstream_gene_variant	MODIFIER	cbiE	lmo1195	transcript
1220849	G	A	SNV	MODERATE	missense_variant	cbiD	lmo1194	NP_464719.1	cobalt-precorrin-6A synthase	p.Arg356His		Yes	Yes	0	0	0	0	0	0	0	0	0	0	0	0	1	0	0	0	0	0	1	,A	upstream_gene_variant	MODIFIER	cbiE	lmo1195	NP_464720.1					52	,A	upstream_gene_variant	MODIFIER	lmo1196	lmo1196	transcript
1221045	C	G	SNV	MODERATE	missense_variant	cbiE	lmo1195	NP_464720.1	cobalt-precorrin-6Y C(5)-methyltransferase	p.Leu49Val		Yes	Yes	0	0	0	0	0	0	0	0	0	0	0	0	1	0	0	0	0	0	1	,G	upstream_gene_variant	MODIFIER	lmo1196	lmo1196	NP_464721.1					442	,G	upstream_gene_variant	MODIFIER	cbiF	lmo1197	transcript
1222716	A	T	SNV	MODERATE	missense_variant	cbiF	lmo1197	NP_464722.1	precorrin-3 methylase	p.Thr219Ser		Yes	Yes	1	0	0	0	0	0	0	0	0	0	0	0	1	0	0	0	0	0	1	,T	upstream_gene_variant	MODIFIER	cbiG	lmo1198	NP_464723.1					82	,T	upstream_gene_variant	MODIFIER	cbiH	lmo1199	transcript
1222857	A	G	SNV	MODERATE	missense_variant	cbiG	lmo1198	NP_464723.1	cobalamin biosynthesis protein CbiG	p.Ile20Met		Yes	Yes	0	0	0	0	0	0	0	0	0	0	0	0	1	0	0	0	0	0	1	,G	upstream_gene_variant	MODIFIER	cbiH	lmo1199	NP_464724.1					969	,G	upstream_gene_variant	MODIFIER	lmo1200	lmo1200	transcript
1225882	G	A	SNV	MODERATE	missense_variant	lmo1201	lmo1201	NP_464726.1	uroporphyrinogen-III methyltransferase/uroporphyrinogen-III synthase	p.Val195Ile		Yes	Yes	0	0	0	0	0	0	0	0	0	0	0	0	0	1	0	0	0	0	1	,A	upstream_gene_variant	MODIFIER	cbiK	lmo1202	NP_464727.1					896	,A	upstream_gene_variant	MODIFIER	cbiL	lmo1203	transcript
1226560	G	A	SNV	MODERATE	missense_variant	lmo1201	lmo1201	NP_464726.1	uroporphyrinogen-III methyltransferase/uroporphyrinogen-III synthase	p.Val421Ile		Yes	Yes	0	0	0	0	0	1	0	0	0	0	0	0	0	0	0	0	0	0	1	,A	upstream_gene_variant	MODIFIER	cbiK	lmo1202	NP_464727.1					218	,A	upstream_gene_variant	MODIFIER	cbiL	lmo1203	transcript
1227718	A	G	SNV	MODERATE	missense_variant	cbiL	lmo1203	NP_464728.1	cobalt-precorrin-2 C(20)-methyltransferase	p.Thr55Ala		Yes	Yes	0	0	0	0	0	0	0	0	0	0	0	0	1	0	0	0	0	0	1	WARNING_TRANSCRIPT_NO_START_CODON,G	upstream_gene_variant	MODIFIER	lmo1204	lmo1204	NP_464729.2					629	,G	upstream_gene_variant	MODIFIER	lmo1205	lmo1205	transcript
1229448	C	T	SNV	MODERATE	missense_variant	cbiQ	lmo1206	NP_464731.1	cobalamin biosynthesis protein CbiQ	p.His58Tyr		Yes	Yes	0	0	0	0	0	1	0	0	0	0	0	0	0	0	0	0	0	0	1	,T	upstream_gene_variant	MODIFIER	lmo1207	lmo1207	NP_464732.1					519	,T	upstream_gene_variant	MODIFIER	cbiP	lmo1208	transcript
1231783	G	T	SNV	MODERATE	missense_variant	cbiP	lmo1208	NP_464733.1	cobyric acid synthase CbiP	p.Met337Ile		Yes	Yes	0	0	0	0	0	0	0	0	0	0	0	0	1	0	0	0	0	0	1	,T	upstream_gene_variant	MODIFIER	lmo1209	lmo1209	NP_464734.1					489	,T	upstream_gene_variant	MODIFIER	lmo1212	lmo1212	transcript
1239685	C	T	SNV	MODERATE	missense_variant	lmo1218	lmo1218	NP_464743.1	rRNA methylase	p.Pro216Leu		Yes	Yes	0	0	0	0	0	0	0	0	0	0	0	0	0	1	0	0	1	0	2	,T	upstream_gene_variant	MODIFIER	lmo1220	lmo1220	NP_464745.1					673	,T	upstream_gene_variant	MODIFIER	pheS	lmo1221	transcript
1240101	C	T	SNV	MODERATE	missense_variant	lmo1219	lmo1219	NP_464744.1	hypothetical protein	p.Arg34Lys		Yes	Yes	0	0	0	0	0	0	1	0	0	0	0	0	0	0	0	0	0	0	1	,T	upstream_gene_variant	MODIFIER	lmo1220	lmo1220	NP_464745.1					257	,T	upstream_gene_variant	MODIFIER	pheS	lmo1221	transcript
1240667	G	A	SNV	MODERATE	missense_variant	lmo1220	lmo1220	NP_464745.1	hypothetical protein	p.Glu104Lys		Yes	No	1	0	0	0	0	0	0	0	0	0	0	0	0	1	0	0	1	0	2	,A	upstream_gene_variant	MODIFIER	lmo1219	lmo1219	NP_464744.1					466	,A	upstream_gene_variant	MODIFIER	pheS	lmo1221	transcript
1252693	T	G	SNV	MODERATE	missense_variant	lmo1227	lmo1227	NP_464752.1	uracil-DNA glycosylase	p.Asp9Glu		Yes	Yes	1	0	0	0	0	0	0	0	0	0	0	0	0	1	0	0	1	0	2	,G	upstream_gene_variant	MODIFIER	lmo1229	lmo1229	NP_464754.1					1766	WARNING_TRANSCRIPT_NO_START_CODON,G	upstream_gene_variant	MODIFIER	lmo1230	lmo1230	transcript
1258022	C	A	SNV	MODERATE	missense_variant	lmo1232	lmo1232	NP_464757.1	recombination and DNA strand exchange inhibitor protein	p.Leu311Met		Yes	Yes	0	0	0	0	0	0	0	0	0	0	0	0	1	0	0	0	0	0	1	,A	upstream_gene_variant	MODIFIER	rnhC	lmo1228	NP_464753.1					3717	WARNING_TRANSCRIPT_NO_START_CODON,A	upstream_gene_variant	MODIFIER	trxA	lmo1233	transcript
1258896	C	T	SNV	MODERATE	missense_variant	lmo1232	lmo1232	NP_464757.1	recombination and DNA strand exchange inhibitor protein	p.Ala602Val		Yes	Yes	0	0	0	0	0	0	0	0	0	0	0	0	0	1	0	0	1	0	2	,T	upstream_gene_variant	MODIFIER	rnhC	lmo1228	NP_464753.1					4591	WARNING_TRANSCRIPT_NO_START_CODON,T	upstream_gene_variant	MODIFIER	trxA	lmo1233	transcript
1259023	C	A	SNV	MODERATE	missense_variant	lmo1232	lmo1232	NP_464757.1	recombination and DNA strand exchange inhibitor protein	p.Asp644Glu		Yes	Yes	0	0	0	0	0	0	0	0	0	0	0	0	0	1	0	0	1	0	2	,A	upstream_gene_variant	MODIFIER	rnhC	lmo1228	NP_464753.1					4718	WARNING_TRANSCRIPT_NO_START_CODON,A	upstream_gene_variant	MODIFIER	trxA	lmo1233	transcript
1260127	T	A	SNV	MODERATE	missense_variant	uvrC	lmo1234	NP_464759.1	excinuclease ABC subunit C	p.Ser71Thr		Yes	Yes	0	0	0	0	0	0	0	0	0	0	0	0	0	1	0	0	1	0	2	,A	upstream_gene_variant	MODIFIER	lmo1235	lmo1235	NP_464760.1					1790	,A	upstream_gene_variant	MODIFIER	racE	lmo1237	transcript
1262761	A	G	SNV	MODERATE	missense_variant	lmo1235	lmo1235	NP_464760.1	aspartate kinase	p.Lys282Arg		Yes	Yes	2	0	0	0	0	0	0	0	0	0	0	0	0	1	0	0	1	0	2	,G	upstream_gene_variant	MODIFIER	racE	lmo1237	NP_464762.1					1068	WARNING_TRANSCRIPT_NO_START_CODON,G	upstream_gene_variant	MODIFIER	rph	lmo1238	transcript
1267551	G	A	SNV	MODERATE	missense_variant	lmo1241	lmo1241	NP_464766.1	hypothetical protein	p.Arg146His		Yes	No	1	0	0	0	0	1	0	0	0	0	0	0	0	0	0	0	0	0	1	,A	upstream_gene_variant	MODIFIER	lmo1236	lmo1236	NP_464761.1					3870	,A	upstream_gene_variant	MODIFIER	lmo1244	lmo1244	transcript
1267896	A	G	SNV	MODERATE	missense_variant	lmo1241	lmo1241	NP_464766.1	hypothetical protein	p.Asp261Gly		Yes	Yes	1	0	0	0	0	0	0	0	0	0	0	0	0	1	0	0	1	0	2	,G	upstream_gene_variant	MODIFIER	lmo1236	lmo1236	NP_464761.1					4215	,G	upstream_gene_variant	MODIFIER	lmo1244	lmo1244	transcript
1283955	C	G	SNV	MODERATE	missense_variant	proA	lmo1259	NP_464784.1	gamma-glutamyl phosphate reductase	p.Glu236Gln		Yes	Yes	0	0	0	0	0	0	0	0	0	0	0	0	0	1	0	0	0	0	1	,G	upstream_gene_variant	MODIFIER	lmo1254	lmo1254	NP_464779.1					4253	,G	upstream_gene_variant	MODIFIER	lmo1255	lmo1255	transcript
1288717	A	G	SNV	MODERATE	missense_variant	lmo1265	lmo1265	NP_464790.1	hypothetical protein	p.Lys153Glu		Yes	Yes	0	0	0	0	0	0	0	0	0	0	0	0	0	1	0	0	1	0	2	,G	upstream_gene_variant	MODIFIER	proA	lmo1259	NP_464784.1					4057	,G	upstream_gene_variant	MODIFIER	proB	lmo1260	transcript
1290008	C	T	SNV	MODERATE	missense_variant	lmo1266	lmo1266	NP_464791.1	hypothetical protein	p.Ala274Val		Yes	Yes	0	0	0	0	0	0	0	0	0	0	0	0	0	1	0	0	1	0	2	,T	upstream_gene_variant	MODIFIER	proB	lmo1260	NP_464785.1					4534	,T	upstream_gene_variant	MODIFIER	lmo1261	lmo1261	transcript
1293269	C	T	SNV	MODERATE	missense_variant	lmo1269	lmo1269	NP_464794.1	type I signal peptidase	p.Pro61Leu		Yes	Yes	2	0	0	0	0	0	0	0	0	0	0	0	0	0	0	1	0	0	1	,T	upstream_gene_variant	MODIFIER	lmo1270	lmo1270	NP_464795.1					420	,T	upstream_gene_variant	MODIFIER	lmo1271	lmo1271	transcript
1295206	G	T	SNV	MODERATE	missense_variant	rbgA	lmo1272	NP_464797.1	ribosomal biogenesis GTPase	p.Ala99Ser		Yes	Yes	0	0	0	0	0	1	0	0	0	0	0	0	0	0	0	0	0	0	1	,T	upstream_gene_variant	MODIFIER	rnhB	lmo1273	NP_464798.1					566	,T	upstream_gene_variant	MODIFIER	lmo1274	lmo1274	transcript
1297530	A	T	SNV	MODERATE	missense_variant	lmo1274	lmo1274	NP_464799.1	polypeptide deformylase	p.Glu280Asp		Yes	Yes	0	0	0	0	0	1	0	0	0	0	0	0	0	0	0	0	0	0	1	,T	upstream_gene_variant	MODIFIER	topA	lmo1275	NP_464800.1					293	,T	upstream_gene_variant	MODIFIER	gid	lmo1276	transcript
1303811	C	T	SNV	MODERATE	missense_variant	hslU	lmo1279	NP_464804.1	ATP-dependent protease ATP-binding subunit HslU	p.Ala262Val		Yes	Yes	0	0	0	0	0	0	0	0	0	0	0	0	0	1	0	0	1	0	2	,T	upstream_gene_variant	MODIFIER	codY	lmo1280	NP_464805.1					646	,T	upstream_gene_variant	MODIFIER	lmo1281	lmo1281	transcript
1308556	T	C	SNV	MODERATE	missense_variant	parE	lmo1286	NP_464811.1	DNA topoisomerase IV subunit B	p.Val69Ala		Yes	Yes	1	0	0	0	0	1	0	0	0	0	0	0	0	0	0	0	0	0	1	,C	upstream_gene_variant	MODIFIER	lmo1284	lmo1284	NP_464809.1					951	,C	upstream_gene_variant	MODIFIER	parC	lmo1287	transcript
1313317	G	C	SNV	MODERATE	missense_variant	lmo1288	lmo1288	NP_464813.1	S-ribosylhomocysteinase	p.Gly154Ala		Yes	Yes	0	0	0	0	0	1	0	0	0	0	0	0	0	0	0	0	0	0	1	,C	upstream_gene_variant	MODIFIER	lmo1289	lmo1289	NP_464814.1					337	,C	upstream_gene_variant	MODIFIER	lmo1290	lmo1290	transcript
1316977	C	T	SNV	MODERATE	missense_variant	lmo1290	lmo1290	NP_464815.1	internalin	p.Thr404Met		Yes	Yes	5	0	0	0	0	0	0	0	0	0	0	0	0	1	0	0	1	0	2	,T	upstream_gene_variant	MODIFIER	lmo1292	lmo1292	NP_464817.1					2700	,T	upstream_gene_variant	MODIFIER	glpD	lmo1293	transcript
1317334	C	A	SNV	MODERATE	missense_variant	lmo1290	lmo1290	NP_464815.1	internalin	p.Thr523Lys		Yes	Yes	5	0	0	0	0	1	0	0	0	0	0	0	0	0	0	0	0	0	1	,A	upstream_gene_variant	MODIFIER	lmo1292	lmo1292	NP_464817.1					2343	,A	upstream_gene_variant	MODIFIER	glpD	lmo1293	transcript
1319705	G	A	SNV	MODERATE	missense_variant	lmo1292	lmo1292	NP_464817.1	glycerophosphodiester phosphodiesterase	p.Ser10Asn		Yes	Yes	1	0	0	0	0	0	1	0	0	0	0	0	0	0	0	0	0	0	1	,A	upstream_gene_variant	MODIFIER	lmo1291	lmo1291	NP_464816.1					241	,A	upstream_gene_variant	MODIFIER	glpD	lmo1293	transcript
1322677	C	T	SNV	MODERATE	missense_variant	miaA	lmo1294	NP_464819.1	tRNA delta(2)-isopentenylpyrophosphate transferase	p.His90Tyr		Yes	Yes	0	0	0	0	0	1	0	0	0	0	0	0	0	0	0	0	0	0	1	,T	upstream_gene_variant	MODIFIER	lmo1291	lmo1291	NP_464816.1					3213	,T	upstream_gene_variant	MODIFIER	lmo1295	lmo1295	transcript
1325923	A	C	SNV	MODERATE	missense_variant	lmo1297	lmo1297	NP_464822.1	aluminum resistance protein	p.Asp305Ala		Yes	Yes	0	0	0	0	1	0	0	0	0	0	0	0	0	0	0	0	0	0	1	,C	upstream_gene_variant	MODIFIER	glnR	lmo1298	NP_464823.1					517	WARNING_TRANSCRIPT_NO_START_CODON,C	upstream_gene_variant	MODIFIER	glnA	lmo1299	transcript
1326440	G	A	SNV	MODERATE	missense_variant	glnR	lmo1298	NP_464823.1	glutamine synthetase repressor	p.Val1Met		Yes	Yes	0	0	0	0	0	0	0	0	0	0	0	0	0	0	0	0	1	0	1	WARNING_TRANSCRIPT_NO_START_CODON,A	upstream_gene_variant	MODIFIER	glnA	lmo1299	NP_464824.1					439	,A	upstream_gene_variant	MODIFIER	lmo1300	lmo1300	transcript
1329376	G	T	SNV	MODERATE	missense_variant	lmo1300	lmo1300	NP_464825.1	arsenic transporter	p.Leu340Phe		Yes	Yes	0	0	0	0	0	0	0	0	0	0	0	0	0	1	0	0	0	0	1	,T	upstream_gene_variant	MODIFIER	lmo1303	lmo1303	NP_464828.1					1642	,T	upstream_gene_variant	MODIFIER	lmo1304	lmo1304	transcript
1329735	A	C	SNV	MODERATE	missense_variant	lmo1301	lmo1301	NP_464826.1	hypothetical protein	p.Asn161Lys		Yes	Yes	0	0	0	0	0	0	0	0	0	0	0	0	0	1	0	0	1	0	2	,C	upstream_gene_variant	MODIFIER	lmo1303	lmo1303	NP_464828.1					1283	,C	upstream_gene_variant	MODIFIER	lmo1304	lmo1304	transcript
1331306	T	G	SNV	MODERATE	missense_variant	lmo1303	lmo1303	NP_464828.1	cell division suppressor	p.Leu97Val		Yes	Yes	0	0	0	0	0	0	1	0	0	0	0	0	0	0	0	0	0	0	1	,G	upstream_gene_variant	MODIFIER	lmo1301	lmo1301	NP_464826.1					1089	,G	upstream_gene_variant	MODIFIER	lmo1302	lmo1302	transcript
1337274	G	T	SNV	MODERATE	missense_variant	lmo1310	lmo1310	NP_464835.1	hypothetical protein	p.Ala160Asp		Yes	Yes	0	0	0	0	0	1	0	0	0	0	0	0	0	0	0	0	0	0	1	,T	upstream_gene_variant	MODIFIER	lmo1307	lmo1307	NP_464832.1					2114	WARNING_TRANSCRIPT_NO_START_CODON,T	upstream_gene_variant	MODIFIER	lmo1308	lmo1308	transcript
1338977	A	G	SNV	MODERATE	missense_variant	lmo1312	lmo1312	NP_464837.1	hypothetical protein	p.Ile108Thr		Yes	Yes	0	0	0	0	0	1	0	0	0	0	0	0	0	0	0	0	0	0	1	,G	upstream_gene_variant	MODIFIER	lmo1307	lmo1307	NP_464832.1					3817	WARNING_TRANSCRIPT_NO_START_CODON,G	upstream_gene_variant	MODIFIER	lmo1308	lmo1308	transcript
1342840	G	A	SNV	MODERATE	missense_variant	lmo1317	lmo1317	NP_464842.1	1-deoxy-D-xylulose 5-phosphate reductoisomerase	p.Met53Ile		Yes	Yes	0	0	0	0	0	0	0	0	0	0	0	0	0	1	0	0	1	0	2	,A	upstream_gene_variant	MODIFIER	lmo1311	lmo1311	NP_464836.1					3893	,A	upstream_gene_variant	MODIFIER	lmo1312	lmo1312	transcript
1345911	C	T	SNV	MODERATE	missense_variant	proS	lmo1319	NP_464844.1	prolyl-tRNA synthetase	p.Pro258Ser		Yes	Yes	0	0	0	0	1	0	0	0	0	0	0	0	0	0	0	0	0	0	1	,T	upstream_gene_variant	MODIFIER	polC	lmo1320	NP_464845.1					1040	,T	downstream_gene_variant	MODIFIER	lmo1315	lmo1315	transcript
1349388	A	C	SNV	MODERATE	missense_variant	polC	lmo1320	NP_464845.1	DNA polymerase III PolC	p.Asn813Thr		Yes	Yes	0	0	0	0	0	0	0	0	0	0	0	0	0	1	0	0	1	0	2	,C	upstream_gene_variant	MODIFIER	lmo1321	lmo1321	NP_464846.1					2079	,C	upstream_gene_variant	MODIFIER	nusA	lmo1322	transcript
1352614	C	G	SNV	MODERATE	missense_variant	nusA	lmo1322	NP_464847.1	transcription elongation factor NusA	p.Asp217Glu		Yes	Yes	0	0	0	0	1	0	0	0	0	0	0	0	0	0	0	0	0	0	1	,G	upstream_gene_variant	MODIFIER	lmo1323	lmo1323	NP_464848.1					483	,G	upstream_gene_variant	MODIFIER	lmo1324	lmo1324	transcript
1353387	C	T	SNV	MODERATE	missense_variant	lmo1324	lmo1324	NP_464849.1	hypothetical protein	p.Ala5Val		Yes	Yes	0	0	0	0	0	0	0	0	0	0	0	0	1	0	0	0	0	0	1	,T	upstream_gene_variant	MODIFIER	infB	lmo1325	NP_464850.1					309	,T	upstream_gene_variant	MODIFIER	lmo1326	lmo1326	transcript
1354273	A	G	SNV	MODERATE	missense_variant	infB	lmo1325	NP_464850.1	translation initiation factor IF-2	p.Glu193Gly		Yes	Yes	0	0	0	0	0	1	0	0	0	0	0	0	0	0	0	0	0	0	1	,G	upstream_gene_variant	MODIFIER	lmo1326	lmo1326	NP_464851.1					1759	,G	upstream_gene_variant	MODIFIER	rbfA	lmo1327	transcript
1358906	C	T	SNV	MODERATE	missense_variant	rpsO	lmo1330	NP_464855.1	30S ribosomal protein S15	p.Pro25Ser		Yes	Yes	0	0	0	0	0	0	1	0	0	0	0	0	0	0	0	0	0	0	1	,T	upstream_gene_variant	MODIFIER	pnpA	lmo1331	NP_464856.1					446	,T	upstream_gene_variant	MODIFIER	rpmG	lmo1335	transcript
1360021	G	A	SNV	MODERATE	missense_variant	pnpA	lmo1331	NP_464856.1	polynucleotide phosphorylase	p.Ala224Thr		Yes	Yes	0	0	0	0	0	1	0	0	0	0	0	0	0	0	0	0	0	0	1	,A	upstream_gene_variant	MODIFIER	rpmG	lmo1335	NP_464860.1					3805	,A	upstream_gene_variant	MODIFIER	lmo1336	lmo1336	transcript
1360985	C	A	SNV	MODERATE	missense_variant	pnpA	lmo1331	NP_464856.1	polynucleotide phosphorylase	p.Ala545Glu		Yes	Yes	0	0	0	0	0	0	0	0	0	0	0	0	1	0	0	0	0	0	1	,A	upstream_gene_variant	MODIFIER	rpmG	lmo1335	NP_464860.1					2841	,A	upstream_gene_variant	MODIFIER	lmo1336	lmo1336	transcript
1373370	C	T	SNV	MODERATE	missense_variant	gcvT	lmo1348	NP_464873.1	glycine cleavage system aminomethyltransferase T	p.Thr119Met		Yes	Yes	0	0	0	0	0	0	1	0	0	0	0	0	0	0	0	0	0	0	1	,T	upstream_gene_variant	MODIFIER	lmo1341	lmo1341	NP_464866.1					4385	,T	upstream_gene_variant	MODIFIER	lmo1342	lmo1342	transcript
1376572	G	T	SNV	MODERATE	missense_variant	lmo1350	lmo1350	NP_464875.1	glycine dehydrogenase subunit 2	p.Ala371Ser		Yes	Yes	0	0	0	0	0	1	0	0	0	0	0	0	0	0	0	0	0	0	1	,T	upstream_gene_variant	MODIFIER	comGA	lmo1347	NP_464872.1					4096	,T	upstream_gene_variant	MODIFIER	lmo1354	lmo1354	transcript
1378874	G	T	SNV	MODERATE	missense_variant	lmo1354	lmo1354	NP_464879.1	aminopeptidase P	p.Gly12Val		Yes	Yes	0	0	0	0	0	0	0	0	0	0	0	0	1	0	0	0	0	0	1	,T	upstream_gene_variant	MODIFIER	lmo1351	lmo1351	NP_464876.1					1526	WARNING_TRANSCRIPT_NO_START_CODON,T	upstream_gene_variant	MODIFIER	lmo1352	lmo1352	transcript
1381474	G	T	SNV	MODERATE	missense_variant	lmo1357	lmo1357	NP_464882.1	acetyl-CoA carboxylase biotin carboxylase subunit	p.Ala92Ser		Yes	Yes	1	0	0	0	0	0	0	0	0	0	0	0	0	0	0	0	0	1	1	,T	upstream_gene_variant	MODIFIER	lmo1351	lmo1351	NP_464876.1					4126	WARNING_TRANSCRIPT_NO_START_CODON,T	upstream_gene_variant	MODIFIER	lmo1352	lmo1352	transcript
1384765	C	T	SNV	MODERATE	missense_variant	xseA	lmo1361	NP_464886.1	exodeoxyribonuclease VII large subunit	p.Pro135Leu		Yes	Yes	0	0	0	0	0	1	0	0	0	0	0	0	0	0	0	0	0	0	1	,T	upstream_gene_variant	MODIFIER	lmo1362	lmo1362	NP_464887.1					939	WARNING_TRANSCRIPT_NO_START_CODON,T	upstream_gene_variant	MODIFIER	lmo1363	lmo1363	transcript
1389967	G	A	SNV	MODERATE	missense_variant	lmo1366	lmo1366	NP_464891.1	hypothetical protein	p.Ser254Asn		Yes	Yes	0	0	0	0	0	1	0	0	0	0	0	0	0	0	0	0	0	0	1	,A	upstream_gene_variant	MODIFIER	lmo1367	lmo1367	NP_464892.1					255	,A	upstream_gene_variant	MODIFIER	recN	lmo1368	transcript
1394641	G	T	SNV	MODERATE	missense_variant	lmo1371	lmo1371	NP_464896.1	dihydrolipoamide dehydrogenase	p.Gly15Cys		Yes	Yes	3	0	0	0	0	0	0	0	0	0	0	0	0	0	0	0	0	1	1	WARNING_TRANSCRIPT_NO_START_CODON,T	upstream_gene_variant	MODIFIER	lmo1372	lmo1372	NP_464897.1					1410	,T	upstream_gene_variant	MODIFIER	lmo1373	lmo1373	transcript
1398165	C	T	SNV	MODERATE	missense_variant	lmo1374	lmo1374	NP_464899.1	branched-chain alpha-keto acid dehydrogenase subunit E2	p.Thr30Ile		Yes	Yes	1	0	0	0	0	0	0	0	0	0	0	0	1	0	0	0	0	0	1	WARNING_TRANSCRIPT_NO_START_CODON,T	upstream_gene_variant	MODIFIER	lmo1375	lmo1375	NP_464900.1					1534	,T	upstream_gene_variant	MODIFIER	lmo1376	lmo1376	transcript
1420766	C	T	SNV	MODERATE	missense_variant	lmo1393	lmo1393	NP_464918.1	peptidase	p.Pro231Ser		Yes	Yes	0	0	0	0	0	0	0	0	0	0	0	0	1	0	0	0	0	0	1	,T	upstream_gene_variant	MODIFIER	lmo1394	lmo1394	NP_464919.1					688	,T	upstream_gene_variant	MODIFIER	lmo1395	lmo1395	transcript
1428994	C	T	SNV	MODERATE	missense_variant	lmo1401	lmo1401	NP_464926.1	hypothetical protein	p.Ala17Val		Yes	Yes	0	0	0	0	0	1	0	0	0	0	0	0	0	0	0	0	0	0	1	,T	upstream_gene_variant	MODIFIER	lmo1402	lmo1402	NP_464927.1					771	,T	upstream_gene_variant	MODIFIER	mutS	lmo1403	transcript
1438417	G	A	SNV	MODERATE	missense_variant	pflC	lmo1407	NP_464932.1	pyruvate-formate lyase activating enzyme	p.Ala159Thr		Yes	Yes	0	0	0	0	0	1	0	0	0	0	0	0	0	0	0	0	0	0	1	,A	upstream_gene_variant	MODIFIER	lmo1409	lmo1409	NP_464934.1					1004	,A	upstream_gene_variant	MODIFIER	lmo1410	lmo1410	transcript
1441657	G	A	SNV	MODERATE	missense_variant	lmo1412	lmo1412	NP_464937.1	modulates DNA topology	p.Gly26Asp		Yes	Yes	0	0	0	0	0	0	0	0	0	0	0	0	0	1	0	0	1	0	2	,A	upstream_gene_variant	MODIFIER	lmo1408	lmo1408	NP_464933.1					2403	,A	upstream_gene_variant	MODIFIER	lmo1415	lmo1415	transcript
1443033	C	T	SNV	MODERATE	missense_variant	lmo1413	lmo1413	NP_464938.1	peptidoglycan binding protein	p.Ala219Thr		Yes	Yes	0	0	0	0	0	0	0	0	0	0	0	0	0	0	0	1	0	0	1	,T	upstream_gene_variant	MODIFIER	lmo1408	lmo1408	NP_464933.1					3779	,T	upstream_gene_variant	MODIFIER	lmo1415	lmo1415	transcript
1444974	G	T	SNV	MODERATE	missense_variant	lmo1414	lmo1414	NP_464939.1	acetyl-CoA:acetyltransferase	p.Asp23Glu		Yes	Yes	0	0	0	0	0	0	0	0	0	0	0	0	1	0	0	0	0	0	1	,T	upstream_gene_variant	MODIFIER	lmo1413	lmo1413	NP_464938.1					1287	,T	upstream_gene_variant	MODIFIER	lmo1415	lmo1415	transcript
1450736	C	T	SNV	MODERATE	missense_variant	murB	lmo1420	NP_464945.1	UDP-N-acetylenolpyruvoylglucosamine reductase	p.Glu288Lys		Yes	Yes	0	0	0	0	0	0	0	0	0	0	0	0	0	1	0	0	1	0	2	,T	upstream_gene_variant	MODIFIER	lmo1416	lmo1416	NP_464941.1					3754	,T	upstream_gene_variant	MODIFIER	lmo1417	lmo1417	transcript
1455798	C	T	SNV	MODERATE	missense_variant	lmo1424	lmo1424	NP_464949.1	manganese transporter	p.Ala289Thr		Yes	Yes	0	0	0	0	0	0	1	0	0	0	0	0	0	0	0	0	0	0	1	,T	upstream_gene_variant	MODIFIER	murB	lmo1420	NP_464945.1					4201	,T	upstream_gene_variant	MODIFIER	lmo1423	lmo1423	transcript
1459118	A	C	SNV	MODERATE	missense_variant	opuCA	lmo1428	NP_464953.1	glycine/betaine ABC transporter ATP-binding protein	p.Asp375Glu		Yes	Yes	1	0	0	0	0	1	0	0	0	0	0	0	0	0	0	0	0	0	1	WARNING_TRANSCRIPT_NO_START_CODON,C	upstream_gene_variant	MODIFIER	lmo1423	lmo1423	NP_464948.1					3941	,C	upstream_gene_variant	MODIFIER	lmo1424	lmo1424	transcript
1462356	T	C	SNV	MODERATE	missense_variant	lmo1431	lmo1431	NP_464956.1	ABC transporter ATP-binding protein	p.Val164Ala		Yes	Yes	4	0	0	0	0	1	0	0	0	0	0	0	0	0	0	0	0	0	1	,C	upstream_gene_variant	MODIFIER	opuCD	lmo1425	NP_464950.1					4910	,C	upstream_gene_variant	MODIFIER	opuCC	lmo1426	transcript
1463604	C	T	SNV	MODERATE	missense_variant	lmo1432	lmo1432	NP_464957.1	hypothetical protein	p.Val185Ile		Yes	Yes	0	0	0	0	0	0	0	0	0	0	0	0	1	0	0	0	0	0	1	,T	upstream_gene_variant	MODIFIER	opuCB	lmo1427	NP_464952.1					4559	,T	upstream_gene_variant	MODIFIER	opuCA	lmo1428	transcript
1464820	C	T	SNV	MODERATE	missense_variant	lmo1433	lmo1433	NP_464958.1	glutathione reductase	p.Gly244Ser		Yes	Yes	3	0	0	0	0	0	0	0	0	0	0	0	0	1	0	0	1	0	2	WARNING_TRANSCRIPT_NO_START_CODON,T	upstream_gene_variant	MODIFIER	opuCA	lmo1428	NP_464953.1					4578	WARNING_TRANSCRIPT_NO_START_CODON,T	upstream_gene_variant	MODIFIER	lmo1429	lmo1429	transcript
1464997	C	A	SNV	MODERATE	missense_variant	lmo1433	lmo1433	NP_464958.1	glutathione reductase	p.Ala185Ser		Yes	Yes	3	0	0	0	0	1	0	0	0	0	0	0	0	0	0	0	0	0	1	WARNING_TRANSCRIPT_NO_START_CODON,A	upstream_gene_variant	MODIFIER	opuCA	lmo1428	NP_464953.1					4755	WARNING_TRANSCRIPT_NO_START_CODON,A	upstream_gene_variant	MODIFIER	lmo1429	lmo1429	transcript
1469599	C	T	SNV	MODERATE	missense_variant	lmo1437	lmo1437	NP_464962.1	aspartate-semialdehyde dehydrogenase	p.Ala297Thr		Yes	Yes	0	0	0	0	0	0	0	0	0	0	0	0	0	1	0	0	1	0	2	,T	upstream_gene_variant	MODIFIER	lmo1433	lmo1433	NP_464958.1					4050	WARNING_TRANSCRIPT_NO_START_CODON,T	upstream_gene_variant	MODIFIER	lmo1434	lmo1434	transcript
1470843	G	T	SNV	MODERATE	missense_variant	lmo1438	lmo1438	NP_464963.1	penicillin-binding protein	p.Gln670Lys		Yes	Yes	0	0	0	0	0	1	0	0	0	0	0	0	0	0	0	0	0	0	1	WARNING_TRANSCRIPT_NO_START_CODON,T	upstream_gene_variant	MODIFIER	lmo1434	lmo1434	NP_464959.1					3538	,T	upstream_gene_variant	MODIFIER	dapA	lmo1435	transcript
1474142	A	G	SNV	MODERATE	missense_variant	lmo1440	lmo1440	NP_464965.1	hypothetical protein	p.Asn85Ser		Yes	Yes	0	0	0	0	0	0	0	0	0	0	0	0	0	1	0	0	1	0	2	,G	upstream_gene_variant	MODIFIER	lmo1436	lmo1436	NP_464961.1					4710	,G	upstream_gene_variant	MODIFIER	lmo1437	lmo1437	transcript
1476783	T	A	SNV	MODERATE	missense_variant	lmo1443	lmo1443	NP_464968.1	hypothetical protein	p.Cys48Ser		Yes	Yes	0	0	0	0	0	1	0	0	0	0	0	0	0	0	0	0	0	0	1	,A	upstream_gene_variant	MODIFIER	lmo1438	lmo1438	NP_464963.1					3933	WARNING_TRANSCRIPT_NO_START_CODON,A	upstream_gene_variant	MODIFIER	sod	lmo1439	transcript
1487956	T	G	SNV	MODERATE	missense_variant	dnaG	lmo1455	NP_464980.1	DNA primase	p.Met542Leu		Yes	Yes	0	0	0	0	0	0	0	0	0	0	0	0	0	0	0	1	0	0	1	,G	upstream_gene_variant	MODIFIER	lmo1450	lmo1450	NP_464975.1					4553	,G	upstream_gene_variant	MODIFIER	lmo1452	lmo1452	transcript
1489897	A	C	SNV	MODERATE	missense_variant	lmo1456	lmo1456	NP_464981.1	hypothetical protein	p.Phe48Cys		Yes	Yes	0	0	0	0	0	1	0	0	0	0	0	0	0	0	0	0	0	0	1	WARNING_TRANSCRIPT_NO_START_CODON,C	upstream_gene_variant	MODIFIER	lmo1452	lmo1452	NP_464977.1					4186	,C	upstream_gene_variant	MODIFIER	lmo1453	lmo1453	transcript
1491605	C	T	SNV	MODERATE	missense_variant	glyS	lmo1458	NP_464983.1	glycyl-tRNA synthetase subunit beta	p.Glu517Lys		Yes	Yes	0	0	0	0	0	0	0	1	0	0	0	0	0	0	0	0	0	0	1	,T	upstream_gene_variant	MODIFIER	rpoD	lmo1454	NP_464979.1					4001	,T	upstream_gene_variant	MODIFIER	dnaG	lmo1455	transcript
1493165	C	T	SNV	MODERATE	missense_variant	glyQ	lmo1459	NP_464984.1	glycyl-tRNA synthetase subunit alpha	p.Gly291Glu		Yes	Yes	0	0	0	0	1	0	0	0	0	0	0	0	0	0	0	0	0	0	1	,T	upstream_gene_variant	MODIFIER	dnaG	lmo1455	NP_464980.1					3586	,T	upstream_gene_variant	MODIFIER	lmo1456	lmo1456	transcript
1494637	T	C	SNV	MODERATE	missense_variant	recO	lmo1460	NP_464985.1	DNA repair protein RecO	p.Lys150Glu		Yes	Yes	0	0	0	0	0	0	0	0	0	0	0	0	1	0	0	0	0	0	1	,C	upstream_gene_variant	MODIFIER	lmo1456	lmo1456	NP_464981.1					4598	WARNING_TRANSCRIPT_NO_START_CODON,C	upstream_gene_variant	MODIFIER	lmo1457	lmo1457	transcript
1502937	G	C	SNV	MODERATE	missense_variant	lmo1470	lmo1470	NP_464995.1	16S ribosomal RNA methyltransferase RsmE	p.Ala28Gly		Yes	Yes	0	0	0	0	0	0	0	0	0	0	0	0	0	1	0	0	1	0	2	,C	upstream_gene_variant	MODIFIER	lmo1465	lmo1465	NP_464990.1					4858	,C	upstream_gene_variant	MODIFIER	lmo1466	lmo1466	transcript
1505160	C	A	SNV	MODERATE	missense_variant	dnaJ	lmo1472	NP_464997.1	molecular chaperone DnaJ	p.Arg4Leu		Yes	No	0	0	0	0	1	0	0	0	0	0	0	0	0	0	0	0	0	0	1	,A	upstream_gene_variant	MODIFIER	lmo1466	lmo1466	NP_464991.1					4908	WARNING_TRANSCRIPT_NO_START_CODON,A	upstream_gene_variant	MODIFIER	lmo1467	lmo1467	transcript
1505476	T	A	SNV	MODERATE	missense_variant	dnaK	lmo1473	NP_464998.1	molecular chaperone DnaK	p.Ser560Cys		Yes	Yes	0	0	0	0	0	1	0	0	0	0	0	0	0	0	0	0	0	0	1	,A	upstream_gene_variant	MODIFIER	lmo1467	lmo1467	NP_464992.1					4249	,A	upstream_gene_variant	MODIFIER	lmo1468	lmo1468	transcript
1505630	A	T	SNV	MODERATE	missense_variant	dnaK	lmo1473	NP_464998.1	molecular chaperone DnaK	p.Asn508Lys		Yes	Yes	0	0	0	0	0	1	0	0	0	0	0	0	0	0	0	0	0	0	1	,T	upstream_gene_variant	MODIFIER	lmo1467	lmo1467	NP_464992.1					4403	,T	upstream_gene_variant	MODIFIER	lmo1468	lmo1468	transcript
1515119	G	A	SNV	MODERATE	missense_variant	holA	lmo1481	NP_465006.1	DNA polymerase III subunit delta	p.Pro57Leu		Yes	Yes	0	0	0	0	0	0	0	0	0	0	0	0	0	1	0	0	1	0	2	,A	upstream_gene_variant	MODIFIER	hemN	lmo1476	NP_465001.1					4974	,A	upstream_gene_variant	MODIFIER	lmo1477	lmo1477	transcript
1516673	A	T	SNV	MODERATE	missense_variant	comEC	lmo1482	NP_465007.1	competence protein ComEC	p.Phe302Leu		Yes	Yes	0	0	0	0	0	0	0	0	0	0	0	0	1	0	0	0	0	0	1	,T	upstream_gene_variant	MODIFIER	lepA	lmo1479	NP_465004.1					2989	,T	upstream_gene_variant	MODIFIER	holA	lmo1481	transcript
1521870	T	C	SNV	MODERATE	missense_variant	lmo1490	lmo1490	NP_465015.1	shikimate 5-dehydrogenase	p.Asn162Ser		Yes	Yes	2	0	0	0	0	0	0	0	0	0	0	0	1	0	0	0	0	0	1	,C	upstream_gene_variant	MODIFIER	comEC	lmo1482	NP_465007.1					4292	,C	upstream_gene_variant	MODIFIER	comEB	lmo1483	transcript
1532519	T	A	SNV	MODERATE	missense_variant	alaS	lmo1504	NP_465029.1	alanyl-tRNA synthetase	p.Thr872Ser		Yes	Yes	0	0	0	0	0	0	0	0	0	0	0	0	1	0	0	0	0	0	1	,A	upstream_gene_variant	MODIFIER	greA	lmo1496	NP_465021.1					4615	,A	upstream_gene_variant	MODIFIER	udk	lmo1497	transcript
1534316	C	T	SNV	MODERATE	missense_variant	alaS	lmo1504	NP_465029.1	alanyl-tRNA synthetase	p.Val273Met		Yes	Yes	0	0	0	0	0	0	0	0	0	0	0	0	1	0	0	0	0	0	1	,T	upstream_gene_variant	MODIFIER	lmo1498	lmo1498	NP_465023.1					4939	WARNING_TRANSCRIPT_NO_START_CODON,T	upstream_gene_variant	MODIFIER	lmo1499	lmo1499	transcript
1535949	A	T	SNV	MODERATE	missense_variant	lmo1505	lmo1505	NP_465030.1	ABC transporter ATP-binding protein	p.Asp62Glu		Yes	Yes	59	0	0	0	0	0	0	1	0	0	0	0	0	0	0	0	0	0	1	,T	upstream_gene_variant	MODIFIER	lmo1501	lmo1501	NP_465026.1					4249	,T	upstream_gene_variant	MODIFIER	lmo1502	lmo1502	transcript
1537362	C	T	SNV	MODERATE	missense_variant	lmo1506	lmo1506	NP_465031.1	transporter	p.Ser96Asn		Yes	Yes	1	0	0	0	0	0	0	0	0	0	0	0	0	1	0	0	1	0	2	,T	upstream_gene_variant	MODIFIER	lmo1503	lmo1503	NP_465028.1					4961	,T	upstream_gene_variant	MODIFIER	alaS	lmo1504	transcript
1539640	A	T	SNV	MODERATE	missense_variant	lmo1508	lmo1508	NP_465033.1	histidine kinase	p.Gln381His		Yes	Yes	1	0	0	1	0	0	0	0	0	0	0	0	0	0	0	0	0	0	1	,T	upstream_gene_variant	MODIFIER	alaS	lmo1504	NP_465029.1					4508	,T	upstream_gene_variant	MODIFIER	lmo1505	lmo1505	transcript
1542030	C	T	SNV	MODERATE	missense_variant	lmo1509	lmo1509	NP_465034.1	exodeoxyribonuclease V	p.Val116Ile		Yes	Yes	0	0	0	0	0	1	0	0	0	0	0	0	0	0	0	0	0	0	1	,T	upstream_gene_variant	MODIFIER	lmo1506	lmo1506	NP_465031.1					4382	,T	downstream_gene_variant	MODIFIER	lmo1507	lmo1507	transcript
1545547	G	A	SNV	MODERATE	missense_variant	lmo1513	lmo1513	NP_465038.1	iron-sulfur cofactor synthesis protein	p.His226Tyr		Yes	Yes	2	0	0	0	0	1	0	0	0	0	0	0	0	0	0	0	0	0	1	,A	upstream_gene_variant	MODIFIER	lmo1509	lmo1509	NP_465034.1					3172	,A	upstream_gene_variant	MODIFIER	lmo1510	lmo1510	transcript
1546868	C	G	SNV	MODERATE	missense_variant	lmo1514	lmo1514	NP_465039.1	recombination factor protein RarA	p.Ala340Pro		Yes	No	0	0	0	0	0	0	0	0	0	0	0	0	0	1	0	0	0	0	1	,G	upstream_gene_variant	MODIFIER	lmo1509	lmo1509	NP_465034.1					4493	,G	upstream_gene_variant	MODIFIER	lmo1510	lmo1510	transcript
1548130	C	A	SNV	MODERATE	missense_variant	lmo1515	lmo1515	NP_465040.1	hypothetical protein	p.Gln33Lys		Yes	Yes	0	0	0	0	0	1	0	0	0	0	0	0	0	0	0	0	0	0	1	,A	upstream_gene_variant	MODIFIER	lmo1511	lmo1511	NP_465036.1					4308	,A	upstream_gene_variant	MODIFIER	mnmA	lmo1512	transcript
1549706	G	T	SNV	MODERATE	missense_variant	lmo1516	lmo1516	NP_465041.1	ammonium transporter NrgA	p.Ala336Ser		Yes	Yes	0	0	0	0	0	0	0	1	0	0	0	0	0	0	0	0	0	0	1	,T	upstream_gene_variant	MODIFIER	mnmA	lmo1512	NP_465037.1					4651	,T	upstream_gene_variant	MODIFIER	lmo1513	lmo1513	transcript
1559878	A	C	SNV	MODERATE	missense_variant	lmo1525	lmo1525	NP_465050.1	recombination protein RecJ	p.Ser519Ala		Yes	Yes	0	0	0	0	0	1	0	0	0	0	0	0	0	0	0	0	0	0	1	WARNING_TRANSCRIPT_NO_START_CODON,C	upstream_gene_variant	MODIFIER	lmo1522	lmo1522	NP_465047.1					3746	,C	upstream_gene_variant	MODIFIER	relA	lmo1523	transcript
1560042	G	T	SNV	MODERATE	missense_variant	lmo1525	lmo1525	NP_465050.1	recombination protein RecJ	p.Ala464Asp		Yes	Yes	0	0	0	0	0	0	0	0	0	0	0	0	0	1	0	0	1	0	2	WARNING_TRANSCRIPT_NO_START_CODON,T	upstream_gene_variant	MODIFIER	lmo1522	lmo1522	NP_465047.1					3910	,T	upstream_gene_variant	MODIFIER	relA	lmo1523	transcript
1560288	G	T	SNV	MODERATE	missense_variant	lmo1525	lmo1525	NP_465050.1	recombination protein RecJ	p.Thr382Asn		Yes	Yes	0	0	0	0	0	0	0	0	0	0	0	0	1	0	0	0	0	0	1	WARNING_TRANSCRIPT_NO_START_CODON,T	upstream_gene_variant	MODIFIER	lmo1522	lmo1522	NP_465047.1					4156	,T	upstream_gene_variant	MODIFIER	relA	lmo1523	transcript
1562703	C	T	SNV	MODERATE	missense_variant	lmo1527	lmo1527	NP_465052.1	preprotein translocase SecDF	p.Asp514Asn		Yes	Yes	0	0	0	0	0	0	1	0	0	0	0	0	0	0	0	0	0	0	1	,T	upstream_gene_variant	MODIFIER	relA	lmo1523	NP_465048.1					4339	,T	upstream_gene_variant	MODIFIER	apt	lmo1524	transcript
1566694	C	T	SNV	MODERATE	missense_variant	queA	lmo1531	NP_465056.1	S-adenosylmethionine:tRNA ribosyltransferase-isomerase	p.Glu234Lys		Yes	Yes	0	0	0	0	0	1	0	0	0	0	0	0	0	0	0	0	0	0	1	,T	upstream_gene_variant	MODIFIER	lmo1526	lmo1526	NP_465051.1					4812	,T	upstream_gene_variant	MODIFIER	lmo1527	lmo1527	transcript
1570077	G	A	SNV	MODERATE	missense_variant	lmo1534	lmo1534	NP_465059.1	L-lactate dehydrogenase	p.Pro3Leu		Yes	Yes	3	0	0	0	0	0	0	0	0	0	0	0	0	1	0	0	1	0	2	,A	upstream_gene_variant	MODIFIER	lmo1529	lmo1529	NP_465054.1					4972	,A	upstream_gene_variant	MODIFIER	tgt	lmo1530	transcript
1580779	G	A	SNV	MODERATE	missense_variant	mreD	lmo1546	NP_465071.1	cell-shape determining protein MreD	p.Ala8Val		Yes	Yes	0	0	0	0	0	1	0	0	0	0	0	0	1	0	0	0	0	0	2	,A	upstream_gene_variant	MODIFIER	rpmA	lmo1540	NP_465065.1					4382	,A	upstream_gene_variant	MODIFIER	lmo1541	lmo1541	transcript
1580989	C	A	SNV	MODERATE	missense_variant	mreC	lmo1547	NP_465072.1	rod shape-determining protein MreC	p.Ala235Ser		Yes	Yes	0	0	0	0	0	1	0	0	0	0	0	0	0	0	0	0	0	0	1	,A	upstream_gene_variant	MODIFIER	rpmA	lmo1540	NP_465065.1					4592	,A	upstream_gene_variant	MODIFIER	lmo1541	lmo1541	transcript
1583465	A	T	SNV	MODERATE	missense_variant	radC	lmo1549	NP_465074.1	DNA repair protein RadC	p.Ile151Asn		Yes	Yes	0	0	0	0	0	0	1	0	0	0	0	0	0	0	0	0	0	0	1	,T	upstream_gene_variant	MODIFIER	lmo1543	lmo1543	NP_465068.1					4892	,T	upstream_gene_variant	MODIFIER	minD	lmo1544	transcript
1590235	G	A	SNV	MODERATE	missense_variant	hemL	lmo1553	NP_465078.1	glutamate-1-semialdehyde aminotransferase	p.Ala77Val		Yes	Yes	1	0	0	0	0	0	0	0	0	0	0	0	0	1	0	0	1	0	2	,A	upstream_gene_variant	MODIFIER	folC	lmo1551	NP_465076.1					4096	,A	upstream_gene_variant	MODIFIER	valS	lmo1552	transcript
1593539	T	C	SNV	MODERATE	missense_variant	hemA	lmo1557	NP_465082.1	glutamyl-tRNA reductase	p.Tyr290Cys		Yes	Yes	0	0	0	0	0	0	0	0	0	0	0	0	0	1	0	0	1	0	2	,C	upstream_gene_variant	MODIFIER	valS	lmo1552	NP_465077.1					4687	,C	upstream_gene_variant	MODIFIER	hemL	lmo1553	transcript
1596222	C	T	SNV	MODERATE	missense_variant	thrS	lmo1559	NP_465084.1	threonyl-tRNA synthetase	p.Asp310Asn		Yes	Yes	0	0	0	0	0	1	0	0	0	0	0	0	0	0	0	0	0	0	1	,T	upstream_gene_variant	MODIFIER	hemB	lmo1554	NP_465079.1					4771	,T	upstream_gene_variant	MODIFIER	hemD	lmo1555	transcript
1605728	C	A	SNV	MODERATE	missense_variant	citC	lmo1566	NP_465091.1	isocitrate dehydrogenase	p.Gly50Cys		Yes	Yes	1	0	0	0	0	0	0	0	0	0	0	0	0	1	0	0	1	0	2	,A	upstream_gene_variant	MODIFIER	coaE	lmo1563	NP_465088.1					4770	,A	upstream_gene_variant	MODIFIER	mutM	lmo1564	transcript
1608669	G	A	SNV	MODERATE	missense_variant	pykA	lmo1570	NP_465095.1	pyruvate kinase	p.Arg419Cys		Yes	Yes	0	0	0	0	0	0	0	0	0	0	0	0	0	1	0	0	1	0	2	,A	upstream_gene_variant	MODIFIER	polA	lmo1565	NP_465090.1					4222	WARNING_TRANSCRIPT_NO_START_CODON,A	upstream_gene_variant	MODIFIER	citC	lmo1566	transcript
1608824	G	A	SNV	MODERATE	missense_variant	pykA	lmo1570	NP_465095.1	pyruvate kinase	p.Ala367Val		Yes	Yes	0	0	0	0	1	0	0	0	0	0	0	0	0	0	0	0	0	0	1	,A	upstream_gene_variant	MODIFIER	polA	lmo1565	NP_465090.1					4377	WARNING_TRANSCRIPT_NO_START_CODON,A	upstream_gene_variant	MODIFIER	citC	lmo1566	transcript
1612885	C	T	SNV	MODERATE	missense_variant	accD	lmo1573	NP_465098.1	acetyl-CoA carboxylase subunit beta	p.Arg132His		Yes	Yes	0	0	0	0	0	1	0	0	0	0	0	0	0	0	0	0	0	0	1	,T	upstream_gene_variant	MODIFIER	fxsA	lmo1569	NP_465094.1					4837	,T	upstream_gene_variant	MODIFIER	pykA	lmo1570	transcript
1614209	G	A	SNV	MODERATE	missense_variant	dnaE	lmo1574	NP_465099.1	DNA polymerase III subunit alpha	p.Ala872Val		Yes	Yes	0	0	0	0	0	0	0	1	0	0	0	0	0	0	0	0	0	0	1	WARNING_TRANSCRIPT_NO_START_CODON,A	upstream_gene_variant	MODIFIER	pykA	lmo1570	NP_465095.1					4286	,A	upstream_gene_variant	MODIFIER	pfkA	lmo1571	transcript
1617258	A	C	SNV	MODERATE	missense_variant	lmo1575	lmo1575	NP_465100.1	hypothetical protein	p.Val208Gly		Yes	Yes	0	0	0	0	0	0	0	0	0	0	0	0	1	0	0	0	0	0	1	,C	upstream_gene_variant	MODIFIER	accA	lmo1572	NP_465097.1					4853	,C	upstream_gene_variant	MODIFIER	accD	lmo1573	transcript
1621889	T	C	SNV	MODERATE	missense_variant	lmo1579	lmo1579	NP_465104.1	alanine dehydrogenase	p.Asn152Asp		Yes	No	0	0	0	0	0	0	0	1	0	0	0	0	0	0	0	0	0	0	1	,C	upstream_gene_variant	MODIFIER	lmo1575	lmo1575	NP_465100.1					4009	,C	upstream_gene_variant	MODIFIER	lmo1576	lmo1576	transcript
1631984	T	G	SNV	MODERATE	missense_variant	argJ	lmo1590	NP_465115.1	bifunctional ornithine acetyltransferase/N-acetylglutamate synthase	p.Glu243Asp		Yes	Yes	0	0	0	0	0	0	0	0	0	0	0	0	0	1	0	0	1	0	2	,G	upstream_gene_variant	MODIFIER	lmo1585	lmo1585	NP_465110.1					4351	,G	upstream_gene_variant	MODIFIER	argF	lmo1587	transcript
1634149	A	T	SNV	MODERATE	missense_variant	lmo1592	lmo1592	NP_465117.1	thiamine biosynthesis protein ThiI	p.Asp332Glu		Yes	Yes	0	0	0	0	0	1	0	0	0	0	0	0	0	0	0	0	0	0	1	,T	upstream_gene_variant	MODIFIER	argF	lmo1587	NP_465112.1					4552	,T	upstream_gene_variant	MODIFIER	argD	lmo1588	transcript
1634646	G	T	SNV	MODERATE	missense_variant	lmo1592	lmo1592	NP_465117.1	thiamine biosynthesis protein ThiI	p.Leu167Ile		Yes	Yes	0	0	0	0	0	0	1	0	0	0	0	0	0	0	0	0	0	0	1	,T	upstream_gene_variant	MODIFIER	argD	lmo1588	NP_465113.1					3892	,T	upstream_gene_variant	MODIFIER	argB	lmo1589	transcript
1634903	A	G	SNV	MODERATE	missense_variant	lmo1592	lmo1592	NP_465117.1	thiamine biosynthesis protein ThiI	p.Val81Ala		Yes	Yes	0	0	0	0	0	1	0	0	0	0	0	0	0	0	0	0	0	0	1	,G	upstream_gene_variant	MODIFIER	argD	lmo1588	NP_465113.1					4149	,G	upstream_gene_variant	MODIFIER	argB	lmo1589	transcript
1651568	C	T	SNV	MODERATE	missense_variant	lmo1606	lmo1606	NP_465131.1	DNA translocase	p.Met311Ile		Yes	Yes	0	0	0	0	0	1	0	0	0	0	0	0	0	0	0	0	0	0	1	,T	upstream_gene_variant	MODIFIER	lmo1604	lmo1604	NP_465129.1					3202	WARNING_TRANSCRIPT_NO_START_CODON,T	upstream_gene_variant	MODIFIER	murC	lmo1605	transcript
1651960	C	A	SNV	MODERATE	missense_variant	lmo1606	lmo1606	NP_465131.1	DNA translocase	p.Ala181Ser		Yes	Yes	0	0	0	0	0	0	0	0	0	0	0	0	1	0	0	0	0	0	1	,A	upstream_gene_variant	MODIFIER	lmo1604	lmo1604	NP_465129.1					3594	WARNING_TRANSCRIPT_NO_START_CODON,A	upstream_gene_variant	MODIFIER	murC	lmo1605	transcript
1657720	T	C	SNV	MODERATE	missense_variant	lmo1614	lmo1614	NP_465139.1	hypothetical protein	p.Tyr12Cys		Yes	Yes	0	0	0	0	0	1	0	0	0	0	0	0	0	0	0	0	0	0	1	WARNING_TRANSCRIPT_NO_START_CODON,C	upstream_gene_variant	MODIFIER	pheT	lmo1607	NP_465132.1					4293	WARNING_TRANSCRIPT_NO_START_CODON,C	upstream_gene_variant	MODIFIER	lmo1608	lmo1608	transcript
1666910	C	T	SNV	MODERATE	missense_variant	lmo1624	lmo1624	NP_465149.1	transporter	p.Val271Ile		Yes	Yes	2	0	0	0	0	1	0	0	0	0	0	0	0	0	0	0	0	0	1	,T	upstream_gene_variant	MODIFIER	daaA	lmo1619	NP_465144.1					4453	,T	upstream_gene_variant	MODIFIER	lmo1620	lmo1620	transcript
1668308	T	C	SNV	MODERATE	missense_variant	lmo1625	lmo1625	NP_465150.1	transporter	p.Ile379Met		Yes	Yes	1	0	0	0	0	0	0	0	0	0	0	0	1	0	0	0	0	0	1	,C	upstream_gene_variant	MODIFIER	lmo1620	lmo1620	NP_465145.1					4326	,C	upstream_gene_variant	MODIFIER	lmo1621	lmo1621	transcript
1680159	A	T	SNV	MODERATE	missense_variant	lmo1635	lmo1635	NP_465160.1	hypothetical protein	p.Thr10Ser		Yes	No	3	0	0	0	0	1	0	0	0	0	0	0	0	0	0	0	0	0	1	,T	upstream_gene_variant	MODIFIER	trpE	lmo1633	NP_465158.1					3834	,T	upstream_gene_variant	MODIFIER	lmo1636	lmo1636	transcript
1681349	C	T	SNV	MODERATE	missense_variant	lmo1636	lmo1636	NP_465161.1	ABC transporter ATP-binding protein	p.Pro236Ser		Yes	Yes	2	0	0	0	0	0	0	0	0	0	0	0	1	0	0	0	0	0	1	,T	upstream_gene_variant	MODIFIER	lmo1637	lmo1637	NP_465162.1					212	,T	downstream_gene_variant	MODIFIER	lmo1634	lmo1634	transcript
1683193	G	A	SNV	MODERATE	missense_variant	lmo1638	lmo1638	NP_465163.1	hypothetical protein	p.Ser149Leu		Yes	Yes	1	0	0	0	0	0	0	0	0	0	0	0	1	0	0	0	0	0	1	WARNING_TRANSCRIPT_NO_START_CODON,A	downstream_gene_variant	MODIFIER	lmo1634	lmo1634	NP_465159.1					3184	,A	downstream_gene_variant	MODIFIER	lmo1635	lmo1635	transcript
1684445	G	C	SNV	MODERATE	missense_variant	lmo1640	lmo1640	NP_465165.1	hypothetical protein	p.Ile6Met		Yes	Yes	0	0	0	0	1	0	0	0	0	0	0	0	0	0	0	0	0	0	1	,C	upstream_gene_variant	MODIFIER	lmo1638	lmo1638	NP_465163.1					807	WARNING_TRANSCRIPT_NO_START_CODON,C	upstream_gene_variant	MODIFIER	lmo1639	lmo1639	transcript
1688057	A	C	SNV	MODERATE	missense_variant	lmo1642	lmo1642	NP_465167.1	sigma factor regulator	p.Val56Gly		Yes	Yes	2	0	0	0	0	0	0	0	0	0	0	0	0	1	0	0	1	0	2	,C	upstream_gene_variant	MODIFIER	lmo1638	lmo1638	NP_465163.1					4419	WARNING_TRANSCRIPT_NO_START_CODON,C	upstream_gene_variant	MODIFIER	lmo1639	lmo1639	transcript
1692300	T	A	SNV	MODERATE	missense_variant	lmo1645	lmo1645	NP_465170.1	ATP-dependent dsDNA exonuclease SbcC	p.Tyr915Phe		Yes	Yes	0	0	0	0	0	0	0	0	0	0	0	0	1	0	0	0	0	0	1	,A	upstream_gene_variant	MODIFIER	lmo1642	lmo1642	NP_465167.1					4077	,A	upstream_gene_variant	MODIFIER	lmo1643	lmo1643	transcript
1692985	C	T	SNV	MODERATE	missense_variant	lmo1645	lmo1645	NP_465170.1	ATP-dependent dsDNA exonuclease SbcC	p.Ala687Thr		Yes	Yes	0	0	0	0	0	0	0	0	0	0	0	0	0	1	0	0	1	0	2	,T	upstream_gene_variant	MODIFIER	lmo1642	lmo1642	NP_465167.1					4762	,T	upstream_gene_variant	MODIFIER	lmo1643	lmo1643	transcript
1694386	C	T	SNV	MODERATE	missense_variant	lmo1645	lmo1645	NP_465170.1	ATP-dependent dsDNA exonuclease SbcC	p.Asp220Asn		Yes	Yes	0	0	0	0	0	0	0	0	0	0	0	0	0	1	0	0	1	0	2	,G	missense_variant	MODERATE	lmo1645	lmo1645	NP_465170.1	p.Asp220His	658/3072	658/3072	220/1023		,T	upstream_gene_variant	MODIFIER	lmo1644	lmo1644	transcript
1694386	C	G	SNV	MODERATE	missense_variant	lmo1645	lmo1645	NP_465170.1	ATP-dependent dsDNA exonuclease SbcC	p.Asp220His		Yes	Yes	0	0	0	0	0	0	0	0	0	0	0	0	1	0	0	0	0	0	1	,G	missense_variant	MODERATE	lmo1645	lmo1645	NP_465170.1	p.Asp220His	658/3072	658/3072	220/1023		,T	upstream_gene_variant	MODIFIER	lmo1644	lmo1644	transcript
1698485	A	G	SNV	MODERATE	missense_variant	lmo1650	lmo1650	NP_465175.1	hypothetical protein	p.Trp57Arg		Yes	Yes	0	0	0	0	0	1	0	0	0	0	0	0	0	0	0	0	0	0	1	WARNING_TRANSCRIPT_NO_START_CODON,G	upstream_gene_variant	MODIFIER	lmo1645	lmo1645	NP_465170.1					3442	,G	upstream_gene_variant	MODIFIER	lmo1646	lmo1646	transcript
1698493	C	T	SNV	MODERATE	missense_variant	lmo1650	lmo1650	NP_465175.1	hypothetical protein	p.Arg54His		Yes	Yes	0	0	0	0	0	1	0	0	0	0	0	0	0	0	0	0	0	0	1	WARNING_TRANSCRIPT_NO_START_CODON,T	upstream_gene_variant	MODIFIER	lmo1645	lmo1645	NP_465170.1					3450	,T	upstream_gene_variant	MODIFIER	lmo1646	lmo1646	transcript
1700284	T	C	SNV	MODERATE	missense_variant	lmo1651	lmo1651	NP_465176.1	ABC transporter ATP-binding protein	p.Thr86Ala		Yes	Yes	13	0	0	0	1	0	0	0	0	0	0	0	0	0	0	0	0	0	1	,C	upstream_gene_variant	MODIFIER	lmo1646	lmo1646	NP_465171.1					4120	,C	upstream_gene_variant	MODIFIER	lmo1648	lmo1648	transcript
1701224	G	A	SNV	MODERATE	missense_variant	lmo1652	lmo1652	NP_465177.1	ABC transporter ATP-binding protein	p.His357Tyr		Yes	Yes	12	0	0	0	0	0	0	0	0	0	0	0	0	1	0	0	1	0	2	,A	upstream_gene_variant	MODIFIER	lmo1648	lmo1648	NP_465173.1					3922	,A	upstream_gene_variant	MODIFIER	lmo1649	lmo1649	transcript
1705066	C	T	SNV	MODERATE	missense_variant	lmo1655	lmo1655	NP_465180.1	hypothetical protein	p.Cys39Tyr		Yes	No	0	0	0	0	0	0	0	0	0	0	0	0	0	1	0	0	1	0	2	,T	upstream_gene_variant	MODIFIER	lmo1651	lmo1651	NP_465176.1					4527	,T	upstream_gene_variant	MODIFIER	lmo1652	lmo1652	transcript
1716087	T	G	SNV	MODERATE	missense_variant	metK	lmo1664	NP_465189.1	S-adenosylmethionine synthetase	p.Ser117Arg		Yes	Yes	0	0	0	0	0	0	0	0	0	0	0	0	1	0	0	0	0	0	1	,G	upstream_gene_variant	MODIFIER	leuS	lmo1660	NP_465185.1					4819	WARNING_TRANSCRIPT_NO_START_CODON,G	upstream_gene_variant	MODIFIER	ansB	lmo1663	transcript
1718334	G	A	SNV	MODERATE	missense_variant	lmo1666	lmo1666	NP_465191.1	peptidoglycan-linked protein	p.Thr1332Ile		Yes	Yes	0	0	0	0	0	0	0	0	0	0	0	0	0	1	0	0	1	0	2	,A	upstream_gene_variant	MODIFIER	ansB	lmo1663	NP_465188.1					3235	,A	upstream_gene_variant	MODIFIER	metK	lmo1664	transcript
1718556	G	A	SNV	MODERATE	missense_variant	lmo1666	lmo1666	NP_465191.1	peptidoglycan-linked protein	p.Thr1258Ile		Yes	Yes	0	0	0	0	0	0	0	0	0	0	0	0	1	0	0	0	0	0	1	,A	upstream_gene_variant	MODIFIER	ansB	lmo1663	NP_465188.1					3457	,A	upstream_gene_variant	MODIFIER	metK	lmo1664	transcript
1719021	G	T	SNV	MODERATE	missense_variant	lmo1666	lmo1666	NP_465191.1	peptidoglycan-linked protein	p.Ala1103Asp		Yes	Yes	0	0	0	0	0	1	0	0	0	0	0	0	1	0	0	0	0	0	2	,T	upstream_gene_variant	MODIFIER	ansB	lmo1663	NP_465188.1					3922	,T	upstream_gene_variant	MODIFIER	metK	lmo1664	transcript
1722054	T	C	SNV	MODERATE	missense_variant	lmo1666	lmo1666	NP_465191.1	peptidoglycan-linked protein	p.Gln92Arg		Yes	Yes	0	0	0	0	0	0	0	0	0	0	0	0	1	0	0	0	0	0	1	,C	upstream_gene_variant	MODIFIER	lmo1670	lmo1670	NP_465195.1					2142	,C	upstream_gene_variant	MODIFIER	lmo1671	lmo1671	transcript
1726599	A	T	SNV	MODERATE	missense_variant	menE	lmo1672	NP_465197.1	O-succinylbenzoic acid--CoA ligase	p.Leu132His		Yes	Yes	2	0	0	0	0	0	0	0	0	0	0	0	1	0	0	0	0	0	1	,T	upstream_gene_variant	MODIFIER	lmo1666	lmo1666	NP_465191.1					4271	,T	upstream_gene_variant	MODIFIER	lmo1667	lmo1667	transcript
1726603	A	T	SNV	MODERATE	missense_variant	menE	lmo1672	NP_465197.1	O-succinylbenzoic acid--CoA ligase	p.Leu131Ile		Yes	Yes	2	0	0	0	0	0	0	0	0	0	0	0	1	0	0	0	0	0	1	,T	upstream_gene_variant	MODIFIER	lmo1666	lmo1666	NP_465191.1					4275	,T	upstream_gene_variant	MODIFIER	lmo1667	lmo1667	transcript
1726627	C	T	SNV	MODERATE	missense_variant	menE	lmo1672	NP_465197.1	O-succinylbenzoic acid--CoA ligase	p.Glu123Lys		Yes	Yes	2	0	0	0	0	0	0	0	0	0	0	0	1	0	0	0	0	0	1	,T	upstream_gene_variant	MODIFIER	lmo1666	lmo1666	NP_465191.1					4299	,T	upstream_gene_variant	MODIFIER	lmo1667	lmo1667	transcript
1726657	C	T	SNV	MODERATE	missense_variant	menE	lmo1672	NP_465197.1	O-succinylbenzoic acid--CoA ligase	p.Gly113Arg		Yes	Yes	2	0	0	0	0	0	0	0	0	0	0	0	1	0	0	0	0	0	1	,T	upstream_gene_variant	MODIFIER	lmo1666	lmo1666	NP_465191.1					4329	,T	upstream_gene_variant	MODIFIER	lmo1667	lmo1667	transcript
1732765	A	G	SNV	MODERATE	missense_variant	lmo1677	lmo1677	NP_465202.1	1,4-dihydroxy-2-naphthoate octaprenyltransferase	p.Ile271Val		Yes	Yes	0	0	0	0	0	0	0	0	0	0	0	0	0	1	0	0	1	0	2	,G	upstream_gene_variant	MODIFIER	menB	lmo1673	NP_465198.1					4938	,G	upstream_gene_variant	MODIFIER	lmo1674	lmo1674	transcript
1735915	T	A	SNV	MODERATE	missense_variant	lmo1679	lmo1679	NP_465204.1	cystathionine beta-lyase	p.Ile12Phe		Yes	Yes	2	0	0	0	0	0	0	0	0	0	0	0	0	1	0	0	1	0	2	WARNING_TRANSCRIPT_NO_START_CODON,A	upstream_gene_variant	MODIFIER	menF	lmo1676	NP_465201.1					4135	,A	upstream_gene_variant	MODIFIER	lmo1678	lmo1678	transcript
1736102	T	C	SNV	MODERATE	missense_variant	lmo1680	lmo1680	NP_465205.1	cystathionine gamma-synthase	p.Thr322Ala		Yes	Yes	2	0	0	0	1	0	0	0	0	0	0	0	0	0	0	0	0	0	1	,C	upstream_gene_variant	MODIFIER	menF	lmo1676	NP_465201.1					4322	,C	upstream_gene_variant	MODIFIER	lmo1678	lmo1678	transcript
1754143	G	A	SNV	MODERATE	missense_variant	lmo1689	lmo1689	NP_465214.1	A/G-specific adenine glycosylase	p.Ala267Val		Yes	Yes	0	0	0	0	0	0	0	0	0	0	0	0	1	0	0	0	0	0	1	,A	upstream_gene_variant	MODIFIER	lmo1684	lmo1684	NP_465209.1					4410	,A	upstream_gene_variant	MODIFIER	lmo1687	lmo1687	transcript
1756560	T	C	SNV	MODERATE	missense_variant	lmo1691	lmo1691	NP_465216.1	deoxyuridine triphosphate nucleotidohydrolase	p.Thr20Ala		Yes	Yes	0	0	0	0	0	0	0	0	0	0	0	0	0	1	0	0	1	0	2	,C	upstream_gene_variant	MODIFIER	lmo1687	lmo1687	NP_465212.1					3620	,C	upstream_gene_variant	MODIFIER	lmo1688	lmo1688	transcript
1760359	G	T	SNV	MODERATE	missense_variant	lmo1695	lmo1695	NP_465220.1	hypothetical protein	p.Asp311Glu		Yes	Yes	0	0	0	0	0	0	0	0	0	0	0	0	0	1	0	0	1	0	2	,T	upstream_gene_variant	MODIFIER	lmo1691	lmo1691	NP_465216.1					3742	,T	upstream_gene_variant	MODIFIER	lmo1692	lmo1692	transcript
1763517	T	A	SNV	MODERATE	missense_variant	lmo1698	lmo1698	NP_465223.1	ribosomal-protein-alanine N-acetyltransferase	p.Ile79Phe		Yes	Yes	1	0	0	0	0	0	0	0	0	0	1	0	0	0	0	0	0	0	1	,A	upstream_gene_variant	MODIFIER	lmo1695	lmo1695	NP_465220.1					2226	,A	upstream_gene_variant	MODIFIER	lmo1696	lmo1696	transcript
1764710	G	A	SNV	MODERATE	missense_variant	lmo1699	lmo1699	NP_465224.1	chemotaxis protein	p.Gly257Asp		Yes	Yes	0	0	0	0	0	0	0	0	0	0	0	0	0	1	0	0	0	0	1	,A	upstream_gene_variant	MODIFIER	lmo1695	lmo1695	NP_465220.1					3419	,A	upstream_gene_variant	MODIFIER	lmo1696	lmo1696	transcript
1776425	A	T	SNV	MODERATE	missense_variant	lmo1714	lmo1714	NP_465239.1	hypothetical protein	p.Phe135Leu		Yes	Yes	0	0	0	0	0	1	0	0	0	0	0	0	0	0	0	0	0	0	1	,T	upstream_gene_variant	MODIFIER	lmo1716	lmo1716	NP_465241.1					1338	,T	downstream_gene_variant	MODIFIER	lmo1710	lmo1710	transcript
1779927	G	T	SNV	MODERATE	missense_variant	lmo1718	lmo1718	NP_465243.1	hypothetical protein	p.Phe292Leu		Yes	Yes	0	0	0	0	0	1	0	0	0	0	0	0	0	0	0	0	0	0	1	,T	upstream_gene_variant	MODIFIER	lmo1714	lmo1714	NP_465239.1					3098	,T	upstream_gene_variant	MODIFIER	lmo1715	lmo1715	transcript
1780288	C	T	SNV	MODERATE	missense_variant	lmo1718	lmo1718	NP_465243.1	hypothetical protein	p.Arg172His		Yes	Yes	0	0	0	0	0	0	0	0	0	0	0	0	0	0	0	1	0	0	1	,T	upstream_gene_variant	MODIFIER	lmo1714	lmo1714	NP_465239.1					3459	,T	upstream_gene_variant	MODIFIER	lmo1715	lmo1715	transcript
1782309	A	T	SNV	MODERATE	missense_variant	lmo1721	lmo1721	NP_465246.1	transcriptional regulator	p.Asn677Lys		Yes	Yes	1	0	0	0	0	1	0	0	0	0	0	0	0	0	0	0	0	0	1	,T	upstream_gene_variant	MODIFIER	lmo1715	lmo1715	NP_465240.1					4731	,T	upstream_gene_variant	MODIFIER	lmo1717	lmo1717	transcript
1785917	C	T	SNV	MODERATE	missense_variant	lmo1723	lmo1723	NP_465248.1	hypothetical protein	p.Gly233Asp		Yes	No	0	0	0	0	0	0	0	0	0	0	0	0	1	0	0	0	0	0	1	,T	upstream_gene_variant	MODIFIER	lmo1719	lmo1719	NP_465244.1					4791	,T	upstream_gene_variant	MODIFIER	lmo1720	lmo1720	transcript
1787874	G	T	SNV	MODERATE	missense_variant	lmo1726	lmo1726	NP_465251.1	hypothetical protein	p.Ser293Arg		Yes	Yes	1	0	0	0	0	1	0	0	0	0	0	0	0	0	0	0	0	0	1	,T	upstream_gene_variant	MODIFIER	lmo1721	lmo1721	NP_465246.1					3535	,T	upstream_gene_variant	MODIFIER	lmo1722	lmo1722	transcript
1790784	T	C	SNV	MODERATE	missense_variant	lmo1728	lmo1728	NP_465253.1	cellobiose phosphorylase	p.Lys768Glu		Yes	Yes	0	0	0	0	0	0	0	0	0	0	0	0	0	0	0	0	1	0	1	WARNING_TRANSCRIPT_NO_START_CODON,C	upstream_gene_variant	MODIFIER	lmo1722	lmo1722	NP_465247.1					4986	,C	upstream_gene_variant	MODIFIER	lmo1723	lmo1723	transcript
1791882	C	T	SNV	MODERATE	missense_variant	lmo1728	lmo1728	NP_465253.1	cellobiose phosphorylase	p.Val402Ile		Yes	Yes	0	0	0	0	0	0	0	0	0	0	0	0	0	1	0	0	1	0	2	WARNING_TRANSCRIPT_NO_START_CODON,T	upstream_gene_variant	MODIFIER	lmo1724	lmo1724	NP_465249.1					4595	,T	upstream_gene_variant	MODIFIER	lmo1725	lmo1725	transcript
1793099	C	T	SNV	MODERATE	missense_variant	lmo1729	lmo1729	NP_465254.1	beta-glucosidase	p.Val719Met		Yes	Yes	1	0	0	0	0	0	0	0	0	0	1	0	0	0	0	0	0	0	1	,T	upstream_gene_variant	MODIFIER	lmo1726	lmo1726	NP_465251.1					4347	,T	upstream_gene_variant	MODIFIER	lmo1727	lmo1727	transcript
1793585	T	C	SNV	MODERATE	missense_variant	lmo1729	lmo1729	NP_465254.1	beta-glucosidase	p.Thr557Ala		Yes	Yes	1	0	0	0	0	0	0	0	0	0	0	0	0	1	0	0	1	0	2	,C	upstream_gene_variant	MODIFIER	lmo1726	lmo1726	NP_465251.1					4833	,C	upstream_gene_variant	MODIFIER	lmo1727	lmo1727	transcript
1793701	G	A	SNV	MODERATE	missense_variant	lmo1729	lmo1729	NP_465254.1	beta-glucosidase	p.Ser518Phe		Yes	Yes	1	0	0	0	0	0	0	0	0	0	0	0	1	0	0	0	0	0	1	,A	upstream_gene_variant	MODIFIER	lmo1726	lmo1726	NP_465251.1					4949	,A	upstream_gene_variant	MODIFIER	lmo1727	lmo1727	transcript
1793896	G	A	SNV	MODERATE	missense_variant	lmo1729	lmo1729	NP_465254.1	beta-glucosidase	p.Ala453Val		Yes	Yes	1	0	0	0	0	0	0	0	0	0	0	0	0	1	0	0	1	0	2	,A	upstream_gene_variant	MODIFIER	lmo1727	lmo1727	NP_465252.1					4119	WARNING_TRANSCRIPT_NO_START_CODON,A	upstream_gene_variant	MODIFIER	lmo1728	lmo1728	transcript
1794224	C	T	SNV	MODERATE	missense_variant	lmo1729	lmo1729	NP_465254.1	beta-glucosidase	p.Asp344Asn		Yes	Yes	1	0	0	0	0	0	0	0	0	0	0	0	0	1	0	0	1	0	2	,T	upstream_gene_variant	MODIFIER	lmo1727	lmo1727	NP_465252.1					4447	WARNING_TRANSCRIPT_NO_START_CODON,T	upstream_gene_variant	MODIFIER	lmo1728	lmo1728	transcript
1799070	G	T	SNV	MODERATE	missense_variant	gltD	lmo1733	NP_465258.1	glutamate synthase subunit beta	p.Ala391Glu		Yes	Yes	0	0	0	0	0	0	0	0	0	0	0	0	0	1	0	0	1	0	2	,T	upstream_gene_variant	MODIFIER	lmo1729	lmo1729	NP_465254.1					3817	,T	downstream_gene_variant	MODIFIER	lmo1730	lmo1730	transcript
1802377	T	A	SNV	MODERATE	missense_variant	lmo1734	lmo1734	NP_465259.1	glutamate synthase large subunit	p.Gln824His		Yes	Yes	0	0	0	0	0	1	0	0	0	0	0	0	0	0	0	0	0	0	1	,A	upstream_gene_variant	MODIFIER	gltD	lmo1733	NP_465258.1					2136	,A	upstream_gene_variant	MODIFIER	gltC	lmo1735	transcript
1803710	G	A	SNV	MODERATE	missense_variant	lmo1734	lmo1734	NP_465259.1	glutamate synthase large subunit	p.Thr380Met		Yes	Yes	0	0	0	0	0	0	0	0	0	0	0	0	0	1	0	0	1	0	2	,A	upstream_gene_variant	MODIFIER	gltD	lmo1733	NP_465258.1					3469	,A	upstream_gene_variant	MODIFIER	gltC	lmo1735	transcript
1804793	T	C	SNV	MODERATE	missense_variant	lmo1734	lmo1734	NP_465259.1	glutamate synthase large subunit	p.Gln19Arg		Yes	Yes	0	0	0	0	0	1	0	0	0	0	0	0	0	0	0	0	0	0	1	,C	upstream_gene_variant	MODIFIER	gltD	lmo1733	NP_465258.1					4552	,C	upstream_gene_variant	MODIFIER	gltC	lmo1735	transcript
1807435	C	T	SNV	MODERATE	missense_variant	lmo1737	lmo1737	NP_465262.1	glycerol dehydrogenase	p.Val40Ile		Yes	No	0	0	0	0	0	0	0	1	0	0	0	0	0	0	0	0	0	0	1	,T	upstream_gene_variant	MODIFIER	lmo1734	lmo1734	NP_465259.1					2587	,T	upstream_gene_variant	MODIFIER	lmo1736	lmo1736	transcript
1811349	G	T	SNV	MODERATE	missense_variant	adeC	lmo1742	NP_465267.1	adenine deaminase	p.Thr538Lys		Yes	Yes	0	0	0	0	0	0	0	0	0	0	0	0	1	0	0	0	0	0	1	,T	upstream_gene_variant	MODIFIER	lmo1736	lmo1736	NP_465261.1					4906	,T	upstream_gene_variant	MODIFIER	lmo1737	lmo1737	transcript
1817674	C	T	SNV	MODERATE	missense_variant	lmo1747	lmo1747	NP_465272.1	ABC transporter ATP-binding protein	p.Gly69Glu		Yes	Yes	58	0	0	0	0	0	0	0	0	0	0	0	0	0	0	0	0	1	1	,T	upstream_gene_variant	MODIFIER	adeC	lmo1742	NP_465267.1					4713	,T	upstream_gene_variant	MODIFIER	lmo1743	lmo1743	transcript
1820374	C	T	SNV	MODERATE	missense_variant	lmo1751	lmo1751	NP_465276.1	hypothetical protein	p.Gly374Asp		Yes	Yes	1	0	0	0	0	0	0	0	0	0	0	0	1	0	0	0	0	0	1	,T	upstream_gene_variant	MODIFIER	lmo1746	lmo1746	NP_465271.1					3252	,T	upstream_gene_variant	MODIFIER	lmo1747	lmo1747	transcript
1821358	G	A	SNV	MODERATE	missense_variant	lmo1751	lmo1751	NP_465276.1	hypothetical protein	p.Thr46Ile		Yes	Yes	1	0	0	0	0	0	0	0	0	0	0	0	1	0	0	0	0	0	1	,A	upstream_gene_variant	MODIFIER	lmo1746	lmo1746	NP_465271.1					4236	,A	upstream_gene_variant	MODIFIER	lmo1747	lmo1747	transcript
1826603	T	A	SNV	MODERATE	missense_variant	gatC	lmo1756	NP_465281.1	aspartyl/glutamyl-tRNA amidotransferase subunit C	p.Lys34Asn		Yes	Yes	0	0	0	0	0	0	0	0	0	0	0	0	0	1	0	0	1	0	2	,A	upstream_gene_variant	MODIFIER	lmo1752	lmo1752	NP_465277.1					4330	,A	upstream_gene_variant	MODIFIER	lmo1753	lmo1753	transcript
1829948	A	T	SNV	MODERATE	missense_variant	ligA	lmo1758	NP_465283.1	NAD-dependent DNA ligase LigA	p.Asp3Glu		Yes	Yes	0	0	0	0	0	0	0	0	0	0	0	0	0	1	0	0	1	0	2	,T	upstream_gene_variant	MODIFIER	gatA	lmo1755	NP_465280.1					3561	,T	upstream_gene_variant	MODIFIER	gatC	lmo1756	transcript
1830101	C	T	SNV	MODERATE	missense_variant	pcrA	lmo1759	NP_465284.1	ATP-dependent DNA helicase	p.Val693Ile		Yes	Yes	0	0	0	0	0	1	0	0	0	0	0	0	0	0	0	0	0	0	1	,T	upstream_gene_variant	MODIFIER	gatA	lmo1755	NP_465280.1					3714	,T	upstream_gene_variant	MODIFIER	gatC	lmo1756	transcript
1830202	T	G	SNV	MODERATE	missense_variant	pcrA	lmo1759	NP_465284.1	ATP-dependent DNA helicase	p.Lys659Thr		Yes	Yes	0	0	0	0	0	0	0	0	0	0	1	0	0	0	0	0	0	0	1	,G	upstream_gene_variant	MODIFIER	gatA	lmo1755	NP_465280.1					3815	,G	upstream_gene_variant	MODIFIER	gatC	lmo1756	transcript
1830554	C	T	SNV	MODERATE	missense_variant	pcrA	lmo1759	NP_465284.1	ATP-dependent DNA helicase	p.Val542Ile		Yes	Yes	0	0	0	0	0	0	0	0	0	0	0	0	0	1	0	0	1	0	2	,T	upstream_gene_variant	MODIFIER	gatA	lmo1755	NP_465280.1					4167	,T	upstream_gene_variant	MODIFIER	gatC	lmo1756	transcript
1831610	A	C	SNV	MODERATE	missense_variant	pcrA	lmo1759	NP_465284.1	ATP-dependent DNA helicase	p.Phe190Val		Yes	Yes	0	0	0	0	0	0	0	0	0	0	0	0	0	0	1	0	0	0	1	,C	upstream_gene_variant	MODIFIER	gatC	lmo1756	NP_465281.1					4906	,C	upstream_gene_variant	MODIFIER	lmo1757	lmo1757	transcript
1841207	C	A	SNV	MODERATE	missense_variant	purQ	lmo1769	NP_465294.1	phosphoribosylformylglycinamidine synthase II	p.Val703Leu		Yes	Yes	0	0	0	0	0	1	0	0	0	0	0	0	0	0	0	0	0	0	1	,A	upstream_gene_variant	MODIFIER	purD	lmo1764	NP_465289.1					4716	,A	upstream_gene_variant	MODIFIER	purH	lmo1765	transcript
1843507	G	T	SNV	MODERATE	missense_variant	purL	lmo1770	NP_465295.1	phosphoribosylformylglycinamidine synthase I	p.Asn161Lys		Yes	Yes	0	0	0	0	0	0	0	0	0	0	0	0	0	1	0	0	1	0	2	,T	upstream_gene_variant	MODIFIER	purN	lmo1766	NP_465291.1					4890	,T	upstream_gene_variant	MODIFIER	purM	lmo1767	transcript
1843615	C	T	SNV	MODERATE	missense_variant	purL	lmo1770	NP_465295.1	phosphoribosylformylglycinamidine synthase I	p.Met125Ile		Yes	Yes	0	0	0	0	0	1	0	0	0	0	0	0	0	0	0	0	0	0	1	,T	upstream_gene_variant	MODIFIER	purN	lmo1766	NP_465291.1					4998	,T	upstream_gene_variant	MODIFIER	purM	lmo1767	transcript
1844737	G	A	SNV	MODERATE	missense_variant	purC	lmo1772	NP_465297.1	phosphoribosylaminoimidazole-succinocarboxamide synthase	p.Thr76Met		Yes	Yes	0	0	0	0	0	0	0	0	0	0	0	0	1	0	0	0	0	0	1	WARNING_TRANSCRIPT_NO_START_CODON,A	upstream_gene_variant	MODIFIER	purF	lmo1768	NP_465293.1					3628	,A	upstream_gene_variant	MODIFIER	purQ	lmo1769	transcript
1846174	C	T	SNV	MODERATE	missense_variant	purB	lmo1773	NP_465298.1	adenylosuccinate lyase	p.Asp55Asn		Yes	Yes	1	0	0	0	0	0	0	0	0	0	0	0	0	0	0	1	0	0	1	,T	upstream_gene_variant	MODIFIER	purQ	lmo1769	NP_465294.1					2861	,T	upstream_gene_variant	MODIFIER	purL	lmo1770	transcript
1846500	T	A	SNV	MODERATE	missense_variant	purK	lmo1774	NP_465299.1	phosphoribosylaminoimidazole carboxylase ATPase subunit	p.Gln327Leu		Yes	Yes	0	0	0	0	1	0	0	0	0	0	0	0	0	0	0	0	0	0	1	,A	upstream_gene_variant	MODIFIER	purQ	lmo1769	NP_465294.1					3187	,A	upstream_gene_variant	MODIFIER	purL	lmo1770	transcript
1847836	G	T	SNV	MODERATE	missense_variant	purE	lmo1775	NP_465300.1	phosphoribosylaminoimidazole carboxylase catalytic subunit	p.Thr42Lys		Yes	Yes	0	0	0	0	0	0	0	0	0	0	0	0	0	0	0	1	0	0	1	,T	upstream_gene_variant	MODIFIER	purQ	lmo1769	NP_465294.1					4523	,T	upstream_gene_variant	MODIFIER	purL	lmo1770	transcript
1867948	C	T	SNV	MODERATE	missense_variant	lmo1798	lmo1798	NP_465323.1	hypothetical protein	p.Ala505Thr		Yes	Yes	0	0	0	0	1	0	0	0	0	0	0	0	0	0	0	0	0	0	1	,T	upstream_gene_variant	MODIFIER	lmo1791	lmo1791	NP_465316.1					3311	,T	upstream_gene_variant	MODIFIER	trmD	lmo1792	transcript
1873146	T	G	SNV	MODERATE	missense_variant	lmo1800	lmo1800	NP_465325.1	protein-tyrosine phosphatase	p.Ser159Arg		Yes	Yes	1	0	0	0	0	0	0	0	0	0	0	0	1	0	0	0	0	0	1	,G	upstream_gene_variant	MODIFIER	lmo1798	lmo1798	NP_465323.1					3686	,G	upstream_gene_variant	MODIFIER	lmo1799	lmo1799	transcript
1873394	C	G	SNV	MODERATE	missense_variant	lmo1800	lmo1800	NP_465325.1	protein-tyrosine phosphatase	p.Ser76Thr		Yes	Yes	1	0	0	0	0	0	1	0	0	0	0	0	0	0	0	0	0	0	1	,G	upstream_gene_variant	MODIFIER	lmo1798	lmo1798	NP_465323.1					3934	,G	upstream_gene_variant	MODIFIER	lmo1799	lmo1799	transcript
1874252	C	T	SNV	MODERATE	missense_variant	ffh	lmo1801	NP_465326.1	signal recognition particle protein Ffh	p.Asp289Asn		Yes	Yes	0	0	0	0	0	1	0	0	0	0	0	0	0	0	0	0	0	0	1	,T	upstream_gene_variant	MODIFIER	lmo1798	lmo1798	NP_465323.1					4792	,T	upstream_gene_variant	MODIFIER	lmo1799	lmo1799	transcript
1877018	T	C	SNV	MODERATE	missense_variant	smc	lmo1804	NP_465329.1	chromosome condensation protein Smc	p.Ile1040Val		Yes	Yes	0	0	0	0	0	0	0	0	0	0	0	0	0	1	0	0	1	0	2	,C	upstream_gene_variant	MODIFIER	lmo1799	lmo1799	NP_465324.1					4775	,C	upstream_gene_variant	MODIFIER	lmo1800	lmo1800	transcript
1878278	C	T	SNV	MODERATE	missense_variant	smc	lmo1804	NP_465329.1	chromosome condensation protein Smc	p.Ala620Thr		Yes	Yes	0	0	0	0	1	0	0	0	0	0	0	0	0	0	0	0	0	0	1	,T	upstream_gene_variant	MODIFIER	lmo1800	lmo1800	NP_465325.1					4658	,T	upstream_gene_variant	MODIFIER	ffh	lmo1801	transcript
1879117	T	C	SNV	MODERATE	missense_variant	smc	lmo1804	NP_465329.1	chromosome condensation protein Smc	p.Glu340Gly		Yes	Yes	0	0	0	0	0	0	0	0	0	0	0	0	0	1	0	0	1	0	2	,C	upstream_gene_variant	MODIFIER	ffh	lmo1801	NP_465326.1					4001	,C	upstream_gene_variant	MODIFIER	lmo1802	lmo1802	transcript
1882535	C	T	SNV	MODERATE	missense_variant	fabD	lmo1808	NP_465333.1	ACP S-malonyltransferase	p.Ala179Thr		Yes	Yes	0	0	0	0	0	0	0	0	0	0	0	0	0	1	0	0	1	0	2	,T	upstream_gene_variant	MODIFIER	smc	lmo1804	NP_465329.1					2400	,T	upstream_gene_variant	MODIFIER	rnc	lmo1805	transcript
1885388	T	G	SNV	MODERATE	missense_variant	lmo1811	lmo1811	NP_465336.1	ATP-dependent DNA helicase RecG	p.Ile503Leu		Yes	Yes	0	0	0	0	0	0	0	0	0	0	0	0	0	1	0	0	1	0	2	WARNING_TRANSCRIPT_NO_START_CODON,G	upstream_gene_variant	MODIFIER	rnc	lmo1805	NP_465330.1					4541	,G	upstream_gene_variant	MODIFIER	acpP	lmo1806	transcript
1896337	C	T	SNV	MODERATE	missense_variant	lmo1822	lmo1822	NP_465347.1	RNA-binding Sun protein	p.Ala414Thr		Yes	Yes	0	0	0	0	0	0	0	0	0	0	1	0	0	0	0	0	0	0	1	,T	upstream_gene_variant	MODIFIER	lmo1817	lmo1817	NP_465342.1					4457	,T	upstream_gene_variant	MODIFIER	lmo1818	lmo1818	transcript
1896711	T	A	SNV	MODERATE	missense_variant	lmo1822	lmo1822	NP_465347.1	RNA-binding Sun protein	p.Lys289Ile		Yes	Yes	0	0	0	0	0	0	0	0	0	0	0	0	1	0	0	0	0	0	1	,A	upstream_gene_variant	MODIFIER	lmo1817	lmo1817	NP_465342.1					4831	,A	upstream_gene_variant	MODIFIER	lmo1818	lmo1818	transcript
1897998	G	A	SNV	MODERATE	missense_variant	fmt	lmo1823	NP_465348.1	methionyl-tRNA formyltransferase	p.Ala173Val		Yes	Yes	0	0	0	0	0	0	0	1	0	0	0	0	0	0	0	0	0	0	1	,A	upstream_gene_variant	MODIFIER	lmo1819	lmo1819	NP_465344.1					4520	WARNING_TRANSCRIPT_NO_START_CODON,A	upstream_gene_variant	MODIFIER	lmo1820	lmo1820	transcript
1901411	A	G	SNV	MODERATE	missense_variant	lmo1825	lmo1825	NP_465350.1	pantothenate metabolism flavoprotein	p.Leu239Pro		Yes	Yes	0	0	0	0	0	0	0	0	0	0	0	0	1	0	0	0	0	0	1	,G	upstream_gene_variant	MODIFIER	lmo1822	lmo1822	NP_465347.1					3835	,G	upstream_gene_variant	MODIFIER	fmt	lmo1823	transcript
1901865	C	T	SNV	MODERATE	missense_variant	lmo1825	lmo1825	NP_465350.1	pantothenate metabolism flavoprotein	p.Ala88Thr		Yes	Yes	0	0	0	0	1	0	0	0	0	0	0	0	0	0	0	0	0	0	1	,T	upstream_gene_variant	MODIFIER	lmo1822	lmo1822	NP_465347.1					4289	,T	upstream_gene_variant	MODIFIER	fmt	lmo1823	transcript
1901913	C	T	SNV	MODERATE	missense_variant	lmo1825	lmo1825	NP_465350.1	pantothenate metabolism flavoprotein	p.Ala72Thr		Yes	Yes	0	0	0	0	0	1	0	0	0	0	0	0	0	0	0	0	0	0	1	,T	upstream_gene_variant	MODIFIER	lmo1822	lmo1822	NP_465347.1					4337	,T	upstream_gene_variant	MODIFIER	fmt	lmo1823	transcript
1904426	C	G	SNV	MODERATE	missense_variant	lmo1829	lmo1829	NP_465354.1	fibronectin-binding proteins	p.Thr92Arg		Yes	Yes	0	0	0	0	0	0	0	0	0	0	0	0	1	0	0	0	0	0	1	,G	upstream_gene_variant	MODIFIER	priA	lmo1824	NP_465349.1					3504	,G	upstream_gene_variant	MODIFIER	lmo1825	lmo1825	transcript
1904834	T	C	SNV	MODERATE	missense_variant	lmo1829	lmo1829	NP_465354.1	fibronectin-binding proteins	p.Phe228Ser		Yes	Yes	0	0	0	0	0	0	0	0	0	0	0	0	1	0	0	0	0	0	1	,C	upstream_gene_variant	MODIFIER	priA	lmo1824	NP_465349.1					3912	,C	upstream_gene_variant	MODIFIER	lmo1825	lmo1825	transcript
1904966	A	G	SNV	MODERATE	missense_variant	lmo1829	lmo1829	NP_465354.1	fibronectin-binding proteins	p.Asn272Ser		Yes	Yes	0	0	0	0	0	0	0	0	0	0	0	0	1	0	0	0	0	0	1	,G	upstream_gene_variant	MODIFIER	priA	lmo1824	NP_465349.1					4044	,G	upstream_gene_variant	MODIFIER	lmo1825	lmo1825	transcript
1905455	G	C	SNV	MODERATE	missense_variant	lmo1829	lmo1829	NP_465354.1	fibronectin-binding proteins	p.Arg435Pro		Yes	Yes	0	0	0	0	0	0	0	0	0	0	0	0	0	1	0	0	1	0	2	,C	upstream_gene_variant	MODIFIER	priA	lmo1824	NP_465349.1					4533	,C	upstream_gene_variant	MODIFIER	lmo1825	lmo1825	transcript
1906665	T	C	SNV	MODERATE	missense_variant	pyrE	lmo1831	NP_465356.1	orotate phosphoribosyltransferase	p.Glu186Gly		Yes	Yes	0	0	0	0	0	0	0	0	0	0	0	0	0	1	0	0	1	0	2	,C	upstream_gene_variant	MODIFIER	lmo1825	lmo1825	NP_465350.1					4539	,C	upstream_gene_variant	MODIFIER	rpoZ	lmo1826	transcript
1909714	A	G	SNV	MODERATE	missense_variant	carB	lmo1835	NP_465360.1	carbamoyl-phosphate synthetase	p.Leu1038Pro		Yes	Yes	0	0	0	0	0	0	0	1	0	0	0	0	0	0	0	0	0	0	1	,G	upstream_gene_variant	MODIFIER	pyrE	lmo1831	NP_465356.1					2493	,G	upstream_gene_variant	MODIFIER	pyrF	lmo1832	transcript
1912880	T	C	SNV	MODERATE	missense_variant	pyrAa	lmo1836	NP_465361.1	carbamoyl phosphate synthase small subunit	p.Tyr344Cys		Yes	Yes	0	0	0	0	0	0	0	1	0	0	0	0	0	0	0	0	0	0	1	,C	upstream_gene_variant	MODIFIER	pyrF	lmo1832	NP_465357.1					4961	,C	upstream_gene_variant	MODIFIER	pyrD	lmo1833	transcript
1915846	G	A	SNV	MODERATE	missense_variant	pyrB	lmo1838	NP_465363.1	aspartate carbamoyltransferase	p.Leu81Phe		Yes	Yes	1	0	0	0	0	0	0	0	0	0	0	0	0	1	0	0	1	0	2	,A	upstream_gene_variant	MODIFIER	carB	lmo1835	NP_465360.1					3020	,A	upstream_gene_variant	MODIFIER	pyrAa	lmo1836	transcript
1915932	G	A	SNV	MODERATE	missense_variant	pyrB	lmo1838	NP_465363.1	aspartate carbamoyltransferase	p.Thr52Met		Yes	Yes	1	0	0	0	0	0	0	0	0	0	0	0	1	0	0	0	0	0	1	,A	upstream_gene_variant	MODIFIER	carB	lmo1835	NP_465360.1					3106	,A	upstream_gene_variant	MODIFIER	pyrAa	lmo1836	transcript
1918448	C	T	SNV	MODERATE	missense_variant	lmo1841	lmo1841	NP_465366.1	hypothetical protein	p.Ala29Val		Yes	Yes	0	0	0	0	0	1	0	0	0	0	0	0	0	0	0	0	0	0	1	,T	upstream_gene_variant	MODIFIER	pyrAa	lmo1836	NP_465361.1					4538	,T	upstream_gene_variant	MODIFIER	pyrC	lmo1837	transcript
1918876	C	T	SNV	MODERATE	missense_variant	lmo1842	lmo1842	NP_465367.1	hypothetical protein	p.Arg66Cys		Yes	Yes	0	0	0	0	0	1	0	0	0	0	0	0	0	0	0	0	0	0	1	,T	upstream_gene_variant	MODIFIER	pyrAa	lmo1836	NP_465361.1					4966	,T	upstream_gene_variant	MODIFIER	pyrC	lmo1837	transcript
1921176	A	C	SNV	MODERATE	missense_variant	lmo1845	lmo1845	NP_465370.1	hypothetical protein	p.Ser364Ala		Yes	No	2	0	0	0	0	0	0	1	0	0	0	0	0	0	0	0	0	0	1	,C	upstream_gene_variant	MODIFIER	pyrP	lmo1839	NP_465364.1					3724	,C	upstream_gene_variant	MODIFIER	pyrR	lmo1840	transcript
1921422	C	T	SNV	MODERATE	missense_variant	lmo1845	lmo1845	NP_465370.1	hypothetical protein	p.Ala282Thr		Yes	Yes	2	0	0	0	0	1	0	0	0	0	0	0	0	0	0	0	0	0	1	,T	upstream_gene_variant	MODIFIER	pyrP	lmo1839	NP_465364.1					3970	,T	upstream_gene_variant	MODIFIER	pyrR	lmo1840	transcript
1922461	G	T	SNV	MODERATE	missense_variant	lmo1846	lmo1846	NP_465371.1	multidrug transporter	p.Gly8Val		Yes	Yes	2	0	0	0	0	0	0	0	0	0	0	0	0	0	0	1	0	0	1	,T	upstream_gene_variant	MODIFIER	pyrR	lmo1840	NP_465365.1					4329	,T	upstream_gene_variant	MODIFIER	lmo1843	lmo1843	transcript
1924163	G	T	SNV	MODERATE	missense_variant	lmo1847	lmo1847	NP_465372.1	metal ABC transporter	p.Gln199Lys		Yes	Yes	2	0	0	0	0	0	0	0	0	0	0	0	1	0	0	0	0	0	1	,T	upstream_gene_variant	MODIFIER	lmo1843	lmo1843	NP_465368.1					3727	,T	upstream_gene_variant	MODIFIER	lspA	lmo1844	transcript
1925155	C	T	SNV	MODERATE	missense_variant	lmo1848	lmo1848	NP_465373.1	metal ABC transporter permease	p.Val148Ile		Yes	Yes	2	0	0	0	0	1	0	0	0	0	0	0	0	0	0	0	0	0	1	,T	upstream_gene_variant	MODIFIER	lmo1843	lmo1843	NP_465368.1					4719	,T	upstream_gene_variant	MODIFIER	lspA	lmo1844	transcript
1928758	C	T	SNV	MODERATE	missense_variant	lmo1852	lmo1852	NP_465377.1	mercury-binding protein	p.Gly10Ser		Yes	Yes	1	0	0	0	0	1	0	0	0	0	0	0	0	0	0	0	0	0	1	,T	upstream_gene_variant	MODIFIER	lmo1847	lmo1847	NP_465372.1					4001	,T	upstream_gene_variant	MODIFIER	lmo1848	lmo1848	transcript
1936891	G	A	SNV	MODERATE	missense_variant	lmo1863	lmo1863	NP_465388.1	hypothetical protein	p.Ala238Val		Yes	Yes	1	0	0	0	0	0	0	0	0	0	0	0	0	1	0	0	1	0	2	,A	upstream_gene_variant	MODIFIER	lmo1855	lmo1855	NP_465380.1					4625	,A	upstream_gene_variant	MODIFIER	deoD	lmo1856	transcript
1937306	C	A	SNV	MODERATE	missense_variant	lmo1863	lmo1863	NP_465388.1	hypothetical protein	p.Ala100Ser		Yes	Yes	1	0	0	0	0	0	0	0	0	0	0	0	0	1	0	0	1	0	2	,A	upstream_gene_variant	MODIFIER	deoD	lmo1856	NP_465381.1					4281	,A	upstream_gene_variant	MODIFIER	lmo1857	lmo1857	transcript
1938571	C	A	SNV	MODERATE	missense_variant	lmo1865	lmo1865	NP_465390.1	hypothetical protein	p.Gln12Lys		Yes	Yes	0	0	0	0	0	0	0	0	0	0	0	0	1	0	0	0	0	0	1	WARNING_TRANSCRIPT_NO_START_CODON,A	upstream_gene_variant	MODIFIER	lmo1858	lmo1858	NP_465383.1					4333	,A	upstream_gene_variant	MODIFIER	lmo1859	lmo1859	transcript
1939268	C	A	SNV	MODERATE	missense_variant	lmo1866	lmo1866	NP_465391.1	hypothetical protein	p.Pro34His		Yes	Yes	1	0	0	0	1	0	0	0	0	0	0	0	0	0	0	0	0	0	1	,A	upstream_gene_variant	MODIFIER	lmo1859	lmo1859	NP_465384.1					4510	,A	upstream_gene_variant	MODIFIER	lmo1860	lmo1860	transcript
1941044	C	T	SNV	MODERATE	missense_variant	lmo1867	lmo1867	NP_465392.1	pyruvate phosphate dikinase	p.Ala349Val		Yes	Yes	0	0	0	0	0	1	0	0	0	0	0	0	0	0	0	0	0	0	1	WARNING_TRANSCRIPT_NO_START_CODON,T	upstream_gene_variant	MODIFIER	lmo1862	lmo1862	NP_465387.1					4295	,T	upstream_gene_variant	MODIFIER	lmo1863	lmo1863	transcript
1945105	C	G	SNV	MODERATE	missense_variant	lmo1871	lmo1871	NP_465396.1	phosphoglucomutase	p.Glu439Gln		Yes	No	0	0	0	0	0	0	0	0	0	0	0	0	0	1	0	0	1	0	2	,G	upstream_gene_variant	MODIFIER	lmo1868	lmo1868	NP_465393.1					2041	,G	upstream_gene_variant	MODIFIER	lmo1869	lmo1869	transcript
1945230	G	C	SNV	MODERATE	missense_variant	lmo1871	lmo1871	NP_465396.1	phosphoglucomutase	p.Ala397Gly		Yes	Yes	0	0	0	0	0	0	1	0	0	0	0	0	0	0	0	0	0	0	1	,C	upstream_gene_variant	MODIFIER	lmo1868	lmo1868	NP_465393.1					2166	,C	upstream_gene_variant	MODIFIER	lmo1869	lmo1869	transcript
1945795	C	A	SNV	MODERATE	missense_variant	lmo1871	lmo1871	NP_465396.1	phosphoglucomutase	p.Gly209Cys		Yes	No	0	0	0	0	0	0	0	0	0	0	0	0	1	0	0	0	0	0	1	,A	upstream_gene_variant	MODIFIER	lmo1868	lmo1868	NP_465393.1					2731	,A	upstream_gene_variant	MODIFIER	lmo1869	lmo1869	transcript
1946971	T	A	SNV	MODERATE	missense_variant	lmo1872	lmo1872	NP_465397.1	methyltransferase	p.Leu131Phe		Yes	Yes	0	0	0	0	0	0	1	0	0	0	0	0	0	0	0	0	0	0	1	,A	upstream_gene_variant	MODIFIER	lmo1868	lmo1868	NP_465393.1					3907	,A	upstream_gene_variant	MODIFIER	lmo1869	lmo1869	transcript
1951795	T	A	SNV	MODERATE	missense_variant	lmo1877	lmo1877	NP_465401.1	formyl-tetrahydrofolate synthetase	p.Lys257Ile		Yes	Yes	0	0	0	0	0	0	1	0	0	0	0	0	0	0	0	0	0	0	1	,A	upstream_gene_variant	MODIFIER	lmo1872	lmo1872	NP_465397.1					4432	,A	upstream_gene_variant	MODIFIER	lmo1873	lmo1873	transcript
1956225	A	T	SNV	MODERATE	missense_variant	lmo1883	lmo1883	NP_465407.1	chitinase	p.Asn144Lys		Yes	Yes	0	0	0	0	0	0	0	0	0	0	0	0	1	0	0	0	0	0	1	,T	upstream_gene_variant	MODIFIER	lmo1877	lmo1877	NP_465401.1					3661	,T	upstream_gene_variant	MODIFIER	lmo1878	lmo1878	transcript
1958116	G	A	SNV	MODERATE	missense_variant	lmo1884	lmo1884	NP_465408.1	xanthine permease	p.His14Tyr		Yes	Yes	1	0	0	0	0	0	0	0	0	0	0	0	0	0	1	0	0	0	1	,A	upstream_gene_variant	MODIFIER	lmo1878	lmo1878	NP_465402.1					4967	,A	upstream_gene_variant	MODIFIER	lmo1881	lmo1881	transcript
1960936	C	T	SNV	MODERATE	missense_variant	lmo1887	lmo1887	NP_465411.1	hypothetical protein	p.Ala237Thr		Yes	Yes	0	0	0	0	0	1	0	0	0	0	0	0	0	0	0	0	0	0	1	,T	upstream_gene_variant	MODIFIER	lmo1883	lmo1883	NP_465407.1					4280	,T	upstream_gene_variant	MODIFIER	lmo1884	lmo1884	transcript
1963963	G	A	SNV	MODERATE	missense_variant	recU	lmo1891	NP_465415.1	Holliday junction-specific endonuclease	p.Asp38Asn		Yes	No	0	0	0	0	0	0	0	0	0	0	0	0	0	0	0	1	0	0	1	,A	upstream_gene_variant	MODIFIER	lmo1886	lmo1886	NP_465410.1					3487	,A	upstream_gene_variant	MODIFIER	lmo1887	lmo1887	transcript
1969224	G	T	SNV	MODERATE	missense_variant	asnC	lmo1896	NP_465420.1	asparaginyl-tRNA synthetase	p.Ala369Asp		Yes	Yes	1	0	0	0	0	0	0	0	0	0	0	0	0	0	1	0	0	0	1	WARNING_TRANSCRIPT_NO_START_CODON,T	upstream_gene_variant	MODIFIER	lmo1893	lmo1893	NP_465417.1					1718	,T	upstream_gene_variant	MODIFIER	nth	lmo1894	transcript
1970494	T	C	SNV	MODERATE	missense_variant	aspB	lmo1897	NP_465421.1	aspartate aminotransferase	p.Asp344Gly		Yes	Yes	4	0	0	0	0	0	0	0	0	0	0	0	0	1	0	0	1	0	2	,C	upstream_gene_variant	MODIFIER	lmo1893	lmo1893	NP_465417.1					2988	,C	upstream_gene_variant	MODIFIER	nth	lmo1894	transcript
1971929	G	A	SNV	MODERATE	missense_variant	lmo1898	lmo1898	NP_465422.1	hypothetical protein	p.Ala68Val		Yes	Yes	0	0	0	0	0	0	0	0	0	0	0	0	0	1	0	0	1	0	2	,A	upstream_gene_variant	MODIFIER	lmo1893	lmo1893	NP_465417.1					4423	,A	upstream_gene_variant	MODIFIER	nth	lmo1894	transcript
1973096	C	T	SNV	MODERATE	missense_variant	dinG	lmo1899	NP_465423.1	bifunctional ATP-dependent DNA helicase/DNA polymerase III subunit epsilon	p.Glu623Lys		Yes	Yes	0	0	0	0	0	1	0	0	0	0	0	0	0	0	0	0	0	0	1	,T	upstream_gene_variant	MODIFIER	nth	lmo1894	NP_465418.1					4938	,T	upstream_gene_variant	MODIFIER	dnaD	lmo1895	transcript
1973218	T	A	SNV	MODERATE	missense_variant	dinG	lmo1899	NP_465423.1	bifunctional ATP-dependent DNA helicase/DNA polymerase III subunit epsilon	p.Asn582Ile		Yes	Yes	0	0	0	0	0	1	0	0	0	0	0	0	0	0	0	0	0	0	1	,A	upstream_gene_variant	MODIFIER	dnaD	lmo1895	NP_465419.1					4330	,A	upstream_gene_variant	MODIFIER	asnC	lmo1896	transcript
1973306	C	A	SNV	MODERATE	missense_variant	dinG	lmo1899	NP_465423.1	bifunctional ATP-dependent DNA helicase/DNA polymerase III subunit epsilon	p.Val553Leu		Yes	Yes	0	0	0	0	0	0	0	0	0	0	0	0	0	1	0	0	1	0	2	,A	upstream_gene_variant	MODIFIER	dnaD	lmo1895	NP_465419.1					4418	,A	upstream_gene_variant	MODIFIER	asnC	lmo1896	transcript
1976767	C	T	SNV	MODERATE	missense_variant	panB	lmo1902	NP_465426.1	3-methyl-2-oxobutanoate hydroxymethyltransferase	p.Arg125His		Yes	Yes	0	0	0	0	1	0	0	0	0	0	0	0	0	0	0	0	0	0	1	,T	upstream_gene_variant	MODIFIER	lmo1898	lmo1898	NP_465422.1					4636	,T	upstream_gene_variant	MODIFIER	dinG	lmo1899	transcript
1983405	C	A	SNV	MODERATE	missense_variant	lmo1910	lmo1910	NP_465434.1	oxidoreductase	p.Arg111Leu		Yes	Yes	0	0	0	0	0	0	1	0	0	0	0	0	0	0	0	0	0	0	1	,A	upstream_gene_variant	MODIFIER	birA	lmo1904	NP_465428.1					4500	,A	upstream_gene_variant	MODIFIER	cca	lmo1905	transcript
1989699	T	C	SNV	MODERATE	missense_variant	lmo1915	lmo1915	NP_465439.1	malate dehydrogenase	p.Val514Ala		Yes	Yes	0	0	0	0	0	0	1	0	0	0	0	0	0	0	0	0	0	0	1	,C	upstream_gene_variant	MODIFIER	lmo1916	lmo1916	NP_465440.1					106	,C	upstream_gene_variant	MODIFIER	pflA	lmo1917	transcript
1995816	C	A	SNV	MODERATE	missense_variant	lmo1920	lmo1920	NP_465444.1	hypothetical protein	p.Val101Phe		Yes	Yes	0	0	0	0	0	0	0	0	0	0	0	0	1	0	0	0	0	0	1	,A	upstream_gene_variant	MODIFIER	lmo1918	lmo1918	NP_465442.1					1179	,A	upstream_gene_variant	MODIFIER	lmo1919	lmo1919	transcript
1996996	C	T	SNV	MODERATE	missense_variant	lmo1922	lmo1922	NP_465446.1	hypothetical protein	p.Val348Ile		Yes	Yes	0	0	0	0	0	0	0	0	0	0	0	0	0	1	0	0	1	0	2	,T	upstream_gene_variant	MODIFIER	lmo1918	lmo1918	NP_465442.1					2359	,T	upstream_gene_variant	MODIFIER	lmo1919	lmo1919	transcript
1997908	T	A	SNV	MODERATE	missense_variant	lmo1922	lmo1922	NP_465446.1	hypothetical protein	p.Thr44Ser		Yes	Yes	0	0	0	0	0	0	0	0	0	0	0	0	0	1	0	0	1	0	2	,A	upstream_gene_variant	MODIFIER	lmo1918	lmo1918	NP_465442.1					3271	,A	upstream_gene_variant	MODIFIER	lmo1919	lmo1919	transcript
1998589	G	C	SNV	MODERATE	missense_variant	aroE	lmo1923	NP_465447.1	3-phosphoshikimate 1-carboxyvinyltransferase	p.Ala289Gly		Yes	Yes	1	0	0	0	0	0	0	0	0	0	1	0	0	0	0	0	0	0	1	,C	upstream_gene_variant	MODIFIER	lmo1918	lmo1918	NP_465442.1					3952	,C	upstream_gene_variant	MODIFIER	lmo1919	lmo1919	transcript
2001148	G	A	SNV	MODERATE	missense_variant	hisC	lmo1925	NP_465449.1	histidinol-phosphate aminotransferase	p.Ala176Val		Yes	Yes	1	0	0	0	0	1	0	0	0	0	0	0	1	0	0	0	0	0	2	,A	upstream_gene_variant	MODIFIER	lmo1921	lmo1921	NP_465445.1					4399	,A	upstream_gene_variant	MODIFIER	lmo1922	lmo1922	transcript
2002091	A	T	SNV	MODERATE	missense_variant	aroB	lmo1927	NP_465451.1	3-dehydroquinate synthase	p.Phe351Tyr		Yes	Yes	0	0	0	0	0	1	0	0	0	0	0	0	1	0	0	0	0	0	2	,T	upstream_gene_variant	MODIFIER	lmo1922	lmo1922	NP_465446.1					4054	,T	upstream_gene_variant	MODIFIER	aroE	lmo1923	transcript
2002618	T	G	SNV	MODERATE	missense_variant	aroB	lmo1927	NP_465451.1	3-dehydroquinate synthase	p.Glu175Asp		Yes	Yes	0	0	0	0	0	0	0	0	0	0	0	0	0	1	0	0	1	0	2	,G	upstream_gene_variant	MODIFIER	lmo1922	lmo1922	NP_465446.1					4581	,G	upstream_gene_variant	MODIFIER	aroE	lmo1923	transcript
2016977	T	C	SNV	MODERATE	missense_variant	recS	lmo1942	NP_465466.1	ATP-dependent DNA helicase	p.Thr429Ala		Yes	Yes	1	0	0	0	0	0	0	0	0	0	0	0	1	0	0	0	0	0	1	WARNING_TRANSCRIPT_NO_START_CODON,C	upstream_gene_variant	MODIFIER	engA	lmo1937	NP_465461.1					4539	,C	upstream_gene_variant	MODIFIER	rpsA	lmo1938	transcript
2018946	A	C	SNV	MODERATE	missense_variant	lmo1943	lmo1943	NP_465467.1	hypothetical protein	p.Phe107Cys		Yes	Yes	0	0	0	0	0	0	0	0	0	0	0	0	1	0	0	0	0	0	1	,C	upstream_gene_variant	MODIFIER	cmk	lmo1939	NP_465463.1					4186	,C	upstream_gene_variant	MODIFIER	lmo1940	lmo1940	transcript
2018959	G	C	SNV	MODERATE	missense_variant	lmo1943	lmo1943	NP_465467.1	hypothetical protein	p.Gln103Glu		Yes	Yes	0	0	0	0	0	0	0	0	0	0	0	0	0	0	0	0	0	1	1	,C	upstream_gene_variant	MODIFIER	cmk	lmo1939	NP_465463.1					4199	,C	upstream_gene_variant	MODIFIER	lmo1940	lmo1940	transcript
2028972	C	T	SNV	MODERATE	missense_variant	drm	lmo1954	NP_465478.1	phosphopentomutase	p.Gly233Asp		Yes	Yes	0	0	0	0	0	0	0	0	0	0	0	0	0	1	0	0	1	0	2	,T	upstream_gene_variant	MODIFIER	lmo1949	lmo1949	NP_465473.1					4176	,T	upstream_gene_variant	MODIFIER	lmo1950	lmo1950	transcript
2032974	G	A	SNV	MODERATE	missense_variant	fhuB	lmo1958	NP_465482.1	ferrichrome ABC transporter permease	p.Thr171Ile		Yes	Yes	3	0	0	0	0	0	0	0	0	0	0	0	0	1	0	0	1	0	2	,A	upstream_gene_variant	MODIFIER	pnp	lmo1953	NP_465477.1					4508	,A	upstream_gene_variant	MODIFIER	drm	lmo1954	transcript
2036987	A	G	SNV	MODERATE	missense_variant	lmo1962	lmo1962	NP_465486.1	TetR family transcriptional regulator	p.Ile52Thr		Yes	Yes	0	0	0	0	0	0	0	0	0	0	0	0	1	0	0	0	0	0	1	,G	upstream_gene_variant	MODIFIER	fhuG	lmo1957	NP_465481.1					4527	,G	upstream_gene_variant	MODIFIER	fhuB	lmo1958	transcript
2044040	A	G	SNV	MODERATE	missense_variant	lmo1970	lmo1970	NP_465494.1	phosphotriesterase	p.Tyr140His		Yes	Yes	1	0	0	0	0	0	0	0	0	0	0	0	0	1	0	0	0	0	1	,G	upstream_gene_variant	MODIFIER	lmo1965	lmo1965	NP_465489.1					4042	,G	upstream_gene_variant	MODIFIER	lmo1968	lmo1968	transcript
2046262	C	T	SNV	MODERATE	missense_variant	lmo1973	lmo1973	NP_465497.1	PTS sugar transporter subunit IIA	p.Met76Ile		Yes	Yes	5	0	0	0	0	0	0	0	0	0	0	0	0	1	0	0	1	0	2	,T	upstream_gene_variant	MODIFIER	lmo1968	lmo1968	NP_465492.1					3362	,T	upstream_gene_variant	MODIFIER	lmo1969	lmo1969	transcript
2046890	C	T	SNV	MODERATE	missense_variant	lmo1974	lmo1974	NP_465498.1	GntR family transcriptional regulator	p.Gly123Ser		Yes	Yes	7	0	0	0	1	0	0	0	0	0	0	0	0	0	0	0	0	0	1	,T	upstream_gene_variant	MODIFIER	lmo1968	lmo1968	NP_465492.1					3990	,T	upstream_gene_variant	MODIFIER	lmo1969	lmo1969	transcript
2058556	C	T	SNV	MODERATE	missense_variant	ilvC	lmo1986	NP_465510.1	ketol-acid reductoisomerase	p.Ala14Val		Yes	Yes	0	0	0	0	0	0	0	0	0	0	0	0	0	1	0	0	1	0	2	,T	upstream_gene_variant	MODIFIER	lmo1982	lmo1982	NP_465506.1					4755	WARNING_TRANSCRIPT_NO_START_CODON,T	upstream_gene_variant	MODIFIER	leuA	lmo1987	transcript
2060870	G	A	SNV	MODERATE	missense_variant	leuA	lmo1987	NP_465511.1	2-isopropylmalate synthase	p.Gly401Asp		Yes	Yes	0	0	0	0	0	0	0	0	0	0	0	0	0	1	0	0	1	0	2	,A	upstream_gene_variant	MODIFIER	leuB	lmo1988	NP_465512.1					339	WARNING_TRANSCRIPT_NO_START_CODON,A	upstream_gene_variant	MODIFIER	leuC	lmo1989	transcript
2063067	G	A	SNV	MODERATE	missense_variant	leuC	lmo1989	NP_465513.1	isopropylmalate isomerase large subunit	p.Glu269Lys		Yes	Yes	0	0	0	0	0	0	0	0	0	0	0	0	0	1	0	0	1	0	2	,A	upstream_gene_variant	MODIFIER	leuD	lmo1990	NP_465514.1					571	WARNING_TRANSCRIPT_NO_START_CODON,A	upstream_gene_variant	MODIFIER	ilvA	lmo1991	transcript
2063770	A	G	SNV	MODERATE	missense_variant	leuD	lmo1990	NP_465514.1	isopropylmalate isomerase small subunit	p.Ser45Gly		Yes	Yes	0	0	0	0	0	1	0	0	0	0	0	0	0	0	0	0	0	0	1	WARNING_TRANSCRIPT_NO_START_CODON,G	upstream_gene_variant	MODIFIER	ilvA	lmo1991	NP_465515.1					468	,G	upstream_gene_variant	MODIFIER	lmo1992	lmo1992	transcript
2076107	C	G	SNV	MODERATE	missense_variant	lmo2003	lmo2003	NP_465527.1	GntR family transcriptional regulator	p.Ala3Pro		Yes	Yes	1	0	0	0	0	1	0	0	0	0	0	0	0	0	0	0	0	0	1	,G	upstream_gene_variant	MODIFIER	lmo1997	lmo1997	NP_465521.1					4937	,G	upstream_gene_variant	MODIFIER	lmo1998	lmo1998	transcript
2078488	C	T	SNV	MODERATE	missense_variant	alsS	lmo2006	NP_465530.1	acetolactate synthase	p.Val448Ile		Yes	Yes	3	0	0	0	0	0	0	0	0	0	0	1	0	0	0	0	0	0	1	,T	upstream_gene_variant	MODIFIER	lmo2000	lmo2000	NP_465524.1					4385	,T	upstream_gene_variant	MODIFIER	lmo2001	lmo2001	transcript
2080121	T	C	SNV	MODERATE	missense_variant	lmo2007	lmo2007	NP_465531.1	hypothetical protein	p.Glu455Gly		Yes	Yes	0	0	0	0	0	0	0	0	0	0	0	0	0	1	0	0	1	0	2	,C	upstream_gene_variant	MODIFIER	lmo2002	lmo2002	NP_465526.1					4729	,C	upstream_gene_variant	MODIFIER	lmo2003	lmo2003	transcript
2081097	C	A	SNV	MODERATE	missense_variant	lmo2007	lmo2007	NP_465531.1	hypothetical protein	p.Val130Leu		Yes	Yes	0	0	0	0	0	1	0	0	0	0	0	0	0	0	0	0	0	0	1	,A	upstream_gene_variant	MODIFIER	lmo2003	lmo2003	NP_465527.1					4984	,A	upstream_gene_variant	MODIFIER	lmo2004	lmo2004	transcript
2081846	T	C	SNV	MODERATE	missense_variant	lmo2008	lmo2008	NP_465532.1	ABC transporter permease	p.Ile211Val		Yes	Yes	6	0	0	0	0	0	0	0	0	0	0	0	0	1	0	0	1	0	2	,C	upstream_gene_variant	MODIFIER	lmo2004	lmo2004	NP_465528.1					5000	,C	upstream_gene_variant	MODIFIER	lmo2005	lmo2005	transcript
2082262	G	A	SNV	MODERATE	missense_variant	lmo2008	lmo2008	NP_465532.1	ABC transporter permease	p.Ala72Val		Yes	Yes	6	0	0	0	0	0	0	0	0	0	0	0	0	1	0	0	1	0	2	,A	upstream_gene_variant	MODIFIER	lmo2005	lmo2005	NP_465529.1					4248	,A	upstream_gene_variant	MODIFIER	alsS	lmo2006	transcript
2088903	G	T	SNV	MODERATE	missense_variant	lmo2014	lmo2014	NP_465538.1	sugar hydrolase	p.Thr851Asn		Yes	Yes	3	0	0	0	0	1	0	0	0	0	0	0	0	0	0	0	0	0	1	,T	upstream_gene_variant	MODIFIER	lmo2010	lmo2010	NP_465534.1					3882	,T	upstream_gene_variant	MODIFIER	lmo2011	lmo2011	transcript
2088904	T	C	SNV	MODERATE	missense_variant	lmo2014	lmo2014	NP_465538.1	sugar hydrolase	p.Thr851Ala		Yes	Yes	3	0	0	0	0	1	0	0	0	0	0	0	0	0	0	0	0	0	1	,C	upstream_gene_variant	MODIFIER	lmo2010	lmo2010	NP_465534.1					3883	,C	upstream_gene_variant	MODIFIER	lmo2011	lmo2011	transcript
2089558	A	T	SNV	MODERATE	missense_variant	lmo2014	lmo2014	NP_465538.1	sugar hydrolase	p.Phe633Ile		Yes	No	3	0	0	0	0	1	0	0	0	0	0	0	0	0	0	0	0	0	1	,T	upstream_gene_variant	MODIFIER	lmo2010	lmo2010	NP_465534.1					4537	,T	upstream_gene_variant	MODIFIER	lmo2011	lmo2011	transcript
2090939	C	T	SNV	MODERATE	missense_variant	lmo2014	lmo2014	NP_465538.1	sugar hydrolase	p.Met172Ile		Yes	Yes	3	0	0	0	0	0	0	0	0	0	0	0	0	1	0	0	0	0	1	,T	upstream_gene_variant	MODIFIER	lmo2011	lmo2011	NP_465535.1					4179	,T	upstream_gene_variant	MODIFIER	lmo2012	lmo2012	transcript
2092559	C	A	SNV	MODERATE	missense_variant	lmo2015	lmo2015	NP_465539.1	alpha-mannosidase	p.Gln288Lys		Yes	Yes	1	0	0	0	0	0	1	0	0	0	0	0	0	0	0	0	0	0	1	,A	upstream_gene_variant	MODIFIER	lmo2013	lmo2013	NP_465537.1					3766	,A	upstream_gene_variant	MODIFIER	lmo2014	lmo2014	transcript
2092610	T	C	SNV	MODERATE	missense_variant	lmo2015	lmo2015	NP_465539.1	alpha-mannosidase	p.Tyr305His		Yes	Yes	1	0	0	0	0	1	0	0	0	0	0	0	1	0	0	0	0	0	2	,C	upstream_gene_variant	MODIFIER	lmo2013	lmo2013	NP_465537.1					3817	,C	upstream_gene_variant	MODIFIER	lmo2014	lmo2014	transcript
2096974	C	A	SNV	MODERATE	missense_variant	dapF	lmo2018	NP_465542.1	diaminopimelate epimerase	p.Asp31Tyr		Yes	Yes	0	0	0	0	0	0	0	0	0	0	0	0	0	1	0	0	1	0	2	,A	upstream_gene_variant	MODIFIER	cspB	lmo2016	NP_465540.1					1897	,A	upstream_gene_variant	MODIFIER	lmo2017	lmo2017	transcript
2103850	G	A	SNV	MODERATE	missense_variant	nadB	lmo2023	NP_465547.1	L-aspartate oxidase	p.Glu415Lys		Yes	Yes	1	0	0	0	0	0	0	0	0	0	0	0	0	0	1	0	0	0	1	,A	upstream_gene_variant	MODIFIER	ileS	lmo2019	NP_465543.1					3909	,A	upstream_gene_variant	MODIFIER	divIVA	lmo2020	transcript
2106457	C	T	SNV	MODERATE	missense_variant	lmo2026	lmo2026	NP_465550.1	peptidoglycan binding protein	p.Gly585Arg		Yes	Yes	1	0	0	0	0	0	0	0	0	0	0	0	0	1	0	0	1	0	2	WARNING_TRANSCRIPT_NO_START_CODON,T	upstream_gene_variant	MODIFIER	lmo2022	lmo2022	NP_465546.1					3980	,T	downstream_gene_variant	MODIFIER	nadB	lmo2023	transcript
2106469	G	T	SNV	MODERATE	missense_variant	lmo2026	lmo2026	NP_465550.1	peptidoglycan binding protein	p.Pro581Thr		Yes	Yes	1	0	0	0	0	0	0	0	0	0	0	0	0	1	0	0	1	0	2	WARNING_TRANSCRIPT_NO_START_CODON,T	upstream_gene_variant	MODIFIER	lmo2022	lmo2022	NP_465546.1					3992	,T	downstream_gene_variant	MODIFIER	nadB	lmo2023	transcript
2106472	G	T	SNV	MODERATE	missense_variant	lmo2026	lmo2026	NP_465550.1	peptidoglycan binding protein	p.Gln580Lys		Yes	Yes	1	0	0	0	0	0	0	0	0	0	0	0	0	1	0	0	1	0	2	WARNING_TRANSCRIPT_NO_START_CODON,T	upstream_gene_variant	MODIFIER	lmo2022	lmo2022	NP_465546.1					3995	,T	downstream_gene_variant	MODIFIER	nadB	lmo2023	transcript
2106476	C	G	SNV	MODERATE	missense_variant	lmo2026	lmo2026	NP_465550.1	peptidoglycan binding protein	p.Gln578His		Yes	Yes	1	0	0	0	0	0	0	0	0	0	0	0	0	1	0	0	1	0	2	WARNING_TRANSCRIPT_NO_START_CODON,G	upstream_gene_variant	MODIFIER	lmo2022	lmo2022	NP_465546.1					3999	,G	downstream_gene_variant	MODIFIER	nadB	lmo2023	transcript
2106479	A	T	SNV	MODERATE	missense_variant	lmo2026	lmo2026	NP_465550.1	peptidoglycan binding protein	p.His577Gln		Yes	Yes	1	0	0	0	0	0	0	0	0	0	0	0	0	1	0	0	1	0	2	WARNING_TRANSCRIPT_NO_START_CODON,T	upstream_gene_variant	MODIFIER	lmo2022	lmo2022	NP_465546.1					4002	,T	downstream_gene_variant	MODIFIER	nadB	lmo2023	transcript
2106915	C	T	SNV	MODERATE	missense_variant	lmo2026	lmo2026	NP_465550.1	peptidoglycan binding protein	p.Gly432Asp		Yes	No	1	0	0	0	1	0	0	0	0	0	0	0	0	0	0	0	0	0	1	WARNING_TRANSCRIPT_NO_START_CODON,T	upstream_gene_variant	MODIFIER	lmo2022	lmo2022	NP_465546.1					4438	,T	downstream_gene_variant	MODIFIER	nadB	lmo2023	transcript
2108750	C	G	SNV	MODERATE	missense_variant	lmo2027	lmo2027	NP_465551.1	cell surface protein, internalin proteins	p.Cys285Ser		Yes	Yes	1	0	0	0	0	0	0	0	0	0	0	0	0	1	0	0	1	0	2	,G	upstream_gene_variant	MODIFIER	lmo2026	lmo2026	NP_465550.1					541	WARNING_TRANSCRIPT_NO_START_CODON,G	downstream_gene_variant	MODIFIER	nadB	lmo2023	transcript
2111018	G	A	SNV	MODERATE	missense_variant	lmo2029	lmo2029	NP_465553.1	hypothetical protein	p.Pro61Leu		Yes	No	0	0	0	0	0	0	0	0	0	0	0	0	0	1	0	0	1	0	2	,A	upstream_gene_variant	MODIFIER	lmo2026	lmo2026	NP_465550.1					2809	WARNING_TRANSCRIPT_NO_START_CODON,A	upstream_gene_variant	MODIFIER	lmo2027	lmo2027	transcript
2112265	T	C	SNV	MODERATE	missense_variant	lmo2031	lmo2031	NP_465555.1	hypothetical protein	p.Ile37Val		Yes	Yes	0	0	0	0	0	0	0	0	0	0	0	0	1	0	0	0	0	0	1	,C	upstream_gene_variant	MODIFIER	lmo2026	lmo2026	NP_465550.1					4056	WARNING_TRANSCRIPT_NO_START_CODON,C	upstream_gene_variant	MODIFIER	lmo2027	lmo2027	transcript
2115416	C	T	SNV	MODERATE	missense_variant	divIB	lmo2034	NP_465558.1	cell division protein FtsQ	p.Glu260Lys		Yes	Yes	0	0	0	0	0	1	0	0	0	0	0	0	0	0	0	0	0	0	1	,T	upstream_gene_variant	MODIFIER	lmo2028	lmo2028	NP_465552.1					4631	,T	upstream_gene_variant	MODIFIER	lmo2029	lmo2029	transcript
2122165	T	C	SNV	MODERATE	missense_variant	pbpB	lmo2039	NP_465563.1	penicillin-binding protein 2B	p.Asp525Gly		Yes	Yes	0	0	0	0	1	0	0	0	0	0	0	0	0	0	0	0	0	0	1	,C	upstream_gene_variant	MODIFIER	murG	lmo2035	NP_465559.1					4858	,C	upstream_gene_variant	MODIFIER	murD	lmo2036	transcript
2127926	C	T	SNV	MODERATE	missense_variant	lmo2044	lmo2044	NP_465568.1	peptide ABC transporter substrate-binding protein	p.Arg289Cys		Yes	Yes	0	0	0	0	1	0	0	0	0	0	0	0	0	0	0	0	0	0	1	,T	upstream_gene_variant	MODIFIER	pbpB	lmo2039	NP_465563.1					4188	,T	upstream_gene_variant	MODIFIER	ftsL	lmo2040	transcript
2131473	G	T	SNV	MODERATE	missense_variant	lmo2049	lmo2049	NP_465573.1	hypothetical protein	p.Val106Phe		Yes	Yes	0	0	0	0	0	0	0	0	0	0	0	0	0	1	0	0	1	0	2	,T	upstream_gene_variant	MODIFIER	lmo2043	lmo2043	NP_465567.1					4527	,T	upstream_gene_variant	MODIFIER	lmo2045	lmo2045	transcript
2132282	A	T	SNV	MODERATE	missense_variant	lmo2049	lmo2049	NP_465573.1	hypothetical protein	p.Glu375Asp		Yes	Yes	0	0	0	0	0	0	0	0	0	0	0	0	0	1	0	0	1	0	2	,T	upstream_gene_variant	MODIFIER	lmo2045	lmo2045	NP_465569.1					3090	,T	upstream_gene_variant	MODIFIER	lmo2046	lmo2046	transcript
2134289	G	A	SNV	MODERATE	missense_variant	lmo2050	lmo2050	NP_465574.1	excinuclease ABC subunit A	p.Met626Ile		Yes	Yes	1	0	0	0	0	0	0	0	0	0	1	0	0	0	0	0	0	0	1	,A	upstream_gene_variant	MODIFIER	lmo2046	lmo2046	NP_465570.1					4211	,A	upstream_gene_variant	MODIFIER	rpmF	lmo2047	transcript
2136766	G	A	SNV	MODERATE	missense_variant	lmo2053	lmo2053	NP_465577.1	hypothetical protein	p.His11Tyr		Yes	Yes	0	0	0	0	0	0	0	0	0	0	0	0	0	1	0	0	1	0	2	,A	upstream_gene_variant	MODIFIER	lmo2051	lmo2051	NP_465575.1					1031	,A	upstream_gene_variant	MODIFIER	coaD	lmo2052	transcript
2143410	C	G	SNV	MODERATE	missense_variant	lmo2062	lmo2062	NP_465586.1	copper transporter	p.Gly442Ala		Yes	Yes	0	0	0	0	0	0	0	0	0	0	0	0	0	1	0	0	1	0	2	,G	upstream_gene_variant	MODIFIER	lmo2056	lmo2056	NP_465580.1					4653	WARNING_TRANSCRIPT_NO_START_CODON,G	upstream_gene_variant	MODIFIER	ctaB	lmo2057	transcript
2143420	C	T	SNV	MODERATE	missense_variant	lmo2062	lmo2062	NP_465586.1	copper transporter	p.Ala439Thr		Yes	Yes	0	0	0	0	0	1	0	0	0	0	0	0	0	0	0	0	0	0	1	,T	upstream_gene_variant	MODIFIER	lmo2056	lmo2056	NP_465580.1					4663	WARNING_TRANSCRIPT_NO_START_CODON,T	upstream_gene_variant	MODIFIER	ctaB	lmo2057	transcript
2144712	C	T	SNV	MODERATE	missense_variant	lmo2062	lmo2062	NP_465586.1	copper transporter	p.Ser8Asn		Yes	Yes	0	0	0	0	0	0	0	0	0	0	0	0	1	0	0	0	0	0	1	,T	upstream_gene_variant	MODIFIER	ctaB	lmo2057	NP_465581.1					4903	WARNING_TRANSCRIPT_NO_START_CODON,T	upstream_gene_variant	MODIFIER	lmo2060	lmo2060	transcript
2145688	C	T	SNV	MODERATE	missense_variant	lmo2065	lmo2065	NP_465589.1	hypothetical protein	p.Met119Ile		Yes	Yes	0	0	0	0	0	0	0	0	0	0	0	0	0	1	0	0	1	0	2	,T	upstream_gene_variant	MODIFIER	lmo2060	lmo2060	NP_465584.1					3227	,T	upstream_gene_variant	MODIFIER	lmo2061	lmo2061	transcript
2152300	A	G	SNV	MODERATE	missense_variant	lmo2073	lmo2073	NP_465597.1	ABC transporter ATP-binding protein	p.Asp186Gly		Yes	Yes	3	0	0	0	0	0	0	0	0	0	0	0	0	0	0	1	0	0	1	,G	upstream_gene_variant	MODIFIER	lmo2067	lmo2067	NP_465591.1					4874	,G	upstream_gene_variant	MODIFIER	groEL	lmo2068	transcript
2153222	T	A	SNV	MODERATE	missense_variant	lmo2073	lmo2073	NP_465597.1	ABC transporter ATP-binding protein	p.Asp493Glu		Yes	Yes	3	0	0	0	0	0	0	0	0	0	0	0	0	1	0	0	0	0	1	,A	upstream_gene_variant	MODIFIER	groEL	lmo2068	NP_465592.1					3910	,A	upstream_gene_variant	MODIFIER	groES	lmo2069	transcript
2153488	G	A	SNV	MODERATE	missense_variant	lmo2073	lmo2073	NP_465597.1	ABC transporter ATP-binding protein	p.Arg582Lys		Yes	Yes	3	0	0	0	0	0	0	0	0	0	0	0	1	0	0	0	0	0	1	,A	upstream_gene_variant	MODIFIER	groEL	lmo2068	NP_465592.1					4176	,A	upstream_gene_variant	MODIFIER	groES	lmo2069	transcript
2155284	T	A	SNV	MODERATE	missense_variant	gcp	lmo2075	NP_465599.2	DNA-binding/iron metalloprotein/AP endonuclease	p.Gln321Leu		Yes	Yes	0	0	0	0	0	1	0	0	0	0	0	0	0	0	0	0	0	0	1	,A	upstream_gene_variant	MODIFIER	lmo2072	lmo2072	NP_465596.1					3851	,A	downstream_gene_variant	MODIFIER	lmo2070	lmo2070	transcript
2156249	T	C	SNV	MODERATE	missense_variant	lmo2076	lmo2076	NP_465600.1	alanine acetyltransferase	p.Asp150Gly		Yes	Yes	0	0	0	0	0	1	0	0	0	0	0	0	0	0	0	0	0	0	1	WARNING_TRANSCRIPT_NO_START_CODON,C	upstream_gene_variant	MODIFIER	lmo2072	lmo2072	NP_465596.1					4816	,C	upstream_gene_variant	MODIFIER	gcp	lmo2075	transcript
2156894	C	T	SNV	MODERATE	missense_variant	lmo2077	lmo2077	NP_465601.1	glycoprotease	p.Glu165Lys		Yes	Yes	0	0	0	0	0	0	0	1	0	0	0	0	0	0	0	0	0	0	1	,T	upstream_gene_variant	MODIFIER	gcp	lmo2075	NP_465599.2					649	,T	upstream_gene_variant	MODIFIER	lmo2076	lmo2076	transcript
2160909	A	C	SNV	MODERATE	missense_variant	lmo2083	lmo2083	NP_465607.1	hypothetical protein	p.Trp86Gly		Yes	Yes	0	0	0	0	0	1	0	0	0	0	0	0	0	0	0	0	0	0	1	,C	upstream_gene_variant	MODIFIER	gcp	lmo2075	NP_465599.2					4664	,C	upstream_gene_variant	MODIFIER	lmo2076	lmo2076	transcript
2161784	T	A	SNV	MODERATE	missense_variant	lmo2084	lmo2084	NP_465608.1	hypothetical protein	p.Ser91Cys		Yes	Yes	0	0	0	0	0	1	0	0	0	0	0	0	0	0	0	0	0	0	1	,A	upstream_gene_variant	MODIFIER	lmo2077	lmo2077	NP_465601.1					4398	,A	upstream_gene_variant	MODIFIER	lmo2078	lmo2078	transcript
2166554	C	T	SNV	MODERATE	missense_variant	lmo2087	lmo2087	NP_465611.1	hypothetical protein	p.Ala264Thr		Yes	Yes	2	0	0	0	0	0	0	0	0	0	0	0	0	1	0	0	1	0	2	,T	upstream_gene_variant	MODIFIER	lmo2084	lmo2084	NP_465608.1					4500	,T	upstream_gene_variant	MODIFIER	lmo2085	lmo2085	transcript
2170636	C	T	SNV	MODERATE	missense_variant	argH	lmo2091	NP_465615.1	argininosuccinate lyase	p.Ala36Val		Yes	Yes	1	0	0	0	0	1	0	0	0	0	0	0	0	0	0	0	0	0	1	,T	upstream_gene_variant	MODIFIER	lmo2087	lmo2087	NP_465611.1					3293	,T	upstream_gene_variant	MODIFIER	lmo2088	lmo2088	transcript
2170725	C	T	SNV	MODERATE	missense_variant	argH	lmo2091	NP_465615.1	argininosuccinate lyase	p.Leu66Phe		Yes	Yes	1	0	0	0	0	1	0	0	0	0	0	0	0	0	0	0	0	0	1	,T	upstream_gene_variant	MODIFIER	lmo2087	lmo2087	NP_465611.1					3382	,T	upstream_gene_variant	MODIFIER	lmo2088	lmo2088	transcript
2177420	G	C	SNV	MODERATE	missense_variant	lmo2098	lmo2098	NP_465622.1	PTS galacticol transporter subunit IIA	p.Ser48Arg		Yes	Yes	4	0	0	0	0	0	1	0	0	0	0	0	0	0	0	0	0	0	1	WARNING_TRANSCRIPT_NO_START_CODON,C	upstream_gene_variant	MODIFIER	lmo2093	lmo2093	NP_465617.1					3588	,C	upstream_gene_variant	MODIFIER	lmo2094	lmo2094	transcript
2177810	C	A	SNV	MODERATE	missense_variant	lmo2099	lmo2099	NP_465623.1	transcriptional antiterminator	p.Ala590Ser		Yes	Yes	3	0	0	0	0	0	0	0	0	0	0	0	1	0	0	0	0	0	1	,A	upstream_gene_variant	MODIFIER	lmo2093	lmo2093	NP_465617.1					3978	,A	upstream_gene_variant	MODIFIER	lmo2094	lmo2094	transcript
2181916	A	T	SNV	MODERATE	missense_variant	lmo2101	lmo2101	NP_465625.1	pyridoxal biosynthesis lyase PdxS	p.Leu196Phe		Yes	Yes	0	0	0	0	0	0	0	0	0	0	0	0	0	1	0	0	1	0	2	,T	upstream_gene_variant	MODIFIER	lmo2097	lmo2097	NP_465621.1					4826	,T	upstream_gene_variant	MODIFIER	lmo2098	lmo2098	transcript
2181917	A	G	SNV	MODERATE	missense_variant	lmo2101	lmo2101	NP_465625.1	pyridoxal biosynthesis lyase PdxS	p.Ile197Val		Yes	Yes	0	0	0	0	0	0	0	0	0	0	0	0	0	1	0	0	1	0	2	,G	upstream_gene_variant	MODIFIER	lmo2097	lmo2097	NP_465621.1					4827	,G	upstream_gene_variant	MODIFIER	lmo2098	lmo2098	transcript
2185351	T	G	SNV	MODERATE	missense_variant	lmo2105	lmo2105	NP_465629.1	ferrous iron transport protein B	p.Asp336Glu		Yes	Yes	0	0	0	0	0	0	1	0	0	0	0	0	0	0	0	0	0	0	1	,G	upstream_gene_variant	MODIFIER	lmo2100	lmo2100	NP_465624.1					4148	,G	upstream_gene_variant	MODIFIER	eutD	lmo2103	transcript
2187069	C	T	SNV	MODERATE	missense_variant	lmo2106	lmo2106	NP_465630.1	hypothetical protein	p.Val115Ile		Yes	Yes	1	0	0	0	0	1	0	0	0	0	0	0	0	0	0	0	0	0	1	,T	upstream_gene_variant	MODIFIER	eutD	lmo2103	NP_465627.1					3269	,T	upstream_gene_variant	MODIFIER	lmo2107	lmo2107	transcript
2192042	G	A	SNV	MODERATE	missense_variant	lmo2111	lmo2111	NP_465635.1	nitroreductase	p.Ala72Val		Yes	Yes	3	0	0	0	0	0	0	0	0	0	0	0	1	0	0	0	0	0	1	,A	upstream_gene_variant	MODIFIER	lmo2106	lmo2106	NP_465630.1					4631	,A	upstream_gene_variant	MODIFIER	lmo2110	lmo2110	transcript
2194859	T	C	SNV	MODERATE	missense_variant	lmo2115	lmo2115	NP_465639.1	ABC transporter permease	p.Val154Ala		Yes	Yes	1	0	0	0	0	1	0	0	0	0	0	0	0	0	0	0	0	0	1	,C	upstream_gene_variant	MODIFIER	lmo2110	lmo2110	NP_465634.1					3414	,C	upstream_gene_variant	MODIFIER	lmo2111	lmo2111	transcript
2196606	T	A	SNV	MODERATE	missense_variant	lmo2116	lmo2116	NP_465640.1	hypothetical protein	p.Ile201Phe		Yes	Yes	0	0	0	0	0	0	0	0	0	0	0	0	1	0	0	0	0	0	1	,A	upstream_gene_variant	MODIFIER	lmo2111	lmo2111	NP_465635.1					4350	,A	upstream_gene_variant	MODIFIER	lmo2117	lmo2117	transcript
2197819	C	T	SNV	MODERATE	missense_variant	glmM	lmo2118	NP_465642.1	phosphoglucosamine mutase	p.Glu433Lys		Yes	Yes	2	0	0	0	0	0	0	1	0	0	0	0	0	0	0	0	0	0	1	,T	upstream_gene_variant	MODIFIER	lmo2116	lmo2116	NP_465640.1					613	,T	downstream_gene_variant	MODIFIER	lmo2113	lmo2113	transcript
2202440	T	C	SNV	MODERATE	missense_variant	lmo2121	lmo2121	NP_465645.1	maltose phosphorylase	p.Glu514Gly		Yes	Yes	1	0	0	0	0	0	0	0	0	0	0	0	1	0	0	0	0	0	1	,C	upstream_gene_variant	MODIFIER	glmM	lmo2118	NP_465642.1					3325	,C	upstream_gene_variant	MODIFIER	lmo2119	lmo2119	transcript
2203196	G	T	SNV	MODERATE	missense_variant	lmo2121	lmo2121	NP_465645.1	maltose phosphorylase	p.Thr262Lys		Yes	Yes	1	0	0	0	0	0	0	0	0	0	0	0	0	0	0	1	0	0	1	,T	upstream_gene_variant	MODIFIER	glmM	lmo2118	NP_465642.1					4081	,T	upstream_gene_variant	MODIFIER	lmo2119	lmo2119	transcript
2203500	T	C	SNV	MODERATE	missense_variant	lmo2121	lmo2121	NP_465645.1	maltose phosphorylase	p.Ser161Gly		Yes	Yes	1	0	0	0	0	1	0	0	0	0	0	0	0	0	0	0	0	0	1	,C	upstream_gene_variant	MODIFIER	glmM	lmo2118	NP_465642.1					4385	,C	upstream_gene_variant	MODIFIER	lmo2119	lmo2119	transcript
2204391	A	T	SNV	MODERATE	missense_variant	lmo2122	lmo2122	NP_465646.1	maltodextrose utilization protein MalA	p.Leu147Ile		Yes	Yes	0	0	0	0	0	1	0	0	0	0	0	0	0	0	0	0	0	0	1	,T	upstream_gene_variant	MODIFIER	lmo2119	lmo2119	NP_465643.1					3668	,T	upstream_gene_variant	MODIFIER	lmo2120	lmo2120	transcript
2205198	G	C	SNV	MODERATE	missense_variant	lmo2123	lmo2123	NP_465647.1	sugar ABC transporter permease	p.Pro171Ala		Yes	Yes	2	0	0	0	0	0	1	0	0	0	0	0	0	0	0	0	0	0	1	,C	upstream_gene_variant	MODIFIER	lmo2119	lmo2119	NP_465643.1					4475	,C	upstream_gene_variant	MODIFIER	lmo2120	lmo2120	transcript
2210636	C	A	SNV	MODERATE	missense_variant	lmo2127	lmo2127	NP_465651.1	hypothetical protein	p.Gln10Lys		Yes	Yes	0	0	0	0	0	0	0	0	0	0	0	0	0	1	0	0	1	0	2	,A	upstream_gene_variant	MODIFIER	lmo2123	lmo2123	NP_465647.1					4928	,A	upstream_gene_variant	MODIFIER	lmo2124	lmo2124	transcript
2217306	C	T	SNV	MODERATE	missense_variant	lmo2132	lmo2132	NP_465656.1	hypothetical protein	p.His29Tyr		Yes	Yes	3	0	0	0	0	0	1	0	0	0	0	0	0	0	0	0	0	0	1	,T	upstream_gene_variant	MODIFIER	lmo2129	lmo2129	NP_465653.1					4686	,T	upstream_gene_variant	MODIFIER	lmo2130	lmo2130	transcript
2218586	G	T	SNV	MODERATE	missense_variant	lmo2133	lmo2133	NP_465657.1	fructose-1,6-biphosphate aldolase type II	p.Arg93Ser		Yes	Yes	3	0	0	0	0	0	0	0	0	0	0	0	1	0	0	0	0	0	1	,T	upstream_gene_variant	MODIFIER	lmo2130	lmo2130	NP_465654.1					3545	,T	upstream_gene_variant	MODIFIER	lmo2131	lmo2131	transcript
2219078	C	T	SNV	MODERATE	missense_variant	lmo2134	lmo2134	NP_465658.1	fructose-1,6-biphosphate aldolase type II	p.Arg219Gln		Yes	Yes	3	0	0	0	0	0	0	0	0	0	0	0	0	1	0	0	1	0	2	,T	upstream_gene_variant	MODIFIER	lmo2130	lmo2130	NP_465654.1					4037	,T	upstream_gene_variant	MODIFIER	lmo2131	lmo2131	transcript
2228558	G	T	SNV	MODERATE	missense_variant	lmo2143	lmo2143	NP_465667.1	hypothetical protein	p.Ala383Ser		Yes	Yes	0	0	0	0	0	0	0	0	0	0	0	0	0	1	0	0	1	0	2	,T	upstream_gene_variant	MODIFIER	lmo2142	lmo2142	NP_465666.1					1360	,T	upstream_gene_variant	MODIFIER	lmo2147	lmo2147	transcript
2235406	G	A	SNV	MODERATE	missense_variant	lmo2153	lmo2153	NP_465677.1	flavodoxin	p.Pro113Ser		Yes	Yes	1	0	0	0	1	0	0	0	0	0	0	0	0	0	0	0	0	0	1	,A	upstream_gene_variant	MODIFIER	lmo2145	lmo2145	NP_465669.1					4348	,A	upstream_gene_variant	MODIFIER	lmo2146	lmo2146	transcript
2242551	G	T	SNV	MODERATE	missense_variant	lmo2159	lmo2159	NP_465683.1	oxidoreductase	p.Thr292Lys		Yes	Yes	1	0	0	0	0	0	0	0	0	0	0	0	0	1	0	0	1	0	2	,T	upstream_gene_variant	MODIFIER	lmo2155	lmo2155	NP_465679.1					3416	,T	upstream_gene_variant	MODIFIER	sepA	lmo2157	transcript
2244124	T	A	SNV	MODERATE	missense_variant	lmo2160	lmo2160	NP_465684.1	hypothetical protein	p.Lys98Ile		Yes	Yes	0	0	0	0	0	0	0	0	0	0	0	0	1	0	0	0	0	0	1	,A	upstream_gene_variant	MODIFIER	lmo2155	lmo2155	NP_465679.1					4989	,A	upstream_gene_variant	MODIFIER	sepA	lmo2157	transcript
2244920	G	T	SNV	MODERATE	missense_variant	lmo2161	lmo2161	NP_465685.1	hypothetical protein	p.Asp74Glu		Yes	Yes	0	0	0	0	0	0	0	0	0	0	0	0	0	1	0	0	1	0	2	,T	upstream_gene_variant	MODIFIER	sepA	lmo2157	NP_465681.1					2951	,T	upstream_gene_variant	MODIFIER	lmo2158	lmo2158	transcript
2247610	G	A	SNV	MODERATE	missense_variant	lmo2164	lmo2164	NP_465688.1	AraC family transcriptional regulator	p.Leu107Phe		Yes	Yes	3	0	0	0	0	0	0	0	0	0	0	0	0	1	0	0	1	0	2	,A	upstream_gene_variant	MODIFIER	lmo2159	lmo2159	NP_465683.1					4185	,A	upstream_gene_variant	MODIFIER	lmo2160	lmo2160	transcript
2249772	C	T	SNV	MODERATE	missense_variant	lmo2167	lmo2167	NP_465691.1	hypothetical protein	p.Val177Ile		Yes	Yes	0	0	0	0	0	0	0	0	0	0	0	0	1	0	0	0	0	0	1	,T	upstream_gene_variant	MODIFIER	lmo2161	lmo2161	NP_465685.1					4631	,T	upstream_gene_variant	MODIFIER	lmo2162	lmo2162	transcript
2251253	T	C	SNV	MODERATE	missense_variant	lmo2170	lmo2170	NP_465694.1	hypothetical protein	p.Asn243Asp		Yes	Yes	1	0	0	0	0	0	0	0	0	0	0	0	0	1	0	0	1	0	2	,C	upstream_gene_variant	MODIFIER	lmo2163	lmo2163	NP_465687.1					4278	,C	upstream_gene_variant	MODIFIER	lmo2164	lmo2164	transcript
2252189	T	C	SNV	MODERATE	missense_variant	lmo2171	lmo2171	NP_465695.1	MFS transporter	p.Ile346Val		Yes	Yes	0	0	0	0	0	0	0	0	0	0	0	0	1	0	0	0	0	0	1	,C	upstream_gene_variant	MODIFIER	lmo2164	lmo2164	NP_465688.1					4261	,C	upstream_gene_variant	MODIFIER	lmo2165	lmo2165	transcript
2255572	G	A	SNV	MODERATE	missense_variant	lmo2173	lmo2173	NP_465697.1	sigma-54-dependent transcriptional regulator	p.Thr277Ile		Yes	Yes	0	0	0	0	0	0	0	0	0	0	0	0	1	0	0	0	0	0	1	,A	upstream_gene_variant	MODIFIER	lmo2170	lmo2170	NP_465694.1					3593	,A	upstream_gene_variant	MODIFIER	lmo2171	lmo2171	transcript
2257880	C	A	SNV	MODERATE	missense_variant	fabG	lmo2175	NP_465699.1	3-ketoacyl-ACP reductase	p.Met212Ile		Yes	Yes	7	0	0	0	0	0	0	0	0	0	0	0	1	0	0	0	0	0	1	,A	upstream_gene_variant	MODIFIER	lmo2171	lmo2171	NP_465695.1					4656	,A	upstream_gene_variant	MODIFIER	lmo2172	lmo2172	transcript
2260082	C	T	SNV	MODERATE	missense_variant	lmo2178	lmo2178	NP_465702.1	peptidoglycan binding protein	p.Val1504Ile		Yes	Yes	0	0	0	0	0	0	0	0	0	0	0	0	0	1	0	0	1	0	2	WARNING_TRANSCRIPT_NO_START_CODON,T	upstream_gene_variant	MODIFIER	lmo2173	lmo2173	NP_465697.1					3681	,T	upstream_gene_variant	MODIFIER	lmo2174	lmo2174	transcript
2261101	G	T	SNV	MODERATE	missense_variant	lmo2178	lmo2178	NP_465702.1	peptidoglycan binding protein	p.Thr1164Lys		Yes	Yes	0	0	0	0	0	0	0	0	0	0	0	0	0	1	0	0	1	0	2	WARNING_TRANSCRIPT_NO_START_CODON,T	upstream_gene_variant	MODIFIER	lmo2173	lmo2173	NP_465697.1					4700	,T	upstream_gene_variant	MODIFIER	lmo2174	lmo2174	transcript
2261629	G	T	SNV	MODERATE	missense_variant	lmo2178	lmo2178	NP_465702.1	peptidoglycan binding protein	p.Thr988Lys		Yes	Yes	0	0	0	0	0	0	0	0	0	0	0	0	0	0	1	0	0	0	1	WARNING_TRANSCRIPT_NO_START_CODON,T	upstream_gene_variant	MODIFIER	lmo2174	lmo2174	NP_465698.1					4049	,T	upstream_gene_variant	MODIFIER	fabG	lmo2175	transcript
2264473	G	A	SNV	MODERATE	missense_variant	lmo2178	lmo2178	NP_465702.1	peptidoglycan binding protein	p.Thr40Ile		Yes	Yes	0	0	0	0	0	1	0	0	0	0	0	0	0	0	0	0	0	0	1	WARNING_TRANSCRIPT_NO_START_CODON,A	downstream_gene_variant	MODIFIER	lmo2177	lmo2177	NP_465701.1					4760	,A	downstream_gene_variant	MODIFIER	lmo2179	lmo2179	transcript
2265131	T	C	SNV	MODERATE	missense_variant	lmo2179	lmo2179	NP_465703.1	peptidoglycan binding protein	p.Thr1034Ala		Yes	Yes	0	0	0	0	0	1	0	0	0	0	0	0	0	0	0	0	0	0	1	WARNING_TRANSCRIPT_NO_START_CODON,C	upstream_gene_variant	MODIFIER	lmo2178	lmo2178	NP_465702.1					540	WARNING_TRANSCRIPT_NO_START_CODON,C	downstream_gene_variant	MODIFIER	lmo2180	lmo2180	transcript
2265253	C	T	SNV	MODERATE	missense_variant	lmo2179	lmo2179	NP_465703.1	peptidoglycan binding protein	p.Gly993Glu		Yes	Yes	0	0	0	0	0	1	0	0	0	0	0	0	0	0	0	0	0	0	1	WARNING_TRANSCRIPT_NO_START_CODON,T	upstream_gene_variant	MODIFIER	lmo2178	lmo2178	NP_465702.1					662	WARNING_TRANSCRIPT_NO_START_CODON,T	downstream_gene_variant	MODIFIER	lmo2180	lmo2180	transcript
2265466	T	C	SNV	MODERATE	missense_variant	lmo2179	lmo2179	NP_465703.1	peptidoglycan binding protein	p.Asn922Ser		Yes	Yes	0	0	0	0	0	0	0	0	0	0	0	0	1	0	0	0	0	0	1	WARNING_TRANSCRIPT_NO_START_CODON,C	upstream_gene_variant	MODIFIER	lmo2178	lmo2178	NP_465702.1					875	WARNING_TRANSCRIPT_NO_START_CODON,C	downstream_gene_variant	MODIFIER	lmo2180	lmo2180	transcript
2270727	G	A	SNV	MODERATE	missense_variant	lmo2183	lmo2183	NP_465707.1	ferrichrome ABC transporter permease	p.Thr243Ile		Yes	Yes	3	0	0	0	0	0	0	0	0	0	0	0	1	0	0	0	0	0	1	,A	upstream_gene_variant	MODIFIER	lmo2179	lmo2179	NP_465703.1					2497	WARNING_TRANSCRIPT_NO_START_CODON,A	upstream_gene_variant	MODIFIER	lmo2180	lmo2180	transcript
2272108	G	T	SNV	MODERATE	missense_variant	lmo2184	lmo2184	NP_465708.1	ferrichrome ABC transporter substrate-binding protein	p.Ala70Asp		Yes	Yes	2	0	0	0	0	0	0	0	0	0	0	0	0	1	0	0	1	0	2	,T	upstream_gene_variant	MODIFIER	lmo2179	lmo2179	NP_465703.1					3878	WARNING_TRANSCRIPT_NO_START_CODON,T	upstream_gene_variant	MODIFIER	lmo2180	lmo2180	transcript
2273956	T	C	SNV	MODERATE	missense_variant	lmo2185	lmo2185	NP_465709.1	hypothetical protein	p.Thr53Ala		Yes	Yes	0	0	0	0	0	0	0	0	0	0	0	0	0	1	0	0	1	0	2	,C	upstream_gene_variant	MODIFIER	lmo2181	lmo2181	NP_465705.1					4255	WARNING_TRANSCRIPT_NO_START_CODON,C	upstream_gene_variant	MODIFIER	lmo2182	lmo2182	transcript
2275591	G	T	SNV	MODERATE	missense_variant	lmo2188	lmo2188	NP_465712.1	oligoendopeptidase	p.Pro579Thr		Yes	Yes	1	0	0	0	0	0	0	0	0	0	0	0	0	1	0	0	1	0	2	,T	upstream_gene_variant	MODIFIER	lmo2183	lmo2183	NP_465707.1					4137	,T	upstream_gene_variant	MODIFIER	lmo2184	lmo2184	transcript
2278098	T	C	SNV	MODERATE	missense_variant	lmo2189	lmo2189	NP_465713.1	competence protein CoiA	p.His139Arg		Yes	Yes	0	0	0	0	0	1	0	0	0	0	0	0	0	0	0	0	0	0	1	WARNING_TRANSCRIPT_NO_START_CODON,C	upstream_gene_variant	MODIFIER	lmo2185	lmo2185	NP_465709.1					3986	,C	upstream_gene_variant	MODIFIER	lmo2186	lmo2186	transcript
2278111	C	T	SNV	MODERATE	missense_variant	lmo2189	lmo2189	NP_465713.1	competence protein CoiA	p.Gly135Ser		Yes	Yes	0	0	0	0	0	0	0	0	0	0	0	0	0	0	0	1	0	0	1	WARNING_TRANSCRIPT_NO_START_CODON,T	upstream_gene_variant	MODIFIER	lmo2185	lmo2185	NP_465709.1					3999	,T	upstream_gene_variant	MODIFIER	lmo2186	lmo2186	transcript
2279534	A	T	SNV	MODERATE	missense_variant	spxA	lmo2191	NP_465715.1	ArsC family transcriptional regulator	p.Met129Lys		No	No	1	0	0	0	0	0	0	0	0	0	0	0	0	0	0	0	0	1	1	,T	upstream_gene_variant	MODIFIER	lmo2186	lmo2186	NP_465710.1					4784	,T	upstream_gene_variant	MODIFIER	lmo2187	lmo2187	transcript
2296141	G	T	SNV	MODERATE	missense_variant	clpB	lmo2206	NP_465730.1	Clp protease subunit B	p.Leu339Ile		Yes	Yes	2	0	0	0	0	0	0	0	0	0	0	0	0	1	0	0	1	0	2	,T	upstream_gene_variant	MODIFIER	lmo2202	lmo2202	NP_465726.1					4214	,T	upstream_gene_variant	MODIFIER	lmo2203	lmo2203	transcript
2296267	C	T	SNV	MODERATE	missense_variant	clpB	lmo2206	NP_465730.1	Clp protease subunit B	p.Ala297Thr		Yes	Yes	2	0	0	0	0	0	0	0	0	0	0	0	0	0	1	0	0	0	1	,T	upstream_gene_variant	MODIFIER	lmo2202	lmo2202	NP_465726.1					4340	,T	upstream_gene_variant	MODIFIER	lmo2203	lmo2203	transcript
2297393	C	A	SNV	MODERATE	missense_variant	lmo2207	lmo2207	NP_465731.1	hypothetical protein	p.Ala197Ser		Yes	Yes	0	0	0	0	0	0	0	0	0	0	0	0	0	1	0	0	1	0	2	,A	upstream_gene_variant	MODIFIER	lmo2203	lmo2203	NP_465727.1					4219	,A	upstream_gene_variant	MODIFIER	lmo2205	lmo2205	transcript
2302584	G	A	SNV	MODERATE	missense_variant	lmo2213	lmo2213	NP_465737.1	hypothetical protein	p.Gly23Ser		Yes	Yes	0	0	0	0	0	1	0	0	0	0	0	0	0	0	0	0	0	0	1	,A	upstream_gene_variant	MODIFIER	lmo2207	lmo2207	NP_465731.1					4603	,A	upstream_gene_variant	MODIFIER	lmo2208	lmo2208	transcript
2304371	T	A	SNV	MODERATE	missense_variant	lmo2215	lmo2215	NP_465739.1	ABC transporter ATP-binding protein	p.Thr217Ser		Yes	Yes	49	0	0	0	0	1	0	0	0	0	0	0	0	0	0	0	0	0	1	,A	upstream_gene_variant	MODIFIER	lmo2209	lmo2209	NP_465733.1					4659	,A	upstream_gene_variant	MODIFIER	lmo2210	lmo2210	transcript
2306426	C	T	SNV	MODERATE	missense_variant	lmo2218	lmo2218	NP_465742.1	hypothetical protein	p.Arg84Cys		Yes	Yes	0	0	0	0	0	0	0	1	0	0	0	0	0	0	0	0	0	0	1	,T	upstream_gene_variant	MODIFIER	hemE	lmo2212	NP_465736.1					4105	,T	upstream_gene_variant	MODIFIER	lmo2214	lmo2214	transcript
2307680	G	A	SNV	MODERATE	missense_variant	lmo2219	lmo2219	NP_465743.1	foldase	p.Gly283Asp		Yes	Yes	1	0	0	0	0	0	0	0	0	0	0	0	0	1	0	0	1	0	2	,A	upstream_gene_variant	MODIFIER	lmo2214	lmo2214	NP_465738.1					3397	,A	upstream_gene_variant	MODIFIER	lmo2215	lmo2215	transcript
2309704	T	G	SNV	MODERATE	missense_variant	lmo2221	lmo2221	NP_465745.1	hypothetical protein	p.Glu587Asp		Yes	Yes	0	0	0	0	0	0	0	0	0	0	0	0	0	1	0	0	1	0	2	,G	upstream_gene_variant	MODIFIER	lmo2215	lmo2215	NP_465739.1					4685	,G	upstream_gene_variant	MODIFIER	lmo2220	lmo2220	transcript
2311705	A	G	SNV	MODERATE	missense_variant	lmo2222	lmo2222	NP_465746.1	hypothetical protein	p.Ile331Thr		Yes	Yes	0	0	0	0	0	0	0	0	0	0	0	0	0	1	0	0	1	0	2	,G	upstream_gene_variant	MODIFIER	lmo2220	lmo2220	NP_465744.1					3009	,G	upstream_gene_variant	MODIFIER	lmo2221	lmo2221	transcript
2322076	A	G	SNV	MODERATE	missense_variant	lmo2232	lmo2232	NP_465756.1	hypothetical protein	p.Ile16Val		Yes	Yes	2	0	0	0	0	1	0	0	0	0	0	0	0	0	0	0	0	0	1	,G	upstream_gene_variant	MODIFIER	lmo2227	lmo2227	NP_465751.1					4432	,G	upstream_gene_variant	MODIFIER	lmo2228	lmo2228	transcript
2330595	A	T	SNV	MODERATE	missense_variant	lmo2238	lmo2238	NP_465762.1	MFS transporter	p.Ile289Phe		Yes	Yes	1	0	0	0	1	0	0	0	0	0	0	0	0	0	0	0	0	0	1	,T	upstream_gene_variant	MODIFIER	lmo2243	lmo2243	NP_465767.1					3408	,T	upstream_gene_variant	MODIFIER	lmo2244	lmo2244	transcript
2331278	G	A	SNV	MODERATE	missense_variant	lmo2239	lmo2239	NP_465763.1	hypothetical protein	p.Thr249Met		Yes	Yes	0	0	0	0	0	0	0	0	0	0	0	0	0	1	0	0	1	0	2	,A	upstream_gene_variant	MODIFIER	lmo2243	lmo2243	NP_465767.1					2725	,A	upstream_gene_variant	MODIFIER	lmo2244	lmo2244	transcript
2332256	G	T	SNV	MODERATE	missense_variant	lmo2240	lmo2240	NP_465764.1	ABC transporter ATP-binding protein	p.Gln215Lys		Yes	Yes	8	0	0	0	0	0	0	0	0	0	0	0	0	1	0	0	1	0	2	,T	upstream_gene_variant	MODIFIER	lmo2239	lmo2239	NP_465763.1					233	,T	upstream_gene_variant	MODIFIER	lmo2243	lmo2243	transcript
2342432	C	A	SNV	MODERATE	missense_variant	lmo2252	lmo2252	NP_465776.1	aspartate aminotransferase	p.Leu190Ile		Yes	Yes	4	0	0	0	0	0	0	0	0	0	0	0	0	1	0	0	1	0	2	,A	upstream_gene_variant	MODIFIER	lmo2254	lmo2254	NP_465778.1					1426	,A	upstream_gene_variant	MODIFIER	lmo2255	lmo2255	transcript
2345263	T	C	SNV	MODERATE	missense_variant	lmo2255	lmo2255	NP_465779.1	hypothetical protein	p.Phe2Leu		Yes	Yes	0	0	0	0	0	1	0	0	0	0	0	0	0	0	0	0	0	0	1	WARNING_TRANSCRIPT_NO_START_CODON,C	upstream_gene_variant	MODIFIER	lmo2253	lmo2253	NP_465777.1					1578	WARNING_TRANSCRIPT_NO_START_CODON,C	upstream_gene_variant	MODIFIER	lmo2259	lmo2259	transcript
2345268	A	T	SNV	MODERATE	missense_variant	lmo2255	lmo2255	NP_465779.1	hypothetical protein	p.Leu3Phe		Yes	Yes	0	0	0	0	0	0	0	0	0	0	0	0	1	0	0	0	0	0	1	WARNING_TRANSCRIPT_NO_START_CODON,T	upstream_gene_variant	MODIFIER	lmo2253	lmo2253	NP_465777.1					1583	WARNING_TRANSCRIPT_NO_START_CODON,T	upstream_gene_variant	MODIFIER	lmo2259	lmo2259	transcript
2351581	T	C	SNV	MODERATE	missense_variant	lmo2265	lmo2265	NP_465789.1	hypothetical protein	p.Ser56Gly		Yes	Yes	0	0	0	0	0	0	0	0	0	0	0	0	0	1	0	0	1	0	2	,C	upstream_gene_variant	MODIFIER	lmo2257	lmo2257	NP_465781.1					4985	,C	upstream_gene_variant	MODIFIER	lmo2258	lmo2258	transcript
2355332	G	A	SNV	MODERATE	missense_variant	lmo2267	lmo2267	NP_465791.1	ATP-dependent deoxyribonuclease subunit A	p.Ser331Leu		Yes	Yes	0	0	0	0	0	0	0	0	0	0	0	0	1	0	0	0	0	0	1	,A	upstream_gene_variant	MODIFIER	lmo2264	lmo2264	NP_465788.1					4032	,A	upstream_gene_variant	MODIFIER	lmo2265	lmo2265	transcript
2355376	A	T	SNV	MODERATE	missense_variant	lmo2267	lmo2267	NP_465791.1	ATP-dependent deoxyribonuclease subunit A	p.Asp316Glu		Yes	Yes	0	0	0	0	0	0	0	0	0	0	0	0	1	0	0	0	0	0	1	,T	upstream_gene_variant	MODIFIER	lmo2264	lmo2264	NP_465788.1					4076	,T	upstream_gene_variant	MODIFIER	lmo2265	lmo2265	transcript
2357191	G	A	SNV	MODERATE	missense_variant	addB	lmo2268	NP_465792.1	ATP-dependent deoxyribonuclease subunit B	p.Leu870Phe		Yes	Yes	0	0	0	0	0	0	0	0	0	0	0	0	0	1	0	0	1	0	2	,A	upstream_gene_variant	MODIFIER	lmo2266	lmo2266	NP_465790.1					4576	,A	upstream_gene_variant	MODIFIER	lmo2267	lmo2267	transcript
2359346	A	C	SNV	MODERATE	missense_variant	addB	lmo2268	NP_465792.1	ATP-dependent deoxyribonuclease subunit B	p.Asn151Lys		Yes	Yes	0	0	0	0	0	0	0	0	0	0	0	0	1	0	0	0	0	0	1	,C	upstream_gene_variant	MODIFIER	lmo2267	lmo2267	NP_465791.1					3023	,C	upstream_gene_variant	MODIFIER	comK'	lmo2270	transcript
2360649	A	T	SNV	MODERATE	missense_variant	comK'	lmo2270	NP_465794.1	competence protein ComK	p.Lys72Met		Yes	Yes	0	0	0	0	0	1	0	0	0	0	0	0	0	0	0	0	0	0	1	,T	upstream_gene_variant	MODIFIER	lmo2267	lmo2267	NP_465791.1					4326	,T	upstream_gene_variant	MODIFIER	addB	lmo2268	transcript
2363594	G	T	SNV	MODERATE	missense_variant	lmo2276	lmo2276	NP_465800.1	hypothetical protein	p.Asp154Tyr		Yes	Yes	0	0	0	0	0	0	1	0	0	0	0	0	0	0	0	0	0	0	1	WARNING_TRANSCRIPT_NO_START_CODON,T	upstream_gene_variant	MODIFIER	addB	lmo2268	NP_465792.1					3796	,T	upstream_gene_variant	MODIFIER	lmo2269	lmo2269	transcript
2373219	T	A	SNV	MODERATE	missense_variant	lmo2287	lmo2287	NP_465811.1	tape-measure	p.Thr961Ser		Yes	Yes	0	0	0	0	0	0	0	0	0	0	1	0	0	0	0	0	0	0	1	,A	upstream_gene_variant	MODIFIER	lmo2284	lmo2284	NP_465808.1					4338	,A	upstream_gene_variant	MODIFIER	lmo2285	lmo2285	transcript
2373404	C	T	SNV	MODERATE	missense_variant	lmo2287	lmo2287	NP_465811.1	tape-measure	p.Gly899Glu		Yes	Yes	0	0	0	0	0	0	0	0	0	0	1	0	0	0	0	0	0	0	1	,T	upstream_gene_variant	MODIFIER	lmo2284	lmo2284	NP_465808.1					4523	,T	upstream_gene_variant	MODIFIER	lmo2285	lmo2285	transcript
2373599	T	G	SNV	MODERATE	missense_variant	lmo2287	lmo2287	NP_465811.1	tape-measure	p.Lys834Thr		Yes	Yes	0	0	0	0	0	0	0	0	0	0	1	0	0	0	0	0	0	0	1	,G	upstream_gene_variant	MODIFIER	lmo2284	lmo2284	NP_465808.1					4718	,G	upstream_gene_variant	MODIFIER	lmo2285	lmo2285	transcript
2373624	A	T	SNV	MODERATE	missense_variant	lmo2287	lmo2287	NP_465811.1	tape-measure	p.Ser826Thr		Yes	Yes	0	0	0	0	0	0	0	0	0	0	1	0	0	0	0	0	0	0	1	,T	upstream_gene_variant	MODIFIER	lmo2284	lmo2284	NP_465808.1					4743	,T	upstream_gene_variant	MODIFIER	lmo2285	lmo2285	transcript
2373686	C	A	SNV	MODERATE	missense_variant	lmo2287	lmo2287	NP_465811.1	tape-measure	p.Gly805Val		Yes	Yes	0	0	0	0	0	0	0	0	0	0	1	0	0	0	0	0	0	0	1	,A	upstream_gene_variant	MODIFIER	lmo2284	lmo2284	NP_465808.1					4805	,A	upstream_gene_variant	MODIFIER	lmo2285	lmo2285	transcript
2373693	G	T	SNV	MODERATE	missense_variant	lmo2287	lmo2287	NP_465811.1	tape-measure	p.Leu803Ile		Yes	Yes	0	0	0	0	0	0	0	0	0	0	1	0	0	0	0	0	0	0	1	,T	upstream_gene_variant	MODIFIER	lmo2284	lmo2284	NP_465808.1					4812	,T	upstream_gene_variant	MODIFIER	lmo2285	lmo2285	transcript
2373698	T	A	SNV	MODERATE	missense_variant	lmo2287	lmo2287	NP_465811.1	tape-measure	p.Gln801Leu		Yes	Yes	0	0	0	0	0	0	0	0	0	0	1	0	0	0	0	0	0	0	1	,A	upstream_gene_variant	MODIFIER	lmo2284	lmo2284	NP_465808.1					4817	,A	upstream_gene_variant	MODIFIER	lmo2285	lmo2285	transcript
2373987	C	A	SNV	MODERATE	missense_variant	lmo2287	lmo2287	NP_465811.1	tape-measure	p.Ala705Ser		Yes	Yes	0	0	0	0	0	0	0	0	0	0	1	0	0	0	0	0	0	0	1	,A	upstream_gene_variant	MODIFIER	lmo2285	lmo2285	NP_465809.1					4080	,A	upstream_gene_variant	MODIFIER	lmo2286	lmo2286	transcript
2373989	G	A	SNV	MODERATE	missense_variant	lmo2287	lmo2287	NP_465811.1	tape-measure	p.Thr704Ile		Yes	Yes	0	0	0	0	0	0	0	0	0	0	1	0	0	0	0	0	0	0	1	,A	upstream_gene_variant	MODIFIER	lmo2285	lmo2285	NP_465809.1					4082	,A	upstream_gene_variant	MODIFIER	lmo2286	lmo2286	transcript
2374398	C	T	SNV	MODERATE	missense_variant	lmo2287	lmo2287	NP_465811.1	tape-measure	p.Val568Ile		Yes	Yes	0	0	0	0	0	0	0	0	0	0	1	0	0	0	0	0	0	0	1	,T	upstream_gene_variant	MODIFIER	lmo2285	lmo2285	NP_465809.1					4491	,T	upstream_gene_variant	MODIFIER	lmo2286	lmo2286	transcript
2374597	T	A	SNV	MODERATE	missense_variant	lmo2287	lmo2287	NP_465811.1	tape-measure	p.Glu501Asp		Yes	Yes	0	0	0	0	0	0	0	0	0	0	1	0	0	0	0	0	0	0	1	,A	upstream_gene_variant	MODIFIER	lmo2285	lmo2285	NP_465809.1					4690	,A	upstream_gene_variant	MODIFIER	lmo2286	lmo2286	transcript
2374601	C	G	SNV	MODERATE	missense_variant	lmo2287	lmo2287	NP_465811.1	tape-measure	p.Gly500Ala		Yes	Yes	0	0	0	0	0	0	0	0	0	0	1	0	0	0	0	0	0	0	1	,G	upstream_gene_variant	MODIFIER	lmo2285	lmo2285	NP_465809.1					4694	,G	upstream_gene_variant	MODIFIER	lmo2286	lmo2286	transcript
2375147	C	G	SNV	MODERATE	missense_variant	lmo2287	lmo2287	NP_465811.1	tape-measure	p.Ser318Thr		Yes	Yes	0	0	0	0	0	0	0	0	0	0	1	0	0	0	0	0	0	0	1	,G	upstream_gene_variant	MODIFIER	lmo2286	lmo2286	NP_465810.1					4413	,G	downstream_gene_variant	MODIFIER	lmo2288	lmo2288	transcript
2375168	A	G	SNV	MODERATE	missense_variant	lmo2287	lmo2287	NP_465811.1	tape-measure	p.Leu311Ser		Yes	Yes	0	0	0	0	0	0	0	0	0	0	1	0	0	0	0	0	0	0	1	,G	upstream_gene_variant	MODIFIER	lmo2286	lmo2286	NP_465810.1					4434	,G	downstream_gene_variant	MODIFIER	lmo2288	lmo2288	transcript
2375172	A	C	SNV	MODERATE	missense_variant	lmo2287	lmo2287	NP_465811.1	tape-measure	p.Ser310Ala		Yes	Yes	0	0	0	0	0	0	0	0	0	0	1	0	0	0	0	0	0	0	1	,C	upstream_gene_variant	MODIFIER	lmo2286	lmo2286	NP_465810.1					4438	,C	downstream_gene_variant	MODIFIER	lmo2288	lmo2288	transcript
2375355	C	T	SNV	MODERATE	missense_variant	lmo2287	lmo2287	NP_465811.1	tape-measure	p.Ala249Thr		Yes	Yes	0	0	0	0	0	0	0	0	0	0	1	0	0	0	0	0	0	0	1	,T	upstream_gene_variant	MODIFIER	lmo2286	lmo2286	NP_465810.1					4621	,T	downstream_gene_variant	MODIFIER	lmo2288	lmo2288	transcript
2377392	T	C	SNV	MODERATE	missense_variant	lmo2290	lmo2290	NP_465814.1	protein gp13	p.Ile47Val		Yes	Yes	0	0	0	0	0	0	0	0	0	0	1	0	0	0	0	0	0	0	1	,C	missense_variant	MODERATE	lmo2290	lmo2290	NP_465814.1	p.Ile47Val	139/333	139/333	47/110		,A	upstream_gene_variant	MODIFIER	lmo2287	lmo2287	transcript
2387376	C	T	SNV	MODERATE	missense_variant	lmo2303	lmo2303	NP_465827.1	hypothetical protein	p.Met35Ile		Yes	Yes	1	0	0	0	1	0	0	0	0	0	0	0	0	0	0	0	0	0	1	,T	upstream_gene_variant	MODIFIER	lmo2299	lmo2299	NP_465823.1					3388	,T	upstream_gene_variant	MODIFIER	lmo2300	lmo2300	transcript
2387380	A	G	SNV	MODERATE	missense_variant	lmo2303	lmo2303	NP_465827.1	hypothetical protein	p.Val34Ala		Yes	Yes	1	0	0	0	0	1	1	0	0	0	0	0	0	0	0	0	0	0	2	,G	upstream_gene_variant	MODIFIER	lmo2299	lmo2299	NP_465823.1					3392	,G	upstream_gene_variant	MODIFIER	lmo2300	lmo2300	transcript
2388373	T	C	SNV	MODERATE	missense_variant	lmo2306	lmo2306	NP_465830.1	hypothetical protein	p.Asn71Asp		Yes	Yes	0	0	0	0	0	0	0	0	0	0	0	0	0	0	0	1	0	0	1	,C	upstream_gene_variant	MODIFIER	lmo2299	lmo2299	NP_465823.1					4385	,C	upstream_gene_variant	MODIFIER	lmo2300	lmo2300	transcript
2388436	T	C	SNV	MODERATE	missense_variant	lmo2306	lmo2306	NP_465830.1	hypothetical protein	p.Ser50Gly		Yes	Yes	0	0	0	0	0	0	0	0	0	0	0	0	0	0	0	1	0	0	1	,C	upstream_gene_variant	MODIFIER	lmo2299	lmo2299	NP_465823.1					4448	,C	upstream_gene_variant	MODIFIER	lmo2300	lmo2300	transcript
2388483	C	T	SNV	MODERATE	missense_variant	lmo2306	lmo2306	NP_465830.1	hypothetical protein	p.Ser34Asn		Yes	Yes	0	0	0	0	1	0	0	0	0	0	0	0	0	0	0	0	0	0	1	,T	upstream_gene_variant	MODIFIER	lmo2299	lmo2299	NP_465823.1					4495	,T	upstream_gene_variant	MODIFIER	lmo2300	lmo2300	transcript
2388620	G	T	SNV	MODERATE	missense_variant	lmo2307	lmo2307	NP_465831.1	hypothetical protein	p.Gln31Lys		Yes	Yes	0	0	0	0	1	0	0	0	0	0	0	0	0	0	0	0	0	0	1	,T	upstream_gene_variant	MODIFIER	lmo2299	lmo2299	NP_465823.1					4632	,T	upstream_gene_variant	MODIFIER	lmo2300	lmo2300	transcript
2389105	G	A	SNV	MODERATE	missense_variant	lmo2308	lmo2308	NP_465832.1	single-stranded DNA-binding protein	p.Thr36Ile		Yes	Yes	1	0	0	0	0	0	0	0	0	0	0	0	0	0	0	0	1	0	1	,A	upstream_gene_variant	MODIFIER	lmo2300	lmo2300	NP_465824.1					3773	,A	upstream_gene_variant	MODIFIER	lmo2301	lmo2301	transcript
2389380	T	C	SNV	MODERATE	missense_variant	lmo2309	lmo2309	NP_465833.1	hypothetical protein	p.Tyr3Cys		Yes	Yes	0	0	0	0	0	0	0	0	0	0	0	0	0	0	0	1	0	0	1	,C	upstream_gene_variant	MODIFIER	lmo2300	lmo2300	NP_465824.1					4048	,C	upstream_gene_variant	MODIFIER	lmo2301	lmo2301	transcript
2389383	T	A	SNV	MODERATE	missense_variant	lmo2309	lmo2309	NP_465833.1	hypothetical protein	p.Lys2Met		Yes	Yes	0	0	0	0	0	0	0	0	0	0	0	0	0	0	0	1	0	0	1	,A	upstream_gene_variant	MODIFIER	lmo2300	lmo2300	NP_465824.1					4051	,A	upstream_gene_variant	MODIFIER	lmo2301	lmo2301	transcript
2390107	C	T	SNV	MODERATE	missense_variant	lmo2311	lmo2311	NP_465835.1	hypothetical protein	p.Gly4Arg		Yes	Yes	0	0	0	0	0	0	0	0	0	0	0	0	0	0	0	0	1	0	1	,T	upstream_gene_variant	MODIFIER	lmo2300	lmo2300	NP_465824.1					4775	,T	upstream_gene_variant	MODIFIER	lmo2301	lmo2301	transcript
2390108	G	T	SNV	MODERATE	missense_variant	lmo2311	lmo2311	NP_465835.1	hypothetical protein	p.His3Gln		Yes	Yes	0	0	0	0	0	0	0	1	0	0	0	0	0	0	0	0	0	1	2	,T	upstream_gene_variant	MODIFIER	lmo2300	lmo2300	NP_465824.1					4776	,T	upstream_gene_variant	MODIFIER	lmo2301	lmo2301	transcript
2390110	G	A	SNV	MODERATE	missense_variant	lmo2311	lmo2311	NP_465835.1	hypothetical protein	p.His3Tyr		Yes	Yes	0	0	0	0	0	0	0	0	0	0	0	0	0	0	0	0	1	0	1	,A	upstream_gene_variant	MODIFIER	lmo2300	lmo2300	NP_465824.1					4778	,A	upstream_gene_variant	MODIFIER	lmo2301	lmo2301	transcript
2390441	C	G	SNV	MODERATE	missense_variant	lmo2312	lmo2312	NP_465836.1	hypothetical protein	p.Arg48Thr		Yes	Yes	0	0	0	0	0	0	1	0	0	0	0	0	0	0	0	0	0	0	1	,G	missense_variant	MODERATE	lmo2312	lmo2312	NP_465836.1	p.Arg48Thr	143/471	143/471	48/156		,T	upstream_gene_variant	MODIFIER	lmo2301	lmo2301	transcript
2390496	C	T	SNV	MODERATE	missense_variant	lmo2312	lmo2312	NP_465836.1	hypothetical protein	p.Ala30Thr		Yes	Yes	0	0	0	0	0	0	0	0	0	0	0	0	0	0	0	0	1	0	1	,T	upstream_gene_variant	MODIFIER	lmo2301	lmo2301	NP_465825.1					4401	WARNING_TRANSCRIPT_NO_START_CODON,T	upstream_gene_variant	MODIFIER	lmo2302	lmo2302	transcript
2391246	C	T	SNV	MODERATE	missense_variant	lmo2315	lmo2315	NP_465839.1	hypothetical protein	p.Val191Ile		Yes	Yes	0	0	0	0	0	0	0	0	0	0	0	0	0	0	0	0	1	0	1	,T	upstream_gene_variant	MODIFIER	lmo2302	lmo2302	NP_465826.1					4566	,T	upstream_gene_variant	MODIFIER	lmo2303	lmo2303	transcript
2391501	G	T	SNV	MODERATE	missense_variant	lmo2315	lmo2315	NP_465839.1	hypothetical protein	p.Leu106Ile		Yes	Yes	0	0	0	0	0	0	0	0	0	0	0	0	0	0	0	0	1	0	1	,T	upstream_gene_variant	MODIFIER	lmo2302	lmo2302	NP_465826.1					4821	,T	upstream_gene_variant	MODIFIER	lmo2303	lmo2303	transcript
2392067	A	G	SNV	MODERATE	missense_variant	lmo2316	lmo2316	NP_465840.1	site-specific DNA-methyltransferase	p.Ser187Pro		Yes	Yes	0	0	0	0	0	0	0	0	0	0	0	0	0	0	0	1	0	0	1	WARNING_TRANSCRIPT_NO_START_CODON,G	upstream_gene_variant	MODIFIER	lmo2303	lmo2303	NP_465827.1					4587	,G	upstream_gene_variant	MODIFIER	lmo2304	lmo2304	transcript
2392072	G	A	SNV	MODERATE	missense_variant	lmo2316	lmo2316	NP_465840.1	site-specific DNA-methyltransferase	p.Ala185Val		Yes	Yes	0	0	0	0	0	0	0	0	0	0	0	0	0	0	0	1	0	0	1	WARNING_TRANSCRIPT_NO_START_CODON,A	upstream_gene_variant	MODIFIER	lmo2303	lmo2303	NP_465827.1					4592	,A	upstream_gene_variant	MODIFIER	lmo2304	lmo2304	transcript
2392085	C	G	SNV	MODERATE	missense_variant	lmo2316	lmo2316	NP_465840.1	site-specific DNA-methyltransferase	p.Ala181Pro		Yes	Yes	0	0	0	0	0	0	0	0	0	0	0	0	0	0	0	1	0	0	1	WARNING_TRANSCRIPT_NO_START_CODON,G	upstream_gene_variant	MODIFIER	lmo2303	lmo2303	NP_465827.1					4605	,G	upstream_gene_variant	MODIFIER	lmo2304	lmo2304	transcript
2392088	C	T	SNV	MODERATE	missense_variant	lmo2316	lmo2316	NP_465840.1	site-specific DNA-methyltransferase	p.Val180Ile		Yes	Yes	0	0	0	0	0	0	0	0	0	0	0	0	0	0	0	1	0	0	1	WARNING_TRANSCRIPT_NO_START_CODON,T	upstream_gene_variant	MODIFIER	lmo2303	lmo2303	NP_465827.1					4608	,T	upstream_gene_variant	MODIFIER	lmo2304	lmo2304	transcript
2392241	G	T	SNV	MODERATE	missense_variant	lmo2316	lmo2316	NP_465840.1	site-specific DNA-methyltransferase	p.Pro129Thr		Yes	Yes	0	0	0	0	0	0	0	0	0	0	0	0	0	0	0	1	0	0	1	WARNING_TRANSCRIPT_NO_START_CODON,T	upstream_gene_variant	MODIFIER	lmo2303	lmo2303	NP_465827.1					4761	,T	upstream_gene_variant	MODIFIER	lmo2304	lmo2304	transcript
2392463	C	T	SNV	MODERATE	missense_variant	lmo2316	lmo2316	NP_465840.1	site-specific DNA-methyltransferase	p.Gly55Ser		Yes	Yes	0	0	0	0	0	0	0	0	0	0	0	0	0	0	0	1	0	0	1	WARNING_TRANSCRIPT_NO_START_CODON,T	upstream_gene_variant	MODIFIER	lmo2303	lmo2303	NP_465827.1					4983	,T	upstream_gene_variant	MODIFIER	lmo2304	lmo2304	transcript
2393211	C	T	SNV	MODERATE	missense_variant	lmo2317	lmo2317	NP_465841.1	hypothetical protein	p.Arg129Gln		Yes	Yes	0	0	0	0	0	0	0	0	0	0	0	0	0	0	0	1	0	0	1	,T	upstream_gene_variant	MODIFIER	lmo2306	lmo2306	NP_465830.1					4628	,T	upstream_gene_variant	MODIFIER	lmo2307	lmo2307	transcript
2393221	C	T	SNV	MODERATE	missense_variant	lmo2317	lmo2317	NP_465841.1	hypothetical protein	p.Glu126Lys		Yes	Yes	0	0	0	0	0	0	0	0	0	0	0	0	0	0	0	1	0	0	1	,T	upstream_gene_variant	MODIFIER	lmo2306	lmo2306	NP_465830.1					4638	,T	upstream_gene_variant	MODIFIER	lmo2307	lmo2307	transcript
2396028	T	G	SNV	MODERATE	missense_variant	lmo2323	lmo2323	NP_465847.1	hypothetical protein	p.Asn102His		Yes	Yes	0	0	0	0	0	0	1	0	0	0	0	0	0	0	0	0	0	0	1	,G	upstream_gene_variant	MODIFIER	lmo2314	lmo2314	NP_465838.1					4811	,G	upstream_gene_variant	MODIFIER	lmo2315	lmo2315	transcript
2396256	T	C	SNV	MODERATE	missense_variant	lmo2323	lmo2323	NP_465847.1	hypothetical protein	p.Ile26Val		Yes	Yes	0	0	0	0	0	0	1	0	0	0	0	0	0	0	0	0	0	0	1	,C	upstream_gene_variant	MODIFIER	lmo2315	lmo2315	NP_465839.1					4440	,C	upstream_gene_variant	MODIFIER	lmo2316	lmo2316	transcript
2396818	T	C	SNV	MODERATE	missense_variant	lmo2324	lmo2324	NP_465848.1	anti-repressor	p.Gln138Arg		Yes	Yes	0	0	0	0	0	0	1	0	0	0	0	0	0	0	0	0	0	0	1	,C	upstream_gene_variant	MODIFIER	lmo2316	lmo2316	NP_465840.1					4193	WARNING_TRANSCRIPT_NO_START_CODON,C	upstream_gene_variant	MODIFIER	lmo2317	lmo2317	transcript
2397237	C	T	SNV	MODERATE	missense_variant	lmo2325	lmo2325	NP_465849.1	hypothetical protein	p.Arg84Lys		Yes	Yes	0	0	0	0	0	0	0	0	0	0	0	0	0	0	0	1	0	0	1	,T	upstream_gene_variant	MODIFIER	lmo2316	lmo2316	NP_465840.1					4612	WARNING_TRANSCRIPT_NO_START_CODON,T	upstream_gene_variant	MODIFIER	lmo2317	lmo2317	transcript
2406451	C	T	SNV	MODERATE	missense_variant	lmo2337	lmo2337	NP_465860.1	DeoR family transcriptional regulator	p.Ala155Thr		Yes	Yes	5	0	0	0	0	0	0	0	0	0	0	0	0	1	0	0	1	0	2	,T	upstream_gene_variant	MODIFIER	lmo2334	lmo2334	NP_465857.1					3216	,T	upstream_gene_variant	MODIFIER	fruA	lmo2335	transcript
2408031	G	A	SNV	MODERATE	missense_variant	pepC	lmo2338	NP_465861.1	aminopeptidase	p.Ala302Thr		Yes	Yes	0	0	0	0	0	1	0	0	0	0	0	0	0	0	0	0	0	0	1	,A	upstream_gene_variant	MODIFIER	lmo2334	lmo2334	NP_465857.1					4796	,A	upstream_gene_variant	MODIFIER	fruA	lmo2335	transcript
2408055	G	A	SNV	MODERATE	missense_variant	pepC	lmo2338	NP_465861.1	aminopeptidase	p.Glu310Lys		Yes	Yes	0	0	0	0	0	0	0	0	0	0	0	0	0	1	0	0	1	0	2	,A	upstream_gene_variant	MODIFIER	lmo2334	lmo2334	NP_465857.1					4820	,A	upstream_gene_variant	MODIFIER	fruA	lmo2335	transcript
2410525	T	A	SNV	MODERATE	missense_variant	lmo2341	lmo2341	NP_465864.1	sugar kinase	p.Thr157Ser		Yes	Yes	0	0	0	0	1	0	0	0	0	0	0	0	0	0	0	0	0	0	1	WARNING_TRANSCRIPT_NO_START_CODON,A	upstream_gene_variant	MODIFIER	fruB	lmo2336	NP_465859.1					4361	,A	upstream_gene_variant	MODIFIER	lmo2337	lmo2337	transcript
2410977	G	A	SNV	MODERATE	missense_variant	lmo2341	lmo2341	NP_465864.1	sugar kinase	p.Ala6Val		Yes	No	0	0	0	0	0	0	0	0	0	0	0	0	0	1	0	0	1	0	2	WARNING_TRANSCRIPT_NO_START_CODON,A	upstream_gene_variant	MODIFIER	fruB	lmo2336	NP_465859.1					4813	,A	upstream_gene_variant	MODIFIER	lmo2337	lmo2337	transcript
2411550	A	T	SNV	MODERATE	missense_variant	lmo2342	lmo2342	NP_465865.1	16S pseudouridylate synthase	p.Leu93His		Yes	Yes	1	0	0	0	0	0	0	0	0	0	0	0	0	0	0	1	0	0	1	,T	upstream_gene_variant	MODIFIER	lmo2337	lmo2337	NP_465860.1					4637	,T	upstream_gene_variant	MODIFIER	lmo2339	lmo2339	transcript
2413442	C	T	SNV	MODERATE	missense_variant	lmo2344	lmo2344	NP_465867.1	hypothetical protein	p.Cys15Tyr		Yes	Yes	0	0	0	0	0	1	0	0	0	0	0	0	0	0	0	0	0	0	1	,T	upstream_gene_variant	MODIFIER	lmo2339	lmo2339	NP_465862.1					4549	,T	upstream_gene_variant	MODIFIER	lmo2340	lmo2340	transcript
2414777	G	A	SNV	MODERATE	missense_variant	lmo2346	lmo2346	NP_465869.1	amino acid ABC transporter ATP-binding protein	p.Pro158Leu		Yes	Yes	65	0	0	0	0	0	0	0	0	0	0	0	0	0	0	0	0	1	1	,A	upstream_gene_variant	MODIFIER	lmo2340	lmo2340	NP_465863.1					4899	,A	upstream_gene_variant	MODIFIER	lmo2341	lmo2341	transcript
2422203	G	A	SNV	MODERATE	missense_variant	lmo2354	lmo2354	NP_465877.1	hypothetical protein	p.Ala425Val		Yes	Yes	0	0	0	0	0	1	0	0	0	0	0	0	0	0	0	0	0	0	1	,A	upstream_gene_variant	MODIFIER	lmo2349	lmo2349	NP_465872.1					4689	,A	upstream_gene_variant	MODIFIER	lmo2350	lmo2350	transcript
2422408	T	C	SNV	MODERATE	missense_variant	lmo2354	lmo2354	NP_465877.1	hypothetical protein	p.Lys357Glu		Yes	Yes	0	0	0	0	0	1	0	0	0	0	0	0	0	0	0	0	0	0	1	,C	upstream_gene_variant	MODIFIER	lmo2349	lmo2349	NP_465872.1					4894	,C	upstream_gene_variant	MODIFIER	lmo2350	lmo2350	transcript
2423367	T	C	SNV	MODERATE	missense_variant	lmo2354	lmo2354	NP_465877.1	hypothetical protein	p.Asp37Gly		Yes	Yes	0	0	0	0	0	0	0	0	0	0	0	0	0	1	0	0	1	0	2	,C	upstream_gene_variant	MODIFIER	lmo2351	lmo2351	NP_465874.1					4739	,C	upstream_gene_variant	MODIFIER	lmo2353	lmo2353	transcript
2425443	C	T	SNV	MODERATE	missense_variant	lmo2356	lmo2356	NP_465879.1	hypothetical protein	p.Glu31Lys		Yes	Yes	0	0	0	0	0	1	0	0	0	0	0	0	0	0	0	0	0	0	1	,T	upstream_gene_variant	MODIFIER	lmo2353	lmo2353	NP_465876.1					3694	,T	upstream_gene_variant	MODIFIER	lmo2354	lmo2354	transcript
2426833	G	A	SNV	MODERATE	missense_variant	lmo2358	lmo2358	NP_465881.1	N-acetylglucosamine-6-phosphate isomerase	p.Pro57Ser		Yes	Yes	3	0	0	0	0	1	0	0	0	0	0	0	0	0	0	0	0	0	1	,A	upstream_gene_variant	MODIFIER	lmo2354	lmo2354	NP_465877.1					3357	,A	upstream_gene_variant	MODIFIER	lmo2355	lmo2355	transcript
2427353	A	T	SNV	MODERATE	missense_variant	lmo2359	lmo2359	NP_465882.1	hypothetical protein	p.Phe180Ile		Yes	Yes	4	0	0	0	0	0	0	1	0	0	0	0	0	0	0	0	0	0	1	,T	upstream_gene_variant	MODIFIER	lmo2354	lmo2354	NP_465877.1					3877	,T	upstream_gene_variant	MODIFIER	lmo2355	lmo2355	transcript
2429374	C	A	SNV	MODERATE	missense_variant	lmo2360	lmo2360	NP_465883.1	transmembrane protein	p.Ala474Ser		Yes	Yes	2	0	0	0	0	0	0	0	0	0	0	0	0	1	0	0	1	0	2	,A	upstream_gene_variant	MODIFIER	lmo2355	lmo2355	NP_465878.1					4653	,A	upstream_gene_variant	MODIFIER	lmo2356	lmo2356	transcript
2432553	C	A	SNV	MODERATE	missense_variant	lmo2362	lmo2362	NP_465885.1	amino acid antiporter	p.Ala289Glu		Yes	Yes	2	0	0	0	0	0	0	0	0	0	0	0	0	1	0	0	1	0	2	,A	upstream_gene_variant	MODIFIER	lmo2359	lmo2359	NP_465882.1					4663	,A	upstream_gene_variant	MODIFIER	lmo2360	lmo2360	transcript
2434752	C	T	SNV	MODERATE	missense_variant	lmo2364	lmo2364	NP_465887.1	hypothetical protein	p.Val39Ile		Yes	Yes	0	0	0	0	0	1	0	0	0	0	0	0	0	0	0	0	0	0	1	WARNING_TRANSCRIPT_NO_START_CODON,T	upstream_gene_variant	MODIFIER	lmo2360	lmo2360	NP_465883.1					3959	,T	upstream_gene_variant	MODIFIER	lmo2361	lmo2361	transcript
2434790	A	G	SNV	MODERATE	missense_variant	lmo2364	lmo2364	NP_465887.1	hypothetical protein	p.Leu26Pro		Yes	Yes	0	0	0	0	0	1	0	0	0	0	0	0	0	0	0	0	0	0	1	WARNING_TRANSCRIPT_NO_START_CODON,G	upstream_gene_variant	MODIFIER	lmo2360	lmo2360	NP_465883.1					3997	,G	upstream_gene_variant	MODIFIER	lmo2361	lmo2361	transcript
2435070	T	C	SNV	MODERATE	missense_variant	lmo2365	lmo2365	NP_465888.1	RofA family transcriptional regulator	p.Lys358Glu		Yes	Yes	0	0	0	0	0	0	0	0	0	0	0	0	0	1	0	0	1	0	2	,C	upstream_gene_variant	MODIFIER	lmo2360	lmo2360	NP_465883.1					4277	,C	upstream_gene_variant	MODIFIER	lmo2361	lmo2361	transcript
2435915	T	C	SNV	MODERATE	missense_variant	lmo2365	lmo2365	NP_465888.1	RofA family transcriptional regulator	p.Asn76Ser		Yes	Yes	0	0	0	0	0	0	0	0	0	0	0	0	0	1	0	0	1	0	2	,C	upstream_gene_variant	MODIFIER	lmo2361	lmo2361	NP_465884.1					4619	,C	upstream_gene_variant	MODIFIER	lmo2364	lmo2364	transcript
2436001	A	C	SNV	MODERATE	missense_variant	lmo2365	lmo2365	NP_465888.1	RofA family transcriptional regulator	p.His47Gln		Yes	Yes	0	0	0	0	0	0	0	0	0	0	0	0	1	0	0	0	0	0	1	,C	upstream_gene_variant	MODIFIER	lmo2361	lmo2361	NP_465884.1					4705	,C	upstream_gene_variant	MODIFIER	lmo2364	lmo2364	transcript
2443801	G	A	SNV	MODERATE	missense_variant	lmo2366	lmo2366	NP_465889.1	DeoR family transcriptional regulator	p.Thr109Ile		Yes	Yes	5	0	0	0	1	0	0	0	0	0	0	0	0	0	0	0	0	0	1	WARNING_TRANSCRIPT_NO_START_CODON,A	upstream_gene_variant	MODIFIER	lmo2370	lmo2370	NP_465893.1					2946	,A	upstream_gene_variant	MODIFIER	lmo2371	lmo2371	transcript
2445075	C	T	SNV	MODERATE	missense_variant	pgi	lmo2367	NP_465890.1	glucose-6-phosphate isomerase	p.Gly170Asp		Yes	No	0	0	0	0	0	0	0	0	0	0	0	0	0	1	0	0	1	0	2	,T	upstream_gene_variant	MODIFIER	lmo2366	lmo2366	NP_465889.1					949	WARNING_TRANSCRIPT_NO_START_CODON,T	upstream_gene_variant	MODIFIER	lmo2370	lmo2370	transcript
2458012	A	G	SNV	MODERATE	missense_variant	lmo2381	lmo2381	NP_465904.1	monovalent cation/H+ antiporter subunit D	p.Asn54Ser		Yes	Yes	1	0	0	0	0	0	0	0	0	0	0	0	1	0	0	0	0	0	1	,G	upstream_gene_variant	MODIFIER	lmo2382	lmo2382	NP_465905.1					1331	,G	upstream_gene_variant	MODIFIER	lmo2383	lmo2383	transcript
2462212	C	A	SNV	MODERATE	missense_variant	lmo2387	lmo2387	NP_465910.1	hypothetical protein	p.Ser137Tyr		Yes	Yes	0	0	0	0	0	0	0	0	0	0	0	0	0	0	0	1	0	0	1	WARNING_TRANSCRIPT_NO_START_CODON,A	upstream_gene_variant	MODIFIER	lmo2385	lmo2385	NP_465908.1					1121	,A	upstream_gene_variant	MODIFIER	lmo2390	lmo2390	transcript
2463481	G	A	SNV	MODERATE	missense_variant	lmo2388	lmo2388	NP_465911.1	hypothetical protein	p.Ala135Val		Yes	Yes	0	0	0	0	0	0	0	0	0	0	0	0	0	1	0	0	1	0	2	,A	upstream_gene_variant	MODIFIER	lmo2385	lmo2385	NP_465908.1					2390	,A	upstream_gene_variant	MODIFIER	lmo2390	lmo2390	transcript
2474045	C	T	SNV	MODERATE	missense_variant	lmo2399	lmo2399	NP_465922.1	hypothetical protein	p.Gly77Ser		Yes	Yes	2	0	0	0	0	0	0	0	0	0	1	0	0	0	0	0	0	0	1	,T	upstream_gene_variant	MODIFIER	lmo2404	lmo2404	NP_465927.1					3340	,T	upstream_gene_variant	MODIFIER	lmo2405	lmo2405	transcript
2475220	C	T	SNV	MODERATE	missense_variant	lmo2401	lmo2401	NP_465924.1	hypothetical protein	p.Val117Ile		Yes	Yes	0	0	0	0	0	0	0	0	0	0	0	0	0	1	0	0	1	0	2	,T	upstream_gene_variant	MODIFIER	lmo2399	lmo2399	NP_465922.1					947	,T	upstream_gene_variant	MODIFIER	lmo2400	lmo2400	transcript
2478147	G	T	SNV	MODERATE	missense_variant	lmo2404	lmo2404	NP_465927.1	hypothetical protein	p.Val255Phe		Yes	No	0	0	0	0	0	0	1	0	0	0	0	0	0	0	0	0	0	0	1	,T	upstream_gene_variant	MODIFIER	lmo2399	lmo2399	NP_465922.1					3874	,T	upstream_gene_variant	MODIFIER	lmo2400	lmo2400	transcript
2478388	C	T	SNV	MODERATE	missense_variant	lmo2405	lmo2405	NP_465928.1	hypothetical protein	p.Thr55Met		Yes	Yes	0	0	0	0	0	0	0	0	0	0	0	0	1	0	0	0	0	0	1	,T	upstream_gene_variant	MODIFIER	lmo2399	lmo2399	NP_465922.1					4115	,T	upstream_gene_variant	MODIFIER	lmo2400	lmo2400	transcript
2479236	T	C	SNV	MODERATE	missense_variant	lmo2406	lmo2406	NP_465929.1	hypothetical protein	p.Gln77Arg		Yes	Yes	0	0	0	0	0	1	0	0	0	0	0	0	0	0	0	0	0	0	1	,C	upstream_gene_variant	MODIFIER	lmo2399	lmo2399	NP_465922.1					4963	,C	upstream_gene_variant	MODIFIER	lmo2400	lmo2400	transcript
2485954	G	A	SNV	MODERATE	missense_variant	lmo2414	lmo2414	NP_465937.1	aminotransferase	p.Thr55Ile		Yes	Yes	1	0	0	0	0	0	0	0	0	0	0	0	0	1	0	0	1	0	2	,A	upstream_gene_variant	MODIFIER	lmo2410	lmo2410	NP_465933.1					4380	,A	upstream_gene_variant	MODIFIER	lmo2411	lmo2411	transcript
2496822	C	T	SNV	MODERATE	missense_variant	lmo2427	lmo2427	NP_465950.1	cell division protein FtsW	p.Ala58Thr		Yes	Yes	2	0	0	0	0	0	0	0	0	0	1	0	0	0	0	0	0	0	1	,T	upstream_gene_variant	MODIFIER	lmo2421	lmo2421	NP_465944.1					4128	,T	upstream_gene_variant	MODIFIER	lmo2422	lmo2422	transcript
2496918	T	C	SNV	MODERATE	missense_variant	lmo2427	lmo2427	NP_465950.1	cell division protein FtsW	p.Ser26Gly		Yes	Yes	2	0	0	0	0	0	0	0	0	0	0	0	0	0	0	1	0	0	1	,C	upstream_gene_variant	MODIFIER	lmo2421	lmo2421	NP_465944.1					4224	,C	upstream_gene_variant	MODIFIER	lmo2422	lmo2422	transcript
2499561	C	G	SNV	MODERATE	missense_variant	lmo2430	lmo2430	NP_465953.1	ferrichrome ABC transporter permease	p.Val207Leu		Yes	Yes	3	0	0	0	0	0	0	0	0	0	0	0	1	0	0	0	0	0	1	,G	upstream_gene_variant	MODIFIER	lmo2424	lmo2424	NP_465947.1					4755	,G	upstream_gene_variant	MODIFIER	lmo2425	lmo2425	transcript
2500711	T	C	SNV	MODERATE	missense_variant	lmo2431	lmo2431	NP_465954.1	ferrichrome ABC transporter substrate-binding protein	p.Asn147Ser		Yes	Yes	2	0	0	0	1	0	0	0	0	0	0	0	0	0	0	0	0	0	1	,C	upstream_gene_variant	MODIFIER	lmo2427	lmo2427	NP_465950.1					3718	,C	upstream_gene_variant	MODIFIER	lmo2428	lmo2428	transcript
2501036	A	T	SNV	MODERATE	missense_variant	lmo2431	lmo2431	NP_465954.1	ferrichrome ABC transporter substrate-binding protein	p.Ser39Thr		Yes	Yes	2	0	0	0	0	0	0	0	0	0	0	0	1	0	0	0	0	0	1	,T	upstream_gene_variant	MODIFIER	lmo2427	lmo2427	NP_465950.1					4043	,T	upstream_gene_variant	MODIFIER	lmo2428	lmo2428	transcript
2502493	C	T	SNV	MODERATE	missense_variant	lmo2434	lmo2434	NP_465957.1	glutamate decarboxylase	p.Ala438Thr		Yes	Yes	2	0	0	0	0	0	0	0	0	0	0	0	0	1	0	0	1	0	2	,T	upstream_gene_variant	MODIFIER	lmo2428	lmo2428	NP_465951.1					4255	,T	upstream_gene_variant	MODIFIER	lmo2429	lmo2429	transcript
2503065	G	A	SNV	MODERATE	missense_variant	lmo2434	lmo2434	NP_465957.1	glutamate decarboxylase	p.Ala247Val		Yes	Yes	2	0	0	0	1	0	0	0	0	0	0	0	0	0	0	0	0	0	1	,A	upstream_gene_variant	MODIFIER	lmo2428	lmo2428	NP_465951.1					4827	,A	upstream_gene_variant	MODIFIER	lmo2429	lmo2429	transcript
2503083	A	C	SNV	MODERATE	missense_variant	lmo2434	lmo2434	NP_465957.1	glutamate decarboxylase	p.Val241Gly		Yes	Yes	2	0	0	0	0	0	0	0	0	0	0	0	0	1	0	0	1	0	2	,C	upstream_gene_variant	MODIFIER	lmo2428	lmo2428	NP_465951.1					4845	,C	upstream_gene_variant	MODIFIER	lmo2429	lmo2429	transcript
2503495	T	G	SNV	MODERATE	missense_variant	lmo2434	lmo2434	NP_465957.1	glutamate decarboxylase	p.Ile104Leu		Yes	Yes	2	0	0	0	0	1	0	0	0	0	0	0	0	0	0	0	0	0	1	,G	upstream_gene_variant	MODIFIER	lmo2429	lmo2429	NP_465952.1					4323	,G	upstream_gene_variant	MODIFIER	lmo2430	lmo2430	transcript
2504484	C	T	SNV	MODERATE	missense_variant	lmo2436	lmo2436	NP_465959.1	transcription antiterminator	p.Gly225Asp		Yes	Yes	2	0	0	0	0	0	1	0	0	0	0	0	0	0	0	0	0	0	1	,T	upstream_gene_variant	MODIFIER	lmo2430	lmo2430	NP_465953.1					4305	,T	upstream_gene_variant	MODIFIER	lmo2431	lmo2431	transcript
2507461	C	T	SNV	MODERATE	missense_variant	lmo2441	lmo2441	NP_465964.1	transcriptional regulator	p.Asp248Asn		Yes	No	1	0	0	0	0	0	0	0	0	0	0	0	1	0	0	0	0	0	1	WARNING_TRANSCRIPT_NO_START_CODON,T	upstream_gene_variant	MODIFIER	lmo2434	lmo2434	NP_465957.1					3657	,T	upstream_gene_variant	MODIFIER	lmo2436	lmo2436	transcript
2507664	G	A	SNV	MODERATE	missense_variant	lmo2441	lmo2441	NP_465964.1	transcriptional regulator	p.Ala180Val		Yes	Yes	1	0	0	0	0	1	0	0	0	0	0	0	0	0	0	0	0	0	1	WARNING_TRANSCRIPT_NO_START_CODON,A	upstream_gene_variant	MODIFIER	lmo2434	lmo2434	NP_465957.1					3860	,A	upstream_gene_variant	MODIFIER	lmo2436	lmo2436	transcript
2514055	A	G	SNV	MODERATE	missense_variant	lmo2444	lmo2444	NP_465967.1	glycosidase	p.Val80Ala		Yes	Yes	0	0	0	0	0	0	0	0	0	0	0	0	1	0	0	0	0	0	1	,G	upstream_gene_variant	MODIFIER	lmo2443	lmo2443	NP_465966.1					4644	,G	upstream_gene_variant	MODIFIER	lmo2447	lmo2447	transcript
2519793	A	T	SNV	MODERATE	missense_variant	lmo2447	lmo2447	NP_465970.1	transcriptional regulator	p.Asn275Tyr		Yes	Yes	0	0	0	0	0	0	1	0	0	0	0	0	0	0	0	0	0	0	1	,T	upstream_gene_variant	MODIFIER	lmo2445	lmo2445	NP_465968.1					4583	WARNING_TRANSCRIPT_NO_START_CODON,T	upstream_gene_variant	MODIFIER	lmo2446	lmo2446	transcript
2522097	C	T	SNV	MODERATE	missense_variant	lmo2449	lmo2449	NP_465972.1	exoribonuclease RNase-R	p.Val234Ile		Yes	Yes	0	0	0	0	0	0	0	0	0	0	0	0	0	1	0	0	1	0	2	WARNING_TRANSCRIPT_NO_START_CODON,T	upstream_gene_variant	MODIFIER	lmo2446	lmo2446	NP_465969.1					3510	,T	upstream_gene_variant	MODIFIER	smpB	lmo2448	transcript
2524446	C	T	SNV	MODERATE	missense_variant	lmo2452	lmo2452	NP_465975.1	carboxylesterase	p.Val156Ile		Yes	Yes	2	0	0	0	0	1	0	0	0	0	0	0	0	0	0	0	0	0	1	,T	upstream_gene_variant	MODIFIER	smpB	lmo2448	NP_465971.1					4047	,T	upstream_gene_variant	MODIFIER	lmo2449	lmo2449	transcript
2528550	T	A	SNV	MODERATE	missense_variant	pgm	lmo2456	NP_465979.1	phosphoglyceromutase	p.Glu211Asp		Yes	Yes	0	0	0	0	0	1	0	0	0	0	0	0	0	0	0	0	0	0	1	,A	upstream_gene_variant	MODIFIER	lmo2450	lmo2450	NP_465973.1					4974	,A	upstream_gene_variant	MODIFIER	secG	lmo2451	transcript
2537201	G	A	SNV	MODERATE	missense_variant	lmo2463	lmo2463	NP_465986.1	multidrug transporter	p.Pro461Ser		Yes	Yes	0	0	0	0	0	0	1	0	0	0	0	0	0	0	0	0	0	0	1	WARNING_TRANSCRIPT_NO_START_CODON,A	upstream_gene_variant	MODIFIER	gap	lmo2459	NP_465982.1					4881	,A	upstream_gene_variant	MODIFIER	lmo2460	lmo2460	transcript
2538295	T	G	SNV	MODERATE	missense_variant	lmo2463	lmo2463	NP_465986.1	multidrug transporter	p.Asp96Ala		Yes	Yes	0	0	0	0	0	0	0	0	0	0	0	0	0	1	0	0	1	0	2	WARNING_TRANSCRIPT_NO_START_CODON,G	upstream_gene_variant	MODIFIER	lmo2460	lmo2460	NP_465983.1					4897	,G	upstream_gene_variant	MODIFIER	sigL	lmo2461	transcript
2541562	G	A	SNV	MODERATE	missense_variant	lmo2467	lmo2467	NP_465990.1	chitin-binding protein	p.Ser99Phe		Yes	Yes	0	0	0	0	1	0	0	0	0	0	0	0	0	0	0	0	0	0	1	,A	upstream_gene_variant	MODIFIER	lmo2463	lmo2463	NP_465986.1					2981	WARNING_TRANSCRIPT_NO_START_CODON,A	upstream_gene_variant	MODIFIER	lmo2464	lmo2464	transcript
2542329	G	T	SNV	MODERATE	missense_variant	clpP	lmo2468	NP_465991.1	ATP-dependent Clp protease proteolytic subunit	p.Ala106Ser		Yes	Yes	1	0	0	0	0	0	1	0	0	0	0	0	0	0	0	0	0	0	1	,T	upstream_gene_variant	MODIFIER	lmo2463	lmo2463	NP_465986.1					3748	WARNING_TRANSCRIPT_NO_START_CODON,T	upstream_gene_variant	MODIFIER	lmo2464	lmo2464	transcript
2546157	A	T	SNV	MODERATE	missense_variant	lmo2471	lmo2471	NP_465994.1	NADPH dehydrogenase	p.Val116Asp		Yes	Yes	2	0	0	0	0	0	1	0	0	0	0	0	0	0	0	0	0	0	1	,T	upstream_gene_variant	MODIFIER	lmo2467	lmo2467	NP_465990.1					4300	,T	upstream_gene_variant	MODIFIER	lmo2469	lmo2469	transcript
2561173	T	C	SNV	MODERATE	missense_variant	lmo2487	lmo2487	NP_466010.1	hypothetical protein	p.Lys404Glu		Yes	Yes	0	0	0	0	0	0	0	0	0	0	0	0	0	1	0	0	1	0	2	,C	upstream_gene_variant	MODIFIER	lmo2480	lmo2480	NP_466003.1					4663	,C	upstream_gene_variant	MODIFIER	lmo2481	lmo2481	transcript
2564348	T	C	SNV	MODERATE	missense_variant	uvrA	lmo2488	NP_466011.1	excinuclease ABC subunit A	p.Ile372Val		Yes	Yes	0	0	0	0	0	1	0	0	0	0	0	0	0	0	0	0	0	0	1	,C	upstream_gene_variant	MODIFIER	lmo2484	lmo2484	NP_466007.1					4740	,C	upstream_gene_variant	MODIFIER	lmo2485	lmo2485	transcript
2567908	A	T	SNV	MODERATE	missense_variant	lmo2490	lmo2490	NP_466013.1	CsbA protein	p.Phe10Ile		Yes	Yes	0	0	0	0	0	0	0	0	0	0	0	0	0	1	0	0	1	0	2	,T	upstream_gene_variant	MODIFIER	uvrA	lmo2488	NP_466011.1					2447	,T	upstream_gene_variant	MODIFIER	uvrB	lmo2489	transcript
2577953	G	A	SNV	MODERATE	missense_variant	lmo2502	lmo2502	NP_466025.1	hypothetical protein	p.Pro307Ser		Yes	Yes	0	0	0	0	0	1	0	0	0	0	0	0	0	0	0	0	0	0	1	,A	upstream_gene_variant	MODIFIER	lmo2498	lmo2498	NP_466021.1					4150	,A	upstream_gene_variant	MODIFIER	lmo2499	lmo2499	transcript
2578583	C	T	SNV	MODERATE	missense_variant	lmo2502	lmo2502	NP_466025.1	hypothetical protein	p.Gly97Arg		Yes	Yes	0	0	0	0	0	0	1	0	0	0	0	0	0	0	0	0	0	0	1	,T	upstream_gene_variant	MODIFIER	lmo2498	lmo2498	NP_466021.1					4780	,T	upstream_gene_variant	MODIFIER	lmo2499	lmo2499	transcript
2586161	C	T	SNV	MODERATE	missense_variant	prfB	lmo2509	NP_466032.1	peptide chain release factor 2	p.Asp313Asn		Yes	Yes	0	0	0	0	0	0	0	0	0	0	0	0	1	0	0	0	0	0	1	,T	upstream_gene_variant	MODIFIER	lmo2504	lmo2504	NP_466027.1					4381	,T	upstream_gene_variant	MODIFIER	spl	lmo2505	transcript
2596276	G	A	SNV	MODERATE	missense_variant	lmo2518	lmo2518	NP_466041.1	LytR family transcriptional regulator	p.Gly4Asp		Yes	Yes	1	0	0	0	0	0	0	0	0	0	0	0	0	0	0	1	0	0	1	,A	upstream_gene_variant	MODIFIER	comFC	lmo2512	NP_466035.1					4818	,A	upstream_gene_variant	MODIFIER	comFA	lmo2513	transcript
2599987	G	C	SNV	MODERATE	missense_variant	lmo2521	lmo2521	NP_466044.1	polyglycerol phosphate biosynthesis protein TagA	p.Pro99Arg		Yes	Yes	0	0	0	0	0	0	0	0	0	0	0	0	1	0	0	0	0	0	1	,C	upstream_gene_variant	MODIFIER	lmo2519	lmo2519	NP_466042.1					1572	,C	upstream_gene_variant	MODIFIER	lmo2520	lmo2520	transcript
2604576	C	A	SNV	MODERATE	missense_variant	murA	lmo2526	NP_466049.1	UDP-N-acetylglucosamine 1-carboxyvinyltransferase	p.Asp194Tyr		Yes	Yes	1	0	0	0	0	0	0	0	0	0	0	0	0	0	0	1	0	0	1	,A	upstream_gene_variant	MODIFIER	lmo2521	lmo2521	NP_466044.1					4294	,A	upstream_gene_variant	MODIFIER	lmo2522	lmo2522	transcript
2613464	T	C	SNV	MODERATE	missense_variant	lmo2537	lmo2537	NP_466060.1	UDP-N-acetylglucosamine 2-epimerase	p.Thr371Ala		Yes	Yes	0	0	0	0	0	0	0	0	0	0	0	0	0	1	0	0	1	0	2	,C	upstream_gene_variant	MODIFIER	atpG	lmo2530	NP_466053.1					4987	,C	upstream_gene_variant	MODIFIER	atpA	lmo2531	transcript
2618075	C	T	SNV	MODERATE	missense_variant	lmo2541	lmo2541	NP_466064.1	tRNA threonylcarbamoyladenosine biosynthesis protein	p.Val68Ile		Yes	Yes	0	0	0	0	0	1	0	0	0	0	0	0	0	0	0	0	0	0	1	,T	upstream_gene_variant	MODIFIER	lmo2537	lmo2537	NP_466060.1					3501	,T	upstream_gene_variant	MODIFIER	upp	lmo2538	transcript
2618195	C	T	SNV	MODERATE	missense_variant	lmo2541	lmo2541	NP_466064.1	tRNA threonylcarbamoyladenosine biosynthesis protein	p.Gly28Ser		Yes	Yes	0	0	0	0	0	0	0	0	0	0	0	0	1	0	0	0	0	0	1	,T	upstream_gene_variant	MODIFIER	lmo2537	lmo2537	NP_466060.1					3621	,T	upstream_gene_variant	MODIFIER	upp	lmo2538	transcript
2619414	A	C	SNV	MODERATE	missense_variant	lmo2542	lmo2542	NP_466065.1	protoporphyrinogen oxidase	p.Ser5Arg		Yes	Yes	0	0	0	0	0	0	0	0	0	0	0	0	1	0	0	0	0	0	1	,C	upstream_gene_variant	MODIFIER	lmo2537	lmo2537	NP_466060.1					4840	,C	upstream_gene_variant	MODIFIER	upp	lmo2538	transcript
2620651	C	T	SNV	MODERATE	missense_variant	lmo2544	lmo2544	NP_466067.1	thymidine kinase	p.Ala147Thr		Yes	Yes	0	0	0	0	0	0	0	0	0	0	0	0	0	1	0	0	1	0	2	,T	upstream_gene_variant	MODIFIER	glyA	lmo2539	NP_466062.1					3952	,T	upstream_gene_variant	MODIFIER	lmo2540	lmo2540	transcript
2635484	A	T	SNV	MODERATE	missense_variant	ami	lmo2558	NP_466081.1	autolysin, amidase	p.Gln106His		Yes	Yes	0	0	0	0	0	0	1	0	0	0	0	0	0	0	0	0	0	0	1	,T	upstream_gene_variant	MODIFIER	lmo2554	lmo2554	NP_466077.1					4174	WARNING_TRANSCRIPT_NO_START_CODON,T	upstream_gene_variant	MODIFIER	lmo2555	lmo2555	transcript
2644860	G	A	SNV	MODERATE	missense_variant	lmo2565	lmo2565	NP_466088.1	hypothetical protein	p.Pro146Ser		Yes	Yes	0	0	0	0	0	1	0	0	0	0	0	0	0	0	0	0	0	0	1	,A	upstream_gene_variant	MODIFIER	lmo2560	lmo2560	NP_466083.1					4394	,A	upstream_gene_variant	MODIFIER	argS	lmo2561	transcript
2644877	C	T	SNV	MODERATE	missense_variant	lmo2565	lmo2565	NP_466088.1	hypothetical protein	p.Arg140Lys		Yes	Yes	0	0	0	0	0	1	0	0	0	0	0	0	0	0	0	0	0	0	1	,T	upstream_gene_variant	MODIFIER	lmo2560	lmo2560	NP_466083.1					4411	,T	upstream_gene_variant	MODIFIER	argS	lmo2561	transcript
2645758	T	G	SNV	MODERATE	missense_variant	lmo2566	lmo2566	NP_466089.1	hypothetical protein	p.Asp130Ala		Yes	Yes	0	0	0	0	0	0	1	0	0	0	0	0	0	0	0	0	0	0	1	,G	upstream_gene_variant	MODIFIER	argS	lmo2561	NP_466084.1					3256	,G	upstream_gene_variant	MODIFIER	lmo2562	lmo2562	transcript
2647550	T	C	SNV	MODERATE	missense_variant	lmo2569	lmo2569	NP_466092.1	peptide ABC transporter substrate-binding protein	p.Ile426Val		Yes	Yes	3	0	0	0	0	0	0	0	0	0	0	0	1	0	0	0	0	0	1	,C	upstream_gene_variant	MODIFIER	lmo2562	lmo2562	NP_466085.1					4602	,C	upstream_gene_variant	MODIFIER	lmo2563	lmo2563	transcript
2650317	C	T	SNV	MODERATE	missense_variant	lmo2572	lmo2572	NP_466095.1	dihydrofolate reductase subunit A	p.Asp147Asn		Yes	Yes	0	0	0	0	1	0	0	0	0	0	0	0	0	0	0	0	0	0	1	,T	upstream_gene_variant	MODIFIER	lmo2566	lmo2566	NP_466089.1					4171	,T	upstream_gene_variant	MODIFIER	lmo2567	lmo2567	transcript
2653380	T	C	SNV	MODERATE	missense_variant	lmo2576	lmo2576	NP_466099.1	colossin A	p.Glu1475Gly		Yes	Yes	0	0	0	0	0	0	0	0	0	0	0	0	0	1	0	0	1	0	2	,C	upstream_gene_variant	MODIFIER	lmo2569	lmo2569	NP_466092.1					4555	,C	upstream_gene_variant	MODIFIER	lmo2570	lmo2570	transcript
2653438	T	C	SNV	MODERATE	missense_variant	lmo2576	lmo2576	NP_466099.1	colossin A	p.Ile1456Val		Yes	Yes	0	0	0	0	0	0	0	0	0	0	0	0	0	1	0	0	1	0	2	,C	upstream_gene_variant	MODIFIER	lmo2569	lmo2569	NP_466092.1					4613	,C	upstream_gene_variant	MODIFIER	lmo2570	lmo2570	transcript
2653638	C	T	SNV	MODERATE	missense_variant	lmo2576	lmo2576	NP_466099.1	colossin A	p.Gly1389Asp		Yes	Yes	0	0	0	0	0	0	0	0	0	0	0	0	0	1	0	0	1	0	2	,T	upstream_gene_variant	MODIFIER	lmo2569	lmo2569	NP_466092.1					4813	,T	upstream_gene_variant	MODIFIER	lmo2570	lmo2570	transcript
2654549	G	C	SNV	MODERATE	missense_variant	lmo2576	lmo2576	NP_466099.1	colossin A	p.Ser1085Arg		Yes	Yes	0	0	0	0	0	0	0	0	0	0	0	0	0	1	0	0	1	0	2	,C	upstream_gene_variant	MODIFIER	lmo2570	lmo2570	NP_466093.1					4975	,C	upstream_gene_variant	MODIFIER	lmo2571	lmo2571	transcript
2660038	C	G	SNV	MODERATE	missense_variant	lmo2579	lmo2579	NP_466102.1	hypothetical protein	p.Gln63Glu		Yes	Yes	1	0	0	0	0	0	0	0	0	0	0	0	0	1	0	0	1	0	2	,G	upstream_gene_variant	MODIFIER	lmo2576	lmo2576	NP_466099.1					2235	,G	upstream_gene_variant	MODIFIER	lmo2577	lmo2577	transcript
2660105	C	T	SNV	MODERATE	missense_variant	lmo2579	lmo2579	NP_466102.1	hypothetical protein	p.Pro85Leu		Yes	Yes	1	0	0	0	1	0	0	0	0	0	0	0	0	0	0	0	0	0	1	,T	upstream_gene_variant	MODIFIER	lmo2576	lmo2576	NP_466099.1					2302	,T	upstream_gene_variant	MODIFIER	lmo2577	lmo2577	transcript
2660118	T	A	SNV	MODERATE	missense_variant	lmo2579	lmo2579	NP_466102.1	hypothetical protein	p.Asp89Glu		Yes	Yes	1	0	0	0	0	0	0	0	0	0	0	0	1	0	0	0	0	0	1	,A	upstream_gene_variant	MODIFIER	lmo2576	lmo2576	NP_466099.1					2315	,A	upstream_gene_variant	MODIFIER	lmo2577	lmo2577	transcript
2662605	C	T	SNV	MODERATE	missense_variant	lmo2582	lmo2582	NP_466105.1	histidine kinase	p.Asp340Asn		Yes	Yes	1	0	0	0	0	0	0	0	0	0	0	0	1	0	0	0	0	0	1	,T	upstream_gene_variant	MODIFIER	lmo2576	lmo2576	NP_466099.1					4802	,T	upstream_gene_variant	MODIFIER	lmo2577	lmo2577	transcript
2663447	G	T	SNV	MODERATE	missense_variant	lmo2582	lmo2582	NP_466105.1	histidine kinase	p.Thr59Lys		Yes	Yes	1	0	0	0	0	1	0	0	0	0	0	0	0	0	0	0	0	0	1	,T	upstream_gene_variant	MODIFIER	lmo2577	lmo2577	NP_466100.1					4596	,T	upstream_gene_variant	MODIFIER	lmo2579a	lmo2579a	transcript
2678453	G	A	SNV	MODERATE	missense_variant	lmo2590	lmo2590	NP_466113.1	ATP-binding protein	p.Ala293Val		Yes	Yes	0	0	0	0	0	1	0	0	0	0	0	0	0	0	0	0	0	0	1	,A	upstream_gene_variant	MODIFIER	lmo2591	lmo2591	NP_466114.1					1146	,A	upstream_gene_variant	MODIFIER	lmo2595	lmo2595	transcript
2681255	G	A	SNV	MODERATE	missense_variant	lmo2592	lmo2592	NP_466115.1	aldo/keto reductase	p.Ala255Val		Yes	Yes	5	0	0	0	0	0	1	0	0	0	0	0	0	0	0	0	0	0	1	,A	upstream_gene_variant	MODIFIER	lmo2590	lmo2590	NP_466113.1					1925	,A	upstream_gene_variant	MODIFIER	lmo2595	lmo2595	transcript
2682396	C	T	SNV	MODERATE	missense_variant	lmo2593	lmo2593	NP_466116.1	MerR family transcriptional regulator	p.Val23Ile		Yes	Yes	5	0	0	0	0	0	0	0	0	0	0	0	1	0	0	0	0	0	1	,T	upstream_gene_variant	MODIFIER	lmo2590	lmo2590	NP_466113.1					3066	,T	upstream_gene_variant	MODIFIER	lmo2592	lmo2592	transcript
2683562	G	A	SNV	MODERATE	missense_variant	lmo2595	lmo2595	NP_466118.1	hypothetical protein	p.Asp126Asn		Yes	Yes	0	0	0	0	0	1	0	0	0	0	0	0	0	0	0	0	0	0	1	,A	upstream_gene_variant	MODIFIER	lmo2590	lmo2590	NP_466113.1					4232	,A	upstream_gene_variant	MODIFIER	lmo2592	lmo2592	transcript
2683670	G	A	SNV	MODERATE	missense_variant	lmo2595	lmo2595	NP_466118.1	hypothetical protein	p.Ala162Thr		Yes	Yes	0	0	0	0	0	1	0	0	0	0	0	0	0	0	0	0	0	0	1	,A	upstream_gene_variant	MODIFIER	lmo2590	lmo2590	NP_466113.1					4340	,A	upstream_gene_variant	MODIFIER	lmo2592	lmo2592	transcript
2686024	A	G	SNV	MODERATE	missense_variant	truA	lmo2598	NP_466121.1	tRNA pseudouridine synthase A	p.Ile7Thr		Yes	Yes	0	0	0	0	0	0	0	0	0	0	0	0	1	0	0	0	0	0	1	,G	upstream_gene_variant	MODIFIER	lmo2592	lmo2592	NP_466115.1					4006	,G	upstream_gene_variant	MODIFIER	lmo2593	lmo2593	transcript
2689928	G	A	SNV	MODERATE	missense_variant	lmo2603	lmo2603	NP_466126.1	hypothetical protein	p.Ala163Thr		Yes	Yes	0	0	0	0	0	0	0	0	0	0	0	0	0	1	0	0	1	0	2	,A	upstream_gene_variant	MODIFIER	rplM	lmo2597	NP_466120.1					4826	,A	upstream_gene_variant	MODIFIER	truA	lmo2598	transcript
2705774	C	A	SNV	MODERATE	missense_variant	rpsJ	lmo2633	NP_466156.1	30S ribosomal protein S10	p.Ser94Ile		No	No	0	0	0	0	0	0	0	0	0	0	0	0	0	1	0	0	0	0	1	,A	upstream_gene_variant	MODIFIER	rplN	lmo2622	NP_466145.1					4891	,A	upstream_gene_variant	MODIFIER	rpsQ	lmo2623	transcript
2715840	C	T	SNV	MODERATE	missense_variant	lmo2642	lmo2642	NP_466165.1	hypothetical protein	p.Thr270Met		Yes	Yes	0	0	0	0	0	0	0	0	0	0	0	0	0	1	0	0	1	0	2	WARNING_TRANSCRIPT_NO_START_CODON,T	downstream_gene_variant	MODIFIER	lmo2638	lmo2638	NP_466161.1					3085	,T	downstream_gene_variant	MODIFIER	lmo2639	lmo2639	transcript
2716080	A	G	SNV	MODERATE	missense_variant	lmo2642	lmo2642	NP_466165.1	hypothetical protein	p.Asn350Ser		Yes	Yes	0	0	0	0	0	0	0	0	0	0	0	0	1	0	0	0	0	0	1	WARNING_TRANSCRIPT_NO_START_CODON,G	downstream_gene_variant	MODIFIER	lmo2638	lmo2638	NP_466161.1					3325	,G	downstream_gene_variant	MODIFIER	lmo2639	lmo2639	transcript
2716898	G	A	SNV	MODERATE	missense_variant	lmo2643	lmo2643	NP_466166.1	hypothetical protein	p.Pro166Leu		Yes	Yes	0	0	0	0	0	0	0	0	0	0	0	0	0	1	0	0	1	0	2	,A	downstream_gene_variant	MODIFIER	lmo2638	lmo2638	NP_466161.1					4143	,A	downstream_gene_variant	MODIFIER	lmo2639	lmo2639	transcript
2718325	C	G	SNV	MODERATE	missense_variant	lmo2644a	lmo2644a	YP_008475644.1		p.Gly244Ala		Yes	Yes		0	0	0	0	0	0	0	0	0	0	0	1	0	0	0	0	0	1	,G	upstream_gene_variant	MODIFIER	lmo2643	lmo2643	NP_466166.1					931	,G	upstream_gene_variant	MODIFIER	lmo2644	lmo2644	transcript
2725326	G	A	SNV	MODERATE	missense_variant	lmo2652	lmo2652	NP_466174.1	transcriptional antiterminator	p.Thr176Ile		Yes	Yes	6	0	0	0	0	1	0	0	0	0	0	0	0	0	0	0	0	0	1	,A	upstream_gene_variant	MODIFIER	lmo2647	lmo2647	NP_466169.1					4842	WARNING_TRANSCRIPT_NO_START_CODON,A	upstream_gene_variant	MODIFIER	lmo2648	lmo2648	transcript
2743741	T	C	SNV	MODERATE	missense_variant	lmo2669	lmo2669	NP_466191.1	hypothetical protein	p.Glu133Gly		Yes	Yes	0	0	0	0	0	1	0	0	0	0	0	0	0	0	0	0	0	0	1	,C	upstream_gene_variant	MODIFIER	lmo2665	lmo2665	NP_466187.1					3751	,C	upstream_gene_variant	MODIFIER	lmo2666	lmo2666	transcript
2747379	G	A	SNV	MODERATE	missense_variant	lmo2675	lmo2675	NP_466197.1	hypothetical protein	p.Val103Ile		Yes	Yes	0	0	0	0	0	1	0	0	0	0	0	0	0	0	0	0	0	0	1	,A	upstream_gene_variant	MODIFIER	lmo2668	lmo2668	NP_466190.1					4422	,A	upstream_gene_variant	MODIFIER	lmo2669	lmo2669	transcript
2751053	G	A	SNV	MODERATE	missense_variant	lmo2679	lmo2679	NP_466201.1	histidine kinase	p.Pro623Leu		Yes	Yes	0	0	0	0	0	0	0	0	0	0	0	0	0	1	0	0	1	0	2	,A	upstream_gene_variant	MODIFIER	lmo2677	lmo2677	NP_466199.1					1556	,A	upstream_gene_variant	MODIFIER	lmo2678	lmo2678	transcript
2753363	T	C	SNV	MODERATE	missense_variant	kdpC	lmo2680	NP_466202.1	potassium-transporting ATPase subunit C	p.Glu49Gly		Yes	Yes	0	0	0	0	0	1	0	0	0	0	0	0	0	0	0	0	0	0	1	,C	upstream_gene_variant	MODIFIER	lmo2677	lmo2677	NP_466199.1					3866	,C	upstream_gene_variant	MODIFIER	lmo2678	lmo2678	transcript
2757072	G	A	SNV	MODERATE	missense_variant	kdpA	lmo2682	NP_466204.1	potassium-transporting ATPase subunit A	p.Ala65Val		Yes	Yes	0	0	0	0	0	1	0	0	0	0	0	0	0	0	0	0	0	0	1	,A	upstream_gene_variant	MODIFIER	lmo2679	lmo2679	NP_466201.1					4152	,A	upstream_gene_variant	MODIFIER	kdpC	lmo2680	transcript
2758531	A	T	SNV	MODERATE	missense_variant	lmo2684	lmo2684	NP_466206.1	PTS cellbiose transporter subunit IIC	p.Leu162Phe		Yes	Yes	9	0	0	0	0	1	0	0	0	0	0	0	0	0	0	0	0	0	1	,T	upstream_gene_variant	MODIFIER	kdpB	lmo2681	NP_466203.1					2963	,T	upstream_gene_variant	MODIFIER	kdpA	lmo2682	transcript
2762972	T	C	SNV	MODERATE	missense_variant	lmo2688	lmo2688	NP_466210.1	cell division protein FtsW	p.Glu37Gly		Yes	Yes	1	0	0	0	0	1	0	0	0	0	0	0	0	0	0	0	0	0	1	,C	upstream_gene_variant	MODIFIER	lmo2686	lmo2686	NP_466208.1					2292	,C	upstream_gene_variant	MODIFIER	lmo2687	lmo2687	transcript
2766573	T	A	SNV	MODERATE	missense_variant	lmo2690	lmo2690	NP_466212.1	TetR family transcriptional regulator	p.Gln67His		Yes	Yes	0	0	0	0	1	0	0	0	0	0	0	0	0	0	0	0	0	0	1	,A	upstream_gene_variant	MODIFIER	lmo2687	lmo2687	NP_466209.1					4619	,A	upstream_gene_variant	MODIFIER	lmo2688	lmo2688	transcript
2768133	C	A	SNV	MODERATE	missense_variant	lmo2691	lmo2691	NP_466213.1	autolysin	p.Thr400Asn		Yes	Yes	0	0	0	0	0	1	0	0	0	0	0	0	0	0	0	0	0	0	1	,A	upstream_gene_variant	MODIFIER	lmo2689	lmo2689	NP_466211.1					2481	,A	upstream_gene_variant	MODIFIER	lmo2689a	lmo2689a	transcript
2769117	C	T	SNV	MODERATE	missense_variant	lmo2692	lmo2692	NP_466214.1	hypothetical protein	p.Val53Ile		Yes	Yes	0	0	0	0	0	0	0	0	0	0	1	0	0	0	0	0	0	0	1	,T	upstream_gene_variant	MODIFIER	lmo2689	lmo2689	NP_466211.1					3465	,T	upstream_gene_variant	MODIFIER	lmo2689a	lmo2689a	transcript
2770479	C	T	SNV	MODERATE	missense_variant	lmo2694	lmo2694	NP_466216.1	lysine decarboxylase	p.Glu321Lys		Yes	Yes	0	0	0	0	0	0	0	0	0	0	0	0	0	1	0	0	1	0	2	,T	upstream_gene_variant	MODIFIER	lmo2689	lmo2689	NP_466211.1					4827	,T	upstream_gene_variant	MODIFIER	lmo2689a	lmo2689a	transcript
2773033	G	A	SNV	MODERATE	missense_variant	lmo2696	lmo2696	NP_466218.1	dihydroxyacetone kinase	p.Glu134Lys		Yes	Yes	1	0	0	0	0	0	0	0	0	0	0	0	0	0	1	0	0	0	1	,A	upstream_gene_variant	MODIFIER	lmo2692	lmo2692	NP_466214.1					3760	,A	upstream_gene_variant	MODIFIER	tmk	lmo2693	transcript
2777157	C	T	SNV	MODERATE	missense_variant	recR	lmo2702	NP_466224.1	recombination protein RecR	p.Asp78Asn		Yes	Yes	0	0	0	0	0	0	0	0	0	0	0	0	0	1	0	0	1	0	2	,T	upstream_gene_variant	MODIFIER	lmo2701	lmo2701	NP_466223.1					380	,T	downstream_gene_variant	MODIFIER	lmo2695	lmo2695	transcript
2786785	C	T	SNV	MODERATE	missense_variant	lmo2713	lmo2713	NP_466235.1	internalin	p.Gly197Ser		Yes	Yes	0	0	0	0	0	0	1	0	0	0	0	0	0	0	0	0	0	0	1	,T	upstream_gene_variant	MODIFIER	lmo2708	lmo2708	NP_466230.1					4488	,T	upstream_gene_variant	MODIFIER	lmo2710	lmo2710	transcript
2787523	T	C	SNV	MODERATE	missense_variant	lmo2714	lmo2714	NP_466236.1	pepdidoglycan bound protein	p.Thr281Ala		Yes	Yes	0	0	0	0	0	0	0	0	0	0	0	0	0	1	0	0	1	0	2	,C	upstream_gene_variant	MODIFIER	lmo2710	lmo2710	NP_466232.1					3416	,C	upstream_gene_variant	MODIFIER	lmo2712	lmo2712	transcript
2789070	G	A	SNV	MODERATE	missense_variant	cydD	lmo2715	NP_466237.1	ABC transporter ATP-binding protein	p.Pro392Ser		Yes	Yes	6	0	0	0	0	0	0	0	0	0	0	0	1	0	0	0	0	0	1	,A	upstream_gene_variant	MODIFIER	lmo2710	lmo2710	NP_466232.1					4963	,A	upstream_gene_variant	MODIFIER	lmo2712	lmo2712	transcript
2789949	A	T	SNV	MODERATE	missense_variant	cydD	lmo2715	NP_466237.1	ABC transporter ATP-binding protein	p.Leu99Ile		Yes	Yes	6	0	0	0	0	0	0	0	0	0	0	0	1	0	0	0	0	0	1	,T	upstream_gene_variant	MODIFIER	lmo2712	lmo2712	NP_466234.1					3630	,T	upstream_gene_variant	MODIFIER	lmo2713	lmo2713	transcript
2797856	A	G	SNV	MODERATE	missense_variant	lmo2722	lmo2722	NP_466244.1	MerR family transcripitonal regulator	p.Ile7Val		Yes	No	0	0	0	0	0	0	0	0	0	0	0	0	0	1	0	0	1	0	2	WARNING_TRANSCRIPT_NO_START_CODON,G	upstream_gene_variant	MODIFIER	cydB	lmo2717	NP_466239.1					4876	,G	upstream_gene_variant	MODIFIER	cydA	lmo2718	transcript
2798388	A	G	SNV	MODERATE	missense_variant	lmo2722	lmo2722	NP_466244.1	MerR family transcripitonal regulator	p.Asp184Gly		Yes	Yes	0	0	0	0	0	0	0	0	0	0	0	0	0	1	0	0	1	0	2	WARNING_TRANSCRIPT_NO_START_CODON,G	upstream_gene_variant	MODIFIER	cydA	lmo2718	NP_466240.1					4015	WARNING_TRANSCRIPT_NO_START_CODON,G	upstream_gene_variant	MODIFIER	lmo2719	lmo2719	transcript
2800898	T	C	SNV	MODERATE	missense_variant	lmo2725	lmo2725	NP_466247.1	hypothetical protein	p.Ile22Val		Yes	Yes	4	0	0	0	0	1	0	0	0	0	0	0	0	0	0	0	0	0	1	,C	upstream_gene_variant	MODIFIER	lmo2721	lmo2721	NP_466243.1					3140	,C	upstream_gene_variant	MODIFIER	lmo2724	lmo2724	transcript
2805142	C	T	SNV	MODERATE	missense_variant	lmo2732	lmo2732	NP_466254.1	hypothetical protein	p.Glu45Lys		Yes	Yes	2	0	0	0	0	1	0	0	0	0	0	0	0	0	0	0	0	0	1	,T	upstream_gene_variant	MODIFIER	lmo2725	lmo2725	NP_466247.1					4181	,T	upstream_gene_variant	MODIFIER	lmo2726	lmo2726	transcript
2806138	A	T	SNV	MODERATE	missense_variant	lmo2733	lmo2733	NP_466255.1	PTS fructose transporter subunit IIABC	p.Glu233Asp		Yes	Yes	1	0	0	0	0	1	0	0	0	0	0	0	0	0	0	0	0	0	1	,T	upstream_gene_variant	MODIFIER	lmo2726	lmo2726	NP_466248.1					4731	,T	upstream_gene_variant	MODIFIER	lmo2730	lmo2730	transcript
2806992	C	T	SNV	MODERATE	missense_variant	lmo2733	lmo2733	NP_466255.1	PTS fructose transporter subunit IIABC	p.Ala518Val		Yes	Yes	1	0	0	0	1	0	0	0	0	0	0	0	0	0	0	0	0	0	1	,T	upstream_gene_variant	MODIFIER	lmo2730	lmo2730	NP_466252.1					2936	,T	upstream_gene_variant	MODIFIER	lmo2731	lmo2731	transcript
2807784	A	C	SNV	MODERATE	missense_variant	lmo2734	lmo2734	NP_466256.1	sugar hydrolase	p.Tyr109Ser		Yes	Yes	3	0	0	0	0	0	0	0	0	0	0	0	0	1	0	0	1	0	2	,C	upstream_gene_variant	MODIFIER	lmo2730	lmo2730	NP_466252.1					3728	,C	upstream_gene_variant	MODIFIER	lmo2731	lmo2731	transcript
2809856	C	T	SNV	MODERATE	missense_variant	lmo2734	lmo2734	NP_466256.1	sugar hydrolase	p.Pro800Ser		Yes	Yes	3	0	0	0	0	0	0	0	0	0	0	0	0	1	0	0	1	0	2	,T	upstream_gene_variant	MODIFIER	lmo2732	lmo2732	NP_466254.1					4582	,T	upstream_gene_variant	MODIFIER	lmo2735	lmo2735	transcript
2810302	A	G	SNV	MODERATE	missense_variant	lmo2735	lmo2735	NP_466257.1	sucrose phosphorylase	p.Asn65Ser		Yes	Yes	0	0	0	0	0	0	0	0	0	0	0	0	0	1	0	0	1	0	2	,G	upstream_gene_variant	MODIFIER	lmo2736	lmo2736	NP_466258.1					1486	,G	downstream_gene_variant	MODIFIER	lmo2733	lmo2733	transcript
2813791	C	T	SNV	MODERATE	missense_variant	lmo2737	lmo2737	NP_466259.1	LacI family transcriptional regulator	p.Glu31Lys		Yes	Yes	8	0	0	0	0	0	0	0	0	0	1	0	0	0	0	0	0	0	1	,T	downstream_gene_variant	MODIFIER	lmo2734	lmo2734	NP_466256.1					3684	,T	downstream_gene_variant	MODIFIER	lmo2735	lmo2735	transcript
2815917	C	A	SNV	MODERATE	missense_variant	lmo2739	lmo2739	NP_466261.1	NAD-dependent deacetylase	p.Glu58Asp		Yes	Yes	0	0	0	0	0	0	0	0	0	0	0	0	0	1	0	0	1	0	2	,A	upstream_gene_variant	MODIFIER	lmo2737	lmo2737	NP_466259.1					2036	,A	upstream_gene_variant	MODIFIER	lmo2738	lmo2738	transcript
2816021	C	T	SNV	MODERATE	missense_variant	lmo2739	lmo2739	NP_466261.1	NAD-dependent deacetylase	p.Val24Ile		Yes	Yes	0	0	0	0	0	0	0	0	0	0	0	1	0	0	0	0	0	0	1	,T	upstream_gene_variant	MODIFIER	lmo2737	lmo2737	NP_466259.1					2140	,T	upstream_gene_variant	MODIFIER	lmo2738	lmo2738	transcript
2816172	C	T	SNV	MODERATE	missense_variant	lmo2740	lmo2740	NP_466262.1	hypothetical protein	p.Asp68Asn		Yes	Yes	0	0	0	0	0	0	0	0	0	0	0	0	0	1	0	0	1	0	2	,T	upstream_gene_variant	MODIFIER	lmo2737	lmo2737	NP_466259.1					2291	,T	upstream_gene_variant	MODIFIER	lmo2738	lmo2738	transcript
2817917	A	T	SNV	MODERATE	missense_variant	lmo2742	lmo2742	NP_466264.1	hypothetical protein	p.Ile40Asn		Yes	Yes	0	0	0	0	0	1	0	0	0	0	0	0	0	0	0	0	0	0	1	,T	upstream_gene_variant	MODIFIER	lmo2737	lmo2737	NP_466259.1					4036	,T	upstream_gene_variant	MODIFIER	lmo2738	lmo2738	transcript
2821799	C	G	SNV	MODERATE	missense_variant	lmo2746	lmo2746	NP_466268.1	hypothetical protein	p.Val32Leu		Yes	Yes	0	0	0	0	0	0	0	0	0	0	1	0	0	0	0	0	0	0	1	,G	upstream_gene_variant	MODIFIER	lmo2741	lmo2741	NP_466263.1					4228	,G	upstream_gene_variant	MODIFIER	lmo2742	lmo2742	transcript
2823137	T	C	SNV	MODERATE	missense_variant	serS	lmo2747	NP_466269.1	seryl-tRNA synthetase	p.Asn20Ser		Yes	Yes	0	0	0	0	0	0	0	0	0	0	0	0	0	1	0	0	1	0	2	,C	upstream_gene_variant	MODIFIER	lmo2743	lmo2743	NP_466265.1					4439	,C	upstream_gene_variant	MODIFIER	lmo2744	lmo2744	transcript
2825677	G	A	SNV	MODERATE	missense_variant	lmo2750	lmo2750	NP_466272.1	para-aminobenzoate synthase subunit I	p.Val344Ile		Yes	Yes	0	0	0	0	0	0	0	0	0	0	0	0	1	0	0	0	0	0	1	,A	upstream_gene_variant	MODIFIER	lmo2746	lmo2746	NP_466268.1					3785	,A	upstream_gene_variant	MODIFIER	serS	lmo2747	transcript
2826737	C	A	SNV	MODERATE	missense_variant	lmo2751	lmo2751	NP_466273.1	ABC transporter ATP-binding protein	p.Leu75Ile		Yes	Yes	9	0	0	0	0	0	0	0	0	0	0	0	0	0	0	1	0	0	1	,A	upstream_gene_variant	MODIFIER	lmo2746	lmo2746	NP_466268.1					4845	,A	upstream_gene_variant	MODIFIER	serS	lmo2747	transcript
2828564	G	A	SNV	MODERATE	missense_variant	lmo2752	lmo2752	NP_466274.1	ABC transporter ATP-binding protein	p.Arg110His		Yes	Yes	13	0	0	0	0	0	0	0	0	0	0	0	0	0	0	0	0	1	1	,A	upstream_gene_variant	MODIFIER	lmo2748	lmo2748	NP_466270.1					4615	,A	upstream_gene_variant	MODIFIER	lmo2753	lmo2753	transcript
2829598	G	A	SNV	MODERATE	missense_variant	lmo2752	lmo2752	NP_466274.1	ABC transporter ATP-binding protein	p.Asp455Asn		Yes	Yes	13	0	0	0	0	1	0	0	0	0	0	0	0	0	0	0	0	0	1	,A	upstream_gene_variant	MODIFIER	lmo2753	lmo2753	NP_466275.1					686	,A	downstream_gene_variant	MODIFIER	lmo2749	lmo2749	transcript
2834147	C	T	SNV	MODERATE	missense_variant	topB	lmo2756	NP_466278.1	DNA topoisomerase III	p.Arg614His		Yes	Yes	0	0	0	0	0	1	0	0	0	0	0	0	1	0	0	0	0	0	2	,T	upstream_gene_variant	MODIFIER	lmo2754	lmo2754	NP_466276.1					2268	WARNING_TRANSCRIPT_NO_START_CODON,T	upstream_gene_variant	MODIFIER	lmo2755	lmo2755	transcript
2840425	G	A	SNV	MODERATE	missense_variant	lmo2760	lmo2760	NP_466282.1	ABC transporter ATP-binding protein	p.Ala491Val		Yes	Yes	3	0	0	0	0	0	0	0	0	0	0	0	1	0	0	0	0	0	1	,A	upstream_gene_variant	MODIFIER	topB	lmo2756	NP_466278.1					4438	,A	upstream_gene_variant	MODIFIER	lmo2757	lmo2757	transcript
2845781	A	G	SNV	MODERATE	missense_variant	lmo2764	lmo2764	NP_466286.1	ROK family transcriptional regulator	p.Ile57Val		Yes	Yes	6	0	0	0	0	0	0	0	0	0	0	0	0	1	0	0	1	0	2	,G	upstream_gene_variant	MODIFIER	lmo2760	lmo2760	NP_466282.1					3885	,G	upstream_gene_variant	MODIFIER	lmo2765	lmo2765	transcript
2848050	G	T	SNV	MODERATE	missense_variant	lmo2767	lmo2767	NP_466289.1	hypothetical protein	p.Leu96Ile		Yes	Yes	0	0	0	0	0	0	1	0	0	0	0	0	0	0	0	0	0	0	1	,T	upstream_gene_variant	MODIFIER	lmo2766	lmo2766	NP_466288.1					477	,T	upstream_gene_variant	MODIFIER	lmo2770	lmo2770	transcript
2850318	T	G	SNV	MODERATE	missense_variant	lmo2769	lmo2769	NP_466291.1	ABC transporter ATP-binding protein	p.Thr45Pro		Yes	Yes	4	0	0	0	0	0	0	1	0	0	0	0	0	0	0	0	0	0	1	,G	upstream_gene_variant	MODIFIER	lmo2766	lmo2766	NP_466288.1					2745	,G	upstream_gene_variant	MODIFIER	lmo2767	lmo2767	transcript
2851092	A	C	SNV	MODERATE	missense_variant	lmo2770	lmo2770	NP_466292.1	bifunctional glutamate--cysteine ligase/glutathione synthetase	p.Glu158Ala		Yes	Yes	0	0	0	0	0	0	0	0	0	0	0	0	0	1	0	0	1	0	2	,C	upstream_gene_variant	MODIFIER	lmo2766	lmo2766	NP_466288.1					3519	,C	upstream_gene_variant	MODIFIER	lmo2767	lmo2767	transcript
2853628	A	T	SNV	MODERATE	missense_variant	lmo2771	lmo2771	NP_466293.1	beta-glucosidase	p.Phe270Tyr		Yes	Yes	10	0	0	0	0	0	0	0	0	0	0	0	1	0	0	0	0	0	1	,T	upstream_gene_variant	MODIFIER	lmo2768	lmo2768	NP_466290.1					4092	,T	upstream_gene_variant	MODIFIER	lmo2769	lmo2769	transcript
2853956	C	A	SNV	MODERATE	missense_variant	lmo2771	lmo2771	NP_466293.1	beta-glucosidase	p.Val161Leu		Yes	Yes	10	0	0	0	0	0	0	0	0	0	1	0	0	0	0	0	0	0	1	,A	upstream_gene_variant	MODIFIER	lmo2768	lmo2768	NP_466290.1					4420	,A	upstream_gene_variant	MODIFIER	lmo2769	lmo2769	transcript
2858799	T	A	SNV	MODERATE	missense_variant	lmo2775	lmo2775	NP_466297.1	bacteriocin transporter	p.Gln522His		Yes	Yes	0	0	0	0	0	1	0	0	0	0	0	0	0	0	0	0	0	0	1	,A	upstream_gene_variant	MODIFIER	lmo2771	lmo2771	NP_466293.1					4363	,A	upstream_gene_variant	MODIFIER	lmo2772	lmo2772	transcript
2858800	T	A	SNV	MODERATE	missense_variant	lmo2775	lmo2775	NP_466297.1	bacteriocin transporter	p.Gln522Leu		Yes	Yes	0	0	0	0	0	1	0	0	0	0	0	0	0	0	0	0	0	0	1	,A	upstream_gene_variant	MODIFIER	lmo2771	lmo2771	NP_466293.1					4364	,A	upstream_gene_variant	MODIFIER	lmo2772	lmo2772	transcript
2860661	G	A	SNV	MODERATE	missense_variant	lmo2776	lmo2776	NP_466298.1	hypothetical protein	p.Thr54Ile		Yes	Yes	0	0	0	0	0	0	0	0	0	0	0	0	0	0	0	1	0	0	1	,A	upstream_gene_variant	MODIFIER	lmo2772	lmo2772	NP_466294.1					4379	,A	upstream_gene_variant	MODIFIER	lmo2773	lmo2773	transcript
2861991	A	G	SNV	MODERATE	missense_variant	lmo2777	lmo2777	NP_466299.1	multidrug transporter	p.Thr190Ala		Yes	Yes	0	0	0	0	0	1	0	0	0	0	0	0	1	0	0	0	0	0	2	,G	upstream_gene_variant	MODIFIER	lmo2773	lmo2773	NP_466295.1					4773	,G	upstream_gene_variant	MODIFIER	lmo2774	lmo2774	transcript
2866773	C	T	SNV	MODERATE	missense_variant	lmo2781	lmo2781	NP_466303.1	beta-glucosidase	p.Val209Ile		Yes	Yes	1	0	0	0	0	0	0	0	0	0	0	0	1	0	0	0	0	0	1	,T	upstream_gene_variant	MODIFIER	lmo2778	lmo2778	NP_466300.1					3490	,T	upstream_gene_variant	MODIFIER	ychF	lmo2779	transcript
2869781	A	G	SNV	MODERATE	missense_variant	lmo2784	lmo2784	NP_466306.1	transcriptional antiterminator	p.Tyr443His		Yes	Yes	5	0	0	0	0	1	0	0	0	0	0	0	0	0	0	0	0	0	1	WARNING_TRANSCRIPT_NO_START_CODON,G	upstream_gene_variant	MODIFIER	lmo2780	lmo2780	NP_466302.1					4660	,G	upstream_gene_variant	MODIFIER	lmo2781	lmo2781	transcript
2872231	G	A	SNV	MODERATE	missense_variant	kat	lmo2785	NP_466307.1	catalase	p.Thr185Met		Yes	Yes	0	0	0	0	0	0	0	0	0	0	0	0	0	1	0	0	1	0	2	,A	upstream_gene_variant	MODIFIER	lmo2781	lmo2781	NP_466303.1					4834	,A	upstream_gene_variant	MODIFIER	lmo2782	lmo2782	transcript
2877083	G	A	SNV	MODERATE	missense_variant	lmo2789	lmo2789	NP_466311.1	hypothetical protein	p.Thr24Ile		Yes	Yes	0	0	0	0	0	1	0	0	0	0	0	0	0	0	0	0	0	0	1	,A	upstream_gene_variant	MODIFIER	kat	lmo2785	NP_466307.1					4299	,A	upstream_gene_variant	MODIFIER	bvrC	lmo2786	transcript
2877596	G	A	SNV	MODERATE	missense_variant	parB	lmo2790	NP_466312.1	partition protein ParB homolg	p.Ala139Val		Yes	Yes	0	0	0	0	0	0	0	0	0	0	0	0	0	1	0	0	1	0	2	,A	upstream_gene_variant	MODIFIER	kat	lmo2785	NP_466307.1					4812	,A	upstream_gene_variant	MODIFIER	bvrC	lmo2786	transcript
2881365	C	T	SNV	MODERATE	missense_variant	lmo2795	lmo2795	NP_466317.1	RpiR family transcription regulator	p.Ala229Thr		Yes	Yes	3	0	0	0	0	0	0	0	0	0	0	0	1	0	0	0	0	0	1	,T	upstream_gene_variant	MODIFIER	bvrA	lmo2788	NP_466310.1					4590	,T	upstream_gene_variant	MODIFIER	lmo2789	lmo2789	transcript
2883139	T	C	SNV	MODERATE	missense_variant	lmo2797	lmo2797	NP_466319.1	PTS mannitol transporter subunit IIA	p.Ser91Gly		Yes	Yes	8	0	0	0	0	0	0	0	0	0	0	0	1	0	0	0	0	0	1	,C	upstream_gene_variant	MODIFIER	parA	lmo2791	NP_466313.1					4374	,C	upstream_gene_variant	MODIFIER	lmo2792	lmo2792	transcript
2883258	T	A	SNV	MODERATE	missense_variant	lmo2797	lmo2797	NP_466319.1	PTS mannitol transporter subunit IIA	p.Asn51Ile		Yes	Yes	8	0	0	0	0	1	0	0	0	0	0	0	0	0	0	0	0	0	1	,A	upstream_gene_variant	MODIFIER	parA	lmo2791	NP_466313.1					4493	,A	upstream_gene_variant	MODIFIER	lmo2792	lmo2792	transcript
2884287	C	T	SNV	MODERATE	missense_variant	lmo2799	lmo2799	NP_466321.1	PTS mannitol transporter subunit IIBC	p.Val421Met		Yes	Yes	0	0	0	0	0	0	0	0	0	0	0	0	1	0	0	0	0	0	1	,T	upstream_gene_variant	MODIFIER	lmo2792	lmo2792	NP_466314.1					4540	WARNING_TRANSCRIPT_NO_START_CODON,T	upstream_gene_variant	MODIFIER	lmo2793	lmo2793	transcript
2891334	G	T	SNV	MODERATE	missense_variant	lmo2807	lmo2807	NP_466329.1	hypothetical protein	p.Gln107Lys		Yes	Yes	4	0	0	0	1	0	0	0	0	0	0	0	0	0	0	0	0	0	1	,T	missense_variant	MODERATE	lmo2807	lmo2807	NP_466329.1	p.Gln107Lys	319/384	319/384	107/127		,T	upstream_gene_variant	MODIFIER	lmo2800	lmo2800	transcript
2898985	G	A	SNV	MODERATE	missense_variant	fabG	lmo2815	NP_466337.1	3-ketoacyl-ACP reductase	p.Ala151Thr		Yes	Yes	7	0	0	0	0	0	0	1	0	0	0	0	0	0	0	0	0	0	1	,A	upstream_gene_variant	MODIFIER	gidA	lmo2810	NP_466332.1					4500	,A	upstream_gene_variant	MODIFIER	trmE	lmo2811	transcript
2901022	C	T	SNV	MODERATE	missense_variant	lmo2817	lmo2817	NP_466339.1	peptidase	p.Glu255Lys		Yes	Yes	3	0	0	0	0	0	0	0	0	0	0	0	0	1	0	0	0	0	1	,T	upstream_gene_variant	MODIFIER	lmo2813	lmo2813	NP_466335.1					3199	,T	upstream_gene_variant	MODIFIER	lmo2814	lmo2814	transcript
2901442	C	T	SNV	MODERATE	missense_variant	lmo2817	lmo2817	NP_466339.1	peptidase	p.Val115Ile		Yes	Yes	3	0	0	0	0	0	0	0	0	0	0	0	1	0	0	0	0	0	1	,T	upstream_gene_variant	MODIFIER	lmo2813	lmo2813	NP_466335.1					3619	,T	upstream_gene_variant	MODIFIER	lmo2814	lmo2814	transcript
2909883	T	C	SNV	MODERATE	missense_variant	lmo2822	lmo2822	NP_466344.1	hypothetical protein	p.Lys65Arg		Yes	Yes	0	0	0	0	0	0	0	0	0	0	0	0	0	1	0	0	1	0	2	,C	upstream_gene_variant	MODIFIER	lmo2820	lmo2820	NP_466342.1					2943	WARNING_TRANSCRIPT_NO_START_CODON,C	downstream_gene_variant	MODIFIER	lmo2821	lmo2821	transcript
2909904	C	T	SNV	MODERATE	missense_variant	lmo2822	lmo2822	NP_466344.1	hypothetical protein	p.Arg58Gln		Yes	Yes	0	0	0	0	0	0	0	0	0	0	0	0	0	1	0	0	1	0	2	,T	upstream_gene_variant	MODIFIER	lmo2820	lmo2820	NP_466342.1					2964	WARNING_TRANSCRIPT_NO_START_CODON,T	downstream_gene_variant	MODIFIER	lmo2821	lmo2821	transcript
2911215	C	A	SNV	MODERATE	missense_variant	lmo2823	lmo2823	NP_466345.1	sporulation protein SpoOJ	p.Asp38Tyr		Yes	Yes	0	0	0	0	0	1	0	0	0	0	0	0	0	0	0	0	0	0	1	,A	upstream_gene_variant	MODIFIER	lmo2820	lmo2820	NP_466342.1					4275	WARNING_TRANSCRIPT_NO_START_CODON,A	upstream_gene_variant	MODIFIER	lmo2822	lmo2822	transcript
2913493	T	G	SNV	MODERATE	missense_variant	serC	lmo2825	NP_466347.1	phosphoserine aminotransferase	p.Asp65Ala		Yes	Yes	0	0	0	0	0	0	0	0	0	0	0	0	0	1	0	0	1	0	2	WARNING_TRANSCRIPT_NO_START_CODON,G	upstream_gene_variant	MODIFIER	lmo2822	lmo2822	NP_466344.1					3417	,G	upstream_gene_variant	MODIFIER	lmo2823	lmo2823	transcript
2914160	G	A	SNV	MODERATE	missense_variant	lmo2826	lmo2826	NP_466348.1	MFS transporter	p.Thr349Ile		Yes	Yes	1	0	0	0	0	0	0	0	0	0	0	0	1	0	0	0	0	0	1	,A	upstream_gene_variant	MODIFIER	lmo2822	lmo2822	NP_466344.1					4084	,A	upstream_gene_variant	MODIFIER	lmo2823	lmo2823	transcript
2914506	T	C	SNV	MODERATE	missense_variant	lmo2826	lmo2826	NP_466348.1	MFS transporter	p.Ile234Val		Yes	Yes	1	0	0	0	0	0	0	0	0	0	0	0	0	1	0	0	1	0	2	,C	upstream_gene_variant	MODIFIER	lmo2822	lmo2822	NP_466344.1					4430	,C	upstream_gene_variant	MODIFIER	lmo2823	lmo2823	transcript
2918790	G	A	SNV	MODERATE	missense_variant	lmo2832	lmo2832	NP_466354.1	hypothetical protein	p.Thr127Ile		Yes	Yes	1	0	0	0	0	1	0	0	0	0	0	0	0	0	0	0	0	0	1	,A	upstream_gene_variant	MODIFIER	lmo2826	lmo2826	NP_466348.1					3585	,A	upstream_gene_variant	MODIFIER	lmo2827	lmo2827	transcript
2919254	C	T	SNV	MODERATE	missense_variant	lmo2833	lmo2833	NP_466355.1	maltose phosphorylase	p.Ser697Asn		Yes	Yes	1	0	0	0	0	0	0	0	0	0	0	0	1	0	0	0	0	0	1	,T	upstream_gene_variant	MODIFIER	lmo2826	lmo2826	NP_466348.1					4049	,T	upstream_gene_variant	MODIFIER	lmo2827	lmo2827	transcript
2922166	A	G	SNV	MODERATE	missense_variant	lmo2834	lmo2834	NP_466356.1	oxidoreductase	p.Val69Ala		Yes	Yes	2	0	0	0	0	0	0	0	0	0	0	0	0	1	0	0	1	0	2	,G	upstream_gene_variant	MODIFIER	lmo2830	lmo2830	NP_466352.1					4900	,G	upstream_gene_variant	MODIFIER	lmo2831	lmo2831	transcript
2923862	C	T	SNV	MODERATE	missense_variant	lmo2836	lmo2836	NP_466358.1	alcohol dehydrogenase	p.Ala143Thr		Yes	Yes	0	0	0	0	0	1	0	0	0	0	0	0	0	0	0	0	0	0	1	,T	upstream_gene_variant	MODIFIER	lmo2832	lmo2832	NP_466354.1					4693	,T	upstream_gene_variant	MODIFIER	lmo2833	lmo2833	transcript
2927662	T	C	SNV	MODERATE	missense_variant	lmo2840	lmo2840	NP_466362.1	sucrose phosphorylase	p.Thr324Ala		Yes	Yes	1	0	0	0	0	1	0	0	0	0	0	0	0	0	0	0	0	0	1	WARNING_TRANSCRIPT_NO_START_CODON,C	upstream_gene_variant	MODIFIER	lmo2835	lmo2835	NP_466357.1					4439	,C	upstream_gene_variant	MODIFIER	lmo2836	lmo2836	transcript
2927663	G	T	SNV	MODERATE	missense_variant	lmo2840	lmo2840	NP_466362.1	sucrose phosphorylase	p.Ser323Arg		Yes	Yes	1	0	0	0	0	1	0	0	0	0	0	0	0	0	0	0	0	0	1	WARNING_TRANSCRIPT_NO_START_CODON,T	upstream_gene_variant	MODIFIER	lmo2835	lmo2835	NP_466357.1					4440	,T	upstream_gene_variant	MODIFIER	lmo2836	lmo2836	transcript
2931588	C	A	SNV	MODERATE	missense_variant	lmo2843	lmo2843	NP_466365.1	hypothetical protein	p.Asp296Tyr		Yes	Yes	0	0	0	0	0	0	0	0	0	0	0	0	0	1	0	0	1	0	2	,A	upstream_gene_variant	MODIFIER	lmo2839	lmo2839	NP_466361.1					4195	,A	upstream_gene_variant	MODIFIER	lmo2840	lmo2840	transcript
2931942	C	T	SNV	MODERATE	missense_variant	lmo2843	lmo2843	NP_466365.1	hypothetical protein	p.Ala178Thr		Yes	Yes	0	0	0	0	0	0	0	0	0	0	0	0	0	0	0	1	0	0	1	,T	upstream_gene_variant	MODIFIER	lmo2839	lmo2839	NP_466361.1					4549	,T	upstream_gene_variant	MODIFIER	lmo2840	lmo2840	transcript
2934968	C	A	SNV	MODERATE	missense_variant	lmo2846	lmo2846	NP_466368.1	hypothetical protein	p.Ala35Ser		Yes	Yes	0	0	0	0	1	0	0	0	0	0	0	0	0	0	0	0	0	0	1	,A	upstream_gene_variant	MODIFIER	lmo2843	lmo2843	NP_466365.1					2495	,A	upstream_gene_variant	MODIFIER	lmo2844	lmo2844	transcript
2936422	G	A	SNV	MODERATE	missense_variant	lmo2848	lmo2848	NP_466370.1	L-rhamnose isomerase	p.Thr253Met		Yes	Yes	0	0	0	0	0	0	0	0	0	0	0	0	0	1	0	0	1	0	2	,A	upstream_gene_variant	MODIFIER	lmo2843	lmo2843	NP_466365.1					3949	,A	upstream_gene_variant	MODIFIER	lmo2844	lmo2844	transcript
2937014	C	T	SNV	MODERATE	missense_variant	lmo2848	lmo2848	NP_466370.1	L-rhamnose isomerase	p.Glu56Lys		Yes	Yes	0	0	0	0	0	0	0	0	0	0	0	0	0	1	0	0	1	0	2	,T	upstream_gene_variant	MODIFIER	lmo2843	lmo2843	NP_466365.1					4541	,T	upstream_gene_variant	MODIFIER	lmo2844	lmo2844	transcript
2941232	C	T	SNV	MODERATE	missense_variant	lmo2852	lmo2852	NP_466374.1	hypothetical protein	p.Ala105Thr		Yes	Yes	0	0	0	0	0	1	0	0	0	0	0	0	0	0	0	0	0	0	1	WARNING_TRANSCRIPT_NO_START_CODON,T	upstream_gene_variant	MODIFIER	lmo2848	lmo2848	NP_466370.1					4053	,T	upstream_gene_variant	MODIFIER	lmo2849	lmo2849	transcript
65964	CC	C	INDEL	HIGH	frameshift_variant	lmo0060	lmo0060	NP_463593.1	hypothetical protein	p.Pro339fs	Yes	Yes	Yes	0	0	0	0	0	0	0	0	0	0	1	0	0	0	0	0	0	0	1	,C	upstream_gene_variant	MODIFIER	lmo0061	lmo0061	NP_463594.1					195	,C	upstream_gene_variant	MODIFIER	lmo0062	lmo0062	transcript
66655	A	AA	INDEL	HIGH	frameshift_variant	lmo0061	lmo0061	NP_463594.1	hypothetical protein	p.Ser166fs	Yes	Yes	Yes	0	0	0	0	0	0	0	0	0	0	0	0	0	0	0	1	0	0	1	,AA	upstream_gene_variant	MODIFIER	lmo0062	lmo0062	NP_463595.1					4020	,AA	upstream_gene_variant	MODIFIER	lmo0063	lmo0063	transcript
152112	AT	A	INDEL	HIGH	frameshift_variant	lmo0155	lmo0155	NP_463688.1	zinc ABC transporter permease	p.Ile92fs	Yes	Yes	Yes	2	0	0	0	0	0	0	0	0	0	0	0	0	0	0	1	0	0	1	,A	upstream_gene_variant	MODIFIER	lmo0152	lmo0152	NP_463685.1					2104	,A	upstream_gene_variant	MODIFIER	lmo0157	lmo0157	transcript
359061	TA	T	INDEL	HIGH	frameshift_variant	lmo0331	lmo0331	NP_463861.1	internalin	p.Ser205fs	Yes	Yes	Yes	2	0	0	0	0	0	0	0	0	0	0	0	0	0	0	0	0	1	1	,T	upstream_gene_variant	MODIFIER	lmo0332	lmo0332	NP_463862.1					1110	WARNING_TRANSCRIPT_NO_START_CODON,T	upstream_gene_variant	MODIFIER	lmo0333	lmo0333	transcript
364446	TC	TATC	INDEL	HIGH	frameshift_variant	lmo0333	lmo0333	NP_463863.1	internalin	p.Ser1171fs	Yes	Yes	Yes	0	0	0	0	0	0	0	0	0	0	1	0	0	0	0	0	0	0	1	,TATC	upstream_gene_variant	MODIFIER	lmo0331	lmo0331	NP_463861.1					4771	,TATC	upstream_gene_variant	MODIFIER	lmo0334	lmo0334	transcript
435528	CC	C	INDEL	HIGH	frameshift_variant	lmo0412	lmo0412	NP_463941.1	hypothetical protein	p.Gly97fs	Yes	Yes	Yes	0	0	0	0	0	1	0	0	0	0	0	0	0	0	0	0	0	0	1	,C	upstream_gene_variant	MODIFIER	lmo0411	lmo0411	NP_463940.1					784	,C	upstream_gene_variant	MODIFIER	lmo0413	lmo0413	transcript
470122	TT	T	INDEL	HIGH	frameshift_variant&stop_lost&splice_region_variant	lmo0441	lmo0441	NP_463970.1	D-alanyl-D-alanine carboxypeptidase	p.Ter679fs		Yes	Yes	0	0	0	0	0	0	0	0	0	0	0	0	0	1	0	0	1	0	2	,T	upstream_gene_variant	MODIFIER	lmo0436	lmo0436	NP_463965.1					3704	,T	upstream_gene_variant	MODIFIER	lmo0439	lmo0439	transcript
490617	TT	T	INDEL	HIGH	frameshift_variant	lmo0455	lmo0455	NP_463984.1	hypothetical protein	p.Phe238fs	Yes	Yes	Yes	0	0	0	0	0	0	0	1	0	0	0	0	0	0	0	0	0	0	1	,T	upstream_gene_variant	MODIFIER	lmo0452	lmo0452	NP_463981.1					2966	,T	upstream_gene_variant	MODIFIER	lmo0453	lmo0453	transcript
599274	TG	T	INDEL	HIGH	frameshift_variant	lmo0560	lmo0560	NP_464088.1	glutamate dehydrogenase	p.Ala357fs	Yes	Yes	Yes	0	0	0	0	1	0	0	0	0	0	0	0	0	0	0	0	0	0	1	,T	upstream_gene_variant	MODIFIER	lmo0558	lmo0558	NP_464086.1					1655	,T	downstream_gene_variant	MODIFIER	lmo0555	lmo0555	transcript
776588	TT	T	INDEL	HIGH	frameshift_variant	lmo0746	lmo0746	NP_464273.1	hypothetical protein	p.Lys37fs	Yes	Yes	Yes	0	0	0	0	0	0	0	0	0	0	0	0	0	1	0	0	1	0	2	,T	upstream_gene_variant	MODIFIER	lmo0740	lmo0740	NP_464267.1					4904	,T	upstream_gene_variant	MODIFIER	lmo0747	lmo0747	transcript
920472	TT	T	INDEL	HIGH	frameshift_variant	lmo0881	lmo0881	NP_464407.1	hypothetical protein	p.Arg152fs		Yes	Yes	0	0	0	0	0	0	0	0	0	0	0	0	0	1	0	0	1	0	2	,T	upstream_gene_variant	MODIFIER	lmo0882	lmo0882	NP_464408.1					589	,T	upstream_gene_variant	MODIFIER	lmo0883	lmo0883	transcript
984703	G	GG	INDEL	HIGH	frameshift_variant	lmo0949	lmo0949	NP_464474.1	hypothetical protein	p.Leu313fs	Yes	Yes	Yes	1	0	0	0	0	0	0	0	0	0	0	0	0	0	0	1	0	0	1	,GG	upstream_gene_variant	MODIFIER	lmo0947	lmo0947	NP_464472.1					1744	,GG	upstream_gene_variant	MODIFIER	lmo0948	lmo0948	transcript
1010629	GT	G	INDEL	HIGH	frameshift_variant	lmo0979	lmo0979	NP_464504.1	daunorubicin resistance ATP-binding protein	p.Arg106fs	Yes	Yes	Yes	53	0	0	0	0	0	0	0	0	0	1	0	0	0	0	0	0	0	1	,G	upstream_gene_variant	MODIFIER	dltA	lmo0974	NP_464499.1					4062	,G	upstream_gene_variant	MODIFIER	lmo0976	lmo0976	transcript
1025942	T	TC	INDEL	HIGH	frameshift_variant	lmo0995	lmo0995	NP_464520.1	hypothetical protein	p.Phe84fs	Yes	Yes	Yes	0	0	0	0	0	1	0	0	0	0	0	0	0	0	0	0	0	0	1	,TC	upstream_gene_variant	MODIFIER	lmo0994	lmo0994	NP_464519.1					814	,TC	upstream_gene_variant	MODIFIER	lmo0996	lmo0996	transcript
1077256	ATA	AA	INDEL	HIGH	frameshift_variant	lmo1050	lmo1050	NP_464575.1	hypothetical protein	p.Ile90fs	Yes	Yes	Yes	0	0	0	0	0	0	0	0	0	0	0	0	0	1	0	0	1	0	2	,AA	upstream_gene_variant	MODIFIER	lmo1048	lmo1048	NP_464573.1					1409	,AA	upstream_gene_variant	MODIFIER	lmo1049	lmo1049	transcript
1208875	AA	A	INDEL	HIGH	frameshift_variant	lmo1180	lmo1180	NP_464705.1	carboxysome structural protein	p.Ser92fs		Yes	Yes	2	0	0	0	0	0	1	0	0	0	0	0	0	0	0	0	0	0	1	,A	upstream_gene_variant	MODIFIER	lmo1181	lmo1181	NP_464706.1					177	,A	upstream_gene_variant	MODIFIER	lmo1182	lmo1182	transcript
1244765	GG	G	INDEL	HIGH	frameshift_variant	lmo1223	lmo1223	NP_464748.1	ABC transporter ATP-binding proteins	p.Gly33fs	Yes	Yes	Yes	55	0	0	1	0	0	0	0	0	0	0	0	0	0	0	0	0	0	1	,G	upstream_gene_variant	MODIFIER	lmo1219	lmo1219	NP_464744.1					4565	,G	upstream_gene_variant	MODIFIER	lmo1224	lmo1224	transcript
1324135	A	AA	INDEL	HIGH	frameshift_variant	lmo1296	lmo1296	NP_464821.1	hypothetical protein	p.Ser115fs	Yes	Yes	Yes	1	0	0	0	1	0	0	0	0	0	0	0	0	0	0	0	0	0	1	WARNING_TRANSCRIPT_NO_START_CODON,AA	upstream_gene_variant	MODIFIER	lmo1291	lmo1291	NP_464816.1					4672	,AA	upstream_gene_variant	MODIFIER	lmo1297	lmo1297	transcript
1516798	T	TT	INDEL	HIGH	frameshift_variant	comEC	lmo1482	NP_465007.1	competence protein ComEC	p.Ile261fs	Yes	Yes	Yes	0	0	0	0	0	0	0	1	0	0	0	0	0	0	0	0	0	0	1	,TT	upstream_gene_variant	MODIFIER	lepA	lmo1479	NP_465004.1					3115	,TT	upstream_gene_variant	MODIFIER	holA	lmo1481	transcript
1681756	G	GG	INDEL	HIGH	frameshift_variant	lmo1637	lmo1637	NP_465162.1	hypothetical protein	p.Ala66fs	Yes	Yes	Yes	0	0	0	0	0	0	0	0	0	0	1	0	0	0	0	0	0	0	1	,GG	downstream_gene_variant	MODIFIER	lmo1634	lmo1634	NP_465159.1					1748	,GG	downstream_gene_variant	MODIFIER	lmo1635	lmo1635	transcript
1776799	GA	G	INDEL	HIGH	frameshift_variant	lmo1714	lmo1714	NP_465239.1	hypothetical protein	p.Asn10fs		Yes	Yes	0	0	0	0	0	1	0	0	0	0	0	0	0	0	0	0	0	0	1	,G	upstream_gene_variant	MODIFIER	lmo1716	lmo1716	NP_465241.1					963	,G	downstream_gene_variant	MODIFIER	lmo1710	lmo1710	transcript
2062243	AA	A	INDEL	HIGH	frameshift_variant	leuB	lmo1988	NP_465512.1	3-isopropylmalate dehydrogenase	p.Ile346fs		Yes	Yes	1	0	0	0	0	0	0	0	0	0	0	0	1	0	0	0	0	0	1	WARNING_TRANSCRIPT_NO_START_CODON,A	upstream_gene_variant	MODIFIER	leuC	lmo1989	NP_465513.1					19	,A	upstream_gene_variant	MODIFIER	leuD	lmo1990	transcript
2389383	TT	T	INDEL	HIGH	frameshift_variant	lmo2309	lmo2309	NP_465833.1	hypothetical protein	p.Lys2fs		Yes	Yes	0	0	0	0	0	0	0	1	0	0	0	0	0	0	0	0	0	0	1	,T	upstream_gene_variant	MODIFIER	lmo2300	lmo2300	NP_465824.1					4052	,T	upstream_gene_variant	MODIFIER	lmo2301	lmo2301	transcript
2435592	CC	C	INDEL	HIGH	frameshift_variant	lmo2365	lmo2365	NP_465888.1	RofA family transcriptional regulator	p.Met183fs	Yes	Yes	Yes	0	0	0	0	0	1	0	0	0	0	0	0	0	0	0	0	0	0	1	,C	upstream_gene_variant	MODIFIER	lmo2360	lmo2360	NP_465883.1					4800	,C	upstream_gene_variant	MODIFIER	lmo2361	lmo2361	transcript
2509380	CC	C	INDEL	HIGH	frameshift_variant	lmo2443	lmo2443	NP_465966.1	hypothetical protein	p.Gly11fs	Yes	Yes	Yes	0	0	0	0	0	1	0	0	0	0	0	0	0	0	0	0	0	0	1	,C	upstream_gene_variant	MODIFIER	lmo2436	lmo2436	NP_465959.1					4224	,C	upstream_gene_variant	MODIFIER	lmo2438	lmo2438	transcript
2567709	CC	C	INDEL	HIGH	frameshift_variant	lmo2490	lmo2490	NP_466013.1	CsbA protein	p.Gly76fs	Yes	Yes	Yes	0	0	0	0	0	0	0	0	0	0	0	0	0	0	0	1	0	0	1	,C	upstream_gene_variant	MODIFIER	uvrA	lmo2488	NP_466011.1					2249	,C	upstream_gene_variant	MODIFIER	uvrB	lmo2489	transcript
1063402	AAAAGAA	A	INDEL	MODERATE	inframe_deletion	lmo1034	lmo1034	NP_464559.1	glycerol kinase	p.Lys115_Glu116del		Yes	Yes	2	0	0	0	0	0	0	0	0	0	0	0	0	1	0	0	1	0	2	,A	upstream_gene_variant	MODIFIER	lmo1030	lmo1030	NP_464555.1					3795	,A	upstream_gene_variant	MODIFIER	lmo1035	lmo1035	transcript
1776410	ATCA	A	INDEL	MODERATE	inframe_deletion	lmo1714	lmo1714	NP_465239.1	hypothetical protein	p.Asp140del		Yes	Yes	0	0	0	0	0	0	1	0	0	0	0	0	0	0	0	0	0	0	1	,A	upstream_gene_variant	MODIFIER	lmo1716	lmo1716	NP_465241.1					1352	,A	downstream_gene_variant	MODIFIER	lmo1710	lmo1710	transcript
2016126	TCTT	T	INDEL	MODERATE	inframe_deletion	lmo1941	lmo1941	NP_465465.1	hypothetical protein	p.Glu138del		Yes	Yes	0	0	0	0	0	0	0	0	0	0	0	0	1	0	0	0	0	0	1	WARNING_TRANSCRIPT_NO_START_CODON,T	upstream_gene_variant	MODIFIER	engA	lmo1937	NP_465461.1					3689	,T	upstream_gene_variant	MODIFIER	rpsA	lmo1938	transcript
2393092	T	TGTT	INDEL	MODERATE	inframe_insertion	lmo2317	lmo2317	NP_465841.1	hypothetical protein	p.Ile168dup		Yes	Yes	0	0	0	0	0	0	0	0	0	0	0	0	0	0	0	1	0	0	1	,TGTT	upstream_gene_variant	MODIFIER	lmo2305	lmo2305	NP_465829.1					4918	,TGTT	upstream_gene_variant	MODIFIER	lmo2306	lmo2306	transcript
[truncated: 394 more columns]

## Sheet: potential_regulatory
POS	REF	ALT	SNV or INDEL?	IMPACT	AFFECT	Gene	Locus	Protein Accession	Gene Product	Clustered within 50bp of another SNV?	Clustered within 20bp of another SNV?	Lm117	Lm190	Lm223	Lm228	Lm235	Lm4	Lm32	Lm50	Lm84	OCF54	OCF61	A36	A144	A522	A552	SUM
4466	C	T	SNV	MODIFIER	upstream_gene_variant	lmo0004	lmo0004	NP_463537.1	hypothetical protein	Yes	Yes	0	0	0	1	0	0	0	0	0	0	0	0	0	0	0	1
8036	T	A	SNV	MODIFIER	upstream_gene_variant	gyrA	lmo0007	NP_463540.1	DNA gyrase subunit A	No	No	0	0	0	0	0	0	0	0	0	0	1	0	0	1	0	2
10605	A	G	SNV	MODIFIER	upstream_gene_variant	lmo0008	lmo0008	NP_463541.1	cardiolipin synthase	Yes	Yes	0	0	0	0	0	0	0	0	0	0	1	0	0	1	0	2
31019	C	T	SNV	MODIFIER	upstream_gene_variant	lmo0028	lmo0028	NP_463561.1	microcin C7 self-immunity protein MccF	Yes	Yes	0	0	0	0	0	0	0	0	0	0	1	0	0	1	0	2
38019	G	A	SNV	MODIFIER	upstream_gene_variant	lmo0030	lmo0030	NP_463563.1	hypothetical protein	No	No	0	0	0	0	1	0	0	0	0	0	0	0	0	0	0	1
49885	A	T	SNV	MODIFIER	upstream_gene_variant	ssb	lmo0045	NP_463578.1	single-strand binding protein	Yes	Yes	0	0	0	0	0	0	0	0	0	0	1	0	0	1	0	2
51634	A	T	SNV	MODIFIER	upstream_gene_variant	lmo0048	lmo0048	NP_463581.1	sensor histidine kinase AgrB	Yes	Yes	0	0	0	0	0	0	1	0	0	0	0	0	0	0	0	1
75295	G	A	SNV	MODIFIER	upstream_gene_variant	lmo0068	lmo0068	NP_463601.1	hypothetical protein	Yes	Yes	0	0	0	0	0	0	0	0	0	0	1	0	0	1	0	2
76199	A	G	SNV	MODIFIER	upstream_gene_variant	lmo0070	lmo0070	NP_463603.1	hypothetical protein	Yes	Yes	0	0	0	0	0	0	0	0	0	0	1	0	0	1	0	2
76212	A	G	SNV	MODIFIER	upstream_gene_variant	lmo0070	lmo0070	NP_463603.1	hypothetical protein	Yes	Yes	0	0	0	0	0	0	0	0	0	0	1	0	0	1	0	2
76243	A	T	SNV	MODIFIER	upstream_gene_variant	lmo0070	lmo0070	NP_463603.1	hypothetical protein	Yes	Yes	0	0	0	0	0	0	0	0	0	0	1	0	0	1	0	2
76257	A	G	SNV	MODIFIER	upstream_gene_variant	lmo0070	lmo0070	NP_463603.1	hypothetical protein	Yes	Yes	0	0	0	0	0	0	0	0	0	0	1	0	0	1	0	2
76259	A	G	SNV	MODIFIER	upstream_gene_variant	lmo0070	lmo0070	NP_463603.1	hypothetical protein	Yes	Yes	0	0	0	0	0	0	0	0	0	0	1	0	0	1	0	2
77091	A	G	SNV	MODIFIER	upstream_gene_variant	lmo0071	lmo0071	NP_463604.1	hypothetical protein	No	No	0	0	0	0	0	0	0	0	0	0	1	0	0	1	0	2
77472	G	T	SNV	MODIFIER	upstream_gene_variant	lmo0072	lmo0072	NP_463605.1	hypothetical protein	Yes	Yes	0	0	0	0	0	0	0	0	0	0	1	0	0	1	0	2
88005	A	G	SNV	MODIFIER	upstream_gene_variant	lmo0083	lmo0083	NP_463616.1	MerR family transcriptional regulator	Yes	Yes	0	0	0	0	0	0	0	0	0	0	0	0	1	0	0	1
109825	C	T	SNV	MODIFIER	upstream_gene_variant	lmo0101	lmo0101	NP_463634.1	transcriptional regulator	Yes	Yes	0	0	0	1	0	0	0	0	0	0	0	0	0	0	0	1
112286	G	A	SNV	MODIFIER	upstream_gene_variant	lmo0101	lmo0101	NP_463634.1	transcriptional regulator	Yes	Yes	0	0	0	0	0	0	0	0	0	0	1	0	0	1	0	2
121538	A	G	SNV	MODIFIER	upstream_gene_variant	lmo0108	lmo0108	NP_463641.1	ABC transporter ATP-binding protein	Yes	Yes	0	0	0	0	0	0	0	0	0	0	1	0	0	1	0	2
145745	G	A	SNV	MODIFIER	upstream_gene_variant	lmo0147	lmo0147	NP_463680.1	hypothetical protein	Yes	Yes	0	0	0	0	0	0	0	0	0	0	0	0	0	0	1	1
150104	C	T	SNV	MODIFIER	upstream_gene_variant	lmo0152	lmo0152	NP_463685.1	peptide ABC transporter substrate-binding protein	Yes	Yes	0	0	0	0	0	0	0	0	0	0	0	0	1	0	0	1
177894	G	A	SNV	MODIFIER	upstream_gene_variant	lmo0174	lmo0174	NP_463705.1	transposase	Yes	Yes	0	0	0	0	0	0	1	0	0	0	0	0	0	0	0	1
193565	T	C	SNV	MODIFIER	upstream_gene_variant	lmo0189	lmo0189	NP_463720.1	Veg protein	Yes	Yes	0	0	0	0	0	0	0	0	0	0	1	0	0	1	0	2
215474	T	C	SNV	MODIFIER	upstream_gene_variant	lmo0208	lmo0208	NP_463739.1	hypothetical protein	Yes	Yes	0	0	0	1	0	0	0	0	0	0	0	0	0	0	0	1
215535	T	C	SNV	MODIFIER	upstream_gene_variant	lmo0208	lmo0208	NP_463739.1	hypothetical protein	Yes	Yes	0	0	0	0	0	0	0	0	0	1	0	0	0	0	0	1
231851	C	A	SNV	MODIFIER	upstream_gene_variant	sul	lmo0224	NP_463755.1	dihydropteroate synthases	Yes	Yes	0	0	0	0	0	0	0	0	0	0	0	0	1	0	0	1
267476	A	T	SNV	MODIFIER	upstream_gene_variant	lmo0252	lmo0252	NP_463783.1	penicilinase repressor	Yes	Yes	0	0	0	0	0	0	0	0	0	0	1	0	0	1	0	2
271028	A	G	SNV	MODIFIER	upstream_gene_variant	lmo0257	lmo0257	NP_463788.1	hypothetical protein	Yes	Yes	0	0	0	0	0	0	0	0	0	1	0	0	0	0	0	1
271282	G	C	SNV	MODIFIER	upstream_gene_variant	lmo0257	lmo0257	NP_463788.1	hypothetical protein	Yes	Yes	0	0	0	0	0	0	0	0	0	1	0	0	0	0	0	1
287757	C	T	SNV	MODIFIER	upstream_gene_variant	lmo0265	lmo0265	NP_463796.1	succinyl-diaminopimelate desuccinylase	Yes	Yes	0	0	0	0	0	0	0	0	0	0	1	0	0	1	0	2
328497	T	C	SNV	MODIFIER	upstream_gene_variant	lmo0297	lmo0297	NP_463828.1	transcriptional antiterminator BglG	Yes	Yes	0	0	0	0	0	0	0	0	0	1	0	0	0	0	0	1
328501	T	A	SNV	MODIFIER	upstream_gene_variant	lmo0297	lmo0297	NP_463828.1	transcriptional antiterminator BglG	Yes	Yes	0	0	0	0	0	0	0	0	0	1	0	0	0	0	0	1
328502	A	T	SNV	MODIFIER	upstream_gene_variant	lmo0297	lmo0297	NP_463828.1	transcriptional antiterminator BglG	Yes	Yes	0	0	0	0	0	0	0	0	0	1	0	0	0	0	0	1
328503	G	T	SNV	MODIFIER	upstream_gene_variant	lmo0297	lmo0297	NP_463828.1	transcriptional antiterminator BglG	Yes	Yes	0	0	0	0	0	0	0	0	0	1	0	0	0	0	0	1
328509	A	G	SNV	MODIFIER	upstream_gene_variant	lmo0297	lmo0297	NP_463828.1	transcriptional antiterminator BglG	Yes	Yes	0	0	0	0	0	0	0	0	0	1	0	0	0	0	0	1
328513	G	T	SNV	MODIFIER	upstream_gene_variant	lmo0297	lmo0297	NP_463828.1	transcriptional antiterminator BglG	Yes	Yes	0	0	0	0	0	0	0	0	0	1	0	0	0	0	0	1
328538	T	G	SNV	MODIFIER	upstream_gene_variant	lmo0297	lmo0297	NP_463828.1	transcriptional antiterminator BglG	Yes	Yes	0	0	0	0	0	0	0	0	0	1	0	0	0	0	0	1
328545	A	G	SNV	MODIFIER	upstream_gene_variant	lmo0297	lmo0297	NP_463828.1	transcriptional antiterminator BglG	Yes	Yes	0	0	0	0	0	0	0	0	0	1	0	0	0	0	0	1
328570	C	T	SNV	MODIFIER	upstream_gene_variant	lmo0297	lmo0297	NP_463828.1	transcriptional antiterminator BglG	Yes	Yes	0	0	0	0	0	0	0	0	0	1	0	0	0	0	0	1
328575	G	A	SNV	MODIFIER	upstream_gene_variant	lmo0297	lmo0297	NP_463828.1	transcriptional antiterminator BglG	Yes	Yes	0	0	0	0	0	0	0	0	0	1	0	0	0	0	0	1
328587	A	G	SNV	MODIFIER	upstream_gene_variant	lmo0297	lmo0297	NP_463828.1	transcriptional antiterminator BglG	Yes	Yes	0	0	0	0	0	0	0	0	0	1	0	0	0	0	0	1
328656	G	A	SNV	MODIFIER	upstream_gene_variant	lmo0297	lmo0297	NP_463828.1	transcriptional antiterminator BglG	Yes	Yes	0	0	0	0	0	0	0	0	0	1	0	0	0	0	0	1
328658	A	G	SNV	MODIFIER	upstream_gene_variant	lmo0297	lmo0297	NP_463828.1	transcriptional antiterminator BglG	Yes	Yes	0	0	0	0	0	0	0	0	0	1	0	0	0	0	0	1
328660	A	G	SNV	MODIFIER	upstream_gene_variant	lmo0297	lmo0297	NP_463828.1	transcriptional antiterminator BglG	Yes	Yes	0	0	0	0	0	0	0	0	0	1	0	0	0	0	0	1
328661	C	T	SNV	MODIFIER	upstream_gene_variant	lmo0297	lmo0297	NP_463828.1	transcriptional antiterminator BglG	Yes	Yes	0	0	0	0	0	0	0	0	0	1	0	0	0	0	0	1
328680	T	A	SNV	MODIFIER	upstream_gene_variant	lmo0297	lmo0297	NP_463828.1	transcriptional antiterminator BglG	Yes	Yes	0	0	0	0	0	0	0	0	0	1	0	0	0	0	0	1
328681	A	T	SNV	MODIFIER	upstream_gene_variant	lmo0297	lmo0297	NP_463828.1	transcriptional antiterminator BglG	Yes	Yes	0	0	0	0	0	0	0	0	0	1	0	0	0	0	0	1
328683	A	G	SNV	MODIFIER	upstream_gene_variant	lmo0297	lmo0297	NP_463828.1	transcriptional antiterminator BglG	Yes	Yes	0	0	0	0	0	0	0	0	0	1	0	0	0	0	0	1
333322	G	A	SNV	MODIFIER	upstream_gene_variant	lmo0306	lmo0306	NP_463837.1	hypothetical protein	Yes	No	0	0	0	0	0	0	0	0	0	1	0	0	0	0	0	1
347099	C	T	SNV	MODIFIER	upstream_gene_variant	lmo0319	lmo0319	NP_463849.1	phospho-beta-glucosidase	Yes	Yes	0	0	0	0	0	0	0	0	0	0	1	0	0	1	0	2
350265	G	A	SNV	MODIFIER	upstream_gene_variant	lmo0320	lmo0320	NP_463850.1	peptidoglycan-bound surface protein	Yes	Yes	0	0	0	1	0	0	0	0	0	0	0	0	0	0	0	1
367070	A	T	SNV	MODIFIER	upstream_gene_variant	lmo0335	lmo0335	NP_463865.1	hypothetical protein	Yes	Yes	0	0	0	0	0	0	0	0	0	1	0	0	0	0	0	1
378394	T	C	SNV	MODIFIER	upstream_gene_variant	lmo0343	lmo0343	NP_463873.1	translaldolase	Yes	Yes	0	0	0	1	0	0	0	0	0	0	0	0	0	0	0	1
378963	G	A	SNV	MODIFIER	upstream_gene_variant	lmo0344	lmo0344	NP_463874.1	short chain dehydrogenase	Yes	Yes	0	0	0	0	1	0	0	0	0	0	0	0	0	0	0	1
381953	A	T	SNV	MODIFIER	upstream_gene_variant	lmo0348	lmo0348	NP_463878.1	dihydroxyacetone kinase	Yes	Yes	0	0	0	0	0	0	0	1	0	0	0	0	0	0	0	1
384883	C	A	SNV	MODIFIER	upstream_gene_variant	lmo0354	lmo0354	NP_463884.1	fatty-acid--CoA ligase	Yes	Yes	0	0	1	0	0	0	0	0	0	0	0	0	0	0	0	1
390506	C	T	SNV	MODIFIER	upstream_gene_variant	lmo0360a	lmo0360a	YP_008475627.1		Yes	Yes	0	0	0	0	0	0	0	0	0	1	0	0	0	0	0	1
401315	T	G	SNV	MODIFIER	upstream_gene_variant	lmo0371	lmo0371	NP_463901.1	GntR family transcriptional regulator	Yes	Yes	0	0	0	0	0	0	0	0	0	0	1	0	0	1	0	2
406483	T	C	SNV	MODIFIER	upstream_gene_variant	lmo0376	lmo0376	NP_463906.1	transcriptional regulator	Yes	Yes	0	0	0	0	0	0	0	0	0	0	1	0	0	1	0	2
414057	G	A	SNV	MODIFIER	upstream_gene_variant	ltrA	lmo0389	NP_463919.1	low temperature requirement protein A	Yes	Yes	0	0	0	0	0	0	0	0	0	0	1	0	0	1	0	2
416662	C	T	SNV	MODIFIER	upstream_gene_variant	ltrA	lmo0389	NP_463919.1	low temperature requirement protein A	Yes	Yes	0	0	1	0	0	0	0	0	0	0	0	0	0	0	0	1
433094	T	A	SNV	MODIFIER	upstream_gene_variant	lmo0413	lmo0413	NP_463942.1	hypothetical protein	Yes	Yes	0	0	0	0	0	0	0	0	0	0	1	0	0	1	0	2
453856	G	A	SNV	MODIFIER	upstream_gene_variant	lmo0430	lmo0430	NP_463959.1	LysR family transcriptional regulator	Yes	Yes	0	0	1	0	0	0	0	0	0	0	0	0	0	0	0	1
453998	G	A	SNV	MODIFIER	upstream_gene_variant	lmo0430	lmo0430	NP_463959.1	LysR family transcriptional regulator	Yes	Yes	0	0	0	0	1	0	0	0	0	0	0	0	0	0	0	1
472182	A	T	SNV	MODIFIER	upstream_gene_variant	lmo0439	lmo0439	NP_463968.1	hypothetical protein	Yes	No	0	0	0	0	0	0	0	0	0	1	0	0	0	0	0	1
498093	C	T	SNV	MODIFIER	upstream_gene_variant	lmo0460	lmo0460	NP_463989.1	membrane associated lipoprotein	Yes	Yes	0	0	0	0	0	0	0	0	0	0	0	0	1	0	0	1
502012	A	T	SNV	MODIFIER	upstream_gene_variant	lmo0464a	lmo0464a	YP_008475629.1		Yes	Yes	0	0	0	1	0	0	0	0	0	0	0	0	0	0	0	1
508831	T	A	SNV	MODIFIER	upstream_gene_variant	lmo0472	lmo0472	NP_464001.1	hypothetical protein	Yes	Yes	0	1	0	0	0	1	0	0	0	0	0	0	0	0	0	2
508884	C	T	SNV	MODIFIER	upstream_gene_variant	lmo0472	lmo0472	NP_464001.1	hypothetical protein	Yes	Yes	1	0	0	0	0	0	0	0	0	0	0	0	0	0	0	1
511609	C	T	SNV	MODIFIER	upstream_gene_variant	lmo0475	lmo0475	NP_464003.1	hypothetical protein	Yes	Yes	0	0	0	0	0	0	0	0	0	0	1	0	0	1	0	2
511829	T	A	SNV	MODIFIER	upstream_gene_variant	lmo0475	lmo0475	NP_464003.1	hypothetical protein	Yes	Yes	0	0	0	0	0	0	0	0	0	0	1	0	0	1	0	2
513918	A	G	SNV	MODIFIER	upstream_gene_variant	lmo0476	lmo0476	NP_464004.1	oxetanocin A resistance protein OxrB	Yes	Yes	0	0	0	0	0	0	0	1	0	0	0	0	0	0	0	1
514394	C	T	SNV	MODIFIER	upstream_gene_variant	lmo0476	lmo0476	NP_464004.1	oxetanocin A resistance protein OxrB	Yes	Yes	0	0	0	1	0	0	0	0	0	0	0	0	0	0	0	1
514398	G	A	SNV	MODIFIER	upstream_gene_variant	lmo0476	lmo0476	NP_464004.1	oxetanocin A resistance protein OxrB	Yes	Yes	0	0	0	1	0	0	0	0	0	0	0	0	0	0	0	1
514407	T	C	SNV	MODIFIER	upstream_gene_variant	lmo0476	lmo0476	NP_464004.1	oxetanocin A resistance protein OxrB	Yes	Yes	0	0	0	1	0	0	0	0	0	0	0	0	0	0	0	1
514424	C	A	SNV	MODIFIER	upstream_gene_variant	lmo0476	lmo0476	NP_464004.1	oxetanocin A resistance protein OxrB	Yes	Yes	0	0	0	1	0	0	0	0	0	0	0	0	0	0	0	1
514425	T	G	SNV	MODIFIER	upstream_gene_variant	lmo0476	lmo0476	NP_464004.1	oxetanocin A resistance protein OxrB	Yes	Yes	0	0	0	1	0	0	0	0	0	0	0	0	0	0	0	1
514426	A	T	SNV	MODIFIER	upstream_gene_variant	lmo0476	lmo0476	NP_464004.1	oxetanocin A resistance protein OxrB	Yes	Yes	0	0	0	1	0	0	0	0	0	0	0	0	0	0	0	1
514428	G	A	SNV	MODIFIER	upstream_gene_variant	lmo0476	lmo0476	NP_464004.1	oxetanocin A resistance protein OxrB	Yes	Yes	0	0	0	1	0	0	0	0	0	0	0	0	0	0	0	1
514436	T	A	SNV	MODIFIER	upstream_gene_variant	lmo0476	lmo0476	NP_464004.1	oxetanocin A resistance protein OxrB	Yes	Yes	0	0	0	1	0	0	0	0	0	0	0	0	0	0	0	1
514445	C	T	SNV	MODIFIER	upstream_gene_variant	lmo0476	lmo0476	NP_464004.1	oxetanocin A resistance protein OxrB	Yes	Yes	0	0	0	1	0	0	0	0	0	0	0	0	0	0	0	1
515061	G	T	SNV	MODIFIER	upstream_gene_variant	lmo0476	lmo0476	NP_464004.1	oxetanocin A resistance protein OxrB	Yes	Yes	0	0	0	1	0	0	0	0	0	0	0	0	0	0	0	1
515063	A	C	SNV	MODIFIER	upstream_gene_variant	lmo0476	lmo0476	NP_464004.1	oxetanocin A resistance protein OxrB	Yes	Yes	0	0	0	1	0	0	0	0	0	0	0	0	0	0	0	1
515071	C	T	SNV	MODIFIER	upstream_gene_variant	lmo0476	lmo0476	NP_464004.1	oxetanocin A resistance protein OxrB	Yes	Yes	0	0	0	1	0	0	0	0	0	0	0	0	0	0	0	1
515075	G	A	SNV	MODIFIER	upstream_gene_variant	lmo0476	lmo0476	NP_464004.1	oxetanocin A resistance protein OxrB	Yes	Yes	0	0	0	1	0	0	0	0	0	0	0	0	0	0	0	1
515077	A	T	SNV	MODIFIER	upstream_gene_variant	lmo0476	lmo0476	NP_464004.1	oxetanocin A resistance protein OxrB	Yes	Yes	0	0	0	1	0	0	0	0	0	0	0	0	0	0	0	1
515081	A	C	SNV	MODIFIER	upstream_gene_variant	lmo0476	lmo0476	NP_464004.1	oxetanocin A resistance protein OxrB	Yes	Yes	0	0	0	1	0	0	0	0	0	0	0	0	0	0	0	1
515085	A	G	SNV	MODIFIER	upstream_gene_variant	lmo0476	lmo0476	NP_464004.1	oxetanocin A resistance protein OxrB	Yes	Yes	0	0	0	1	0	0	0	0	0	0	0	0	0	0	0	1
515096	C	T	SNV	MODIFIER	upstream_gene_variant	lmo0476	lmo0476	NP_464004.1	oxetanocin A resistance protein OxrB	Yes	Yes	0	0	0	1	0	0	0	0	0	0	0	0	0	0	0	1
515100	T	G	SNV	MODIFIER	upstream_gene_variant	lmo0476	lmo0476	NP_464004.1	oxetanocin A resistance protein OxrB	Yes	Yes	0	0	0	1	0	0	0	0	0	0	0	0	0	0	0	1
515101	A	T	SNV	MODIFIER	upstream_gene_variant	lmo0476	lmo0476	NP_464004.1	oxetanocin A resistance protein OxrB	Yes	Yes	0	0	0	1	0	0	0	0	0	0	0	0	0	0	0	1
515111	T	A	SNV	MODIFIER	upstream_gene_variant	lmo0476	lmo0476	NP_464004.1	oxetanocin A resistance protein OxrB	Yes	Yes	0	0	0	1	0	0	0	0	0	0	0	0	0	0	0	1
515120	C	T	SNV	MODIFIER	upstream_gene_variant	lmo0476	lmo0476	NP_464004.1	oxetanocin A resistance protein OxrB	Yes	Yes	0	0	0	1	0	0	0	0	0	0	0	0	0	0	0	1
515372	T	C	SNV	MODIFIER	upstream_gene_variant	lmo0476	lmo0476	NP_464004.1	oxetanocin A resistance protein OxrB	Yes	Yes	0	0	0	0	0	0	0	0	0	0	1	0	0	1	0	2
515877	T	C	SNV	MODIFIER	upstream_gene_variant	lmo0476	lmo0476	NP_464004.1	oxetanocin A resistance protein OxrB	Yes	Yes	0	0	0	1	0	0	0	0	0	0	0	0	0	0	0	1
515879	A	G	SNV	MODIFIER	upstream_gene_variant	lmo0476	lmo0476	NP_464004.1	oxetanocin A resistance protein OxrB	Yes	Yes	0	0	0	1	0	0	0	0	0	0	0	0	0	0	0	1
515900	C	T	SNV	MODIFIER	upstream_gene_variant	lmo0476	lmo0476	NP_464004.1	oxetanocin A resistance protein OxrB	Yes	Yes	0	0	0	1	0	0	0	0	0	0	0	0	0	0	0	1
515913	G	A	SNV	MODIFIER	upstream_gene_variant	lmo0476	lmo0476	NP_464004.1	oxetanocin A resistance protein OxrB	Yes	Yes	0	0	0	1	0	0	0	0	0	0	0	0	0	0	0	1
532307	G	T	SNV	MODIFIER	upstream_gene_variant	lmo0492	lmo0492	NP_464020.1	LysR family transcriptional regulator	Yes	Yes	0	0	0	1	0	0	0	0	0	0	0	0	0	0	0	1
544532	A	T	SNV	MODIFIER	upstream_gene_variant	lmo0510	lmo0510	NP_464038.1	hypothetical protein	Yes	Yes	0	0	1	0	0	0	0	0	0	0	0	0	0	0	0	1
554601	C	T	SNV	MODIFIER	upstream_gene_variant	lmo0516	lmo0516	NP_464044.1	encapsulation protein CapA	Yes	Yes	0	0	0	0	0	0	0	0	0	0	1	0	0	0	0	1
561795	T	C	SNV	MODIFIER	upstream_gene_variant	lmo0521	lmo0521	NP_464049.1	6-phospho-beta-glucosidase	Yes	Yes	0	0	0	0	0	0	0	0	0	0	1	0	0	1	0	2
613568	C	T	SNV	MODIFIER	upstream_gene_variant	lmo0573	lmo0573	NP_464101.1	hypothetical protein	Yes	Yes	0	0	0	0	0	0	0	0	0	0	1	0	0	1	0	2
670145	G	A	SNV	MODIFIER	upstream_gene_variant	lmo0630	lmo0630	NP_464157.1	transcriptional antiterminator BglG	Yes	Yes	0	0	0	0	0	0	0	0	0	0	1	0	0	1	0	2
677569	T	C	SNV	MODIFIER	upstream_gene_variant	lmo0638	lmo0638	NP_464165.1	hypothetical protein	Yes	Yes	0	0	0	0	0	0	0	0	0	0	0	0	1	0	0	1
681361	A	G	SNV	MODIFIER	upstream_gene_variant	lmo0641	lmo0641	NP_464168.1	heavy metal-transporting ATPase	Yes	Yes	0	0	1	0	0	0	0	0	0	0	0	0	0	0	0	1
685081	G	A	SNV	MODIFIER	upstream_gene_variant	lmo0645	lmo0645	NP_464172.1	amino acid transporter	Yes	Yes	0	0	0	0	0	0	0	0	0	1	0	0	0	0	0	1
698254	G	A	SNV	MODIFIER	upstream_gene_variant	lmo0652	lmo0652	NP_464179.1	hypothetical protein	Yes	Yes	0	0	0	0	0	0	0	0	0	0	1	0	0	0	0	1
709109	G	A	SNV	MODIFIER	upstream_gene_variant	lmo0672	lmo0672	NP_464199.1	hypothetical protein	Yes	No	0	0	0	0	0	0	0	0	0	0	1	0	0	1	0	2
710769	T	C	SNV	MODIFIER	upstream_gene_variant	lmo0673	lmo0673	NP_464200.1	hypothetical protein	Yes	Yes	0	0	0	0	0	0	1	0	0	0	0	0	0	0	0	1
710773	A	G	SNV	MODIFIER	upstream_gene_variant	lmo0673	lmo0673	NP_464200.1	hypothetical protein	Yes	Yes	0	0	0	0	1	0	0	0	0	0	0	0	0	0	0	1
724723	A	G	SNV	MODIFIER	upstream_gene_variant	flaA	lmo0690	NP_464217.1	flagellin	Yes	Yes	0	0	1	0	0	0	0	0	0	0	0	0	0	0	0	1
751383	T	C	SNV	MODIFIER	upstream_gene_variant	lmo0721	lmo0721	NP_464248.1	fibronectin-binding protein	Yes	Yes	0	0	0	0	0	0	0	0	0	0	1	0	0	1	0	2
753439	T	A	SNV	MODIFIER	upstream_gene_variant	lmo0721	lmo0721	NP_464248.1	fibronectin-binding protein	Yes	Yes	0	0	0	0	0	0	0	0	0	0	1	0	0	1	0	2
761315	T	G	SNV	MODIFIER	upstream_gene_variant	lmo0732	lmo0732	NP_464259.1	peptidoglycan binding protein	Yes	Yes	0	0	0	0	0	0	0	0	0	0	1	0	0	1	0	2
783777	A	G	SNV	MODIFIER	upstream_gene_variant	lmo0758	lmo0758	NP_464285.1	hypothetical protein	Yes	Yes	0	0	0	0	1	0	0	0	0	0	0	0	0	0	0	1
802970	T	C	SNV	MODIFIER	upstream_gene_variant	lmo0773	lmo0773	NP_464300.1	alcohol dehydrogenase	Yes	Yes	0	0	0	0	0	0	0	0	0	0	1	0	0	1	0	2
806712	G	A	SNV	MODIFIER	upstream_gene_variant	lmo0776	lmo0776	NP_464303.1	transcriptional regulator	Yes	Yes	0	0	0	1	0	0	0	0	0	0	0	0	0	0	0	1
807890	C	T	SNV	MODIFIER	upstream_gene_variant	lmo0779	lmo0779	NP_464306.1	hypothetical protein	Yes	Yes	0	0	0	0	0	0	0	0	0	0	0	0	1	0	0	1
811649	A	T	SNV	MODIFIER	upstream_gene_variant	lmo0783	lmo0783	NP_464310.1	PTS mannose transporter subunit IIB	Yes	Yes	0	0	0	0	0	0	0	0	0	0	1	0	0	1	0	2
843741	C	T	SNV	MODIFIER	upstream_gene_variant	lmo0817	lmo0817	NP_464344.1	PhnB protein	Yes	Yes	0	0	0	0	0	0	0	0	0	1	0	0	0	0	0	1
843782	A	C	SNV	MODIFIER	upstream_gene_variant	lmo0817	lmo0817	NP_464344.1	PhnB protein	Yes	Yes	0	0	0	0	0	0	0	0	0	0	1	0	0	1	0	2
843924	G	T	SNV	MODIFIER	upstream_gene_variant	lmo0817	lmo0817	NP_464344.1	PhnB protein	Yes	Yes	0	0	0	1	0	0	0	0	0	0	0	0	0	0	0	1
846592	A	G	SNV	MODIFIER	upstream_gene_variant	lmo0817	lmo0817	NP_464344.1	PhnB protein	Yes	Yes	0	0	0	1	0	0	0	0	0	0	0	0	0	0	0	1
869054	C	T	SNV	MODIFIER	upstream_gene_variant	lmo0836	lmo0836	NP_464363.1	phosphate-starvation-inducible protein PsiE	Yes	Yes	0	0	0	0	0	0	0	0	0	0	1	0	0	1	0	2
909129	G	T	SNV	MODIFIER	upstream_gene_variant	lmo0868	lmo0868	NP_464394.1	hypothetical protein	Yes	Yes	0	0	0	1	0	0	0	0	0	0	0	0	0	0	0	1
923150	T	C	SNV	MODIFIER	upstream_gene_variant	lmo0881	lmo0881	NP_464407.1	hypothetical protein	Yes	Yes	0	0	0	0	0	0	0	0	0	0	1	0	0	1	0	2
974979	C	T	SNV	MODIFIER	upstream_gene_variant	lmo0933	lmo0933	NP_464458.1	sugar transferase	Yes	Yes	0	0	0	0	0	0	0	0	0	1	0	0	0	0	0	1
975016	A	T	SNV	MODIFIER	upstream_gene_variant	lmo0933	lmo0933	NP_464458.1	sugar transferase	Yes	Yes	0	0	0	1	0	0	0	0	0	0	0	0	0	0	0	1
976056	G	A	SNV	MODIFIER	upstream_gene_variant	lmo0937	lmo0937	NP_464462.1	hypothetical protein	Yes	Yes	0	0	0	0	0	0	0	0	0	0	1	0	0	1	0	2
991800	A	G	SNV	MODIFIER	upstream_gene_variant	lmo0959	lmo0959	NP_464484.1	undacaprenyl-phosphate N-acetylglucosaminyltransferase	Yes	Yes	0	0	0	0	0	0	0	0	0	0	1	0	0	1	0	2
1041435	A	G	SNV	MODIFIER	upstream_gene_variant	lmo1006	lmo1006	NP_464531.1	aminotransferase	Yes	Yes	0	0	0	1	0	0	0	0	0	0	0	0	0	0	0	1
1078701	A	G	SNV	MODIFIER	upstream_gene_variant	lmo1048	lmo1048	NP_464573.1	molybdenum cofactor biosynthesis protein B	Yes	Yes	0	0	0	0	1	0	0	0	0	0	0	0	0	0	0	1
1129363	A	T	SNV	MODIFIER	upstream_gene_variant	lmo1095	lmo1095	NP_464620.1	PTS cellbiose transporter subunit IIB	Yes	Yes	0	0	0	1	0	0	0	0	0	0	0	0	0	0	0	1
1129374	G	A	SNV	MODIFIER	upstream_gene_variant	lmo1095	lmo1095	NP_464620.1	PTS cellbiose transporter subunit IIB	Yes	Yes	0	0	0	1	0	0	0	0	0	0	0	0	0	0	0	1
1129909	C	T	SNV	MODIFIER	upstream_gene_variant	guaA	lmo1096	NP_464621.1	GMP synthase	Yes	Yes	0	0	0	1	0	0	0	0	0	0	0	0	0	0	0	1
1158868	T	A	SNV	MODIFIER	upstream_gene_variant	lmo1118	lmo1118	NP_464643.1	hypothetical protein	Yes	Yes	0	0	0	0	0	0	0	0	0	0	1	0	0	0	0	1
1169990	A	G	SNV	MODIFIER	upstream_gene_variant	lmo1133	lmo1133	NP_464658.1	hypothetical protein	Yes	Yes	0	0	0	0	0	0	0	0	0	1	0	0	0	0	0	1
1276819	C	T	SNV	MODIFIER	upstream_gene_variant	lmo1249	lmo1249	NP_464774.1	hypothetical protein	Yes	No	0	0	0	0	0	0	0	0	0	0	1	0	0	1	0	2
1281241	G	A	SNV	MODIFIER	upstream_gene_variant	lmo1252	lmo1252	NP_464777.1	hypothetical protein	Yes	Yes	0	0	0	1	0	0	0	0	0	0	0	0	0	0	0	1
1287650	G	T	SNV	MODIFIER	upstream_gene_variant	proA	lmo1259	NP_464784.1	gamma-glutamyl phosphate reductase	Yes	Yes	0	0	0	0	0	0	0	0	0	0	1	0	0	1	0	2
1287659	T	C	SNV	MODIFIER	upstream_gene_variant	proA	lmo1259	NP_464784.1	gamma-glutamyl phosphate reductase	Yes	Yes	0	0	0	0	0	0	0	0	0	0	1	0	0	1	0	2
1315450	G	A	SNV	MODIFIER	upstream_gene_variant	lmo1290	lmo1290	NP_464815.1	internalin	Yes	Yes	0	0	0	0	1	0	0	0	0	0	0	0	0	0	0	1
1330992	A	G	SNV	MODIFIER	upstream_gene_variant	lmo1301	lmo1301	NP_464826.1	hypothetical protein	Yes	Yes	0	0	0	0	0	0	0	0	0	1	0	0	0	0	0	1
1333811	A	T	SNV	MODIFIER	upstream_gene_variant	lmo1301	lmo1301	NP_464826.1	hypothetical protein	Yes	Yes	0	0	0	0	0	0	0	0	0	0	1	0	0	1	0	2
1339443	A	G	SNV	MODIFIER	upstream_gene_variant	lmo1307	lmo1307	NP_464832.1	hypothetical protein	Yes	Yes	0	0	0	0	0	0	0	0	0	1	0	0	0	0	0	1
1357746	G	T	SNV	MODIFIER	upstream_gene_variant	ribC	lmo1329	NP_464854.1	riboflavin kinase	Yes	Yes	0	0	1	0	0	0	0	0	0	0	0	0	0	0	0	1
1376943	G	A	SNV	MODIFIER	upstream_gene_variant	comGA	lmo1347	NP_464872.1	competence protein ComGA	Yes	Yes	0	0	0	0	0	0	0	0	0	0	1	0	0	1	0	2
1376965	T	C	SNV	MODIFIER	upstream_gene_variant	comGA	lmo1347	NP_464872.1	competence protein ComGA	Yes	Yes	0	0	0	0	0	0	0	0	0	0	1	0	0	1	0	2
1435545	G	T	SNV	MODIFIER	upstream_gene_variant	pflB	lmo1406	NP_464931.1	pyruvate formate-lyase	Yes	Yes	0	0	0	0	0	0	0	0	0	0	1	0	0	0	0	1
1440630	T	G	SNV	MODIFIER	upstream_gene_variant	lmo1408	lmo1408	NP_464933.1	hypothetical protein	Yes	Yes	0	0	0	0	1	0	0	0	0	0	0	0	0	0	0	1
1443768	A	G	SNV	MODIFIER	upstream_gene_variant	lmo1408	lmo1408	NP_464933.1	hypothetical protein	Yes	Yes	0	0	0	0	1	0	0	0	0	0	0	0	0	0	0	1
1450689	G	A	SNV	MODIFIER	upstream_gene_variant	lmo1416	lmo1416	NP_464941.1	hypothetical protein	Yes	Yes	0	0	0	1	0	0	0	0	0	0	0	0	0	0	0	1
1450690	G	A	SNV	MODIFIER	upstream_gene_variant	lmo1416	lmo1416	NP_464941.1	hypothetical protein	Yes	Yes	0	0	0	1	0	0	0	0	0	0	0	0	0	0	0	1
1461159	G	A	SNV	MODIFIER	upstream_gene_variant	lmo1424	lmo1424	NP_464949.1	manganese transporter	Yes	Yes	0	0	0	0	0	0	0	0	0	0	1	0	0	1	0	2
1526744	G	A	SNV	MODIFIER	upstream_gene_variant	lmo1490	lmo1490	NP_465015.1	shikimate 5-dehydrogenase	Yes	Yes	0	0	1	0	0	0	0	0	0	0	0	0	0	0	0	1
1550428	A	G	SNV	MODIFIER	upstream_gene_variant	lmo1513	lmo1513	NP_465038.1	iron-sulfur cofactor synthesis protein	Yes	Yes	0	0	0	0	0	0	0	0	0	0	1	0	0	1	0	2
1576068	C	A	SNV	MODIFIER	upstream_gene_variant	lmo1536	lmo1536	NP_465061.1	prephenate dehydratase	Yes	Yes	0	0	0	0	0	0	0	0	0	0	1	0	0	1	0	2
1580119	C	T	SNV	MODIFIER	upstream_gene_variant	lmo1539	lmo1539	NP_465064.1	glycerol transporter	Yes	Yes	0	0	0	1	0	0	0	0	0	0	0	0	0	0	0	1
1594466	T	C	SNV	MODIFIER	upstream_gene_variant	hemL	lmo1553	NP_465078.1	glutamate-1-semialdehyde aminotransferase	Yes	Yes	0	0	0	0	1	0	0	0	0	0	0	0	0	0	0	1
1597185	G	T	SNV	MODIFIER	upstream_gene_variant	hemC	lmo1556	NP_465081.1	porphobilinogen deaminase	Yes	Yes	0	0	0	0	0	0	0	0	0	0	1	0	0	1	0	2
1598423	C	T	SNV	MODIFIER	upstream_gene_variant	hemA	lmo1557	NP_465082.1	glutamyl-tRNA reductase	Yes	Yes	0	0	0	0	0	0	1	0	0	0	0	0	0	0	0	1
1611299	C	T	SNV	MODIFIER	upstream_gene_variant	citZ	lmo1567	NP_465092.1	citrate synthase	Yes	Yes	0	0	0	0	0	0	0	0	0	1	0	0	0	0	0	1
1611381	C	A	SNV	MODIFIER	upstream_gene_variant	citZ	lmo1567	NP_465092.1	citrate synthase	Yes	Yes	0	0	0	0	0	0	0	0	1	0	0	0	0	0	0	1
1627774	T	G	SNV	MODIFIER	upstream_gene_variant	ackA	lmo1581	NP_465106.1	acetate kinase	Yes	Yes	0	0	0	0	0	0	0	0	0	0	1	0	0	1	0	2
1638916	C	T	SNV	MODIFIER	upstream_gene_variant	lmo1592	lmo1592	NP_465117.1	thiamine biosynthesis protein ThiI	Yes	Yes	0	0	0	1	0	0	0	0	0	0	0	0	0	0	0	1
1646459	C	T	SNV	MODIFIER	upstream_gene_variant	tyrS	lmo1598	NP_465123.1	tyrosyl-tRNA synthetase	Yes	Yes	0	0	0	0	0	0	0	0	0	1	0	0	0	0	0	1
1656790	C	A	SNV	MODIFIER	upstream_gene_variant	lmo1606	lmo1606	NP_465131.1	DNA translocase	Yes	Yes	0	0	0	0	0	0	0	0	0	1	0	0	0	0	0	1
1677196	C	A	SNV	MODIFIER	upstream_gene_variant	trpF	lmo1629	NP_465154.1	N-(5'-phosphoribosyl)anthranilate isomerase	Yes	Yes	0	0	0	0	0	0	0	0	0	0	1	0	0	1	0	2
1702515	T	C	SNV	MODIFIER	upstream_gene_variant	lmo1649	lmo1649	NP_465174.1	hypothetical protein	Yes	No	0	0	0	1	0	0	0	0	0	0	0	0	0	0	0	1
1704043	A	T	SNV	MODIFIER	upstream_gene_variant	lmo1651	lmo1651	NP_465176.1	ABC transporter ATP-binding protein	Yes	Yes	0	0	0	1	0	0	0	0	0	0	0	0	0	0	0	1
1704268	T	C	SNV	MODIFIER	upstream_gene_variant	lmo1651	lmo1651	NP_465176.1	ABC transporter ATP-binding protein	Yes	Yes	0	0	0	0	0	0	0	0	0	0	1	0	0	1	0	2
1704289	A	T	SNV	MODIFIER	upstream_gene_variant	lmo1651	lmo1651	NP_465176.1	ABC transporter ATP-binding protein	Yes	Yes	0	0	0	0	0	0	0	0	0	1	0	0	0	0	0	1
1704460	G	A	SNV	MODIFIER	upstream_gene_variant	lmo1651	lmo1651	NP_465176.1	ABC transporter ATP-binding protein	Yes	Yes	0	0	0	1	0	0	0	0	0	0	0	0	0	0	0	1
1724153	G	A	SNV	MODIFIER	upstream_gene_variant	lmo1666	lmo1666	NP_465191.1	peptidoglycan-linked protein	Yes	Yes	0	0	0	1	0	0	0	0	0	0	0	0	0	0	0	1
1776106	T	C	SNV	MODIFIER	upstream_gene_variant	lmo1709	lmo1709	NP_465234.1	methionine aminopeptidase	Yes	Yes	0	0	0	1	0	0	0	0	0	0	0	0	0	0	0	1
1776223	C	A	SNV	MODIFIER	upstream_gene_variant	lmo1709	lmo1709	NP_465234.1	methionine aminopeptidase	Yes	Yes	0	0	0	0	0	0	0	0	0	0	0	0	0	1	0	1
1795411	C	A	SNV	MODIFIER	upstream_gene_variant	lmo1728	lmo1728	NP_465253.1	cellobiose phosphorylase	Yes	Yes	0	0	0	0	0	0	0	0	0	0	1	0	0	1	0	2
1798768	T	C	SNV	MODIFIER	upstream_gene_variant	lmo1729	lmo1729	NP_465254.1	beta-glucosidase	Yes	Yes	0	0	0	1	0	0	0	0	0	0	0	0	0	0	0	1
1826778	C	T	SNV	MODIFIER	upstream_gene_variant	lmo1752	lmo1752	NP_465277.1	hypothetical protein	Yes	Yes	0	0	0	1	0	0	0	0	0	0	0	0	0	0	0	1
1835228	A	T	SNV	MODIFIER	upstream_gene_variant	pcrA	lmo1759	NP_465284.1	ATP-dependent DNA helicase	Yes	Yes	0	0	0	0	0	0	0	0	0	0	1	0	0	1	0	2
1848103	A	T	SNV	MODIFIER	upstream_gene_variant	purQ	lmo1769	NP_465294.1	phosphoribosylformylglycinamidine synthase II	Yes	Yes	0	0	0	0	0	0	0	0	0	1	0	0	0	0	0	1
1854037	C	T	SNV	MODIFIER	upstream_gene_variant	lmo1778	lmo1778	NP_465303.1	ABC transporter ATP-binding protein	Yes	Yes	0	0	0	1	0	0	0	0	0	0	0	0	0	0	0	1
1859040	G	A	SNV	MODIFIER	upstream_gene_variant	lmo1777	lmo1777	NP_465302.1	hypothetical protein	No	No	0	0	0	1	0	0	0	0	0	0	0	0	0	0	0	1
1860104	T	C	SNV	MODIFIER	upstream_gene_variant	lmo1780	lmo1780	NP_465305.1	aminotripeptidase	Yes	Yes	0	0	0	1	0	0	0	0	0	0	0	0	0	0	0	1
1862454	C	T	SNV	MODIFIER	upstream_gene_variant	lmo1781	lmo1781	NP_465306.1	hypothetical protein	Yes	Yes	0	0	0	0	0	0	0	0	0	0	0	0	1	0	0	1
1872325	C	T	SNV	MODIFIER	upstream_gene_variant	lmo1796	lmo1796	NP_465321.1	hypothetical protein	Yes	Yes	0	0	0	0	0	0	0	0	0	1	0	0	0	0	0	1
1891218	G	A	SNV	MODIFIER	upstream_gene_variant	lmo1811	lmo1811	NP_465336.1	ATP-dependent DNA helicase RecG	Yes	Yes	0	0	0	1	0	0	0	0	0	0	0	0	0	0	0	1
1906561	A	G	SNV	MODIFIER	upstream_gene_variant	lmo1825	lmo1825	NP_465350.1	pantothenate metabolism flavoprotein	Yes	Yes	0	0	0	0	0	0	0	0	0	0	1	0	0	1	0	2
1917495	C	T	SNV	MODIFIER	upstream_gene_variant	carB	lmo1835	NP_465360.1	carbamoyl-phosphate synthetase	Yes	Yes	0	0	1	0	0	0	0	0	0	0	0	0	0	0	0	1
1934288	A	T	SNV	MODIFIER	upstream_gene_variant	lmo1853	lmo1853	NP_465378.1	heavy metal-transporting ATPase	Yes	Yes	0	0	0	0	0	0	0	0	0	0	1	0	0	1	0	2
1953300	G	A	SNV	MODIFIER	upstream_gene_variant	thyA	lmo1874	NP_465399.1	thymidylate synthase	Yes	Yes	0	0	0	1	0	0	0	0	0	0	0	0	0	0	0	1
1956801	G	C	SNV	MODIFIER	upstream_gene_variant	lmo1877	lmo1877	NP_465401.1	formyl-tetrahydrofolate synthetase	Yes	Yes	0	0	0	0	0	0	0	0	0	1	0	0	0	0	0	1
1961894	C	T	SNV	MODIFIER	upstream_gene_variant	lmo1884	lmo1884	NP_465408.1	xanthine permease	Yes	Yes	0	0	0	0	0	0	0	0	0	0	1	0	0	1	0	2
1995475	C	T	SNV	MODIFIER	upstream_gene_variant	lmo1918	lmo1918	NP_465442.1	hypothetical protein	Yes	Yes	0	0	0	1	0	0	0	0	0	0	0	0	0	0	0	1
2011114	T	C	SNV	MODIFIER	upstream_gene_variant	ubiE	lmo1931	NP_465455.1	ubiquinone/menaquinone biosynthesis methyltransferase	Yes	No	0	0	0	0	0	0	0	0	0	0	1	0	0	1	0	2
2024016	G	T	SNV	MODIFIER	upstream_gene_variant	lmo1943	lmo1943	NP_465467.1	hypothetical protein	Yes	No	0	0	1	0	0	0	0	0	0	0	0	0	0	0	0	1
2065597	C	A	SNV	MODIFIER	upstream_gene_variant	lmo1992	lmo1992	NP_465516.1	alpha-acetolactate decarboxylase	Yes	Yes	0	0	0	0	0	0	0	0	0	0	1	0	0	1	0	2
2073270	T	C	SNV	MODIFIER	upstream_gene_variant	lmo1994	lmo1994	NP_465518.1	LacI family transcriptional regulator	Yes	No	0	0	0	1	0	0	0	0	0	0	0	0	0	0	0	1
2087446	A	G	SNV	MODIFIER	upstream_gene_variant	lmo2008	lmo2008	NP_465532.1	ABC transporter permease	Yes	Yes	0	0	0	1	0	0	0	0	0	0	0	0	0	0	0	1
2106074	A	C	SNV	MODIFIER	upstream_gene_variant	lmo2021	lmo2021	NP_465545.1	hypothetical protein	Yes	Yes	0	0	0	0	0	0	0	0	0	0	1	0	0	1	0	2
2106091	C	G	SNV	MODIFIER	upstream_gene_variant	lmo2021	lmo2021	NP_465545.1	hypothetical protein	Yes	Yes	0	0	0	0	0	0	0	0	0	0	1	0	0	1	0	2
2106112	A	T	SNV	MODIFIER	upstream_gene_variant	lmo2021	lmo2021	NP_465545.1	hypothetical protein	Yes	Yes	0	0	0	0	0	0	0	0	0	0	1	0	0	1	0	2
2106154	C	T	SNV	MODIFIER	upstream_gene_variant	lmo2021	lmo2021	NP_465545.1	hypothetical protein	Yes	Yes	0	0	0	0	0	0	0	0	0	0	1	0	0	1	0	2
2109985	C	T	SNV	MODIFIER	upstream_gene_variant	lmo2026	lmo2026	NP_465550.1	peptidoglycan binding protein	Yes	Yes	0	0	0	1	0	0	0	0	0	0	0	0	0	0	0	1
2165384	A	C	SNV	MODIFIER	upstream_gene_variant	lmo2082	lmo2082	NP_465606.1	camphor resistance protein CrcB	Yes	Yes	0	0	0	0	0	0	0	0	0	1	0	0	0	0	0	1
2172065	G	A	SNV	MODIFIER	upstream_gene_variant	lmo2087	lmo2087	NP_465611.1	hypothetical protein	Yes	Yes	0	0	0	1	0	0	0	0	0	0	0	0	0	0	0	1
2186535	G	T	SNV	MODIFIER	upstream_gene_variant	eutD	lmo2103	NP_465627.1	phosphotransacetylase	Yes	Yes	0	0	0	1	0	0	0	0	0	0	0	0	0	0	0	1
2197249	A	G	SNV	MODIFIER	upstream_gene_variant	lmo2111	lmo2111	NP_465635.1	nitroreductase	Yes	Yes	0	0	0	0	0	0	0	0	0	1	0	0	0	0	0	1
2213028	A	G	SNV	MODIFIER	upstream_gene_variant	lmo2125	lmo2125	NP_465649.1	sugar ABC transporter substrate-binding protein	Yes	Yes	0	0	0	0	0	0	0	0	0	0	1	0	0	1	0	2
2213052	C	T	SNV	MODIFIER	upstream_gene_variant	lmo2125	lmo2125	NP_465649.1	sugar ABC transporter substrate-binding protein	Yes	Yes	0	0	0	0	0	0	0	0	0	0	1	0	0	1	0	2
2225991	A	G	SNV	MODIFIER	upstream_gene_variant	lmo2136	lmo2136	NP_465660.1	PTS fructose transporter subunit IIB	Yes	Yes	0	0	0	0	0	0	0	0	0	0	1	0	0	1	0	2
2232045	C	A	SNV	MODIFIER	upstream_gene_variant	lmo2142	lmo2142	NP_465666.1	hypothetical protein	Yes	Yes	0	0	0	0	0	0	0	0	0	0	1	0	0	1	0	2
2234916	G	A	SNV	MODIFIER	upstream_gene_variant	lmo2144	lmo2144	NP_465668.1	GntR family transcriptional regulator	Yes	Yes	0	0	0	0	0	0	0	0	0	0	1	0	0	1	0	2
2278628	A	T	SNV	MODIFIER	upstream_gene_variant	lmo2185	lmo2185	NP_465709.1	hypothetical protein	Yes	Yes	0	0	0	0	0	0	0	0	0	0	1	0	0	1	0	2
2286670	C	G	SNV	MODIFIER	upstream_gene_variant	lmo2193	lmo2193	NP_465717.1	peptide ABC transporter ATP-binding protein	Yes	Yes	0	0	1	0	0	0	0	0	0	0	0	0	0	0	0	1
2312739	A	T	SNV	MODIFIER	upstream_gene_variant	lmo2220	lmo2220	NP_465744.1	3'-5' exoribonuclease	Yes	Yes	0	0	0	0	0	0	0	0	0	0	0	0	0	0	1	1
2315919	G	A	SNV	MODIFIER	upstream_gene_variant	lmo2221	lmo2221	NP_465745.1	hypothetical protein	Yes	Yes	0	0	0	1	0	0	0	0	0	0	0	0	0	0	0	1
2329704	A	C	SNV	MODIFIER	upstream_gene_variant	lmo2238	lmo2238	NP_465762.1	MFS transporter	Yes	Yes	0	0	0	0	0	0	0	0	0	0	1	0	0	1	0	2
2337495	C	T	SNV	MODIFIER	upstream_gene_variant	lmo2240	lmo2240	NP_465764.1	ABC transporter ATP-binding protein	Yes	Yes	0	0	0	0	0	0	0	0	0	0	1	0	0	0	0	1
2386809	C	T	SNV	MODIFIER	upstream_gene_variant	lmo2298	lmo2298	NP_465822.1	protein gp4	Yes	Yes	0	0	0	0	1	0	0	0	0	0	0	0	0	0	0	1
2400954	T	C	SNV	MODIFIER	upstream_gene_variant	lmo2323	lmo2323	NP_465847.1	hypothetical protein	Yes	Yes	0	0	0	0	0	0	0	0	0	0	0	0	0	1	0	1
2406982	C	T	SNV	MODIFIER	upstream_gene_variant	lmo2334	lmo2334	NP_465857.1	transcriptional regulator	Yes	Yes	0	0	0	0	0	0	0	0	0	0	1	0	0	1	0	2
2418699	A	G	SNV	MODIFIER	upstream_gene_variant	lmo2345	lmo2345	NP_465868.1	hypothetical protein	Yes	Yes	0	0	0	0	0	0	0	0	0	0	1	0	0	1	0	2
2431382	A	T	SNV	MODIFIER	upstream_gene_variant	lmo2358	lmo2358	NP_465881.1	N-acetylglucosamine-6-phosphate isomerase	Yes	Yes	0	0	0	1	0	0	0	0	0	0	0	0	0	0	0	1
2453024	G	A	SNV	MODIFIER	upstream_gene_variant	lmo2373	lmo2373	NP_465896.1	PTS beta-glucoside transporter subunit IIB	No	No	0	0	0	1	0	0	0	0	0	0	0	0	0	0	0	1
2494471	G	A	SNV	MODIFIER	upstream_gene_variant	lmo2418	lmo2418	NP_465941.1	ABC transporter permease	Yes	Yes	0	0	0	1	0	0	0	0	0	0	0	0	0	0	0	1
2508895	G	T	SNV	MODIFIER	upstream_gene_variant	lmo2436	lmo2436	NP_465959.1	transcription antiterminator	Yes	Yes	0	0	0	0	0	0	0	0	1	0	0	0	0	0	0	1
2509575	C	T	SNV	MODIFIER	upstream_gene_variant	lmo2436	lmo2436	NP_465959.1	transcription antiterminator	Yes	Yes	0	0	0	1	0	0	0	0	0	0	0	0	0	0	0	1
2509713	A	C	SNV	MODIFIER	upstream_gene_variant	lmo2436	lmo2436	NP_465959.1	transcription antiterminator	Yes	Yes	0	0	0	1	0	0	0	0	0	0	0	0	0	0	0	1
2509769	C	G	SNV	MODIFIER	upstream_gene_variant	lmo2436	lmo2436	NP_465959.1	transcription antiterminator	Yes	Yes	0	0	0	1	0	0	0	0	0	0	0	0	0	0	0	1
2515272	A	T	SNV	MODIFIER	upstream_gene_variant	lmo2444	lmo2444	NP_465967.1	glycosidase	Yes	Yes	0	0	0	0	0	0	0	0	0	1	0	0	0	0	0	1
2533686	A	G	SNV	MODIFIER	upstream_gene_variant	pgm	lmo2456	NP_465979.1	phosphoglyceromutase	Yes	Yes	0	0	0	0	0	0	0	1	0	0	0	0	0	0	0	1
2584939	A	G	SNV	MODIFIER	upstream_gene_variant	lmo2503	lmo2503	NP_466026.1	cardiolipin synthase	Yes	Yes	0	0	0	0	0	0	0	0	0	1	0	0	0	0	0	1
2602685	T	C	SNV	MODIFIER	upstream_gene_variant	lmo2519	lmo2519	NP_466042.1	teichoic acid linkage unit synthesis protein	Yes	Yes	0	0	1	0	0	0	0	0	0	0	0	0	0	0	0	1
2603846	G	A	SNV	MODIFIER	upstream_gene_variant	lmo2520	lmo2520	NP_466043.1	O-succinylbenzoate-CoA synthase	Yes	Yes	0	0	0	0	0	0	0	0	0	1	0	0	0	0	0	1
2607583	A	G	SNV	MODIFIER	upstream_gene_variant	fabZ	lmo2524	NP_466047.1	(3R)-hydroxymyristoyl-ACP dehydratase	Yes	Yes	0	0	0	0	0	0	0	0	0	0	1	0	0	1	0	2
2612702	T	C	SNV	MODIFIER	upstream_gene_variant	atpG	lmo2530	NP_466053.1	ATP synthase F0F1 subunit gamma	Yes	Yes	0	0	0	0	0	0	0	0	0	1	0	0	0	0	0	1
2612714	C	T	SNV	MODIFIER	upstream_gene_variant	atpG	lmo2530	NP_466053.1	ATP synthase F0F1 subunit gamma	Yes	Yes	0	0	0	0	0	0	0	0	0	1	0	0	0	0	0	1
2613394	G	C	SNV	MODIFIER	upstream_gene_variant	atpG	lmo2530	NP_466053.1	ATP synthase F0F1 subunit gamma	Yes	Yes	0	0	0	0	0	0	0	0	0	0	1	0	0	1	0	2
2615418	C	A	SNV	MODIFIER	upstream_gene_variant	atpH	lmo2532	NP_466055.1	ATP synthase F0F1 subunit delta	Yes	Yes	0	0	0	1	0	0	0	0	0	0	0	0	0	0	0	1
2635034	C	A	SNV	MODIFIER	upstream_gene_variant	lmo2553	lmo2553	NP_466076.1	hypothetical protein	Yes	Yes	0	0	0	1	0	0	0	0	0	0	0	0	0	0	0	1
2646273	G	T	SNV	MODIFIER	upstream_gene_variant	argS	lmo2561	NP_466084.1	arginyl-tRNA synthetase	Yes	Yes	0	0	0	1	0	0	0	0	0	0	0	0	0	0	0	1
2657850	C	T	SNV	MODIFIER	upstream_gene_variant	lmo2575	lmo2575	NP_466098.1	cation transporter	Yes	Yes	0	0	0	0	0	0	0	0	0	0	0	1	0	0	0	1
2682475	C	T	SNV	MODIFIER	upstream_gene_variant	lmo2590	lmo2590	NP_466113.1	ATP-binding protein	Yes	Yes	0	0	0	1	0	0	0	0	0	0	0	0	0	0	0	1
2731967	T	C	SNV	MODIFIER	upstream_gene_variant	tuf	lmo2653	NP_466175.1	elongation factor Tu	Yes	Yes	0	0	0	0	0	0	0	0	0	1	0	0	0	0	0	1
2757288	C	T	SNV	MODIFIER	upstream_gene_variant	lmo2679	lmo2679	NP_466201.1	histidine kinase	Yes	Yes	0	0	0	1	0	0	0	0	0	0	0	0	0	0	0	1
2803421	T	C	SNV	MODIFIER	upstream_gene_variant	lmo2724	lmo2724	NP_466246.1	hypothetical protein	Yes	Yes	0	0	0	0	0	0	0	0	0	0	1	0	0	1	0	2
2805288	A	C	SNV	MODIFIER	upstream_gene_variant	lmo2725	lmo2725	NP_466247.1	hypothetical protein	Yes	No	0	0	0	0	0	0	0	0	0	0	1	0	0	1	0	2
2847637	T	A	SNV	MODIFIER	upstream_gene_variant	lmo2766	lmo2766	NP_466288.1	RpiR family transcriptional regulator	Yes	Yes	0	0	0	0	0	0	0	0	0	0	1	0	0	1	0	2
2871256	C	T	SNV	MODIFIER	upstream_gene_variant	lmo2781	lmo2781	NP_466303.1	beta-glucosidase	Yes	Yes	0	0	0	0	0	0	0	0	0	0	0	0	1	0	0	1
2891262	A	C	SNV	MODIFIER	upstream_gene_variant	lmo2800	lmo2800	NP_466322.1	dehydrogenase	Yes	Yes	0	0	0	0	0	0	0	0	0	0	0	0	1	0	0	1
2898472	C	T	SNV	MODIFIER	upstream_gene_variant	gidA	lmo2810	NP_466332.1	tRNA uridine 5-carboxymethylaminomethyl modification enzyme GidA	Yes	Yes	0	0	0	0	0	0	0	0	0	0	0	0	1	0	0	1
367217	GG	G	INDEL	MODIFIER	upstream_gene_variant	lmo0335	lmo0335	NP_463865.1	hypothetical protein	Yes	Yes	0	0	0	0	0	0	0	0	0	1	0	0	0	0	0	1
390462	T	TT	INDEL	MODIFIER	upstream_gene_variant	lmo0360a	lmo0360a	YP_008475627.1		Yes	Yes	0	0	0	0	0	0	0	0	0	0	1	0	0	1	0	2
491549	TC	TTC	INDEL	MODIFIER	upstream_gene_variant	lmo0452	lmo0452	NP_463981.1	hypothetical protein	Yes	Yes	0	0	0	1	0	0	0	0	0	0	0	0	0	0	0	1
562681	AT	A	INDEL	MODIFIER	upstream_gene_variant	lmo0524	lmo0524	NP_464052.1	sulfate transporter	Yes	Yes	0	0	0	0	1	0	0	0	0	0	0	0	0	0	0	1
649447	T	TT	INDEL	MODIFIER	upstream_gene_variant	lmo0605	lmo0605	NP_464132.1	hypothetical protein	Yes	Yes	0	0	0	1	0	0	0	0	0	0	0	0	0	0	0	1
737176	TG	TTG	INDEL	MODIFIER	upstream_gene_variant	lmo0703	lmo0703	NP_464230.1	hypothetical protein	Yes	Yes	0	0	1	0	0	0	0	0	0	0	0	0	0	0	0	1
864726	T	TT	INDEL	MODIFIER	upstream_gene_variant	fbp	lmo0830	NP_464357.1	fructose-1,6-bisphosphatase	Yes	Yes	0	0	0	0	0	0	0	0	0	0	1	0	0	1	0	2
1008999	T	TA	INDEL	MODIFIER	upstream_gene_variant	dltB	lmo0973	NP_464498.1	DltB protein for D-alanine esterification of lipoteichoic acid and wall teichoic acid	Yes	Yes	0	0	0	0	0	0	0	0	0	0	0	0	1	0	0	1
1176158	AA	A	INDEL	MODIFIER	upstream_gene_variant	lmo1137	lmo1137	NP_464662.1	hypothetical protein	Yes	Yes	0	0	0	0	0	0	0	0	0	0	1	0	0	1	0	2
1378789	AA	A	INDEL	MODIFIER	upstream_gene_variant	lmo1351	lmo1351	NP_464876.1	hypothetical protein	Yes	Yes	0	0	0	0	1	0	0	0	0	0	0	0	0	0	0	1
1392437	TA	T	INDEL	MODIFIER	upstream_gene_variant	lmo1369	lmo1369	NP_464894.1	phosphotransbutyrylase	Yes	Yes	0	0	0	0	0	0	0	0	0	0	1	0	0	1	0	2
1432834	T	TA	INDEL	MODIFIER	upstream_gene_variant	mutL	lmo1404	NP_464929.1	DNA mismatch repair protein	Yes	Yes	1	0	0	0	0	0	0	0	0	0	0	0	0	0	0	1
1440619	A	ATAA	INDEL	MODIFIER	upstream_gene_variant	lmo1408	lmo1408	NP_464933.1	hypothetical protein	Yes	Yes	0	0	0	1	0	0	0	0	0	0	0	0	0	0	0	1
1526716	A	AA	INDEL	MODIFIER	upstream_gene_variant	lmo1490	lmo1490	NP_465015.1	shikimate 5-dehydrogenase	Yes	Yes	0	0	0	1	0	0	0	0	0	0	0	0	0	0	0	1
1555649	AC	AAC	INDEL	MODIFIER	upstream_gene_variant	aspS	lmo1519	NP_465044.1	aspartyl-tRNA synthetase	Yes	Yes	0	0	1	0	0	0	0	0	0	0	0	0	0	0	0	1
1627730	T	TT	INDEL	MODIFIER	upstream_gene_variant	ackA	lmo1581	NP_465106.1	acetate kinase	Yes	Yes	0	0	0	1	0	0	0	0	0	0	0	0	0	0	0	1
1687387	AA	A	INDEL	MODIFIER	upstream_gene_variant	lmo1638	lmo1638	NP_465163.1	hypothetical protein	Yes	Yes	0	0	0	0	0	0	0	0	0	0	1	0	0	1	0	2
1702366	CG	C	INDEL	MODIFIER	upstream_gene_variant	lmo1649	lmo1649	NP_465174.1	hypothetical protein	Yes	Yes	0	0	0	0	0	0	0	0	0	1	0	0	0	0	0	1
1773495	A	AA	INDEL	MODIFIER	upstream_gene_variant	lmo1706	lmo1706	NP_465231.1	transporter	Yes	Yes	0	0	0	1	0	0	0	0	0	0	0	0	0	0	0	1
1779536	T	TT	INDEL	MODIFIER	upstream_gene_variant	lmo1714	lmo1714	NP_465239.1	hypothetical protein	Yes	Yes	0	0	0	1	0	0	0	0	0	0	0	0	0	0	0	1
1795420	AA	A	INDEL	MODIFIER	upstream_gene_variant	lmo1728	lmo1728	NP_465253.1	cellobiose phosphorylase	Yes	Yes	0	0	0	0	0	0	0	0	0	0	1	0	0	1	0	2
1891206	AA	A	INDEL	MODIFIER	upstream_gene_variant	lmo1811	lmo1811	NP_465336.1	ATP-dependent DNA helicase RecG	Yes	Yes	0	0	0	0	0	0	0	0	0	0	1	0	0	1	0	2
1969005	A	AA	INDEL	MODIFIER	upstream_gene_variant	lmo1893	lmo1893	NP_465417.1	hypothetical protein	Yes	Yes	0	0	0	1	0	0	0	0	0	0	0	0	0	0	0	1
1977201	TT	T	INDEL	MODIFIER	upstream_gene_variant	dinG	lmo1899	NP_465423.1	bifunctional ATP-dependent DNA helicase/DNA polymerase III subunit epsilon	Yes	Yes	0	0	0	0	0	0	0	0	0	1	0	0	0	0	0	1
2039132	GG	G	INDEL	MODIFIER	upstream_gene_variant	lmo1959	lmo1959	NP_465483.1	ferrichrome-binding protein	Yes	Yes	0	0	0	0	0	0	0	0	0	0	1	0	0	1	0	2
2106054	A	AA	INDEL	MODIFIER	upstream_gene_variant	lmo2021	lmo2021	NP_465545.1	hypothetical protein	Yes	Yes	0	0	0	0	0	0	0	0	0	0	1	0	0	1	0	2
2154683	A	AA	INDEL	MODIFIER	upstream_gene_variant	lmo2072	lmo2072	NP_465596.1	redox-sensing transcriptional repressor Rex	Yes	Yes	0	0	0	0	0	0	0	0	0	0	1	0	0	1	0	2
2162069	CC	C	INDEL	MODIFIER	upstream_gene_variant	lmo2077	lmo2077	NP_465601.1	glycoprotease	Yes	Yes	0	0	0	0	1	0	0	0	0	0	0	0	0	0	0	1
2284301	A	AA	INDEL	MODIFIER	upstream_gene_variant	spxA	lmo2191	NP_465715.1	ArsC family transcriptional regulator	Yes	Yes	0	0	0	1	0	0	0	0	0	0	0	0	0	0	0	1
2321895	AA	A	INDEL	MODIFIER	upstream_gene_variant	lmo2227	lmo2227	NP_465751.1	ABC transporter ATP-binding protein	Yes	Yes	0	0	0	1	0	0	0	0	0	0	0	0	0	0	0	1
2343038	GG	G	INDEL	MODIFIER	upstream_gene_variant	lmo2254	lmo2254	NP_465778.1	hypothetical protein	Yes	Yes	0	0	0	0	0	0	0	0	0	0	1	0	0	1	0	2
2343803	T	TT	INDEL	MODIFIER	upstream_gene_variant	lmo2253	lmo2253	NP_465777.1	phosphoglucomutase	Yes	Yes	0	0	0	0	0	0	0	0	0	1	0	0	0	0	0	1
2463046	CC	C	INDEL	MODIFIER	upstream_gene_variant	lmo2385	lmo2385	NP_465908.1	hypothetical protein	Yes	Yes	0	0	0	0	0	0	0	0	0	0	1	0	0	1	0	2
2594764	A	AA	INDEL	MODIFIER	upstream_gene_variant	secA	lmo2510	NP_466033.1	preprotein translocase subunit SecA	Yes	Yes	0	0	0	0	0	0	0	0	0	1	0	0	0	0	0	1
2706384	AA	AGA	INDEL	MODIFIER	upstream_gene_variant	rpmC	lmo2624	NP_466147.1	50S ribosomal protein L29	Yes	Yes	0	0	0	0	1	0	0	0	0	0	0	0	0	0	0	1
2899273	AA	A	INDEL	MODIFIER	upstream_gene_variant	gidA	lmo2810	NP_466332.1	tRNA uridine 5-carboxymethylaminomethyl modification enzyme GidA	Yes	Yes	0	0	0	0	0	0	1	0	0	0	0	0	0	0	0	1
2913824	AA	A	INDEL	MODIFIER	upstream_gene_variant	lmo2822	lmo2822	NP_466344.1	hypothetical protein	Yes	Yes	0	0	0	0	0	0	0	0	0	0	1	0	0	1	0	2
2943545	AA	A	INDEL	MODIFIER	upstream_gene_variant	lmo2849	lmo2849	NP_466371.1	rhamnulokinase	Yes	Yes	0	0	0	1	0	0	0	0	0	0	0	0	0	0	0	1
