# Supplementary material for: Genotypes Associated with Listeria monocytogenes Isolates Displaying Impaired or Enhanced Tolerances to Cold, Salt, Acid, or Desiccation Stress
Source: Front Microbiol. 2017 Mar 8;8:369. doi: 10.3389/fmicb.2017.00369 (PMC5340757; doi:10.3389/fmicb.2017.00369)
Supplement: Supplementary file 8 [file Table8.XLSX]

## Sheet: acid_tolerant_nonsyn_coding
POS	REF	ALT	SNV or INDEL?	IMPACT	AFFECT	Gene	Locus	Protein Accession	Gene Product	Protein Change	Predicted loss of function?	Clustered within 50bp of another SNV?	Clustered within 20bp of another SNV?	# Potential paralogs in gene family	Lm10	Lm119	Lm220	Lm116	Lm210	Lm215	Lm222	Lm228	Lm88	OCF45	OCF61	A146	A40	A507	A560	A58	A57	A524	A559	A535	A60	A9	SUM
70651	C	T	SNV	HIGH	stop_gained	lmo0061	lmo0061	NP_463594.1	hypothetical protein	p.Gln1498*		Yes	Yes	0	0	0	0	0	0	0	0	1	0	0	0	0	0	0	0	0	0	0	0	0	0	0	1
110313	C	T	SNV	HIGH	stop_gained	lmo0105	lmo0105	NP_463638.1	chitinase B	p.Gln101*		Yes	Yes	0	0	0	0	0	0	0	0	0	0	1	0	0	0	0	0	0	0	0	0	0	0	0	1
111046	C	A	SNV	HIGH	stop_gained	lmo0105	lmo0105	NP_463638.1	chitinase B	p.Ser345*		Yes	Yes	0	0	0	0	0	0	0	1	0	0	0	0	0	0	0	0	0	0	0	0	0	0	0	1
272366	G	A	SNV	HIGH	stop_gained	lmo0257	lmo0257	NP_463788.1	hypothetical protein	p.Trp348*		Yes	Yes	0	0	0	0	0	0	0	0	1	0	0	0	0	0	0	0	0	0	0	0	0	0	0	1
514352	C	T	SNV	HIGH	stop_gained	lmo0477	lmo0477	NP_464005.1	secreted protein	p.Gln117*		Yes	Yes	2	0	0	0	0	0	0	0	1	0	0	0	0	0	0	0	0	0	0	0	0	0	0	1
514356	T	A	SNV	HIGH	stop_gained	lmo0477	lmo0477	NP_464005.1	secreted protein	p.Leu118*		Yes	Yes	2	0	0	0	0	0	0	0	1	0	0	0	0	0	0	0	0	0	0	0	0	0	0	1
536739	G	T	SNV	HIGH	stop_gained	lmo0501	lmo0501	NP_464029.1	transcriptional antiterminator BglG	p.Glu185*		Yes	Yes	4	0	0	0	1	0	0	0	0	0	0	0	0	0	0	0	0	0	0	0	0	0	0	1
551821	C	T	SNV	HIGH	stop_gained	lmo0517	lmo0517	NP_464045.1	phosphoglycerate mutase	p.Trp154*		Yes	Yes	5	0	0	0	0	0	0	0	1	0	0	0	0	0	0	0	0	0	0	0	0	0	0	1
652165	G	A	SNV	HIGH	stop_gained	acpD	lmo0611	NP_464138.1	azoreductase	p.Gln86*		Yes	Yes	1	0	0	1	0	0	0	0	0	0	0	0	0	0	0	0	0	0	0	0	0	0	0	1
690436	G	T	SNV	HIGH	stop_gained	lmo0648	lmo0648	NP_464175.1	hypothetical protein	p.Glu172*		Yes	Yes	2	0	0	0	0	0	0	0	0	0	0	0	1	0	0	0	0	0	0	0	0	0	0	1
982714	C	A	SNV	HIGH	stop_gained	lmo0947	lmo0947	NP_464472.1	hypothetical protein	p.Glu83*		Yes	Yes	0	1	0	0	0	0	0	0	0	0	0	0	0	0	0	0	0	0	0	0	0	0	0	1
1116268	G	T	SNV	HIGH	stop_gained	lmo1081	lmo1081	NP_464606.1	glucose-1-phosphate thymidyl transferase	p.Gly208*		Yes	Yes	1	0	0	0	0	0	0	0	0	0	0	0	1	0	0	0	0	0	0	0	0	0	0	1
1877251	G	T	SNV	HIGH	stop_gained	smc	lmo1804	NP_465329.1	chromosome condensation protein Smc	p.Ser962*		Yes	Yes	0	0	0	0	0	0	0	0	1	0	0	0	0	0	0	0	0	0	0	0	0	0	0	1
2394876	C	A	SNV	HIGH	stop_gained	lmo2320	lmo2320	NP_465844.1	hypothetical protein	p.Glu37*		Yes	Yes	0	0	0	0	0	0	0	1	0	0	0	0	0	0	0	0	0	0	0	0	0	0	0	1
2397227	A	T	SNV	HIGH	stop_gained	lmo2325	lmo2325	NP_465849.1	hypothetical protein	p.Cys87*		Yes	Yes	0	0	0	0	0	0	0	1	0	0	0	0	0	0	0	0	0	0	0	0	0	0	0	1
2680930	C	A	SNV	HIGH	stop_gained	lmo2591	lmo2591	NP_466114.1	N-acetylmuramoyl-L-alanine amidase	p.Tyr444*		Yes	Yes	1	0	0	0	0	0	0	0	0	0	0	0	0	0	0	0	0	0	0	1	0	0	0	1
2841142	A	T	SNV	HIGH	stop_gained	lmo2760	lmo2760	NP_466282.1	ABC transporter ATP-binding protein	p.Leu252*		Yes	Yes	3	0	0	0	0	0	0	0	0	0	0	0	0	1	0	0	0	0	0	0	0	0	0	1
13857	C	T	SNV	MODERATE	missense_variant	lmo0010	lmo0010	NP_463543.1	mevalonate kinase	p.His314Tyr		Yes	Yes	0	0	0	0	0	0	0	0	1	0	0	0	0	0	0	0	0	0	0	0	0	0	0	1
42793	A	G	SNV	MODERATE	missense_variant	lmo0037	lmo0037	NP_463570.1	amino acid transporter	p.Ile331Val		Yes	Yes	2	0	0	0	0	0	0	0	1	0	0	0	0	0	0	0	0	0	0	0	0	0	0	1
45039	C	T	SNV	MODERATE	missense_variant	lmo0039	lmo0039	NP_463572.1	carbamate kinase	p.Thr253Ile		Yes	Yes	0	0	0	0	0	0	0	0	0	0	0	0	0	0	0	0	0	0	0	0	1	0	0	1
49104	C	G	SNV	MODERATE	missense_variant	lmo0043	lmo0043	NP_463576.1	arginine deiminase	p.Ala344Gly		Yes	Yes	0	0	0	0	0	0	0	0	0	0	0	0	0	0	0	0	0	1	0	0	0	0	0	1
53367	T	A	SNV	MODERATE	missense_variant	lmo0050	lmo0050	NP_463583.1	histidine kinase	p.Asn246Lys		Yes	Yes	0	0	0	0	0	0	0	1	0	0	0	0	0	0	0	0	0	0	0	0	0	0	0	1
53638	G	A	SNV	MODERATE	missense_variant	lmo0050	lmo0050	NP_463583.1	histidine kinase	p.Gly337Ser		Yes	Yes	0	0	0	0	0	0	0	0	0	1	0	0	0	0	0	0	0	0	0	0	0	0	0	1
57476	C	T	SNV	MODERATE	missense_variant	dnaC	lmo0054	NP_463587.1	replicative DNA helicase	p.Ala64Val		Yes	Yes	0	0	0	0	0	1	0	0	0	0	0	0	0	0	0	0	0	0	0	0	0	0	0	1
82375	C	T	SNV	MODERATE	missense_variant	lmo0078	lmo0078	NP_463611.1	phosphoglycerate dehydrogenase	p.Pro239Ser		Yes	Yes	2	0	0	0	0	0	0	0	1	0	0	0	0	0	0	0	0	0	0	0	0	0	0	1
83452	T	C	SNV	MODERATE	missense_variant	lmo0079	lmo0079	NP_463612.1	hypothetical protein	p.Ile165Thr		Yes	Yes	0	0	0	0	0	0	0	1	0	0	0	0	0	0	0	0	0	0	0	0	0	0	0	1
83453	T	G	SNV	MODERATE	missense_variant	lmo0079	lmo0079	NP_463612.1	hypothetical protein	p.Ile165Met		Yes	Yes	0	0	0	0	0	0	0	1	0	0	0	0	0	0	0	0	0	0	0	0	0	0	0	1
83467	C	G	SNV	MODERATE	missense_variant	lmo0079	lmo0079	NP_463612.1	hypothetical protein	p.Ala170Gly		Yes	Yes	0	0	0	0	0	0	0	1	0	0	1	0	0	0	0	0	0	0	0	0	0	0	0	2
83469	G	A	SNV	MODERATE	missense_variant	lmo0079	lmo0079	NP_463612.1	hypothetical protein	p.Val171Ile		Yes	Yes	0	0	0	0	0	0	0	1	0	0	1	0	0	0	0	0	0	0	0	0	0	0	0	2
83481	A	G	SNV	MODERATE	missense_variant	lmo0079	lmo0079	NP_463612.1	hypothetical protein	p.Ile175Val		Yes	Yes	0	0	0	0	0	0	0	1	0	0	1	0	0	0	0	0	0	0	0	0	0	0	0	2
83490	C	T	SNV	MODERATE	missense_variant	lmo0079	lmo0079	NP_463612.1	hypothetical protein	p.Leu178Phe		Yes	Yes	0	0	0	0	0	0	0	1	0	0	1	0	0	0	0	0	0	0	0	0	0	0	0	2
88371	C	A	SNV	MODERATE	missense_variant	lmo0085	lmo0085	NP_463618.1	hypothetical protein	p.Ala84Asp		Yes	Yes	1	0	0	0	0	0	0	1	0	0	0	0	0	0	0	0	0	0	0	0	0	0	0	1
91228	G	T	SNV	MODERATE	missense_variant	lmo0086	lmo0086	NP_463619.1	hypothetical protein	p.Ala781Ser		Yes	Yes	0	0	0	0	0	0	0	0	0	0	0	0	0	1	0	0	0	1	0	0	0	0	0	2
91910	C	T	SNV	MODERATE	missense_variant	lmo0086	lmo0086	NP_463619.1	hypothetical protein	p.Ala1008Val		Yes	Yes	0	0	0	1	0	0	0	0	0	0	0	0	0	0	0	0	0	0	0	0	0	0	0	1
98378	C	T	SNV	MODERATE	missense_variant	lmo0089	lmo0089	NP_463622.1	ATP synthase subunit delta	p.Ser333Leu		Yes	Yes	0	0	0	0	0	0	0	0	1	0	0	0	0	0	0	0	0	0	0	0	0	0	0	1
112511	A	C	SNV	MODERATE	missense_variant	lmo0106	lmo0106	NP_463639.1	transcriptional regulator	p.Gln42His		Yes	No	6	0	0	0	0	0	0	0	1	0	0	0	0	0	0	0	0	0	0	0	0	0	0	1
115661	G	A	SNV	MODERATE	missense_variant	lmo0108	lmo0108	NP_463641.1	ABC transporter ATP-binding protein	p.Ser390Phe		Yes	Yes	11	0	0	0	0	0	0	0	1	0	0	0	0	0	0	0	0	0	0	0	0	0	0	1
131552	G	A	SNV	MODERATE	missense_variant	lmo0130	lmo0130	NP_463663.1	5'-nucleotidase	p.Thr741Ile		Yes	Yes	0	0	0	0	0	0	0	0	1	0	0	0	0	0	0	0	0	0	0	0	0	0	0	1
141265	A	C	SNV	MODERATE	missense_variant	lmo0138	lmo0138	NP_463671.1	hypothetical protein	p.Lys72Gln		Yes	Yes	1	0	0	0	0	0	0	0	1	0	0	0	0	0	0	0	0	0	0	0	0	0	0	1
142359	A	G	SNV	MODERATE	missense_variant	lmo0140	lmo0140	NP_463673.1	hypothetical protein	p.Asn248Asp		Yes	Yes	0	0	0	0	0	0	0	0	1	0	0	0	0	0	0	0	0	0	0	0	0	0	0	1
153801	C	T	SNV	MODERATE	missense_variant	lmo0157	lmo0157	NP_463690.1	ATP-dependent helicase	p.Ala65Val		Yes	Yes	0	0	0	0	0	0	0	0	1	0	0	0	0	0	0	0	0	0	0	0	0	0	0	1
169043	C	T	SNV	MODERATE	missense_variant	lmo0170	lmo0170	NP_463703.1	hypothetical protein	p.Pro347Ser		Yes	Yes	1	0	0	0	0	0	0	1	0	0	0	0	0	0	0	0	0	0	0	0	0	0	0	1
178132	G	T	SNV	MODERATE	missense_variant	lmo0178	lmo0178	NP_463709.1	xylose repressor	p.Gly70Val		Yes	Yes	0	0	0	0	0	0	0	0	0	0	0	0	0	0	0	0	0	0	0	0	0	0	1	1
182116	G	T	SNV	MODERATE	missense_variant	lmo0181	lmo0181	NP_463712.1	sugar ABC transporter substrate-binding protein	p.Asp397Tyr		Yes	Yes	1	0	0	0	0	0	0	0	0	0	0	1	0	0	0	0	0	0	0	0	0	0	0	1
182616	G	A	SNV	MODERATE	missense_variant	lmo0182	lmo0182	NP_463713.1	alpha-glucosidase	p.Arg117His		Yes	Yes	0	0	0	0	0	0	0	0	1	0	0	0	0	0	0	0	0	0	0	0	0	0	0	1
183992	C	T	SNV	MODERATE	missense_variant	lmo0182	lmo0182	NP_463713.1	alpha-glucosidase	p.Pro576Ser		Yes	Yes	0	0	0	0	0	0	0	0	0	0	0	0	0	0	0	0	0	0	0	1	0	0	0	1
204839	C	A	SNV	MODERATE	missense_variant	plcA	lmo0201	NP_463732.1	phosphatidylinositol-specific phospholipase c	p.Ala247Ser		Yes	Yes	0	0	0	0	0	0	0	0	1	0	0	0	0	0	0	0	0	0	0	0	0	0	0	1
207104	C	T	SNV	MODERATE	missense_variant	hly	lmo0202	NP_463733.1	listeriolysin O precursor	p.Ala429Val		Yes	Yes	0	0	0	0	0	0	1	0	0	0	0	0	0	0	0	0	0	0	0	0	0	0	0	1
208355	C	T	SNV	MODERATE	missense_variant	mpl	lmo0203	NP_463734.1	Zinc metalloproteinase precursor	p.Thr206Ile		Yes	Yes	0	0	0	0	0	0	0	0	1	0	0	0	0	0	0	0	0	0	0	0	0	0	0	1
210107	C	T	SNV	MODERATE	missense_variant	actA	lmo0204	NP_463735.1	actin-assembly inducing protein precursor	p.Pro213Leu		Yes	Yes	0	0	0	0	0	0	0	0	0	1	0	0	0	0	0	0	0	0	0	0	0	0	0	1
230180	C	T	SNV	MODERATE	missense_variant	hslO	lmo0222	NP_463753.1	heat shock protein 33	p.Thr114Ile		Yes	Yes	0	0	0	0	0	0	0	0	1	0	0	0	0	0	0	0	0	0	0	0	0	0	0	1
256860	G	A	SNV	MODERATE	missense_variant	ispF	lmo0236	NP_463767.1	2-C-methyl-D-erythritol 2,4-cyclodiphosphate synthase	p.Asp124Asn		Yes	Yes	0	0	0	0	0	0	0	0	1	0	0	0	0	0	0	0	0	0	0	0	0	0	0	1
257472	A	G	SNV	MODERATE	missense_variant	gltX	lmo0237	NP_463768.1	glutamyl-tRNA synthetase	p.Asn164Asp		Yes	Yes	0	0	0	0	0	0	0	0	1	0	0	0	0	0	0	0	0	0	0	0	0	0	0	1
257783	A	C	SNV	MODERATE	missense_variant	gltX	lmo0237	NP_463768.1	glutamyl-tRNA synthetase	p.Glu267Asp		Yes	Yes	0	0	0	0	0	0	0	0	0	0	0	0	0	0	0	0	1	0	0	0	0	0	0	1
271691	C	T	SNV	MODERATE	missense_variant	lmo0257	lmo0257	NP_463788.1	hypothetical protein	p.Ala123Val		Yes	Yes	0	0	0	0	0	0	0	0	1	0	0	0	0	0	0	0	0	0	0	0	0	0	0	1
271711	G	A	SNV	MODERATE	missense_variant	lmo0257	lmo0257	NP_463788.1	hypothetical protein	p.Val130Ile		Yes	Yes	0	0	0	0	0	0	0	0	1	0	0	0	0	0	0	0	0	0	0	0	0	0	0	1
286291	G	A	SNV	MODERATE	missense_variant	inlE	lmo0264	NP_463795.1	internalin E	p.Gly25Arg		Yes	Yes	5	0	0	0	0	0	0	0	0	0	0	1	0	0	0	0	0	0	0	0	0	0	0	1
287330	C	A	SNV	MODERATE	missense_variant	inlE	lmo0264	NP_463795.1	internalin E	p.Ala371Asp		Yes	Yes	5	0	0	0	0	0	0	0	1	0	0	0	0	0	0	0	0	0	0	0	0	0	0	1
298133	C	T	SNV	MODERATE	missense_variant	lmo0275	lmo0275	NP_463806.1	hypothetical protein	p.Val174Ile		Yes	Yes	2	0	0	0	0	0	0	1	0	0	0	0	0	0	0	0	0	0	0	0	0	0	0	1
308701	A	C	SNV	MODERATE	missense_variant	lmo0285	lmo0285	NP_463816.1	lipoprotein	p.Phe152Cys		Yes	Yes	1	0	0	0	0	0	0	0	0	0	0	0	0	0	0	0	0	0	0	0	1	0	0	1
312605	C	T	SNV	MODERATE	missense_variant	lmo0288	lmo0288	NP_463819.1	two-component sensor histidine kinase	p.Ala259Val		Yes	Yes	1	0	0	0	0	0	0	0	1	0	0	0	0	0	0	0	0	0	0	0	0	0	0	1
319193	G	A	SNV	MODERATE	missense_variant	lmo0293	lmo0293	NP_463824.1	rRNA large subunit methyltransferase	p.Asp49Asn		Yes	Yes	0	0	0	0	0	0	0	0	1	0	0	0	0	0	0	0	0	0	0	0	0	0	0	1
323429	C	T	SNV	MODERATE	missense_variant	lmo0297	lmo0297	NP_463828.1	transcriptional antiterminator BglG	p.Glu193Lys		Yes	Yes	5	0	0	0	0	0	0	0	1	0	0	0	0	0	0	0	0	0	0	0	0	0	0	1
326511	A	T	SNV	MODERATE	missense_variant	lmo0300	lmo0300	NP_463831.1	phospho-beta-galactosidase	p.Tyr204Asn		Yes	Yes	10	0	0	0	0	0	0	0	0	0	0	0	0	1	0	0	0	1	0	0	0	0	0	2
326982	C	T	SNV	MODERATE	missense_variant	lmo0300	lmo0300	NP_463831.1	phospho-beta-galactosidase	p.Asp47Asn		Yes	Yes	10	0	0	0	0	0	0	0	0	1	0	0	0	0	0	0	0	0	0	0	0	0	0	1
327787	C	T	SNV	MODERATE	missense_variant	lmo0302	lmo0302	NP_463833.1	hypothetical protein	p.Ser56Leu		Yes	Yes	0	0	0	0	0	0	0	0	1	0	0	0	0	0	0	0	0	0	0	0	0	0	0	1
339327	G	A	SNV	MODERATE	missense_variant	lmo0314	lmo0314	NP_463844.1	hypothetical protein	p.Gly20Ser		Yes	Yes	1	0	0	0	0	0	1	0	0	0	0	0	0	0	0	0	0	0	0	0	0	0	0	1
343028	G	T	SNV	MODERATE	missense_variant	thiE	lmo0318	NP_463848.1	thiamine-phosphate pyrophosphorylase	p.Ala160Ser		Yes	Yes	0	0	0	1	0	0	0	0	0	0	0	0	0	0	0	0	0	0	0	0	0	0	0	1
343825	T	G	SNV	MODERATE	missense_variant	lmo0319	lmo0319	NP_463849.1	phospho-beta-glucosidase	p.Tyr271Ser		Yes	Yes	10	0	0	0	0	0	0	0	0	0	1	0	0	0	0	0	0	0	0	0	0	0	0	1
354345	A	T	SNV	MODERATE	missense_variant	lmo0327	lmo0327	NP_463857.1	cell surface protein	p.Ile963Phe		Yes	Yes	0	0	0	0	0	0	0	0	1	0	0	0	0	0	0	0	0	0	0	0	0	0	0	1
355003	C	G	SNV	MODERATE	missense_variant	lmo0327	lmo0327	NP_463857.1	cell surface protein	p.Pro1182Arg		Yes	Yes	0	0	0	0	0	0	0	0	1	0	0	0	0	0	0	0	0	0	0	0	0	0	0	1
358817	T	C	SNV	MODERATE	missense_variant	lmo0331	lmo0331	NP_463861.1	internalin	p.Asp287Gly		Yes	Yes	2	0	0	0	0	0	0	1	0	0	0	0	0	0	0	0	0	0	0	0	0	0	0	1
363126	C	A	SNV	MODERATE	missense_variant	lmo0333	lmo0333	NP_463863.1	internalin	p.Leu731Ile		Yes	Yes	0	0	0	0	0	0	0	0	1	0	0	0	0	0	0	0	0	0	0	0	0	0	0	1
365439	G	A	SNV	MODERATE	missense_variant	lmo0333	lmo0333	NP_463863.1	internalin	p.Val1502Ile		Yes	Yes	0	0	0	0	0	0	0	0	1	0	0	0	0	0	0	0	0	0	0	0	0	0	0	1
366052	C	T	SNV	MODERATE	missense_variant	lmo0333	lmo0333	NP_463863.1	internalin	p.Thr1706Ile		Yes	Yes	0	0	0	0	0	0	0	0	1	0	0	0	0	0	0	0	0	0	0	0	0	0	0	1
367759	A	G	SNV	MODERATE	missense_variant	lmo0336	lmo0336	NP_463866.1	hypothetical protein	p.Gln76Arg		Yes	Yes	1	0	0	0	0	0	0	0	1	0	0	0	0	0	0	0	0	0	0	0	0	0	0	1
368417	G	A	SNV	MODERATE	missense_variant	lmo0337	lmo0337	NP_463867.1	hypothetical protein	p.Asp174Asn		Yes	Yes	0	0	0	0	0	0	0	0	1	0	0	0	0	0	0	0	0	0	0	0	0	0	0	1
370384	C	T	SNV	MODERATE	missense_variant	lmo0339	lmo0339	NP_463869.1	hypothetical protein	p.Ser118Leu		Yes	Yes	0	0	0	0	0	0	0	0	1	0	0	0	0	0	0	0	0	0	0	0	0	0	0	1
375466	C	T	SNV	MODERATE	missense_variant	lmo0346	lmo0346	NP_463876.1	triosephosphate isomerase	p.Val125Ile		Yes	Yes	1	0	0	0	0	0	0	0	1	0	0	0	0	0	0	0	0	0	0	0	0	0	0	1
379711	G	T	SNV	MODERATE	missense_variant	lmo0352	lmo0352	NP_463882.1	DeoR family transcriptional regulator	p.Val250Phe		Yes	Yes	5	0	0	0	0	0	0	0	0	0	0	0	0	1	0	0	0	0	0	0	0	0	0	1
395891	C	A	SNV	MODERATE	missense_variant	lmo0368	lmo0368	NP_463898.1	hypothetical protein	p.Ala97Asp		Yes	Yes	0	0	0	0	0	0	0	0	1	0	0	0	0	0	0	0	0	0	0	0	0	0	0	1
402222	C	T	SNV	MODERATE	missense_variant	lmo0376	lmo0376	NP_463906.1	transcriptional regulator	p.Met106Ile		Yes	Yes	0	0	0	0	0	0	0	0	1	0	0	0	0	0	0	0	0	0	0	0	0	0	0	1
403027	G	T	SNV	MODERATE	missense_variant	lmo0377	lmo0377	NP_463907.1	hypothetical protein	p.Glu129Asp		Yes	Yes	0	0	0	0	0	0	0	0	1	0	0	0	0	0	0	0	0	0	0	0	0	0	0	1
407294	A	T	SNV	MODERATE	missense_variant	lmo0383	lmo0383	NP_463913.1	methylmalonate-semialdehyde dehydrogenase	p.Ile220Leu		Yes	Yes	1	0	0	0	0	0	0	0	1	0	0	0	0	0	0	0	0	0	0	0	0	0	0	1
408659	G	A	SNV	MODERATE	missense_variant	lmo0384	lmo0384	NP_463914.1	IolB protein	p.Asp182Asn		Yes	Yes	0	0	0	0	0	0	0	0	1	0	0	0	0	0	0	0	0	0	0	0	0	0	0	1
411007	C	T	SNV	MODERATE	missense_variant	lmo0386	lmo0386	NP_463916.1	IolD protein	p.Ala355Val		Yes	Yes	3	0	0	0	0	0	0	0	0	0	0	0	0	1	0	0	0	0	0	0	0	0	0	1
411798	G	A	SNV	MODERATE	missense_variant	lmo0386	lmo0386	NP_463916.1	IolD protein	p.Glu619Lys		Yes	Yes	3	0	0	0	0	0	0	0	0	0	0	0	0	0	0	0	0	0	0	0	1	0	0	1
413919	T	C	SNV	MODERATE	missense_variant	ltrA	lmo0389	NP_463919.1	low temperature requirement protein A	p.Ile16Val		Yes	No	0	0	0	0	0	0	0	0	1	0	0	0	0	0	0	0	0	0	0	0	0	0	0	1
421263	G	A	SNV	MODERATE	missense_variant	lmo0400	lmo0400	NP_463930.1	PTS fructose transporter subunit IIC	p.Gly310Asp		Yes	Yes	6	0	0	0	1	0	0	0	0	0	0	0	0	0	0	0	0	0	0	0	0	0	0	1
431206	C	T	SNV	MODERATE	missense_variant	lmo0409	lmo0409	NP_463939.1	internalin	p.Ser526Phe		Yes	Yes	1	0	0	0	0	0	0	0	1	0	0	0	0	0	0	0	0	0	0	0	0	0	0	1
444045	T	C	SNV	MODERATE	missense_variant	lmo0424	lmo0424	NP_463953.1	glucose uptake protein	p.Ser282Gly		Yes	Yes	2	0	0	0	0	0	0	0	1	0	0	0	0	0	0	0	0	0	0	0	0	0	0	1
444542	G	T	SNV	MODERATE	missense_variant	lmo0424	lmo0424	NP_463953.1	glucose uptake protein	p.Ala116Asp		Yes	Yes	2	0	0	0	0	0	0	0	0	0	1	0	0	0	0	0	0	0	0	0	0	0	0	1
447056	T	C	SNV	MODERATE	missense_variant	lmo0426	lmo0426	NP_463955.1	PTS fructose transporter subunit IIA	p.Leu16Ser		Yes	Yes	8	0	0	0	0	0	0	0	1	0	0	0	0	0	0	0	0	0	0	0	0	0	0	1
447346	G	C	SNV	MODERATE	missense_variant	lmo0426	lmo0426	NP_463955.1	PTS fructose transporter subunit IIA	p.Gly113Arg		Yes	Yes	8	0	0	0	0	0	0	0	1	0	0	0	0	0	0	0	0	0	0	0	0	0	0	1
454628	A	G	SNV	MODERATE	missense_variant	inlA	lmo0433	NP_463962.1	internalin A	p.Asn32Ser		Yes	Yes	1	0	0	0	0	0	0	0	1	0	0	0	0	0	0	0	0	0	0	0	0	0	0	1
457246	A	G	SNV	MODERATE	missense_variant	inlB	lmo0434	NP_463963.1	internalin B	p.Asn76Asp		Yes	Yes	1	0	0	0	0	0	0	0	1	0	0	0	0	0	0	0	0	0	0	0	0	0	0	1
468944	G	A	SNV	MODERATE	missense_variant	lmo0439	lmo0439	NP_463968.1	hypothetical protein	p.Ser165Leu		Yes	Yes	0	0	0	0	0	0	0	1	0	0	0	0	0	0	0	0	0	0	0	0	0	0	0	1
473957	T	A	SNV	MODERATE	missense_variant	lmo0444	lmo0444	NP_463973.1	hypothetical protein	p.Trp8Arg		No	No	2	0	0	0	0	0	0	0	0	0	0	0	0	1	0	0	0	0	0	0	0	0	0	1
499968	G	A	SNV	MODERATE	missense_variant	lmo0460	lmo0460	NP_463989.1	membrane associated lipoprotein	p.Asp600Asn		Yes	Yes	0	0	0	0	0	0	0	0	1	0	0	0	0	0	0	0	0	0	0	0	0	0	0	1
514032	C	T	SNV	MODERATE	missense_variant	lmo0477	lmo0477	NP_464005.1	secreted protein	p.Thr10Met		Yes	Yes	2	0	0	0	0	0	0	0	1	0	0	0	0	0	0	0	0	0	0	0	0	0	0	1
514040	A	C	SNV	MODERATE	missense_variant	lmo0477	lmo0477	NP_464005.1	secreted protein	p.Ile13Leu		Yes	Yes	2	0	0	0	0	0	0	0	0	0	0	1	0	0	0	0	0	0	0	0	0	0	0	1
514040	A	G	SNV	MODERATE	missense_variant	lmo0477	lmo0477	NP_464005.1	secreted protein	p.Ile13Val		Yes	Yes	2	0	0	0	0	0	0	0	1	0	0	0	0	0	0	0	0	0	0	0	0	0	0	1
514056	G	A	SNV	MODERATE	missense_variant	lmo0477	lmo0477	NP_464005.1	secreted protein	p.Ser18Asn		Yes	Yes	2	0	0	0	0	0	0	0	0	0	0	1	0	0	0	0	0	0	0	0	0	0	0	1
514086	T	C	SNV	MODERATE	missense_variant	lmo0477	lmo0477	NP_464005.1	secreted protein	p.Ile28Thr		Yes	Yes	2	0	0	0	0	0	0	0	1	0	0	0	0	0	0	0	0	0	0	0	0	0	0	1
514106	A	G	SNV	MODERATE	missense_variant	lmo0477	lmo0477	NP_464005.1	secreted protein	p.Lys35Glu		Yes	Yes	2	0	0	0	0	0	0	0	0	0	0	1	0	0	0	0	0	0	0	0	0	0	0	1
514128	C	A	SNV	MODERATE	missense_variant	lmo0477	lmo0477	NP_464005.1	secreted protein	p.Ala42Glu		Yes	Yes	2	0	0	0	0	0	0	0	1	0	0	0	0	0	0	0	0	0	0	0	0	0	0	1
514238	T	A	SNV	MODERATE	missense_variant	lmo0477	lmo0477	NP_464005.1	secreted protein	p.Tyr79Asn		Yes	Yes	2	0	0	0	0	0	0	0	1	0	0	0	0	0	0	0	0	0	0	0	0	0	0	1
514296	A	T	SNV	MODERATE	missense_variant	lmo0477	lmo0477	NP_464005.1	secreted protein	p.Tyr98Phe		Yes	Yes	2	0	0	0	0	0	0	0	1	0	0	0	0	0	0	0	0	0	0	0	0	0	0	1
514310	G	A	SNV	MODERATE	missense_variant	lmo0477	lmo0477	NP_464005.1	secreted protein	p.Gly103Arg		Yes	Yes	2	0	0	0	0	0	0	0	1	0	0	0	0	0	0	0	0	0	0	0	0	0	0	1
514316	A	G	SNV	MODERATE	missense_variant	lmo0477	lmo0477	NP_464005.1	secreted protein	p.Thr105Ala		Yes	Yes	2	0	0	0	0	0	0	0	1	0	0	0	0	0	0	0	0	0	0	0	0	0	0	1
514317	C	A	SNV	MODERATE	missense_variant	lmo0477	lmo0477	NP_464005.1	secreted protein	p.Thr105Lys		Yes	Yes	2	0	0	0	0	0	0	0	1	0	0	0	0	0	0	0	0	0	0	0	0	0	0	1
514321	A	T	SNV	MODERATE	missense_variant	lmo0477	lmo0477	NP_464005.1	secreted protein	p.Glu106Asp		Yes	Yes	2	0	0	0	0	0	0	0	1	0	0	0	0	0	0	0	0	0	0	0	0	0	0	1
514322	G	A	SNV	MODERATE	missense_variant	lmo0477	lmo0477	NP_464005.1	secreted protein	p.Gly107Ser		Yes	Yes	2	0	0	0	0	0	0	0	1	0	0	0	0	0	0	0	0	0	0	0	0	0	0	1
514323	G	A	SNV	MODERATE	missense_variant	lmo0477	lmo0477	NP_464005.1	secreted protein	p.Gly107Asp		Yes	Yes	2	0	0	0	0	0	0	0	1	0	0	0	0	0	0	0	0	0	0	0	0	0	0	1
514325	G	C	SNV	MODERATE	missense_variant	lmo0477	lmo0477	NP_464005.1	secreted protein	p.Glu108Gln		Yes	Yes	2	0	0	0	0	0	0	0	1	0	0	0	0	0	0	0	0	0	0	0	0	0	0	1
514346	G	C	SNV	MODERATE	missense_variant	lmo0477	lmo0477	NP_464005.1	secreted protein	p.Glu115Gln		Yes	Yes	2	0	0	0	0	0	0	0	1	0	0	0	0	0	0	0	0	0	0	0	0	0	0	1
514361	G	A	SNV	MODERATE	missense_variant	lmo0477	lmo0477	NP_464005.1	secreted protein	p.Glu120Lys		Yes	Yes	2	0	0	0	0	0	0	0	1	0	0	0	0	0	0	0	0	0	0	0	0	0	0	1
514362	A	T	SNV	MODERATE	missense_variant	lmo0477	lmo0477	NP_464005.1	secreted protein	p.Glu120Val		Yes	Yes	2	0	0	0	0	0	0	0	1	0	0	0	0	0	0	0	0	0	0	0	0	0	0	1
514374	C	T	SNV	MODERATE	missense_variant	lmo0477	lmo0477	NP_464005.1	secreted protein	p.Ser124Leu		Yes	Yes	2	0	0	0	0	0	0	0	1	0	0	0	0	0	0	0	0	0	0	0	0	0	0	1
514805	C	A	SNV	MODERATE	missense_variant	lmo0478	lmo0478	NP_464006.1	secreted protein	p.Ala42Glu		Yes	Yes	2	0	0	0	0	0	0	0	1	0	0	0	0	0	0	0	0	0	0	0	0	0	0	1
514908	T	A	SNV	MODERATE	missense_variant	lmo0478	lmo0478	NP_464006.1	secreted protein	p.Asp76Glu		Yes	Yes	2	0	0	0	0	0	0	0	1	0	0	0	0	0	0	0	0	0	0	0	0	0	0	1
514915	T	A	SNV	MODERATE	missense_variant	lmo0478	lmo0478	NP_464006.1	secreted protein	p.Tyr79Asn		Yes	Yes	2	0	0	0	0	0	0	0	1	0	0	0	0	0	0	0	0	0	0	0	0	0	0	1
515051	C	T	SNV	MODERATE	missense_variant	lmo0478	lmo0478	NP_464006.1	secreted protein	p.Ser124Leu		Yes	Yes	2	0	0	0	0	0	0	0	1	0	0	0	0	0	0	0	0	0	0	0	0	0	0	1
518351	A	T	SNV	MODERATE	missense_variant	lmo0481	lmo0481	NP_464009.1	hypothetical protein	p.Thr536Ser		Yes	Yes	0	0	0	0	0	0	0	0	0	0	0	1	0	0	0	0	0	0	0	0	0	0	0	1
529179	C	T	SNV	MODERATE	missense_variant	lmo0493	lmo0493	NP_464021.1	acylase	p.Gly382Asp		Yes	Yes	0	0	0	0	0	0	0	0	1	0	0	0	0	0	0	0	0	0	0	0	0	0	0	1
529419	G	A	SNV	MODERATE	missense_variant	lmo0493	lmo0493	NP_464021.1	acylase	p.Ser302Phe		Yes	Yes	0	0	0	0	0	0	0	0	0	0	1	0	0	0	0	0	0	0	0	0	0	0	0	1
529557	T	A	SNV	MODERATE	missense_variant	lmo0493	lmo0493	NP_464021.1	acylase	p.Tyr256Phe		Yes	Yes	0	0	0	0	0	0	0	0	1	0	0	0	0	0	0	0	0	0	0	0	0	0	0	1
532333	A	T	SNV	MODERATE	missense_variant	lmo0496	lmo0496	NP_464024.1	hypothetical protein	p.Lys2Asn		Yes	No	1	0	0	0	0	0	0	0	1	0	0	0	0	0	0	0	0	0	0	0	0	0	0	1
533685	C	T	SNV	MODERATE	missense_variant	lmo0497	lmo0497	NP_464025.1	sugar transferase	p.Ala143Thr		Yes	No	0	0	0	0	0	0	0	0	1	0	0	0	0	0	0	0	0	0	0	0	0	0	0	1
547792	C	A	SNV	MODERATE	missense_variant	lmo0514	lmo0514	NP_464042.1	internalin	p.Asn91Lys		Yes	Yes	4	0	0	0	0	0	0	0	0	0	0	1	0	0	0	0	0	0	0	0	0	0	0	1
553933	A	G	SNV	MODERATE	missense_variant	lmo0519	lmo0519	NP_464047.1	multidrug resistance protein	p.Thr286Ala		Yes	Yes	3	0	0	0	0	0	0	0	0	0	0	0	0	0	0	0	0	1	0	0	0	0	0	1
573323	C	T	SNV	MODERATE	missense_variant	lmo0535	lmo0535	NP_464063.1	LacI family transcriptional regulator	p.Met82Ile		Yes	Yes	9	0	0	0	0	0	0	0	1	0	0	0	0	0	0	0	0	0	0	0	0	0	0	1
574643	C	A	SNV	MODERATE	missense_variant	lmo0536	lmo0536	NP_464064.1	6-phospho-beta-glucosidase	p.Leu302Ile		Yes	Yes	1	0	0	0	0	0	0	0	0	0	1	0	0	0	0	0	0	0	0	0	0	0	0	1
581724	C	T	SNV	MODERATE	missense_variant	lmo0543	lmo0543	NP_464071.1	PTS sorbitol transporter subunit IIBC	p.Gly261Asp		Yes	Yes	0	0	0	0	0	0	0	0	0	0	0	0	0	0	0	0	0	0	0	0	1	0	0	1
586929	G	A	SNV	MODERATE	missense_variant	lmo0548	lmo0548	NP_464076.1	hypothetical protein	p.Glu201Lys		Yes	Yes	3	0	0	0	0	0	0	0	1	0	0	0	0	0	0	0	0	0	0	0	0	0	0	1
590427	C	T	SNV	MODERATE	missense_variant	lmo0552	lmo0552	NP_464080.1	hypothetical protein	p.Ala35Val		Yes	Yes	1	0	0	0	0	0	0	0	0	0	0	0	0	1	0	0	0	0	0	0	0	0	0	1
592850	G	A	SNV	MODERATE	missense_variant	lmo0554	lmo0554	NP_464082.1	NADH-dependent butanol dehydrogenase	p.Met198Ile		Yes	Yes	2	0	0	0	0	0	0	0	1	0	0	0	0	0	0	0	0	0	0	0	0	0	0	1
598215	G	A	SNV	MODERATE	missense_variant	lmo0559	lmo0559	NP_464087.1	hypothetical protein	p.Val66Met		Yes	Yes	2	0	0	0	0	0	0	0	1	0	0	0	0	0	0	0	0	0	0	0	0	0	0	1
611799	T	C	SNV	MODERATE	missense_variant	lmo0574	lmo0574	NP_464102.1	beta-glucosidase	p.Phe187Ser		Yes	Yes	10	0	0	0	0	0	0	0	1	0	0	0	0	0	0	0	0	0	0	0	0	0	0	1
616561	G	T	SNV	MODERATE	missense_variant	lmo0578	lmo0578	NP_464106.1	hypothetical protein	p.Thr6Lys		Yes	Yes	0	0	0	0	0	0	1	0	0	0	0	0	0	0	0	0	0	0	0	0	0	0	0	1
628454	C	A	SNV	MODERATE	missense_variant	lmo0587	lmo0587	NP_464115.1	secreted protein	p.Thr650Lys		Yes	Yes	0	0	0	0	0	0	0	0	1	0	0	0	0	0	0	0	0	0	0	0	0	0	0	1
629194	C	T	SNV	MODERATE	missense_variant	lmo0588	lmo0588	NP_464116.1	DNA photolyase	p.Pro36Leu		Yes	Yes	0	0	0	0	0	0	0	0	1	0	0	0	0	0	0	0	0	0	0	0	0	0	0	1
630051	A	T	SNV	MODERATE	missense_variant	lmo0588	lmo0588	NP_464116.1	DNA photolyase	p.Thr322Ser		Yes	Yes	0	0	0	0	0	0	0	0	1	0	0	0	0	0	0	0	0	0	0	0	0	0	0	1
632428	A	G	SNV	MODERATE	missense_variant	lmo0590	lmo0590	NP_464118.1	hypothetical protein	p.Thr462Ala		Yes	Yes	0	0	0	0	0	0	0	0	1	0	0	0	0	0	0	0	0	0	0	0	0	0	0	1
632466	G	A	SNV	MODERATE	missense_variant	lmo0590	lmo0590	NP_464118.1	hypothetical protein	p.Met474Ile		Yes	Yes	0	0	0	0	0	0	0	0	0	0	1	0	0	0	0	0	0	0	0	0	0	0	0	1
641905	A	C	SNV	MODERATE	missense_variant	lmo0601	lmo0601	NP_464128.1	cell surface protein	p.Lys233Thr		Yes	Yes	0	0	0	0	0	0	0	0	1	0	0	0	0	0	0	0	0	0	0	0	0	0	0	1
650483	A	G	SNV	MODERATE	missense_variant	lmo0610	lmo0610	NP_464137.1	internalin	p.Val384Ala		Yes	Yes	6	0	0	0	0	0	0	0	1	0	0	0	0	0	0	0	0	0	0	0	0	0	0	1
654622	G	A	SNV	MODERATE	missense_variant	lmo0615	lmo0615	NP_464142.1	hypothetical protein	p.Leu77Phe		Yes	Yes	0	0	0	0	0	0	0	0	1	0	0	0	0	0	0	0	0	0	0	0	0	0	0	1
656802	C	T	SNV	MODERATE	missense_variant	lmo0617	lmo0617	NP_464144.1	hypothetical protein	p.Glu148Lys		Yes	Yes	0	0	0	0	0	0	0	0	1	0	0	0	0	0	0	0	0	0	0	0	0	0	0	1
661121	G	T	SNV	MODERATE	missense_variant	lmo0624	lmo0624	NP_464151.1	hypothetical protein	p.Leu107Ile		Yes	Yes	0	0	0	0	0	0	0	0	1	0	0	0	0	0	0	0	0	0	0	0	0	0	0	1
661685	C	T	SNV	MODERATE	missense_variant	lmo0625	lmo0625	NP_464152.1	hypothetical protein	p.Val163Ile		Yes	Yes	0	0	0	0	0	0	0	0	1	0	0	0	0	0	0	0	0	0	0	0	0	0	0	1
664417	T	C	SNV	MODERATE	missense_variant	lmo0627	lmo0627	NP_464154.1	pepdidoglycan bound protein	p.Val59Ala		Yes	Yes	0	0	0	0	0	0	0	0	1	0	0	0	0	0	0	0	0	0	0	0	0	0	0	1
695140	T	A	SNV	MODERATE	missense_variant	lmo0652	lmo0652	NP_464179.1	hypothetical protein	p.Ile124Phe		Yes	Yes	0	0	0	0	0	0	0	0	1	0	0	0	0	0	0	0	0	0	0	0	0	0	0	1
698405	A	C	SNV	MODERATE	missense_variant	lmo0657	lmo0657	NP_464184.1	hypothetical protein	p.Asp30Ala		Yes	Yes	0	0	0	0	0	0	0	0	1	0	0	0	0	0	0	0	0	0	0	0	0	0	0	1
699063	G	T	SNV	MODERATE	missense_variant	lmo0658	lmo0658	NP_464185.1	hypothetical protein	p.Lys93Asn		Yes	Yes	0	0	0	0	0	0	0	0	1	0	0	0	0	0	0	0	0	0	0	0	0	0	0	1
718316	C	T	SNV	MODERATE	missense_variant	flgG	lmo0682	NP_464209.1	flagellar basal body rod protein FlgG	p.Thr216Met		Yes	Yes	0	0	0	0	0	0	0	0	0	0	1	0	0	0	0	0	0	0	0	0	0	0	0	1
721587	T	C	SNV	MODERATE	missense_variant	lmo0687	lmo0687	NP_464214.1	hypothetical protein	p.Val96Ala		Yes	Yes	0	0	0	0	0	0	0	0	1	0	0	0	0	0	0	0	0	0	0	0	0	0	0	1
722286	C	T	SNV	MODERATE	missense_variant	lmo0688	lmo0688	NP_464215.1	hypothetical protein	p.Pro155Ser		Yes	Yes	0	0	0	0	0	1	0	0	0	0	0	0	0	0	0	0	0	0	0	0	0	0	0	1
734942	G	A	SNV	MODERATE	missense_variant	lmo0701	lmo0701	NP_464228.1	hypothetical protein	p.Glu125Lys		Yes	Yes	0	0	0	0	0	0	0	0	1	0	0	0	0	0	0	0	0	0	0	0	0	0	0	1
736430	G	A	SNV	MODERATE	missense_variant	lmo0702	lmo0702	NP_464229.1	hypothetical protein	p.Met145Ile		Yes	Yes	0	0	0	0	0	0	0	0	0	0	1	0	0	0	0	0	0	0	0	0	0	0	0	1
740408	A	G	SNV	MODERATE	missense_variant	flgL	lmo0706	NP_464233.1	flagellar hook-associated protein FlgL	p.Lys229Arg		Yes	Yes	0	0	0	0	0	0	0	0	0	0	0	0	0	0	0	0	0	0	0	0	0	0	1	1
740877	A	G	SNV	MODERATE	missense_variant	fliD	lmo0707	NP_464234.1	flagellar capping protein FliD	p.Ser90Gly		Yes	Yes	0	0	0	0	0	0	1	0	0	0	0	0	0	0	0	0	0	0	0	0	0	0	0	1
752114	A	C	SNV	MODERATE	missense_variant	lmo0722	lmo0722	NP_464249.1	pyruvate oxidase	p.Ser173Arg		Yes	Yes	3	0	0	0	0	0	0	0	0	0	0	0	0	0	0	0	1	0	0	0	0	0	0	1
754901	C	T	SNV	MODERATE	missense_variant	lmo0723	lmo0723	NP_464250.1	metyl-accepting chemotaxis protein	p.Ala471Val		Yes	Yes	0	0	0	0	0	1	0	0	0	0	0	0	0	0	0	0	0	0	0	0	0	0	0	1
761570	T	G	SNV	MODERATE	missense_variant	lmo0732	lmo0732	NP_464259.1	peptidoglycan binding protein	p.Cys7Gly		Yes	Yes	1	0	0	0	0	0	0	0	1	0	0	0	0	0	0	0	0	0	0	0	0	0	0	1
762866	A	G	SNV	MODERATE	missense_variant	lmo0732	lmo0732	NP_464259.1	peptidoglycan binding protein	p.Thr439Ala		Yes	Yes	1	0	0	0	0	0	0	0	1	0	0	0	0	0	0	0	0	0	0	0	0	0	0	1
772222	G	A	SNV	MODERATE	missense_variant	lmo0741	lmo0741	NP_464268.1	GntR family transcriptional regulator	p.Glu92Lys		Yes	No	2	0	0	0	0	0	0	0	1	0	0	0	0	0	0	0	0	0	0	0	0	0	0	1
785056	C	T	SNV	MODERATE	missense_variant	lmo0759	lmo0759	NP_464286.1	hypothetical protein	p.Ala90Val		Yes	Yes	2	0	0	0	0	0	0	0	1	0	0	0	0	0	0	0	0	0	0	0	0	0	0	1
788157	G	T	SNV	MODERATE	missense_variant	lmo0762	lmo0762	NP_464289.1	ATP/GTP-binding protein	p.Ala280Ser		Yes	Yes	1	0	0	0	0	0	0	0	1	0	0	0	0	0	0	0	0	0	0	0	0	0	0	1
793723	T	C	SNV	MODERATE	missense_variant	lmo0767	lmo0767	NP_464294.1	ABC transporter permease	p.Val282Ala		Yes	Yes	6	0	0	0	0	0	0	0	0	0	0	0	1	0	0	0	0	0	0	0	0	0	0	1
794353	C	T	SNV	MODERATE	missense_variant	lmo0768	lmo0768	NP_464295.1	sugar ABC transporter substrate-binding protein	p.Leu193Phe		Yes	Yes	4	0	0	0	0	0	0	0	1	0	0	0	0	0	0	0	0	0	0	0	0	0	0	1
808113	G	T	SNV	MODERATE	missense_variant	lmo0785	lmo0785	NP_464312.1	transcriptional regulator	p.Leu894Ile		Yes	Yes	1	0	0	0	0	0	0	0	1	0	0	0	0	0	0	0	0	0	0	0	0	0	0	1
808864	C	T	SNV	MODERATE	missense_variant	lmo0785	lmo0785	NP_464312.1	transcriptional regulator	p.Met643Ile		Yes	Yes	1	0	0	0	0	0	0	0	0	0	0	0	1	0	0	0	0	0	0	0	0	0	0	1
815953	G	A	SNV	MODERATE	missense_variant	lmo0788	lmo0788	NP_464315.1	hypothetical protein	p.Ala835Thr		Yes	Yes	0	0	0	0	0	0	0	0	0	0	0	0	0	1	0	0	0	1	0	0	0	0	0	2
817643	T	A	SNV	MODERATE	missense_variant	lmo0788	lmo0788	NP_464315.1	hypothetical protein	p.Ile1398Asn		Yes	Yes	0	0	0	0	0	0	0	0	0	0	1	0	0	0	0	0	0	0	0	0	0	0	0	1
836333	A	G	SNV	MODERATE	missense_variant	lmo0808	lmo0808	NP_464335.1	spermidine/putrescine ABC transporter permease	p.Lys132Arg		Yes	Yes	0	0	0	0	0	0	0	0	1	0	0	0	0	0	0	0	0	0	0	0	0	0	0	1
843003	A	T	SNV	MODERATE	missense_variant	lmo0816	lmo0816	NP_464343.1	regulatory protein PaiA	p.Ile75Leu		No	No	0	0	0	0	0	0	0	0	1	0	0	0	0	0	0	0	0	0	0	0	0	0	0	1
843433	C	G	SNV	MODERATE	missense_variant	lmo0817	lmo0817	NP_464344.1	PhnB protein	p.Val98Leu		Yes	Yes	3	0	0	0	0	0	0	0	1	0	0	0	0	0	0	0	0	0	0	0	0	0	0	1
845846	A	C	SNV	MODERATE	missense_variant	lmo0818	lmo0818	NP_464345.1	cation-transporting ATPase	p.Asp633Ala		Yes	Yes	1	0	0	0	0	0	0	0	1	0	0	0	0	0	0	0	0	0	0	0	0	0	0	1
846840	C	G	SNV	MODERATE	missense_variant	lmo0819	lmo0819	NP_464346.1	hypothetical protein	p.Pro83Ala		Yes	Yes	0	0	0	0	0	0	1	0	0	0	0	0	0	0	0	0	0	0	0	0	0	0	0	1
855918	C	A	SNV	MODERATE	missense_variant	nifJ	lmo0829	NP_464356.1	pyruvate-flavodoxin oxidoreductase	p.Pro54Thr		Yes	Yes	0	0	0	0	0	0	0	0	0	0	1	0	0	0	0	0	0	0	0	0	0	0	0	1
856279	G	T	SNV	MODERATE	missense_variant	nifJ	lmo0829	NP_464356.1	pyruvate-flavodoxin oxidoreductase	p.Arg174Leu		Yes	Yes	0	0	0	0	0	0	0	0	0	0	0	0	0	1	0	0	0	1	0	0	0	0	0	2
860786	C	T	SNV	MODERATE	missense_variant	fbp	lmo0830	NP_464357.1	fructose-1,6-bisphosphatase	p.Asp278Asn		Yes	Yes	0	0	0	0	0	0	0	0	1	0	0	0	0	0	0	0	0	0	0	0	0	0	0	1
863422	C	T	SNV	MODERATE	missense_variant	lmo0832	lmo0832	NP_464359.1	transposase	p.Ser34Leu		Yes	Yes	2	0	0	0	0	0	0	0	0	0	0	1	0	0	0	0	0	0	0	0	0	0	0	1
869329	G	A	SNV	MODERATE	missense_variant	uhpT	lmo0838	NP_464364.1	sugar:phosphate antiporter	p.Gly79Arg		Yes	Yes	0	0	0	0	0	0	0	0	1	0	0	0	0	0	0	0	0	0	0	0	0	0	0	1
871769	C	A	SNV	MODERATE	missense_variant	lmo0839	lmo0839	NP_464365.1	tetracycline resistance protein	p.Lys13Asn		Yes	No	0	0	0	0	0	0	0	0	1	0	0	0	0	0	0	0	0	0	0	0	0	0	0	1
874226	G	T	SNV	MODERATE	missense_variant	lmo0841	lmo0841	NP_464367.1	calcium-transporting ATPase	p.Glu537Asp		Yes	Yes	1	0	0	0	0	0	0	0	1	0	0	0	0	0	0	0	0	0	0	0	0	0	0	1
880120	C	G	SNV	MODERATE	missense_variant	lmo0842	lmo0842	NP_464368.1	peptidoglycan binding protein	p.Ala1467Gly		Yes	Yes	0	0	0	0	0	0	0	0	1	0	0	0	0	0	0	0	0	0	0	0	0	0	0	1
883161	G	A	SNV	MODERATE	missense_variant	lmo0845	lmo0845	NP_464371.1	hypothetical protein	p.Arg67His		Yes	Yes	0	0	0	0	0	0	0	0	0	0	0	0	0	0	0	0	0	1	0	0	0	0	0	1
887803	T	C	SNV	MODERATE	missense_variant	lmo0849	lmo0849	NP_464375.1	amidase	p.Glu567Gly		Yes	Yes	1	0	0	0	0	0	0	0	0	0	0	0	0	1	0	0	0	1	0	0	0	0	0	2
888776	T	C	SNV	MODERATE	missense_variant	lmo0849	lmo0849	NP_464375.1	amidase	p.Thr243Ala		Yes	Yes	1	0	0	0	0	0	0	1	0	0	0	0	0	0	0	0	0	0	0	0	0	0	0	1
890655	T	C	SNV	MODERATE	missense_variant	lmo0851	lmo0851	NP_464377.1	hypothetical protein	p.Ser73Pro		Yes	Yes	0	0	0	0	0	0	0	0	0	0	0	0	0	1	0	0	0	0	0	0	0	0	0	1
893199	C	T	SNV	MODERATE	missense_variant	ddl	lmo0855	NP_464381.1	D-alanyl-alanine synthetase A	p.Leu180Phe		Yes	Yes	0	0	0	0	0	0	0	0	0	0	0	1	0	0	0	0	0	0	0	0	0	0	0	1
895482	G	A	SNV	MODERATE	missense_variant	lmo0857	lmo0857	NP_464383.1	carboxylesterase	p.Asp69Asn		Yes	No	2	0	0	0	0	0	1	0	0	0	0	0	0	0	0	0	0	0	0	0	0	0	0	1
899151	C	T	SNV	MODERATE	missense_variant	lmo0860	lmo0860	NP_464386.1	sugar ABC transporter permease	p.Ala188Val		Yes	Yes	5	0	0	0	0	0	0	0	1	0	0	0	0	0	0	0	0	0	0	0	0	0	0	1
902950	C	T	SNV	MODERATE	missense_variant	lmo0864	lmo0864	NP_464390.1	hypothetical protein	p.Leu60Phe		Yes	Yes	0	0	0	0	1	0	0	0	0	0	0	0	0	0	0	0	0	0	0	0	0	0	0	1
909234	T	A	SNV	MODERATE	missense_variant	lmo0869	lmo0869	NP_464395.1	hypothetical protein	p.Leu26Ile		Yes	Yes	0	0	0	0	0	0	0	0	0	0	0	0	0	0	0	0	0	1	0	0	0	0	0	1
911897	G	T	SNV	MODERATE	missense_variant	lmo0872	lmo0872	NP_464398.1	antibiotic resistance protein	p.Met300Ile		Yes	Yes	0	0	0	0	0	0	0	0	1	0	0	0	0	0	0	0	0	0	0	0	0	0	0	1
917437	G	A	SNV	MODERATE	missense_variant	lmo0878	lmo0878	NP_464404.1	oxidoreductase	p.Ala92Thr		Yes	Yes	3	0	0	0	0	0	0	0	0	0	0	1	0	0	0	0	0	0	0	0	0	0	0	1
920915	C	T	SNV	MODERATE	missense_variant	lmo0881	lmo0881	NP_464407.1	hypothetical protein	p.Gly5Asp		Yes	Yes	0	0	0	0	0	0	0	1	0	0	0	0	0	0	0	0	0	0	0	0	0	0	0	1
923878	C	T	SNV	MODERATE	missense_variant	lmo0884	lmo0884	NP_464410.1	protoporphyrinogen oxidase	p.His240Tyr		Yes	Yes	0	0	0	0	0	0	0	0	1	0	0	0	0	0	0	0	0	0	0	0	0	0	0	1
925718	A	G	SNV	MODERATE	missense_variant	dal	lmo0886	NP_464412.1	alanine racemase	p.Thr268Ala		Yes	Yes	0	0	0	0	0	0	0	0	1	0	0	0	0	0	0	0	0	0	0	0	0	0	0	1
932581	A	G	SNV	MODERATE	missense_variant	lmo0897	lmo0897	NP_464423.1	transporter	p.Ile109Val		Yes	Yes	0	0	0	0	0	0	0	0	1	0	0	0	0	0	0	0	0	0	0	0	0	0	0	1
936284	C	T	SNV	MODERATE	missense_variant	lmo0899	lmo0899	NP_464425.1	hypothetical protein	p.Pro50Leu		Yes	Yes	0	0	0	0	0	0	0	0	1	0	0	0	0	0	0	0	0	0	0	0	0	0	0	1
937256	C	T	SNV	MODERATE	missense_variant	lmo0900	lmo0900	NP_464426.1	hypothetical protein	p.Pro19Ser		Yes	No	1	0	0	0	0	0	0	0	1	0	0	0	0	0	0	0	0	0	0	0	0	0	0	1
965768	C	A	SNV	MODERATE	missense_variant	lmo0928	lmo0928	NP_464453.1	3-methyladenine DNA glycosylase	p.Leu86Ile		Yes	Yes	0	0	0	0	0	0	0	0	1	0	0	0	0	0	0	0	0	0	0	0	0	0	0	1
977214	T	A	SNV	MODERATE	missense_variant	lmo0942	lmo0942	NP_464467.1	heat shock protein 90	p.Glu548Val		Yes	Yes	0	0	0	0	0	0	1	0	0	0	0	0	0	0	0	0	0	0	0	0	0	0	0	1
984513	C	T	SNV	MODERATE	missense_variant	lmo0949	lmo0949	NP_464474.1	hypothetical protein	p.Pro249Leu		Yes	Yes	1	0	0	1	0	0	0	0	0	0	0	0	0	0	0	0	0	0	0	0	0	0	0	1
990401	G	A	SNV	MODERATE	missense_variant	lmo0957	lmo0957	NP_464482.1	glucosamine-6-phosphate isomerase	p.Val52Ile		Yes	Yes	3	0	0	0	0	0	0	0	1	0	0	0	0	0	0	0	0	0	0	0	0	0	0	1
993876	A	G	SNV	MODERATE	missense_variant	lmo0960	lmo0960	NP_464485.1	protease	p.Asp300Gly		Yes	Yes	1	0	0	1	0	0	0	0	0	0	0	0	0	0	0	0	0	0	0	0	0	0	0	1
1001663	C	T	SNV	MODERATE	missense_variant	lmo0970	lmo0970	NP_464495.1	enoyl-ACP reductase	p.Pro54Leu		Yes	Yes	4	0	0	0	0	0	0	0	1	0	0	0	0	0	0	0	0	0	0	0	0	0	0	1
1002803	G	T	SNV	MODERATE	missense_variant	dltD	lmo0971	NP_464496.1	DltD protein for D-alanine esterification of lipoteichoic acid and wall teichoic acid	p.Thr264Asn		Yes	Yes	0	0	0	1	0	0	0	0	0	0	0	0	0	0	0	0	0	0	0	0	0	0	0	1
1005863	T	G	SNV	MODERATE	missense_variant	dltA	lmo0974	NP_464499.1	D-alanine--poly(phosphoribitol) ligase subunit 1	p.Ile236Leu		Yes	Yes	1	0	0	0	0	0	0	0	1	0	0	0	0	0	0	0	0	0	0	0	0	0	0	1
1008075	T	A	SNV	MODERATE	missense_variant	lmo0976	lmo0976	NP_464501.1	hypothetical protein	p.Gln13Leu		Yes	Yes	0	0	0	0	0	0	0	0	1	0	0	0	0	0	0	0	0	0	0	0	0	0	0	1
1020388	C	T	SNV	MODERATE	missense_variant	lmo0990	lmo0990	NP_464515.1	hypothetical protein	p.His123Tyr		Yes	Yes	1	0	0	0	0	0	0	0	1	0	0	0	0	0	0	0	0	0	0	0	0	0	0	1
1023220	C	T	SNV	MODERATE	missense_variant	lmo0992	lmo0992	NP_464517.1	hypothetical protein	p.Thr229Ile		Yes	Yes	1	0	0	0	0	0	0	0	0	0	0	0	0	0	0	0	0	0	0	0	1	0	0	1
1035042	G	T	SNV	MODERATE	missense_variant	lmo1004	lmo1004	NP_464529.1	hypothetical protein	p.Gly8Trp		Yes	Yes	0	0	0	0	0	0	0	0	1	0	0	0	0	0	0	0	0	0	0	0	0	0	0	1
1049751	A	G	SNV	MODERATE	missense_variant	lmo1020	lmo1020	NP_464545.1	hypothetical protein	p.Glu160Gly		Yes	Yes	0	0	0	0	0	0	0	0	0	0	0	0	0	0	0	0	0	0	0	0	1	0	0	1
1053283	G	A	SNV	MODERATE	missense_variant	lmo1024	lmo1024	NP_464549.1	hypothetical protein	p.Ala259Thr		Yes	Yes	0	0	0	0	0	0	0	0	1	0	0	0	0	0	0	0	0	0	0	0	0	0	0	1
1062169	A	T	SNV	MODERATE	missense_variant	lmo1033	lmo1033	NP_464558.1	transketolase	p.Asn21Ile		Yes	No	4	0	0	0	0	0	0	0	1	0	0	0	0	0	0	0	0	0	0	0	0	0	0	1
1064243	A	G	SNV	MODERATE	missense_variant	lmo1034	lmo1034	NP_464559.1	glycerol kinase	p.Ile395Val		Yes	Yes	2	0	0	0	0	0	0	0	1	0	0	0	0	0	0	0	0	0	0	0	0	0	0	1
1065892	G	T	SNV	MODERATE	missense_variant	lmo1035	lmo1035	NP_464560.1	PTS beta-glucoside transporter subunit IIABC	p.Val458Leu		Yes	Yes	5	0	0	0	0	0	0	0	1	0	0	0	0	0	0	0	0	0	0	0	0	0	0	1
1075842	G	T	SNV	MODERATE	missense_variant	lmo1048	lmo1048	NP_464573.1	molybdenum cofactor biosynthesis protein B	p.Gln3Lys		Yes	Yes	0	0	0	0	0	0	0	0	1	0	0	0	0	0	0	0	0	0	0	0	0	0	0	1
1083098	G	A	SNV	MODERATE	missense_variant	PdhD	lmo1055	NP_464580.1	dihydrolipoamide dehydrogenase	p.Gly93Ser		Yes	Yes	3	0	0	0	0	0	0	1	0	0	0	0	0	0	0	0	0	0	0	0	0	0	0	1
1106609	G	T	SNV	MODERATE	missense_variant	lmo1076	lmo1076	NP_464601.1	autolysin	p.Gly190Val		Yes	Yes	1	0	0	0	0	0	0	0	0	0	0	0	0	0	0	0	1	0	0	0	0	0	0	1
1116392	C	T	SNV	MODERATE	missense_variant	lmo1081	lmo1081	NP_464606.1	glucose-1-phosphate thymidyl transferase	p.Ala249Val		Yes	Yes	1	0	0	0	0	0	0	0	0	0	0	0	0	0	0	0	0	1	0	0	0	0	0	1
1121883	G	A	SNV	MODERATE	missense_variant	lmo1087	lmo1087	NP_464612.1	glucitol dehydrogenase	p.Val27Ile		Yes	Yes	1	0	0	0	0	0	0	0	1	0	0	0	0	0	0	0	0	0	0	0	0	0	0	1
1125405	T	G	SNV	MODERATE	missense_variant	lmo1090	lmo1090	NP_464615.1	glycosyltransferase	p.Leu308Val		Yes	Yes	0	0	0	0	0	0	0	0	1	0	0	0	0	0	0	0	0	0	0	0	0	0	0	1
1125611	G	A	SNV	MODERATE	missense_variant	lmo1091	lmo1091	NP_464616.1	glysosyltransferase	p.Asp44Asn		Yes	Yes	0	0	0	0	0	0	0	0	1	0	0	0	0	0	0	0	0	0	0	0	0	0	0	1
1130326	G	A	SNV	MODERATE	missense_variant	guaA	lmo1096	NP_464621.1	GMP synthase	p.Gly128Arg		Yes	Yes	0	0	0	0	0	0	0	0	1	0	0	0	0	0	0	0	0	0	0	0	0	0	0	1
1130333	C	A	SNV	MODERATE	missense_variant	guaA	lmo1096	NP_464621.1	GMP synthase	p.Pro130Gln		Yes	Yes	0	0	0	0	0	0	0	0	0	0	0	0	0	0	0	0	1	0	0	0	0	0	0	1
1130377	G	A	SNV	MODERATE	missense_variant	guaA	lmo1096	NP_464621.1	GMP synthase	p.Glu145Lys		Yes	Yes	0	0	0	0	0	0	0	0	1	0	0	0	0	0	0	0	0	0	0	0	0	0	0	1
1130453	C	T	SNV	MODERATE	missense_variant	guaA	lmo1096	NP_464621.1	GMP synthase	p.Ser170Leu		Yes	Yes	0	0	0	0	0	0	0	0	1	0	0	0	0	0	0	0	0	0	0	0	0	0	0	1
1130495	T	C	SNV	MODERATE	missense_variant	guaA	lmo1096	NP_464621.1	GMP synthase	p.Val184Ala		Yes	Yes	0	0	0	0	0	0	0	0	1	0	0	0	0	0	0	0	0	0	0	0	0	0	0	1
1130533	G	A	SNV	MODERATE	missense_variant	guaA	lmo1096	NP_464621.1	GMP synthase	p.Val197Ile		Yes	Yes	0	0	0	0	0	0	0	0	1	0	0	0	0	0	0	0	0	0	0	0	0	0	0	1
1130691	C	A	SNV	MODERATE	missense_variant	guaA	lmo1096	NP_464621.1	GMP synthase	p.Asp249Glu		Yes	Yes	0	0	0	0	0	0	0	0	1	0	0	0	0	0	0	0	0	0	0	0	0	0	0	1
1135518	T	C	SNV	MODERATE	missense_variant	cadA	lmo1100	NP_464625.1	cadmium resistance protein	p.Ile360Val		Yes	Yes	2	0	0	0	0	0	0	0	1	0	0	0	0	0	0	0	0	0	0	0	0	0	0	1
1135527	A	C	SNV	MODERATE	missense_variant	cadA	lmo1100	NP_464625.1	cadmium resistance protein	p.Ser357Ala		Yes	Yes	2	0	0	0	0	0	0	0	1	0	0	0	0	0	0	0	0	0	0	0	0	0	0	1
1135554	A	C	SNV	MODERATE	missense_variant	cadA	lmo1100	NP_464625.1	cadmium resistance protein	p.Ser348Ala		Yes	Yes	2	0	0	0	0	0	0	0	1	0	0	0	0	0	0	0	0	0	0	0	0	0	0	1
1135683	C	A	SNV	MODERATE	missense_variant	cadA	lmo1100	NP_464625.1	cadmium resistance protein	p.Ala305Ser		Yes	Yes	2	0	0	0	0	0	0	0	1	0	0	0	0	0	0	0	0	0	0	0	0	0	0	1
1135697	C	G	SNV	MODERATE	missense_variant	cadA	lmo1100	NP_464625.1	cadmium resistance protein	p.Gly300Ala		Yes	Yes	2	0	0	0	0	0	0	0	1	0	0	0	0	0	0	0	0	0	0	0	0	0	0	1
1138254	C	T	SNV	MODERATE	missense_variant	lmo1103	lmo1103	NP_464628.1	hypothetical protein	p.Asp221Asn		Yes	Yes	0	0	0	0	1	0	0	0	0	0	0	0	0	0	0	0	0	0	0	0	0	0	0	1
1138262	C	G	SNV	MODERATE	missense_variant	lmo1103	lmo1103	NP_464628.1	hypothetical protein	p.Ser218Thr		Yes	Yes	0	0	0	0	1	0	0	0	0	0	0	0	0	0	0	0	0	0	0	0	0	0	0	1
1138263	T	A	SNV	MODERATE	missense_variant	lmo1103	lmo1103	NP_464628.1	hypothetical protein	p.Ser218Cys		Yes	Yes	0	0	0	0	1	0	0	0	0	0	0	0	0	0	0	0	0	0	0	0	0	0	0	1
1138266	T	C	SNV	MODERATE	missense_variant	lmo1103	lmo1103	NP_464628.1	hypothetical protein	p.Asn217Asp		Yes	Yes	0	0	0	0	1	0	0	0	0	0	0	0	0	0	0	0	0	0	0	0	0	0	0	1
1141065	T	A	SNV	MODERATE	missense_variant	lmo1105	lmo1105	NP_464630.1	hypothetical protein	p.Leu345Phe		Yes	Yes	0	0	0	1	0	0	0	0	0	0	0	0	0	0	0	0	0	0	0	0	0	0	0	1
1141310	T	G	SNV	MODERATE	missense_variant	lmo1105	lmo1105	NP_464630.1	hypothetical protein	p.Lys264Gln		Yes	Yes	0	0	0	1	0	0	0	0	0	0	0	0	0	0	0	0	0	0	0	0	0	0	0	1
1141319	C	T	SNV	MODERATE	missense_variant	lmo1105	lmo1105	NP_464630.1	hypothetical protein	p.Val261Ile		Yes	Yes	0	0	0	1	0	0	0	0	0	0	0	0	0	0	0	0	0	0	0	0	0	0	0	1
1141341	C	T	SNV	MODERATE	missense_variant	lmo1105	lmo1105	NP_464630.1	hypothetical protein	p.Met253Ile		Yes	Yes	0	0	0	1	0	0	0	0	0	0	0	0	0	0	0	0	0	0	0	0	0	0	0	1
1141343	T	A	SNV	MODERATE	missense_variant	lmo1105	lmo1105	NP_464630.1	hypothetical protein	p.Met253Leu		Yes	Yes	0	0	0	1	0	0	0	0	0	0	0	0	0	0	0	0	0	0	0	0	0	0	0	1
1141364	T	G	SNV	MODERATE	missense_variant	lmo1105	lmo1105	NP_464630.1	hypothetical protein	p.Lys246Gln		Yes	Yes	0	0	0	1	0	0	0	0	0	0	0	0	0	0	0	0	0	0	0	0	0	0	0	1
1141516	G	C	SNV	MODERATE	missense_variant	lmo1105	lmo1105	NP_464630.1	hypothetical protein	p.Ala195Gly		Yes	Yes	0	0	0	1	0	0	0	0	0	0	0	0	0	0	0	0	0	0	0	0	0	0	0	1
1141704	G	C	SNV	MODERATE	missense_variant	lmo1105	lmo1105	NP_464630.1	hypothetical protein	p.Ser132Arg		Yes	Yes	0	0	0	0	1	0	0	0	0	0	0	0	0	0	0	0	0	0	0	0	0	0	0	1
1142654	T	A	SNV	MODERATE	missense_variant	lmo1106	lmo1106	NP_464631.1	hypothetical protein	p.Glu632Asp		Yes	Yes	0	0	0	0	1	0	0	0	0	0	0	0	0	0	0	0	0	0	0	0	0	0	0	1
1142724	C	G	SNV	MODERATE	missense_variant	lmo1106	lmo1106	NP_464631.1	hypothetical protein	p.Ser609Thr		Yes	Yes	0	0	0	0	1	0	0	0	0	0	0	0	0	0	0	0	0	0	0	0	0	0	0	1
1142725	T	A	SNV	MODERATE	missense_variant	lmo1106	lmo1106	NP_464631.1	hypothetical protein	p.Ser609Cys		Yes	Yes	0	0	0	0	1	0	0	0	0	0	0	0	0	0	0	0	0	0	0	0	0	0	0	1
1142745	C	T	SNV	MODERATE	missense_variant	lmo1106	lmo1106	NP_464631.1	hypothetical protein	p.Ser602Asn		Yes	Yes	0	0	0	0	1	0	0	0	0	0	0	0	0	0	0	0	0	0	0	0	0	0	0	1
1142746	T	G	SNV	MODERATE	missense_variant	lmo1106	lmo1106	NP_464631.1	hypothetical protein	p.Ser602Arg		Yes	Yes	0	0	0	0	1	0	0	0	0	0	0	0	0	0	0	0	0	0	0	0	0	0	0	1
1144228	C	T	SNV	MODERATE	missense_variant	lmo1106	lmo1106	NP_464631.1	hypothetical protein	p.Val108Ile		Yes	Yes	0	0	0	1	0	0	0	0	0	0	0	0	0	0	0	0	0	0	0	0	0	0	0	1
1144233	T	C	SNV	MODERATE	missense_variant	lmo1106	lmo1106	NP_464631.1	hypothetical protein	p.Asn106Ser		Yes	Yes	0	0	0	1	0	0	0	0	0	0	0	0	0	0	0	0	0	0	0	0	0	0	0	1
1144269	T	A	SNV	MODERATE	missense_variant	lmo1106	lmo1106	NP_464631.1	hypothetical protein	p.Glu94Val		Yes	Yes	0	0	0	1	0	0	0	0	0	0	0	0	0	0	0	0	0	0	0	0	0	0	0	1
1144438	C	G	SNV	MODERATE	missense_variant	lmo1106	lmo1106	NP_464631.1	hypothetical protein	p.Glu38Gln		Yes	Yes	0	0	0	1	0	0	0	0	0	0	0	0	0	0	0	0	0	0	0	0	0	0	0	1
1144445	A	T	SNV	MODERATE	missense_variant	lmo1106	lmo1106	NP_464631.1	hypothetical protein	p.Ser35Arg		Yes	Yes	0	0	0	1	0	0	0	0	0	0	0	0	0	0	0	0	0	0	0	0	0	0	0	1
1144446	C	G	SNV	MODERATE	missense_variant	lmo1106	lmo1106	NP_464631.1	hypothetical protein	p.Ser35Thr		Yes	Yes	0	0	0	1	0	0	0	0	0	0	0	0	0	0	0	0	0	0	0	0	0	0	0	1
1144447	T	A	SNV	MODERATE	missense_variant	lmo1106	lmo1106	NP_464631.1	hypothetical protein	p.Ser35Cys		Yes	Yes	0	0	0	1	0	0	0	0	0	0	0	0	0	0	0	0	0	0	0	0	0	0	0	1
1144733	T	A	SNV	MODERATE	missense_variant	lmo1107	lmo1107	NP_464632.1	hypothetical protein	p.Ile66Phe		Yes	Yes	0	0	0	0	1	0	0	0	0	0	0	0	0	0	0	0	0	0	0	0	0	0	0	1
1145593	T	A	SNV	MODERATE	missense_variant	lmo1108	lmo1108	NP_464633.1	hypothetical protein	p.Asn40Ile		Yes	Yes	0	0	0	1	0	0	0	0	0	0	0	0	0	0	0	0	0	0	0	0	0	0	0	1
1145606	T	G	SNV	MODERATE	missense_variant	lmo1108	lmo1108	NP_464633.1	hypothetical protein	p.Lys36Gln		Yes	Yes	0	0	0	1	0	0	0	0	0	0	0	0	0	0	0	0	0	0	0	0	0	0	0	1
1145612	C	T	SNV	MODERATE	missense_variant	lmo1108	lmo1108	NP_464633.1	hypothetical protein	p.Glu34Lys		Yes	Yes	0	0	0	1	0	0	0	0	0	0	0	0	0	0	0	0	0	0	0	0	0	0	0	1
1145615	T	C	SNV	MODERATE	missense_variant	lmo1108	lmo1108	NP_464633.1	hypothetical protein	p.Met33Val		Yes	Yes	0	0	0	1	0	0	0	0	0	0	0	0	0	0	0	0	0	0	0	0	0	0	0	1
1145623	T	A	SNV	MODERATE	missense_variant	lmo1108	lmo1108	NP_464633.1	hypothetical protein	p.Tyr30Phe		Yes	Yes	0	0	0	1	0	0	0	0	0	0	0	0	0	0	0	0	0	0	0	0	0	0	0	1
1145813	A	C	SNV	MODERATE	missense_variant	lmo1109	lmo1109	NP_464634.1	hypothetical protein	p.Ile44Met		Yes	Yes	0	0	0	1	0	0	0	0	0	0	0	0	0	0	0	0	0	0	0	0	0	0	0	1
1145815	T	C	SNV	MODERATE	missense_variant	lmo1109	lmo1109	NP_464634.1	hypothetical protein	p.Ile44Val		Yes	Yes	0	0	0	1	0	0	0	0	0	0	0	0	0	0	0	0	0	0	0	0	0	0	0	1
1145893	G	A	SNV	MODERATE	missense_variant	lmo1109	lmo1109	NP_464634.1	hypothetical protein	p.Leu18Phe		Yes	Yes	0	0	0	1	0	0	0	0	0	0	0	0	0	0	0	0	0	0	0	0	0	0	0	1
1149488	C	T	SNV	MODERATE	missense_variant	lmo1114	lmo1114	NP_464639.1	hypothetical protein	p.Arg78His		Yes	Yes	0	0	0	0	1	0	0	0	0	0	0	0	0	0	0	0	0	0	0	0	0	0	0	1
1149489	G	T	SNV	MODERATE	missense_variant	lmo1114	lmo1114	NP_464639.1	hypothetical protein	p.Arg78Ser		Yes	Yes	0	0	0	0	1	0	0	0	0	0	0	0	0	0	0	0	0	0	0	0	0	0	0	1
1149499	T	A	SNV	MODERATE	missense_variant	lmo1114	lmo1114	NP_464639.1	hypothetical protein	p.Leu74Phe		Yes	Yes	0	0	0	0	1	0	0	0	0	0	0	0	0	0	0	0	0	0	0	0	0	0	0	1
1149511	T	A	SNV	MODERATE	missense_variant	lmo1114	lmo1114	NP_464639.1	hypothetical protein	p.Gln70His		Yes	Yes	0	0	0	0	1	0	0	0	0	0	0	0	0	0	0	0	0	0	0	0	0	0	0	1
1149514	C	G	SNV	MODERATE	missense_variant	lmo1114	lmo1114	NP_464639.1	hypothetical protein	p.Glu69Asp		Yes	Yes	0	0	0	0	1	0	0	0	0	0	0	0	0	0	0	0	0	0	0	0	0	0	0	1
1151789	A	T	SNV	MODERATE	missense_variant	lmo1115	lmo1115	NP_464640.1	fibrinogen-binding protein	p.His229Gln		Yes	Yes	0	0	0	0	0	0	0	0	0	0	0	1	0	0	0	0	0	0	0	0	0	0	0	1
1157831	C	G	SNV	MODERATE	missense_variant	lmo1120	lmo1120	NP_464645.1	hypothetical protein	p.Phe80Leu		Yes	Yes	0	0	0	0	0	0	0	0	0	0	0	0	0	1	0	0	0	0	0	0	0	0	0	1
1163471	C	A	SNV	MODERATE	missense_variant	lmo1130	lmo1130	NP_464655.1	transcriptional regulator	p.Asp176Tyr		Yes	Yes	0	0	0	0	0	0	0	0	1	0	0	0	0	0	0	0	0	0	0	0	0	0	0	1
1165829	G	A	SNV	MODERATE	missense_variant	lmo1131	lmo1131	NP_464656.1	ABC transporter ATP-binding protein	p.Ala529Thr		Yes	Yes	2	0	0	0	0	0	0	0	1	0	0	0	0	0	0	0	0	0	0	0	0	0	0	1
1166023	T	C	SNV	MODERATE	missense_variant	lmo1132	lmo1132	NP_464657.1	ABC transporter ATP-binding protein	p.Met21Thr		Yes	Yes	11	0	0	0	0	0	0	0	0	0	1	0	0	0	0	0	0	0	0	0	0	0	0	1
1166359	C	T	SNV	MODERATE	missense_variant	lmo1132	lmo1132	NP_464657.1	ABC transporter ATP-binding protein	p.Ala133Val		Yes	Yes	11	0	0	0	0	0	0	1	0	0	0	0	0	0	0	0	0	0	0	0	0	0	0	1
1166998	C	T	SNV	MODERATE	missense_variant	lmo1132	lmo1132	NP_464657.1	ABC transporter ATP-binding protein	p.Pro346Leu		Yes	Yes	11	0	0	0	0	0	0	0	1	0	0	0	0	0	0	0	0	0	0	0	0	0	0	1
1169345	C	G	SNV	MODERATE	missense_variant	lmo1135	lmo1135	NP_464660.1	hypothetical protein	p.Ser319Cys		Yes	Yes	0	0	0	0	0	0	0	0	0	0	1	0	0	0	0	0	0	0	0	0	0	0	0	1
1169533	G	A	SNV	MODERATE	missense_variant	lmo1135	lmo1135	NP_464660.1	hypothetical protein	p.Gly382Arg		Yes	Yes	0	0	0	0	0	0	0	0	0	0	1	0	0	0	0	0	0	0	0	0	0	0	0	1
1177483	C	T	SNV	MODERATE	missense_variant	lmo1146	lmo1146	NP_464671.1	hypothetical protein	p.Ala123Val		Yes	Yes	0	0	0	0	0	0	0	0	1	0	0	0	0	0	0	0	0	0	0	0	0	0	0	1
1178802	G	A	SNV	MODERATE	missense_variant	lmo1148	lmo1148	NP_464673.1	cobalamin (5'-phosphatase) synthetase	p.Val128Ile		Yes	Yes	0	0	0	0	0	0	0	0	1	0	0	0	0	0	0	0	0	0	0	0	0	0	0	1
1179218	A	T	SNV	MODERATE	missense_variant	lmo1149	lmo1149	NP_464674.1	alpha-ribazole-5'-phosphatase	p.Lys17Asn		Yes	Yes	0	0	0	0	0	0	0	0	1	0	0	0	0	0	0	0	0	0	0	0	0	0	0	1
1187283	A	T	SNV	MODERATE	missense_variant	lmo1157	lmo1157	NP_464682.1	diol dehydratase-reactivating factor small subunit	p.Glu31Val		Yes	No	0	0	0	0	0	0	1	0	0	0	0	0	0	0	0	0	0	0	0	0	0	0	0	1
1191907	C	T	SNV	MODERATE	missense_variant	lmo1165	lmo1165	NP_464690.1	ethanolamine utilization protein EutE	p.Thr120Ile		Yes	Yes	2	0	0	0	0	0	0	0	0	0	1	0	0	0	0	0	0	0	0	0	0	0	0	1
1201550	G	A	SNV	MODERATE	missense_variant	lmo1173	lmo1173	NP_464698.1	two-component sensor histidine kinase	p.Arg309His		Yes	Yes	0	0	0	0	0	0	0	1	0	0	0	0	0	0	0	0	0	0	0	0	0	0	0	1
1209777	T	C	SNV	MODERATE	missense_variant	lmo1181	lmo1181	NP_464706.1	cobalamin adenosyl transferase	p.Phe242Ser		Yes	Yes	0	0	0	0	0	0	0	0	0	0	0	0	0	0	0	0	0	0	0	0	1	0	0	1
1217961	A	G	SNV	MODERATE	missense_variant	cbiA	lmo1191	NP_464716.1	cobyrinic acid a,c-diamide synthase	p.Lys381Arg		Yes	Yes	0	0	0	0	0	0	0	0	1	0	0	0	0	0	0	0	0	0	0	0	0	0	0	1
1218823	G	A	SNV	MODERATE	missense_variant	cobD	lmo1192	NP_464717.1	cobalamin biosynthesis protein	p.Val217Ile		Yes	Yes	0	0	0	0	0	0	0	0	1	0	0	0	0	0	0	0	0	0	0	0	0	0	0	1
1225882	G	A	SNV	MODERATE	missense_variant	lmo1201	lmo1201	NP_464726.1	uroporphyrinogen-III methyltransferase/uroporphyrinogen-III synthase	p.Val195Ile		Yes	Yes	0	0	0	0	0	0	0	0	0	0	0	1	0	0	0	0	0	0	0	0	0	0	0	1
1226560	G	A	SNV	MODERATE	missense_variant	lmo1201	lmo1201	NP_464726.1	uroporphyrinogen-III methyltransferase/uroporphyrinogen-III synthase	p.Val421Ile		Yes	Yes	0	0	0	0	0	0	0	0	1	0	0	0	0	0	0	0	0	0	0	0	0	0	0	1
1229448	C	T	SNV	MODERATE	missense_variant	cbiQ	lmo1206	NP_464731.1	cobalamin biosynthesis protein CbiQ	p.His58Tyr		Yes	Yes	0	0	0	0	0	0	0	0	1	0	0	0	0	0	0	0	0	0	0	0	0	0	0	1
1230360	C	T	SNV	MODERATE	missense_variant	lmo1207	lmo1207	NP_464732.1	cobalt transporter ATP-binding protein CbiO	p.His132Tyr		Yes	Yes	49	0	0	0	0	0	0	0	0	1	0	0	0	0	0	0	0	0	0	0	0	0	0	1
1234249	G	T	SNV	MODERATE	missense_variant	lmo1212	lmo1212	NP_464737.1	hypothetical protein	p.Val116Phe		Yes	Yes	0	0	0	0	0	0	0	0	0	0	0	0	0	1	0	0	0	0	0	0	0	0	0	1
1253416	G	A	SNV	MODERATE	missense_variant	rnhC	lmo1228	NP_464753.1	ribonuclease HIII	p.Ala297Val		Yes	Yes	0	0	0	0	0	0	0	0	0	0	0	0	1	0	0	0	0	0	0	0	0	0	0	1
1261126	C	T	SNV	MODERATE	missense_variant	uvrC	lmo1234	NP_464759.1	excinuclease ABC subunit C	p.Leu404Phe		Yes	Yes	0	0	0	0	0	0	0	1	0	0	0	0	0	0	0	0	0	0	0	0	0	0	0	1
1261725	A	T	SNV	MODERATE	missense_variant	uvrC	lmo1234	NP_464759.1	excinuclease ABC subunit C	p.Lys603Asn		Yes	Yes	0	0	0	1	0	0	0	0	0	0	0	0	0	0	0	0	0	0	0	0	0	0	0	1
1267551	G	A	SNV	MODERATE	missense_variant	lmo1241	lmo1241	NP_464766.1	hypothetical protein	p.Arg146His		Yes	No	1	0	0	0	0	0	0	0	1	0	0	0	0	0	0	0	0	0	0	0	0	0	0	1
1283634	T	C	SNV	MODERATE	missense_variant	proA	lmo1259	NP_464784.1	gamma-glutamyl phosphate reductase	p.Ile343Val		Yes	Yes	0	0	0	0	1	0	0	0	0	0	0	0	0	0	0	0	0	0	0	0	0	0	0	1
1283955	C	G	SNV	MODERATE	missense_variant	proA	lmo1259	NP_464784.1	gamma-glutamyl phosphate reductase	p.Glu236Gln		Yes	Yes	0	0	0	0	0	0	0	0	0	0	0	1	0	0	0	0	0	0	0	0	0	0	0	1
1290872	A	G	SNV	MODERATE	missense_variant	tig	lmo1267	NP_464792.1	trigger factor	p.Asp211Gly		Yes	Yes	0	0	0	0	0	0	0	1	0	0	0	0	0	0	0	0	0	0	0	0	0	0	0	1
1294079	C	T	SNV	MODERATE	missense_variant	lmo1270	lmo1270	NP_464795.1	type I signal peptidase	p.Pro131Ser		Yes	Yes	2	0	0	1	0	0	0	0	0	0	0	0	0	0	0	0	0	0	0	0	0	0	0	1
1295206	G	T	SNV	MODERATE	missense_variant	rbgA	lmo1272	NP_464797.1	ribosomal biogenesis GTPase	p.Ala99Ser		Yes	Yes	0	0	0	0	0	0	0	0	1	0	0	0	0	0	0	0	0	0	0	0	0	0	0	1
1297028	G	A	SNV	MODERATE	missense_variant	lmo1274	lmo1274	NP_464799.1	polypeptide deformylase	p.Gly113Asp		Yes	Yes	0	0	0	0	0	0	0	0	0	0	0	0	0	0	0	0	0	1	0	0	0	0	0	1
1297530	A	T	SNV	MODERATE	missense_variant	lmo1274	lmo1274	NP_464799.1	polypeptide deformylase	p.Glu280Asp		Yes	Yes	0	0	0	0	0	0	0	0	1	0	0	0	0	0	0	0	0	0	0	0	0	0	0	1
1302600	C	T	SNV	MODERATE	missense_variant	clpQ	lmo1278	NP_464803.1	ATP-dependent protease peptidase subunit	p.Leu43Phe		Yes	Yes	0	0	0	1	0	0	0	0	0	0	0	0	0	0	0	0	0	0	0	0	0	0	0	1
1308556	T	C	SNV	MODERATE	missense_variant	parE	lmo1286	NP_464811.1	DNA topoisomerase IV subunit B	p.Val69Ala		Yes	Yes	1	0	0	0	0	0	0	0	1	0	0	0	0	0	0	0	0	0	0	0	0	0	0	1
1309537	G	A	SNV	MODERATE	missense_variant	parE	lmo1286	NP_464811.1	DNA topoisomerase IV subunit B	p.Gly396Asp		Yes	Yes	1	0	0	0	0	0	0	1	0	0	0	0	0	0	0	0	0	0	0	0	0	0	0	1
1311269	C	A	SNV	MODERATE	missense_variant	parC	lmo1287	NP_464812.1	DNA topoisomerase IV subunit A	p.Leu319Met		Yes	Yes	1	0	0	0	0	0	0	0	0	0	1	0	0	0	0	0	0	0	0	0	0	0	0	1
1313317	G	C	SNV	MODERATE	missense_variant	lmo1288	lmo1288	NP_464813.1	S-ribosylhomocysteinase	p.Gly154Ala		Yes	Yes	0	0	0	0	0	0	0	0	1	0	0	0	0	0	0	0	0	0	0	0	0	0	0	1
1314410	A	G	SNV	MODERATE	missense_variant	lmo1289	lmo1289	NP_464814.1	internalin	p.Ile253Val		Yes	Yes	5	0	0	0	0	0	0	0	0	0	0	0	0	0	0	0	0	0	0	0	1	0	0	1
1317334	C	A	SNV	MODERATE	missense_variant	lmo1290	lmo1290	NP_464815.1	internalin	p.Thr523Lys		Yes	Yes	5	0	0	0	0	0	0	0	1	0	0	0	0	0	0	0	0	0	0	0	0	0	0	1
1322677	C	T	SNV	MODERATE	missense_variant	miaA	lmo1294	NP_464819.1	tRNA delta(2)-isopentenylpyrophosphate transferase	p.His90Tyr		Yes	Yes	0	0	0	0	0	0	0	0	1	0	0	0	0	0	0	0	0	0	0	0	0	0	0	1
1329376	G	T	SNV	MODERATE	missense_variant	lmo1300	lmo1300	NP_464825.1	arsenic transporter	p.Leu340Phe		Yes	Yes	0	0	0	0	0	0	0	0	0	0	0	1	0	0	0	0	0	0	0	0	0	0	0	1
1333400	G	A	SNV	MODERATE	missense_variant	tkt	lmo1305	NP_464830.1	transketolase	p.Ala530Thr		Yes	Yes	2	0	0	0	0	0	0	1	0	0	0	0	0	0	0	0	0	0	0	0	0	0	0	1
1336956	G	T	SNV	MODERATE	missense_variant	lmo1310	lmo1310	NP_464835.1	hypothetical protein	p.Ala266Glu		Yes	Yes	0	0	0	0	0	0	1	0	0	0	0	0	0	0	0	0	0	0	0	0	0	0	0	1
1337274	G	T	SNV	MODERATE	missense_variant	lmo1310	lmo1310	NP_464835.1	hypothetical protein	p.Ala160Asp		Yes	Yes	0	0	0	0	0	0	0	0	1	0	0	0	0	0	0	0	0	0	0	0	0	0	0	1
1338977	A	G	SNV	MODERATE	missense_variant	lmo1312	lmo1312	NP_464837.1	hypothetical protein	p.Ile108Thr		Yes	Yes	0	0	0	0	0	0	0	0	1	0	0	0	0	0	0	0	0	0	0	0	0	0	0	1
1344136	G	C	SNV	MODERATE	missense_variant	lmo1318	lmo1318	NP_464843.1	hypothetical protein	p.Gly100Ala		Yes	Yes	0	0	0	0	0	0	0	0	0	0	1	0	0	0	0	0	0	0	0	0	0	0	0	1
1354273	A	G	SNV	MODERATE	missense_variant	infB	lmo1325	NP_464850.1	translation initiation factor IF-2	p.Glu193Gly		Yes	Yes	0	0	0	0	0	0	0	0	1	0	0	0	0	0	0	0	0	0	0	0	0	0	0	1
1357133	T	C	SNV	MODERATE	missense_variant	truB	lmo1328	NP_464853.1	tRNA pseudouridine synthase B	p.Val122Ala		Yes	Yes	0	0	0	0	0	0	0	0	0	0	0	0	0	0	0	0	0	0	0	0	1	0	0	1
1360021	G	A	SNV	MODERATE	missense_variant	pnpA	lmo1331	NP_464856.1	polynucleotide phosphorylase	p.Ala224Thr		Yes	Yes	0	0	0	0	0	0	0	0	1	0	0	0	0	0	0	0	0	0	0	0	0	0	0	1
1376572	G	T	SNV	MODERATE	missense_variant	lmo1350	lmo1350	NP_464875.1	glycine dehydrogenase subunit 2	p.Ala371Ser		Yes	Yes	0	0	0	0	0	0	0	0	1	0	0	0	0	0	0	0	0	0	0	0	0	0	0	1
1384765	C	T	SNV	MODERATE	missense_variant	xseA	lmo1361	NP_464886.1	exodeoxyribonuclease VII large subunit	p.Pro135Leu		Yes	Yes	0	0	0	0	0	0	0	0	1	0	0	0	0	0	0	0	0	0	0	0	0	0	0	1
1389967	G	A	SNV	MODERATE	missense_variant	lmo1366	lmo1366	NP_464891.1	hypothetical protein	p.Ser254Asn		Yes	Yes	0	0	0	0	0	0	0	0	1	0	0	0	0	0	0	0	0	0	0	0	0	0	0	1
1391825	G	A	SNV	MODERATE	missense_variant	recN	lmo1368	NP_464893.1	DNA repair protein	p.Glu378Lys		Yes	Yes	0	0	0	0	0	1	0	0	0	0	0	0	0	0	0	0	0	0	0	0	0	0	0	1
1404608	C	T	SNV	MODERATE	missense_variant	lisK	lmo1378	NP_464903.1	two-component sensor histidine kinase	p.Ala461Val		Yes	No	0	0	0	0	0	0	0	0	0	1	0	0	0	0	0	0	0	0	0	0	0	0	0	1
1419469	G	A	SNV	MODERATE	missense_variant	lmo1392	lmo1392	NP_464917.1	peptidase	p.Ala223Thr		Yes	Yes	0	0	0	0	0	0	0	0	0	0	0	0	0	0	0	0	0	1	0	0	0	0	0	1
1428994	C	T	SNV	MODERATE	missense_variant	lmo1401	lmo1401	NP_464926.1	hypothetical protein	p.Ala17Val		Yes	Yes	0	0	0	0	0	0	0	0	1	0	0	0	0	0	0	0	0	0	0	0	0	0	0	1
1438417	G	A	SNV	MODERATE	missense_variant	pflC	lmo1407	NP_464932.1	pyruvate-formate lyase activating enzyme	p.Ala159Thr		Yes	Yes	0	0	0	0	0	0	0	0	1	0	0	0	0	0	0	0	0	0	0	0	0	0	0	1
1441070	T	C	SNV	MODERATE	missense_variant	lmo1410	lmo1410	NP_464935.1	hypothetical protein	p.Phe108Ser		Yes	Yes	0	0	0	0	0	0	0	0	0	0	1	0	0	0	0	0	0	0	0	0	0	0	0	1
1443516	C	T	SNV	MODERATE	missense_variant	lmo1413	lmo1413	NP_464938.1	peptidoglycan binding protein	p.Glu58Lys		Yes	Yes	0	0	0	0	0	0	0	0	0	0	1	0	0	0	0	0	0	0	0	0	0	0	0	1
1444570	C	A	SNV	MODERATE	missense_variant	lmo1414	lmo1414	NP_464939.1	acetyl-CoA:acetyltransferase	p.Gly158Val		Yes	Yes	0	0	0	0	0	0	0	0	0	0	0	0	0	1	0	0	0	0	0	0	0	0	0	1
1459118	A	C	SNV	MODERATE	missense_variant	opuCA	lmo1428	NP_464953.1	glycine/betaine ABC transporter ATP-binding protein	p.Asp375Glu		Yes	Yes	1	0	0	0	0	0	0	0	1	0	0	0	0	0	0	0	0	0	0	0	0	0	0	1
1462356	T	C	SNV	MODERATE	missense_variant	lmo1431	lmo1431	NP_464956.1	ABC transporter ATP-binding protein	p.Val164Ala		Yes	Yes	4	0	0	0	0	0	0	0	1	0	0	0	0	0	0	0	0	0	0	0	0	0	0	1
1464997	C	A	SNV	MODERATE	missense_variant	lmo1433	lmo1433	NP_464958.1	glutathione reductase	p.Ala185Ser		Yes	Yes	3	0	0	0	0	0	0	0	1	0	0	0	0	0	0	0	0	0	0	0	0	0	0	1
1470843	G	T	SNV	MODERATE	missense_variant	lmo1438	lmo1438	NP_464963.1	penicillin-binding protein	p.Gln670Lys		Yes	Yes	0	0	0	0	0	0	0	0	1	0	0	0	0	0	0	0	0	0	0	0	0	0	0	1
1476401	T	A	SNV	MODERATE	missense_variant	lmo1442	lmo1442	NP_464967.1	transporter	p.Phe153Tyr		Yes	Yes	0	0	0	0	0	0	1	0	0	0	0	0	0	0	0	0	0	0	0	0	0	0	0	1
1476783	T	A	SNV	MODERATE	missense_variant	lmo1443	lmo1443	NP_464968.1	hypothetical protein	p.Cys48Ser		Yes	Yes	0	0	0	0	0	0	0	0	1	0	0	0	0	0	0	0	0	0	0	0	0	0	0	1
1489897	A	C	SNV	MODERATE	missense_variant	lmo1456	lmo1456	NP_464981.1	hypothetical protein	p.Phe48Cys		Yes	Yes	0	0	0	0	0	0	0	0	1	0	0	0	0	0	0	0	0	0	0	0	0	0	0	1
1491490	C	T	SNV	MODERATE	missense_variant	glyS	lmo1458	NP_464983.1	glycyl-tRNA synthetase subunit beta	p.Gly555Glu		Yes	Yes	0	0	0	0	0	0	0	0	0	1	0	0	0	0	0	0	0	0	0	0	0	0	0	1
1494908	G	T	SNV	MODERATE	missense_variant	recO	lmo1460	NP_464985.1	DNA repair protein RecO	p.Phe59Leu		Yes	Yes	0	0	0	0	1	0	0	0	0	0	0	0	0	0	0	0	0	0	0	0	0	0	0	1
1499342	G	T	SNV	MODERATE	missense_variant	lmo1466	lmo1466	NP_464991.1	hypothetical protein	p.Ala304Glu		Yes	Yes	0	0	0	1	0	0	0	0	0	0	0	0	0	0	0	0	0	0	0	0	0	0	0	1
1500279	T	G	SNV	MODERATE	missense_variant	lmo1467	lmo1467	NP_464992.1	phosphate starvation-induced protein PhoH	p.Lys317Gln		Yes	Yes	0	0	0	0	0	0	0	0	0	0	0	0	0	0	1	0	0	0	0	0	0	0	0	1
1505476	T	A	SNV	MODERATE	missense_variant	dnaK	lmo1473	NP_464998.1	molecular chaperone DnaK	p.Ser560Cys		Yes	Yes	0	0	0	0	0	0	0	0	1	0	0	0	0	0	0	0	0	0	0	0	0	0	0	1
1505630	A	T	SNV	MODERATE	missense_variant	dnaK	lmo1473	NP_464998.1	molecular chaperone DnaK	p.Asn508Lys		Yes	Yes	0	0	0	0	0	0	0	0	1	0	0	0	0	0	0	0	0	0	0	0	0	0	0	1
1505870	T	A	SNV	MODERATE	missense_variant	dnaK	lmo1473	NP_464998.1	molecular chaperone DnaK	p.Gln428His		Yes	Yes	0	0	0	0	0	0	1	0	0	0	0	0	0	0	0	0	0	0	0	0	0	0	0	1
1511600	C	T	SNV	MODERATE	missense_variant	lmo1478	lmo1478	NP_465003.1	MerR family transcriptional regulator	p.Pro76Ser		Yes	Yes	2	0	0	1	0	0	0	0	0	0	0	0	0	0	0	0	0	0	0	0	0	0	0	1
1518783	C	A	SNV	MODERATE	missense_variant	comEA	lmo1484	NP_465009.1	competence protein ComEA	p.Gly22Val		Yes	Yes	0	0	0	0	0	0	0	1	0	0	0	0	0	0	0	0	0	0	0	0	0	0	0	1
1520963	T	A	SNV	MODERATE	missense_variant	nadD	lmo1488	NP_465013.1	nicotinic acid mononucleotide adenylyltransferase	p.Asp88Val		Yes	Yes	0	0	0	0	0	0	0	0	0	0	0	0	0	0	0	0	1	0	0	0	0	0	0	1
1533263	C	T	SNV	MODERATE	missense_variant	alaS	lmo1504	NP_465029.1	alanyl-tRNA synthetase	p.Glu624Lys		Yes	Yes	0	0	0	0	0	0	0	0	0	1	0	0	0	0	0	0	0	0	0	0	0	0	0	1
1542030	C	T	SNV	MODERATE	missense_variant	lmo1509	lmo1509	NP_465034.1	exodeoxyribonuclease V	p.Val116Ile		Yes	Yes	0	0	0	0	0	0	0	0	1	0	0	0	0	0	0	0	0	0	0	0	0	0	0	1
1545547	G	A	SNV	MODERATE	missense_variant	lmo1513	lmo1513	NP_465038.1	iron-sulfur cofactor synthesis protein	p.His226Tyr		Yes	Yes	2	0	0	0	0	0	0	0	1	0	0	0	0	0	0	0	0	0	0	0	0	0	0	1
1546868	C	G	SNV	MODERATE	missense_variant	lmo1514	lmo1514	NP_465039.1	recombination factor protein RarA	p.Ala340Pro		Yes	No	0	0	0	0	0	0	0	0	0	0	0	1	0	0	0	0	0	0	0	0	0	0	0	1
1548130	C	A	SNV	MODERATE	missense_variant	lmo1515	lmo1515	NP_465040.1	hypothetical protein	p.Gln33Lys		Yes	Yes	0	0	0	0	0	0	0	0	1	0	0	0	0	0	0	0	0	0	0	0	0	0	0	1
1554678	G	A	SNV	MODERATE	missense_variant	lmo1521	lmo1521	NP_465046.1	N-acetylmuramoyl-L-alanine amidase	p.Gly107Ser		Yes	Yes	0	0	0	0	0	0	0	0	0	0	1	0	0	0	0	0	0	0	0	0	0	0	0	1
1559878	A	C	SNV	MODERATE	missense_variant	lmo1525	lmo1525	NP_465050.1	recombination protein RecJ	p.Ser519Ala		Yes	Yes	0	0	0	0	0	0	0	0	1	0	0	0	0	0	0	0	0	0	0	0	0	0	0	1
1566694	C	T	SNV	MODERATE	missense_variant	queA	lmo1531	NP_465056.1	S-adenosylmethionine:tRNA ribosyltransferase-isomerase	p.Glu234Lys		Yes	Yes	0	0	0	0	0	0	0	0	1	0	0	0	0	0	0	0	0	0	0	0	0	0	0	1
1580989	C	A	SNV	MODERATE	missense_variant	mreC	lmo1547	NP_465072.1	rod shape-determining protein MreC	p.Ala235Ser		Yes	Yes	0	0	0	0	0	0	0	0	1	0	0	0	0	0	0	0	0	0	0	0	0	0	0	1
1581954	C	A	SNV	MODERATE	missense_variant	mreB	lmo1548	NP_465073.1	rod shape-determining protein MreB	p.Met279Ile		Yes	Yes	2	0	0	0	0	0	0	0	0	0	0	0	0	0	1	0	0	0	0	0	0	0	0	1
1596222	C	T	SNV	MODERATE	missense_variant	thrS	lmo1559	NP_465084.1	threonyl-tRNA synthetase	p.Asp310Asn		Yes	Yes	0	0	0	0	0	0	0	0	1	0	0	0	0	0	0	0	0	0	0	0	0	0	0	1
1612885	C	T	SNV	MODERATE	missense_variant	accD	lmo1573	NP_465098.1	acetyl-CoA carboxylase subunit beta	p.Arg132His		Yes	Yes	0	0	0	0	0	0	0	0	1	0	0	0	0	0	0	0	0	0	0	0	0	0	0	1
1623539	T	G	SNV	MODERATE	missense_variant	ackA	lmo1581	NP_465106.1	acetate kinase	p.Met252Leu		Yes	Yes	1	0	0	0	0	0	0	0	0	1	0	0	0	0	0	0	0	0	0	0	0	0	0	1
1634149	A	T	SNV	MODERATE	missense_variant	lmo1592	lmo1592	NP_465117.1	thiamine biosynthesis protein ThiI	p.Asp332Glu		Yes	Yes	0	0	0	0	0	0	0	0	1	0	0	0	0	0	0	0	0	0	0	0	0	0	0	1
1634903	A	G	SNV	MODERATE	missense_variant	lmo1592	lmo1592	NP_465117.1	thiamine biosynthesis protein ThiI	p.Val81Ala		Yes	Yes	0	0	0	0	0	0	0	0	1	0	0	0	0	0	0	0	0	0	0	0	0	0	0	1
1637673	C	A	SNV	MODERATE	missense_variant	lmo1594	lmo1594	NP_465119.1	septation ring formation regulator EzrA	p.Arg152Leu		Yes	Yes	0	0	0	0	0	0	0	0	0	0	0	0	0	0	0	0	1	0	0	0	0	0	0	1
1651568	C	T	SNV	MODERATE	missense_variant	lmo1606	lmo1606	NP_465131.1	DNA translocase	p.Met311Ile		Yes	Yes	0	0	0	0	0	0	0	0	1	0	0	0	0	0	0	0	0	0	0	0	0	0	0	1
1657720	T	C	SNV	MODERATE	missense_variant	lmo1614	lmo1614	NP_465139.1	hypothetical protein	p.Tyr12Cys		Yes	Yes	0	0	0	0	0	0	0	0	1	0	0	0	0	0	0	0	0	0	0	0	0	0	0	1
1666910	C	T	SNV	MODERATE	missense_variant	lmo1624	lmo1624	NP_465149.1	transporter	p.Val271Ile		Yes	Yes	2	0	0	0	0	0	0	0	1	0	0	0	0	0	0	0	0	0	0	0	0	0	0	1
1677477	C	A	SNV	MODERATE	missense_variant	lmo1634	lmo1634	NP_465159.1	bifunctional acetaldehyde-CoA/alcohol dehydrogenase	p.Asp23Glu		Yes	Yes	0	0	0	0	0	0	0	0	0	0	0	0	1	0	0	0	0	0	0	0	0	0	0	1
1680159	A	T	SNV	MODERATE	missense_variant	lmo1635	lmo1635	NP_465160.1	hypothetical protein	p.Thr10Ser		Yes	No	3	0	0	0	0	0	0	0	1	0	0	0	0	0	0	0	0	0	0	0	0	0	0	1
1695410	A	C	SNV	MODERATE	missense_variant	lmo1646	lmo1646	NP_465171.1	exonuclease SbcD	p.Leu252Arg		Yes	Yes	0	0	0	1	0	0	0	0	0	0	0	0	0	0	0	0	0	0	0	0	0	0	0	1
1698485	A	G	SNV	MODERATE	missense_variant	lmo1650	lmo1650	NP_465175.1	hypothetical protein	p.Trp57Arg		Yes	Yes	0	0	0	0	0	0	0	0	1	0	0	0	0	0	0	0	0	0	0	0	0	0	0	1
1698493	C	T	SNV	MODERATE	missense_variant	lmo1650	lmo1650	NP_465175.1	hypothetical protein	p.Arg54His		Yes	Yes	0	0	0	0	0	0	0	0	1	0	0	0	0	0	0	0	0	0	0	0	0	0	0	1
1703144	C	T	SNV	MODERATE	missense_variant	lmo1653	lmo1653	NP_465178.1	cellsurface protein	p.Val58Ile		Yes	Yes	0	0	0	0	0	0	0	0	0	1	0	0	0	0	0	0	0	0	0	0	0	0	0	1
1704927	C	A	SNV	MODERATE	missense_variant	lmo1655	lmo1655	NP_465180.1	hypothetical protein	p.Met85Ile		Yes	Yes	0	0	0	0	0	0	1	0	0	0	0	0	0	0	0	0	0	0	0	0	0	0	0	1
1737409	G	T	SNV	MODERATE	missense_variant	lmo1681	lmo1681	NP_465206.1	5-methyltetrahydropteroyltriglutamate-- homocysteine S-methyltransferase	p.Thr659Lys		Yes	Yes	0	0	0	0	0	0	0	1	0	0	0	0	0	0	0	0	0	0	0	0	0	0	0	1
1751863	G	T	SNV	MODERATE	missense_variant	lmo1686	lmo1686	NP_465211.1	hypothetical protein	p.Arg194Leu		Yes	Yes	0	0	0	0	0	0	0	0	0	0	0	0	0	0	0	0	1	0	0	0	0	0	0	1
1764710	G	A	SNV	MODERATE	missense_variant	lmo1699	lmo1699	NP_465224.1	chemotaxis protein	p.Gly257Asp		Yes	Yes	0	0	0	0	0	0	0	0	0	0	0	1	0	0	0	0	0	0	0	0	0	0	0	1
1765709	C	G	SNV	MODERATE	missense_variant	lmo1702	lmo1702	NP_465227.1	glutathione transferase	p.Glu64Asp		Yes	Yes	0	0	0	0	0	0	0	0	0	0	1	0	0	0	0	0	0	0	0	0	0	0	0	1
1769314	C	T	SNV	MODERATE	missense_variant	lmo1706	lmo1706	NP_465231.1	transporter	p.Gly26Arg		Yes	Yes	0	1	0	0	0	0	0	0	0	0	0	0	0	0	0	0	0	0	0	0	0	0	0	1
1776425	A	T	SNV	MODERATE	missense_variant	lmo1714	lmo1714	NP_465239.1	hypothetical protein	p.Phe135Leu		Yes	Yes	0	0	0	0	0	0	0	0	1	0	0	0	0	0	0	0	0	0	0	0	0	0	0	1
1779927	G	T	SNV	MODERATE	missense_variant	lmo1718	lmo1718	NP_465243.1	hypothetical protein	p.Phe292Leu		Yes	Yes	0	0	0	0	0	0	0	0	1	0	0	0	0	0	0	0	0	0	0	0	0	0	0	1
1782309	A	T	SNV	MODERATE	missense_variant	lmo1721	lmo1721	NP_465246.1	transcriptional regulator	p.Asn677Lys		Yes	Yes	1	0	0	0	0	0	0	0	1	0	0	0	0	0	0	0	0	0	0	0	0	0	0	1
1787874	G	T	SNV	MODERATE	missense_variant	lmo1726	lmo1726	NP_465251.1	hypothetical protein	p.Ser293Arg		Yes	Yes	1	0	0	0	0	0	0	0	1	0	0	0	0	0	0	0	0	0	0	0	0	0	0	1
1791473	G	A	SNV	MODERATE	missense_variant	lmo1728	lmo1728	NP_465253.1	cellobiose phosphorylase	p.Thr538Ile		Yes	Yes	0	0	0	0	0	1	0	0	0	0	0	0	0	0	0	0	0	0	0	0	0	0	0	1
1792437	G	T	SNV	MODERATE	missense_variant	lmo1728	lmo1728	NP_465253.1	cellobiose phosphorylase	p.Gln217Lys		Yes	Yes	0	0	0	0	0	0	1	0	0	0	0	0	0	0	0	0	0	0	0	0	0	0	0	1
1800590	G	C	SNV	MODERATE	missense_variant	lmo1734	lmo1734	NP_465259.1	glutamate synthase large subunit	p.Ala1420Gly		Yes	Yes	0	0	0	0	0	0	0	0	0	0	0	0	0	0	0	0	1	0	0	0	0	0	0	1
1802377	T	A	SNV	MODERATE	missense_variant	lmo1734	lmo1734	NP_465259.1	glutamate synthase large subunit	p.Gln824His		Yes	Yes	0	0	0	0	0	0	0	0	1	0	0	0	0	0	0	0	0	0	0	0	0	0	0	1
1802502	G	A	SNV	MODERATE	missense_variant	lmo1734	lmo1734	NP_465259.1	glutamate synthase large subunit	p.His783Tyr		Yes	Yes	0	0	0	0	0	0	0	0	0	1	0	0	0	0	0	0	0	0	0	0	0	0	0	1
1804793	T	C	SNV	MODERATE	missense_variant	lmo1734	lmo1734	NP_465259.1	glutamate synthase large subunit	p.Gln19Arg		Yes	Yes	0	0	0	0	0	0	0	0	1	0	0	0	0	0	0	0	0	0	0	0	0	0	0	1
1809446	C	T	SNV	MODERATE	missense_variant	lmo1740	lmo1740	NP_465265.1	amino acid ABC transporter permease	p.Gly105Glu		Yes	Yes	3	0	0	0	0	0	0	0	0	0	0	0	0	0	0	0	0	1	0	0	0	0	0	1
1830101	C	T	SNV	MODERATE	missense_variant	pcrA	lmo1759	NP_465284.1	ATP-dependent DNA helicase	p.Val693Ile		Yes	Yes	0	0	0	0	0	0	0	0	1	0	0	0	0	0	0	0	0	0	0	0	0	0	0	1
1840295	G	A	SNV	MODERATE	missense_variant	purF	lmo1768	NP_465293.1	amidophosphoribosyltransferase	p.Ser272Phe		Yes	Yes	0	0	0	0	0	0	0	0	0	0	0	0	1	0	0	0	0	0	0	0	0	0	0	1
1841207	C	A	SNV	MODERATE	missense_variant	purQ	lmo1769	NP_465294.1	phosphoribosylformylglycinamidine synthase II	p.Val703Leu		Yes	Yes	0	0	0	0	0	0	0	0	1	0	0	0	0	0	0	0	0	0	0	0	0	0	0	1
1843615	C	T	SNV	MODERATE	missense_variant	purL	lmo1770	NP_465295.1	phosphoribosylformylglycinamidine synthase I	p.Met125Ile		Yes	Yes	0	0	0	0	0	0	0	0	1	0	0	0	0	0	0	0	0	0	0	0	0	0	0	1
1854084	T	C	SNV	MODERATE	missense_variant	lmo1777	lmo1777	NP_465302.1	hypothetical protein	p.Lys200Arg		Yes	Yes	0	0	0	0	1	0	0	0	0	0	0	0	0	0	0	0	0	0	0	0	0	0	0	1
1865503	C	T	SNV	MODERATE	missense_variant	rimM	lmo1793	NP_465318.1	16S rRNA-processing protein RimM	p.Gly137Asp		Yes	Yes	0	0	0	0	0	1	0	0	0	0	0	0	0	0	0	0	0	0	0	0	0	0	0	1
1868289	T	C	SNV	MODERATE	missense_variant	lmo1798	lmo1798	NP_465323.1	hypothetical protein	p.His391Arg		Yes	Yes	0	0	0	0	0	0	0	0	0	0	0	0	0	1	0	0	0	1	0	0	0	0	0	2
1874252	C	T	SNV	MODERATE	missense_variant	ffh	lmo1801	NP_465326.1	signal recognition particle protein Ffh	p.Asp289Asn		Yes	Yes	0	0	0	0	0	0	0	0	1	0	0	0	0	0	0	0	0	0	0	0	0	0	0	1
1879429	G	T	SNV	MODERATE	missense_variant	smc	lmo1804	NP_465329.1	chromosome condensation protein Smc	p.Ser236Tyr		Yes	Yes	0	0	0	0	0	0	1	0	0	0	0	0	0	0	0	0	0	0	0	0	0	0	0	1
1882031	T	C	SNV	MODERATE	missense_variant	fabG	lmo1807	NP_465332.1	3-ketoacyl-ACP reductase	p.Ile32Val		Yes	Yes	8	0	0	0	0	0	0	0	0	0	1	0	0	0	0	0	0	0	0	0	0	0	0	1
1885475	G	T	SNV	MODERATE	missense_variant	lmo1811	lmo1811	NP_465336.1	ATP-dependent DNA helicase RecG	p.Pro474Thr		Yes	Yes	0	1	0	0	0	0	0	0	0	0	0	0	0	0	0	0	0	0	0	0	0	0	0	1
1885951	T	C	SNV	MODERATE	missense_variant	lmo1811	lmo1811	NP_465336.1	ATP-dependent DNA helicase RecG	p.Glu315Gly		Yes	Yes	0	0	0	0	0	0	0	0	0	0	0	0	0	0	0	0	0	0	0	0	1	0	0	1
1887128	A	T	SNV	MODERATE	missense_variant	lmo1812	lmo1812	NP_465337.1	L-serine dehydratase	p.Val217Glu		Yes	Yes	0	0	0	0	0	0	0	0	0	0	0	0	0	0	0	0	0	0	0	0	1	0	0	1
1899222	T	A	SNV	MODERATE	missense_variant	priA	lmo1824	NP_465349.1	primosome assembly protein PriA	p.Lys567Asn		Yes	Yes	0	0	0	0	0	0	1	0	0	0	0	0	0	0	0	0	0	0	0	0	0	0	0	1
1901913	C	T	SNV	MODERATE	missense_variant	lmo1825	lmo1825	NP_465350.1	pantothenate metabolism flavoprotein	p.Ala72Thr		Yes	Yes	0	0	0	0	0	0	0	0	1	0	0	0	0	0	0	0	0	0	0	0	0	0	0	1
1908710	C	T	SNV	MODERATE	missense_variant	pyrD	lmo1833	NP_465358.1	dihydroorotate dehydrogenase	p.Ala41Thr		Yes	Yes	0	0	0	0	0	0	0	0	0	0	0	0	1	0	0	0	0	0	0	0	0	0	0	1
1918448	C	T	SNV	MODERATE	missense_variant	lmo1841	lmo1841	NP_465366.1	hypothetical protein	p.Ala29Val		Yes	Yes	0	0	0	0	0	0	0	0	1	0	0	0	0	0	0	0	0	0	0	0	0	0	0	1
1918876	C	T	SNV	MODERATE	missense_variant	lmo1842	lmo1842	NP_465367.1	hypothetical protein	p.Arg66Cys		Yes	Yes	0	0	0	0	0	0	0	0	1	0	0	0	0	0	0	0	0	0	0	0	0	0	0	1
1921422	C	T	SNV	MODERATE	missense_variant	lmo1845	lmo1845	NP_465370.1	hypothetical protein	p.Ala282Thr		Yes	Yes	2	0	0	0	0	0	0	0	1	0	0	0	0	0	0	0	0	0	0	0	0	0	0	1
1925155	C	T	SNV	MODERATE	missense_variant	lmo1848	lmo1848	NP_465373.1	metal ABC transporter permease	p.Val148Ile		Yes	Yes	2	0	0	0	0	0	0	0	1	0	0	0	0	0	0	0	0	0	0	0	0	0	0	1
1928758	C	T	SNV	MODERATE	missense_variant	lmo1852	lmo1852	NP_465377.1	mercury-binding protein	p.Gly10Ser		Yes	Yes	1	0	0	0	0	0	0	0	1	0	0	0	0	0	0	0	0	0	0	0	0	0	0	1
1935205	C	G	SNV	MODERATE	missense_variant	lmo1860	lmo1860	NP_465385.1	methionine sulfoxide reductase A	p.Val32Leu		Yes	Yes	0	0	0	0	0	1	0	0	0	0	0	0	0	0	0	0	0	0	0	0	0	0	0	1
1941044	C	T	SNV	MODERATE	missense_variant	lmo1867	lmo1867	NP_465392.1	pyruvate phosphate dikinase	p.Ala349Val		Yes	Yes	0	0	0	0	0	0	0	0	1	0	0	0	0	0	0	0	0	0	0	0	0	0	0	1
1955456	C	T	SNV	MODERATE	missense_variant	rpsN	lmo1882	NP_465406.1	30S ribosomal protein S14	p.Val7Ile		Yes	Yes	0	0	0	0	1	0	0	0	0	0	0	0	0	0	0	0	0	0	0	0	0	0	0	1
1960004	T	G	SNV	MODERATE	missense_variant	lmo1886	lmo1886	NP_465410.1	carboxypeptidase	p.Asp158Ala		Yes	Yes	0	0	0	0	0	0	0	0	0	0	0	0	0	0	0	0	0	1	0	0	0	0	0	1
1960936	C	T	SNV	MODERATE	missense_variant	lmo1887	lmo1887	NP_465411.1	hypothetical protein	p.Ala237Thr		Yes	Yes	0	0	0	0	0	0	0	0	1	0	0	0	0	0	0	0	0	0	0	0	0	0	0	1
1972988	G	A	SNV	MODERATE	missense_variant	dinG	lmo1899	NP_465423.1	bifunctional ATP-dependent DNA helicase/DNA polymerase III subunit epsilon	p.Pro659Ser		Yes	Yes	0	0	0	0	0	0	0	0	0	0	0	0	0	0	0	0	0	1	0	0	0	0	0	1
1973096	C	T	SNV	MODERATE	missense_variant	dinG	lmo1899	NP_465423.1	bifunctional ATP-dependent DNA helicase/DNA polymerase III subunit epsilon	p.Glu623Lys		Yes	Yes	0	0	0	0	0	0	0	0	1	0	0	0	0	0	0	0	0	0	0	0	0	0	0	1
1973218	T	A	SNV	MODERATE	missense_variant	dinG	lmo1899	NP_465423.1	bifunctional ATP-dependent DNA helicase/DNA polymerase III subunit epsilon	p.Asn582Ile		Yes	Yes	0	0	0	0	0	0	0	0	1	0	0	0	0	0	0	0	0	0	0	0	0	0	0	1
1985788	T	C	SNV	MODERATE	missense_variant	lmo1912	lmo1912	NP_465436.1	histidine kinase	p.Cys191Arg		Yes	Yes	2	0	0	0	0	0	0	0	0	0	0	0	0	1	0	0	0	1	0	0	0	0	0	2
1987845	C	T	SNV	MODERATE	missense_variant	lmo1914	lmo1914	NP_465438.1	hypothetical protein	p.His161Tyr		Yes	Yes	1	0	0	0	0	0	0	0	0	0	0	0	0	1	0	0	0	1	0	0	0	0	0	2
2001656	G	A	SNV	MODERATE	missense_variant	hisC	lmo1925	NP_465449.1	histidinol-phosphate aminotransferase	p.Leu7Phe		Yes	Yes	1	0	0	0	0	0	0	0	0	0	0	0	0	0	0	0	0	1	0	0	0	0	0	1
2021988	C	T	SNV	MODERATE	missense_variant	resE	lmo1947	NP_465471.1	two-component sensor histidine kinas	p.Glu359Lys		Yes	Yes	0	0	0	0	0	0	0	0	0	0	0	0	0	0	0	0	1	0	0	0	0	0	0	1
2026552	G	A	SNV	MODERATE	missense_variant	lysA	lmo1952	NP_465476.1	diaminopimelate decarboxylase	p.Leu306Phe		Yes	Yes	0	0	0	0	1	0	0	0	0	0	0	0	0	0	0	0	0	0	0	0	0	0	0	1
2044040	A	G	SNV	MODERATE	missense_variant	lmo1970	lmo1970	NP_465494.1	phosphotriesterase	p.Tyr140His		Yes	Yes	1	0	0	0	0	0	0	0	0	0	0	1	0	0	0	0	0	0	0	0	0	0	0	1
2055046	C	A	SNV	MODERATE	missense_variant	ilvD	lmo1983	NP_465507.1	dihydroxy-acid dehydratase	p.Ala185Asp		Yes	Yes	0	0	0	0	0	0	1	0	0	0	0	0	0	0	0	0	0	0	0	0	0	0	0	1
2060035	C	T	SNV	MODERATE	missense_variant	leuA	lmo1987	NP_465511.1	2-isopropylmalate synthase	p.His123Tyr		Yes	Yes	0	0	0	0	0	0	0	0	0	1	0	0	0	0	0	0	0	0	0	0	0	0	0	1
2063770	A	G	SNV	MODERATE	missense_variant	leuD	lmo1990	NP_465514.1	isopropylmalate isomerase small subunit	p.Ser45Gly		Yes	Yes	0	0	0	0	0	0	0	0	1	0	0	0	0	0	0	0	0	0	0	0	0	0	0	1
2065240	G	A	SNV	MODERATE	missense_variant	ilvA	lmo1991	NP_465515.1	threonine dehydratase	p.Glu335Lys		Yes	Yes	0	0	0	1	0	0	0	0	0	0	0	0	0	0	0	0	0	0	0	0	0	0	0	1
2076107	C	G	SNV	MODERATE	missense_variant	lmo2003	lmo2003	NP_465527.1	GntR family transcriptional regulator	p.Ala3Pro		Yes	Yes	1	0	0	0	0	0	0	0	1	0	0	0	0	0	0	0	0	0	0	0	0	0	0	1
2081097	C	A	SNV	MODERATE	missense_variant	lmo2007	lmo2007	NP_465531.1	hypothetical protein	p.Val130Leu		Yes	Yes	0	0	0	0	0	0	0	0	1	0	0	0	0	0	0	0	0	0	0	0	0	0	0	1
2083288	T	G	SNV	MODERATE	missense_variant	lmo2009	lmo2009	NP_465533.1	sugar ABC transporter permease	p.Asp46Ala		Yes	Yes	2	1	0	0	0	0	0	0	0	0	0	0	0	0	0	0	0	0	0	0	0	0	0	1
2086908	G	T	SNV	MODERATE	missense_variant	lmo2012	lmo2012	NP_465536.1	hypothetical protein	p.Pro174His		Yes	Yes	0	0	0	0	0	0	0	0	0	0	0	0	1	0	0	0	0	0	0	0	0	0	0	1
2086909	G	C	SNV	MODERATE	missense_variant	lmo2012	lmo2012	NP_465536.1	hypothetical protein	p.Pro174Ala		Yes	Yes	0	0	0	0	0	0	0	0	0	0	0	0	1	0	0	0	0	0	0	0	0	0	0	1
2088903	G	T	SNV	MODERATE	missense_variant	lmo2014	lmo2014	NP_465538.1	sugar hydrolase	p.Thr851Asn		Yes	Yes	3	0	0	0	0	0	0	0	1	0	0	0	0	0	0	0	0	0	0	0	0	0	0	1
2088904	T	C	SNV	MODERATE	missense_variant	lmo2014	lmo2014	NP_465538.1	sugar hydrolase	p.Thr851Ala		Yes	Yes	3	0	0	0	0	0	0	0	1	0	0	0	0	0	0	0	0	0	0	0	0	0	0	1
2089558	A	T	SNV	MODERATE	missense_variant	lmo2014	lmo2014	NP_465538.1	sugar hydrolase	p.Phe633Ile		Yes	No	3	0	0	0	0	0	0	0	1	0	0	0	0	0	0	0	0	0	0	0	0	0	0	1
2090939	C	T	SNV	MODERATE	missense_variant	lmo2014	lmo2014	NP_465538.1	sugar hydrolase	p.Met172Ile		Yes	Yes	3	0	0	0	0	0	0	0	0	0	0	1	0	0	0	0	0	0	0	0	0	0	0	1
2113411	C	T	SNV	MODERATE	missense_variant	ftsZ	lmo2032	NP_465556.1	cell division protein FtsZ	p.Arg86His		Yes	Yes	0	0	0	0	0	0	0	0	0	0	1	0	0	0	0	0	0	0	0	0	0	0	0	1
2115416	C	T	SNV	MODERATE	missense_variant	divIB	lmo2034	NP_465558.1	cell division protein FtsQ	p.Glu260Lys		Yes	Yes	0	0	0	0	0	0	0	0	1	0	0	0	0	0	0	0	0	0	0	0	0	0	0	1
2132801	T	G	SNV	MODERATE	missense_variant	lmo2050	lmo2050	NP_465574.1	excinuclease ABC subunit A	p.Phe130Leu		Yes	No	1	0	0	0	0	0	1	0	0	0	0	0	0	0	0	0	0	0	0	0	0	0	0	1
2143420	C	T	SNV	MODERATE	missense_variant	lmo2062	lmo2062	NP_465586.1	copper transporter	p.Ala439Thr		Yes	Yes	0	0	0	0	0	0	0	0	1	0	0	0	0	0	0	0	0	0	0	0	0	0	0	1
2144400	C	A	SNV	MODERATE	missense_variant	lmo2062	lmo2062	NP_465586.1	copper transporter	p.Gly112Val		Yes	Yes	0	0	0	0	0	0	0	0	0	0	0	0	0	1	0	0	0	0	0	0	0	0	0	1
2153222	T	A	SNV	MODERATE	missense_variant	lmo2073	lmo2073	NP_465597.1	ABC transporter ATP-binding protein	p.Asp493Glu		Yes	Yes	3	0	0	0	0	0	0	0	0	0	0	1	0	0	0	0	0	0	0	0	0	0	0	1
2155284	T	A	SNV	MODERATE	missense_variant	gcp	lmo2075	NP_465599.2	DNA-binding/iron metalloprotein/AP endonuclease	p.Gln321Leu		Yes	Yes	0	0	0	0	0	0	0	0	1	0	0	0	0	0	0	0	0	0	0	0	0	0	0	1
2156249	T	C	SNV	MODERATE	missense_variant	lmo2076	lmo2076	NP_465600.1	alanine acetyltransferase	p.Asp150Gly		Yes	Yes	0	0	0	0	0	0	0	0	1	0	0	0	0	0	0	0	0	0	0	0	0	0	0	1
2156607	G	A	SNV	MODERATE	missense_variant	lmo2076	lmo2076	NP_465600.1	alanine acetyltransferase	p.Pro31Ser		Yes	Yes	0	0	0	1	0	0	0	0	0	0	0	0	0	0	0	0	0	0	0	0	0	0	0	1
2160909	A	C	SNV	MODERATE	missense_variant	lmo2083	lmo2083	NP_465607.1	hypothetical protein	p.Trp86Gly		Yes	Yes	0	0	0	0	0	0	0	0	1	0	0	0	0	0	0	0	0	0	0	0	0	0	0	1
2161784	T	A	SNV	MODERATE	missense_variant	lmo2084	lmo2084	NP_465608.1	hypothetical protein	p.Ser91Cys		Yes	Yes	0	0	0	0	0	0	0	0	1	0	0	0	0	0	0	0	0	0	0	0	0	0	0	1
2170636	C	T	SNV	MODERATE	missense_variant	argH	lmo2091	NP_465615.1	argininosuccinate lyase	p.Ala36Val		Yes	Yes	1	0	0	0	0	0	0	0	1	0	0	0	0	0	0	0	0	0	0	0	0	0	0	1
2170725	C	T	SNV	MODERATE	missense_variant	argH	lmo2091	NP_465615.1	argininosuccinate lyase	p.Leu66Phe		Yes	Yes	1	0	0	0	0	0	0	0	1	0	0	0	0	0	0	0	0	0	0	0	0	0	0	1
2174506	T	C	SNV	MODERATE	missense_variant	lmo2095	lmo2095	NP_465619.1	phosphofructokinase	p.Ile305Met		Yes	Yes	1	0	0	0	1	0	0	0	0	0	0	0	0	0	0	0	0	0	0	0	0	0	0	1
2187069	C	T	SNV	MODERATE	missense_variant	lmo2106	lmo2106	NP_465630.1	hypothetical protein	p.Val115Ile		Yes	Yes	1	0	0	0	0	0	0	0	1	0	0	0	0	0	0	0	0	0	0	0	0	0	0	1
2194859	T	C	SNV	MODERATE	missense_variant	lmo2115	lmo2115	NP_465639.1	ABC transporter permease	p.Val154Ala		Yes	Yes	1	0	0	0	0	0	0	0	1	0	0	0	0	0	0	0	0	0	0	0	0	0	0	1
2197044	G	A	SNV	MODERATE	missense_variant	lmo2116	lmo2116	NP_465640.1	hypothetical protein	p.Leu55Phe		Yes	Yes	0	0	0	0	0	0	0	0	0	0	0	0	0	0	0	0	0	1	0	0	0	0	0	1
2203500	T	C	SNV	MODERATE	missense_variant	lmo2121	lmo2121	NP_465645.1	maltose phosphorylase	p.Ser161Gly		Yes	Yes	1	0	0	0	0	0	0	0	1	0	0	0	0	0	0	0	0	0	0	0	0	0	0	1
2204391	A	T	SNV	MODERATE	missense_variant	lmo2122	lmo2122	NP_465646.1	maltodextrose utilization protein MalA	p.Leu147Ile		Yes	Yes	0	0	0	0	0	0	0	0	1	0	0	0	0	0	0	0	0	0	0	0	0	0	0	1
2210748	C	A	SNV	MODERATE	missense_variant	lmo2127	lmo2127	NP_465651.1	hypothetical protein	p.Ala47Asp		Yes	Yes	0	0	0	0	0	0	0	0	0	0	0	0	0	1	0	0	0	1	0	0	0	0	0	2
2227434	C	A	SNV	MODERATE	missense_variant	lmo2143	lmo2143	NP_465667.1	hypothetical protein	p.Pro8His		Yes	Yes	0	0	0	0	0	0	0	0	0	0	0	0	0	0	0	0	1	0	0	0	0	0	0	1
2249945	C	A	SNV	MODERATE	missense_variant	lmo2167	lmo2167	NP_465691.1	hypothetical protein	p.Gly119Val		Yes	Yes	0	0	0	0	0	0	0	0	0	0	1	0	0	0	0	0	0	0	0	0	0	0	0	1
2264473	G	A	SNV	MODERATE	missense_variant	lmo2178	lmo2178	NP_465702.1	peptidoglycan binding protein	p.Thr40Ile		Yes	Yes	0	0	0	0	0	0	0	0	1	0	0	0	0	0	0	0	0	0	0	0	0	0	0	1
2265131	T	C	SNV	MODERATE	missense_variant	lmo2179	lmo2179	NP_465703.1	peptidoglycan binding protein	p.Thr1034Ala		Yes	Yes	0	0	0	0	0	0	0	0	1	0	0	0	0	0	0	0	0	0	0	0	0	0	0	1
2265253	C	T	SNV	MODERATE	missense_variant	lmo2179	lmo2179	NP_465703.1	peptidoglycan binding protein	p.Gly993Glu		Yes	Yes	0	0	0	0	0	0	0	0	1	0	0	0	0	0	0	0	0	0	0	0	0	0	0	1
2265317	C	T	SNV	MODERATE	missense_variant	lmo2179	lmo2179	NP_465703.1	peptidoglycan binding protein	p.Val972Met		Yes	Yes	0	0	0	0	0	0	1	0	0	0	0	0	0	0	0	0	0	0	0	0	0	0	0	1
2272142	G	A	SNV	MODERATE	missense_variant	lmo2184	lmo2184	NP_465708.1	ferrichrome ABC transporter substrate-binding protein	p.Pro59Ser		Yes	Yes	2	0	0	0	0	0	0	0	0	0	1	0	0	0	0	0	0	0	0	0	0	0	0	1
2272947	G	T	SNV	MODERATE	missense_variant	lmo2185	lmo2185	NP_465709.1	hypothetical protein	p.Pro389Gln		Yes	Yes	0	0	0	0	0	0	0	0	0	0	1	0	0	0	0	0	0	0	0	0	0	0	0	1
2278098	T	C	SNV	MODERATE	missense_variant	lmo2189	lmo2189	NP_465713.1	competence protein CoiA	p.His139Arg		Yes	Yes	0	0	0	0	0	0	0	0	1	0	0	0	0	0	0	0	0	0	0	0	0	0	0	1
2302584	G	A	SNV	MODERATE	missense_variant	lmo2213	lmo2213	NP_465737.1	hypothetical protein	p.Gly23Ser		Yes	Yes	0	0	0	0	0	0	0	0	1	0	0	0	0	0	0	0	0	0	0	0	0	0	0	1
2302744	G	A	SNV	MODERATE	missense_variant	lmo2213	lmo2213	NP_465737.1	hypothetical protein	p.Arg76His		Yes	Yes	0	0	0	0	0	0	1	0	0	0	0	0	0	0	0	0	0	0	0	0	0	0	0	1
2304371	T	A	SNV	MODERATE	missense_variant	lmo2215	lmo2215	NP_465739.1	ABC transporter ATP-binding protein	p.Thr217Ser		Yes	Yes	49	0	0	0	0	0	0	0	1	0	0	0	0	0	0	0	0	0	0	0	0	0	0	1
2310270	C	T	SNV	MODERATE	missense_variant	lmo2221	lmo2221	NP_465745.1	hypothetical protein	p.Asp399Asn		Yes	Yes	0	0	0	1	0	0	0	0	0	0	0	0	0	0	0	0	0	0	0	0	0	0	0	1
2313468	G	C	SNV	MODERATE	missense_variant	lmo2224	lmo2224	NP_465748.1	hypothetical protein	p.His314Asp		Yes	Yes	0	0	0	0	0	0	0	0	0	0	0	0	0	0	0	0	0	0	0	0	1	0	0	1
2316975	C	T	SNV	MODERATE	missense_variant	lmo2227	lmo2227	NP_465751.1	ABC transporter ATP-binding protein	p.Val224Met		Yes	Yes	8	0	0	0	0	1	0	0	0	0	0	0	0	0	0	0	0	0	0	0	0	0	0	1
2322076	A	G	SNV	MODERATE	missense_variant	lmo2232	lmo2232	NP_465756.1	hypothetical protein	p.Ile16Val		Yes	Yes	2	0	0	0	0	0	0	0	1	0	0	0	0	0	0	0	0	0	0	0	0	0	0	1
2324094	T	A	SNV	MODERATE	missense_variant	lmo2233	lmo2233	NP_465757.1	LysR family transcriptional regulator	p.Asn54Tyr		Yes	Yes	6	0	0	1	0	0	0	0	0	0	0	0	0	0	0	0	0	0	0	0	0	0	0	1
2324851	C	T	SNV	MODERATE	missense_variant	lmo2234	lmo2234	NP_465758.1	hypothetical protein	p.His100Tyr		Yes	Yes	0	0	0	0	0	0	1	0	0	0	0	0	0	0	0	0	0	0	0	0	0	0	0	1
2331131	G	A	SNV	MODERATE	missense_variant	lmo2239	lmo2239	NP_465763.1	hypothetical protein	p.Ser298Phe		Yes	Yes	0	0	0	1	0	0	0	0	0	0	0	0	0	0	0	0	0	0	0	0	0	0	0	1
2331275	G	T	SNV	MODERATE	missense_variant	lmo2239	lmo2239	NP_465763.1	hypothetical protein	p.Ala250Glu		Yes	Yes	0	0	0	0	0	0	1	0	0	0	0	0	0	0	0	0	0	0	0	0	0	0	0	1
2332690	T	C	SNV	MODERATE	missense_variant	lmo2240	lmo2240	NP_465764.1	ABC transporter ATP-binding protein	p.Lys70Arg		Yes	Yes	8	0	0	0	0	0	0	1	0	0	0	0	0	0	0	0	0	0	0	0	0	0	0	1
2345263	T	C	SNV	MODERATE	missense_variant	lmo2255	lmo2255	NP_465779.1	hypothetical protein	p.Phe2Leu		Yes	Yes	0	0	0	0	0	0	0	0	1	0	0	0	0	0	0	0	0	0	0	0	0	0	0	1
2347542	C	T	SNV	MODERATE	missense_variant	lmo2260	lmo2260	NP_465784.1	hypothetical protein	p.Glu204Lys		Yes	Yes	0	0	0	0	0	0	0	0	0	0	1	0	0	0	0	0	0	0	0	0	0	0	0	1
2352210	C	A	SNV	MODERATE	missense_variant	lmo2266	lmo2266	NP_465790.1	hypothetical protein	p.Gly136Cys		Yes	Yes	0	0	0	0	0	0	0	0	0	1	0	0	0	0	0	0	0	0	0	0	0	0	0	1
2355349	G	C	SNV	MODERATE	missense_variant	lmo2267	lmo2267	NP_465791.1	ATP-dependent deoxyribonuclease subunit A	p.Ile325Met		Yes	Yes	0	0	0	0	0	0	0	1	0	0	0	0	0	0	0	0	0	0	0	0	0	0	0	1
2360649	A	T	SNV	MODERATE	missense_variant	comK'	lmo2270	NP_465794.1	competence protein ComK	p.Lys72Met		Yes	Yes	0	0	0	0	0	0	0	0	1	0	0	0	0	0	0	0	0	0	0	0	0	0	0	1
2361945	G	A	SNV	MODERATE	missense_variant	lmo2273	lmo2273	NP_465797.1	hypothetical protein	p.Asp17Asn		Yes	Yes	0	0	0	0	0	0	0	0	0	0	0	0	0	1	0	0	1	1	0	0	0	0	0	3
2362065	A	G	SNV	MODERATE	missense_variant	lmo2273	lmo2273	NP_465797.1	hypothetical protein	p.Lys57Glu		Yes	Yes	0	0	0	0	0	0	0	0	0	0	0	0	0	1	0	0	1	1	0	0	0	0	0	3
2362898	C	T	SNV	MODERATE	missense_variant	lmo2275	lmo2275	NP_465799.1	protein gp28	p.His80Tyr		Yes	Yes	0	0	0	0	0	0	0	0	0	0	0	0	0	1	0	0	0	1	0	0	0	0	0	2
2364789	G	T	SNV	MODERATE	missense_variant	lysA	lmo2278	NP_465802.1	L-alanoyl-D-glutamate peptidase	p.Leu271Ile		Yes	Yes	0	0	0	0	0	0	0	0	0	0	0	0	1	0	0	0	0	0	0	0	0	0	0	1
2364846	C	T	SNV	MODERATE	missense_variant	lysA	lmo2278	NP_465802.1	L-alanoyl-D-glutamate peptidase	p.Gly252Arg		Yes	Yes	0	0	0	0	0	0	0	0	0	0	0	0	1	0	0	0	0	0	0	0	0	0	0	1
2365817	C	T	SNV	MODERATE	missense_variant	lmo2279	lmo2279	NP_465803.1	holin	p.Val22Ile		Yes	Yes	0	0	0	0	0	0	0	0	0	0	0	0	0	0	0	0	1	0	0	0	0	0	0	1
2373705	C	T	SNV	MODERATE	missense_variant	lmo2287	lmo2287	NP_465811.1	tape-measure	p.Ala799Thr		Yes	Yes	0	0	0	0	0	0	0	0	0	0	0	0	0	1	0	0	0	1	0	0	0	0	0	2
2376024	T	G	SNV	MODERATE	missense_variant	lmo2287	lmo2287	NP_465811.1	tape-measure	p.Lys26Gln		Yes	Yes	0	0	0	0	0	0	0	0	0	0	1	0	0	0	0	0	0	0	0	0	0	0	0	1
2378881	T	A	SNV	MODERATE	missense_variant	lmo2294	lmo2294	NP_465818.1	protein gp9	p.Ile42Phe		Yes	Yes	0	0	0	0	0	0	0	0	0	0	1	0	0	0	0	0	0	0	0	0	0	0	0	1
2379255	A	C	SNV	MODERATE	missense_variant	lmo2295	lmo2295	NP_465819.1	protein gp8	p.Ser49Ala		Yes	Yes	0	0	0	0	0	0	0	0	0	0	1	0	0	0	0	0	0	0	0	0	0	0	0	1
2384342	C	G	SNV	MODERATE	missense_variant	lmo2300	lmo2300	NP_465824.1	terminase large subunit from bacteriophage A118	p.Gly331Arg		Yes	Yes	0	0	0	0	0	0	0	0	0	0	1	0	0	0	0	0	1	1	0	0	0	0	0	3
2385322	G	A	SNV	MODERATE	missense_variant	lmo2300	lmo2300	NP_465824.1	terminase large subunit from bacteriophage A118	p.Thr4Met		Yes	Yes	0	0	0	0	0	0	0	0	0	0	0	0	0	1	0	0	1	1	0	0	0	0	0	3
2385336	T	C	SNV	MODERATE	missense_variant	lmo2301	lmo2301	NP_465825.1	terminase	p.Thr254Ala		Yes	Yes	0	0	0	0	0	0	0	0	0	0	0	0	0	1	0	0	1	1	0	0	0	0	0	3
2388226	A	T	SNV	MODERATE	missense_variant	lmo2306	lmo2306	NP_465830.1	hypothetical protein	p.Ser120Thr		Yes	Yes	0	0	0	0	0	0	0	1	0	0	0	0	0	0	0	0	0	0	0	0	0	0	0	1
2388325	G	T	SNV	MODERATE	missense_variant	lmo2306	lmo2306	NP_465830.1	hypothetical protein	p.Arg87Ser		Yes	Yes	0	0	0	0	0	0	0	1	0	0	0	0	0	0	0	0	0	0	0	0	0	0	0	1
2388832	T	C	SNV	MODERATE	missense_variant	lmo2308	lmo2308	NP_465832.1	single-stranded DNA-binding protein	p.Asn127Ser		Yes	Yes	1	0	0	0	0	0	0	1	0	0	0	0	0	0	0	0	0	0	0	0	0	0	0	1
2388938	C	T	SNV	MODERATE	missense_variant	lmo2308	lmo2308	NP_465832.1	single-stranded DNA-binding protein	p.Val92Ile		Yes	Yes	1	0	0	0	0	0	0	1	0	0	0	0	0	0	0	0	0	0	0	0	0	0	0	1
2389076	C	T	SNV	MODERATE	missense_variant	lmo2308	lmo2308	NP_465832.1	single-stranded DNA-binding protein	p.Ala46Thr		Yes	Yes	1	0	0	0	0	0	0	1	0	0	0	0	0	0	0	0	0	0	0	0	0	0	0	1
2392734	T	G	SNV	MODERATE	missense_variant	lmo2317	lmo2317	NP_465841.1	hypothetical protein	p.Asp288Ala		Yes	Yes	0	0	0	0	0	0	0	0	0	0	1	0	0	0	0	0	0	0	0	0	0	0	0	1
2393792	C	T	SNV	MODERATE	missense_variant	lmo2318	lmo2318	NP_465842.1	hypothetical protein	p.Ala174Thr		Yes	Yes	0	0	0	0	0	0	0	1	0	0	0	0	0	0	0	0	0	0	0	0	0	0	0	1
2393824	T	G	SNV	MODERATE	missense_variant	lmo2318	lmo2318	NP_465842.1	hypothetical protein	p.Gln163Pro		Yes	Yes	0	0	0	0	0	0	0	1	0	0	0	0	0	0	0	0	0	0	0	0	0	0	0	1
2394346	C	T	SNV	MODERATE	missense_variant	lmo2319	lmo2319	NP_465843.1	hypothetical protein	p.Val150Ile		Yes	Yes	1	0	0	0	0	0	0	1	0	0	0	0	0	0	0	0	0	0	0	0	0	0	0	1
2394718	G	T	SNV	MODERATE	missense_variant	lmo2319	lmo2319	NP_465843.1	hypothetical protein	p.Gln26Lys		Yes	Yes	1	0	0	0	0	0	0	1	0	0	0	0	0	0	0	0	0	0	0	0	0	0	0	1
2396522	C	T	SNV	MODERATE	missense_variant	lmo2324	lmo2324	NP_465848.1	anti-repressor	p.Val237Ile		Yes	Yes	0	0	0	0	0	0	0	1	0	0	1	0	0	0	0	0	0	0	0	0	0	0	0	2
2396544	C	T	SNV	MODERATE	missense_variant	lmo2324	lmo2324	NP_465848.1	anti-repressor	p.Met229Ile		Yes	Yes	0	0	0	0	0	0	0	0	0	0	1	0	0	0	0	0	0	0	0	0	0	0	0	1
2396573	G	A	SNV	MODERATE	missense_variant	lmo2324	lmo2324	NP_465848.1	anti-repressor	p.His220Tyr		Yes	Yes	0	0	0	0	0	0	0	1	0	0	1	0	0	0	0	0	0	0	0	0	0	0	0	2
2396815	T	A	SNV	MODERATE	missense_variant	lmo2324	lmo2324	NP_465848.1	anti-repressor	p.Glu139Val		Yes	Yes	0	0	0	0	0	0	0	1	0	0	0	0	0	0	0	0	0	0	0	0	0	0	0	1
2397225	T	A	SNV	MODERATE	missense_variant	lmo2325	lmo2325	NP_465849.1	hypothetical protein	p.Gln88Leu		Yes	Yes	0	0	0	0	0	0	0	1	0	0	0	0	0	0	0	0	0	0	0	0	0	0	0	1
2398919	A	G	SNV	MODERATE	missense_variant	lmo2329	lmo2329	NP_465853.1	hypothetical protein	p.Asn79Asp		Yes	Yes	0	0	0	0	0	0	0	0	0	0	1	0	0	0	0	0	0	0	0	0	0	0	0	1
2398963	A	T	SNV	MODERATE	missense_variant	lmo2329	lmo2329	NP_465853.1	hypothetical protein	p.Glu93Asp		Yes	Yes	0	0	0	0	0	0	0	0	0	0	1	0	0	0	0	0	0	0	0	0	0	0	0	1
2398985	A	C	SNV	MODERATE	missense_variant	lmo2329	lmo2329	NP_465853.1	hypothetical protein	p.Asn101His		Yes	Yes	0	0	0	0	0	0	0	0	0	0	1	0	0	0	0	0	0	0	0	0	0	0	0	1
2398996	A	C	SNV	MODERATE	missense_variant	lmo2329	lmo2329	NP_465853.1	hypothetical protein	p.Glu104Asp		Yes	Yes	0	0	0	0	0	0	0	0	0	0	1	0	0	0	0	0	0	0	0	0	0	0	0	1
2399021	A	G	SNV	MODERATE	missense_variant	lmo2329	lmo2329	NP_465853.1	hypothetical protein	p.Lys113Glu		Yes	Yes	0	0	0	0	0	0	0	0	0	0	1	0	0	0	0	0	0	0	0	0	0	0	0	1
2399024	G	A	SNV	MODERATE	missense_variant	lmo2329	lmo2329	NP_465853.1	hypothetical protein	p.Gly114Ser		Yes	Yes	0	0	0	0	0	0	0	0	0	0	1	0	0	0	0	0	0	0	0	0	0	0	0	1
2399044	A	T	SNV	MODERATE	missense_variant	lmo2329	lmo2329	NP_465853.1	hypothetical protein	p.Glu120Asp		Yes	Yes	0	0	0	0	0	0	0	0	0	0	1	0	0	0	0	0	0	0	0	0	0	0	0	1
2399082	C	A	SNV	MODERATE	missense_variant	lmo2329	lmo2329	NP_465853.1	hypothetical protein	p.Ala133Glu		Yes	Yes	0	0	0	0	0	0	0	0	0	0	1	0	0	0	0	0	0	0	0	0	0	0	0	1
2399099	G	A	SNV	MODERATE	missense_variant	lmo2329	lmo2329	NP_465853.1	hypothetical protein	p.Ala139Thr		Yes	Yes	0	0	0	0	0	0	0	0	0	0	1	0	0	0	0	0	0	0	0	0	0	0	0	1
2408031	G	A	SNV	MODERATE	missense_variant	pepC	lmo2338	NP_465861.1	aminopeptidase	p.Ala302Thr		Yes	Yes	0	0	0	0	0	0	0	0	1	0	0	0	0	0	0	0	0	0	0	0	0	0	0	1
2413442	C	T	SNV	MODERATE	missense_variant	lmo2344	lmo2344	NP_465867.1	hypothetical protein	p.Cys15Tyr		Yes	Yes	0	0	0	0	0	0	0	0	1	0	0	0	0	0	0	0	0	0	0	0	0	0	0	1
2414697	T	C	SNV	MODERATE	missense_variant	lmo2346	lmo2346	NP_465869.1	amino acid ABC transporter ATP-binding protein	p.Ile185Val		Yes	Yes	65	0	0	0	0	0	0	0	0	0	1	0	0	0	0	0	0	0	0	0	0	0	0	1
2418376	C	T	SNV	MODERATE	missense_variant	lmo2351	lmo2351	NP_465874.1	FMN reductase	p.Val85Met		Yes	Yes	0	0	0	0	0	0	1	0	0	0	0	0	0	0	0	0	0	0	0	0	0	0	0	1
2422203	G	A	SNV	MODERATE	missense_variant	lmo2354	lmo2354	NP_465877.1	hypothetical protein	p.Ala425Val		Yes	Yes	0	0	0	0	0	0	0	0	1	0	0	0	0	0	0	0	0	0	0	0	0	0	0	1
2422408	T	C	SNV	MODERATE	missense_variant	lmo2354	lmo2354	NP_465877.1	hypothetical protein	p.Lys357Glu		Yes	Yes	0	0	0	0	0	0	0	0	1	0	0	0	0	0	0	0	0	0	0	0	0	0	0	1
2425443	C	T	SNV	MODERATE	missense_variant	lmo2356	lmo2356	NP_465879.1	hypothetical protein	p.Glu31Lys		Yes	Yes	0	0	0	0	0	0	0	0	1	0	0	0	0	0	0	0	0	0	0	0	0	0	0	1
2426833	G	A	SNV	MODERATE	missense_variant	lmo2358	lmo2358	NP_465881.1	N-acetylglucosamine-6-phosphate isomerase	p.Pro57Ser		Yes	Yes	3	0	0	0	0	0	0	0	1	0	0	0	0	0	0	0	0	0	0	0	0	0	0	1
2434752	C	T	SNV	MODERATE	missense_variant	lmo2364	lmo2364	NP_465887.1	hypothetical protein	p.Val39Ile		Yes	Yes	0	0	0	0	0	0	0	0	1	0	0	0	0	0	0	0	0	0	0	0	0	0	0	1
2434790	A	G	SNV	MODERATE	missense_variant	lmo2364	lmo2364	NP_465887.1	hypothetical protein	p.Leu26Pro		Yes	Yes	0	0	0	0	0	0	0	0	1	0	0	0	0	0	0	0	0	0	0	0	0	0	0	1
2435528	A	G	SNV	MODERATE	missense_variant	lmo2365	lmo2365	NP_465888.1	RofA family transcriptional regulator	p.Phe205Ser		Yes	Yes	0	0	0	0	0	0	1	0	0	0	0	0	0	0	0	0	0	0	0	0	0	0	0	1
2454800	C	T	SNV	MODERATE	missense_variant	lmo2378	lmo2378	NP_465901.1	monovalent cation/H+ antiporter subunit A	p.Pro36Ser		Yes	Yes	0	0	0	0	0	0	0	0	0	0	0	0	0	0	0	0	0	0	0	0	1	0	0	1
2466924	C	A	SNV	MODERATE	missense_variant	lmo2391	lmo2391	NP_465914.1	hypothetical protein	p.Ala71Glu		Yes	Yes	0	0	0	1	0	0	0	0	0	0	0	0	0	0	0	0	0	0	0	0	0	0	0	1
2471512	C	T	SNV	MODERATE	missense_variant	lmo2396	lmo2396	NP_465919.1	internalin	p.Ala807Val		Yes	Yes	0	0	0	0	0	0	0	0	0	0	1	0	0	0	0	0	0	0	0	0	0	0	0	1
2477245	T	C	SNV	MODERATE	missense_variant	lmo2403	lmo2403	NP_465926.1	hypothetical protein	p.Lys3Glu		Yes	Yes	0	0	0	0	0	0	0	0	0	0	0	0	0	0	0	0	0	1	0	0	0	0	0	1
2479236	T	C	SNV	MODERATE	missense_variant	lmo2406	lmo2406	NP_465929.1	hypothetical protein	p.Gln77Arg		Yes	Yes	0	0	0	0	0	0	0	0	1	0	0	0	0	0	0	0	0	0	0	0	0	0	0	1
2485642	A	G	SNV	MODERATE	missense_variant	lmo2414	lmo2414	NP_465937.1	aminotransferase	p.Val159Ala		Yes	Yes	1	0	0	0	0	0	0	0	0	0	0	0	0	0	0	0	0	0	0	0	1	0	0	1
2498994	T	C	SNV	MODERATE	missense_variant	lmo2429	lmo2429	NP_465952.1	ferrichrome ABC transporter ATP-binding protein	p.Glu60Gly		Yes	Yes	46	1	0	0	0	0	0	0	0	0	0	0	0	0	0	0	0	0	0	0	0	0	0	1
2503495	T	G	SNV	MODERATE	missense_variant	lmo2434	lmo2434	NP_465957.1	glutamate decarboxylase	p.Ile104Leu		Yes	Yes	2	0	0	0	0	0	0	0	1	0	0	0	0	0	0	0	0	0	0	0	0	0	0	1
2507664	G	A	SNV	MODERATE	missense_variant	lmo2441	lmo2441	NP_465964.1	transcriptional regulator	p.Ala180Val		Yes	Yes	1	0	0	0	0	0	0	0	1	0	0	0	0	0	0	0	0	0	0	0	0	0	0	1
2521656	C	T	SNV	MODERATE	missense_variant	lmo2449	lmo2449	NP_465972.1	exoribonuclease RNase-R	p.Glu381Lys		Yes	Yes	0	0	0	0	0	0	0	0	0	0	0	0	0	0	0	0	0	1	0	0	0	0	0	1
2524446	C	T	SNV	MODERATE	missense_variant	lmo2452	lmo2452	NP_465975.1	carboxylesterase	p.Val156Ile		Yes	Yes	2	0	0	0	0	0	0	0	1	0	0	0	0	0	0	0	0	0	0	0	0	0	0	1
2526627	G	T	SNV	MODERATE	missense_variant	eno	lmo2455	NP_465978.1	phosphopyruvate hydratase	p.Asp296Glu		Yes	Yes	0	0	0	0	0	0	0	0	0	0	1	0	0	0	0	0	0	0	0	0	0	0	0	1
2528550	T	A	SNV	MODERATE	missense_variant	pgm	lmo2456	NP_465979.1	phosphoglyceromutase	p.Glu211Asp		Yes	Yes	0	0	0	0	0	0	0	0	1	0	0	0	0	0	0	0	0	0	0	0	0	0	0	1
2528776	G	A	SNV	MODERATE	missense_variant	pgm	lmo2456	NP_465979.1	phosphoglyceromutase	p.Ala136Val		Yes	Yes	0	0	0	0	0	0	0	0	0	0	1	0	0	0	0	0	0	0	0	0	0	0	0	1
2540010	C	G	SNV	MODERATE	missense_variant	lmo2466	lmo2466	NP_465989.1	hypothetical protein	p.Thr58Ser		Yes	Yes	0	0	0	0	0	0	1	0	0	0	0	0	0	0	0	0	0	0	0	0	0	0	0	1
2564348	T	C	SNV	MODERATE	missense_variant	uvrA	lmo2488	NP_466011.1	excinuclease ABC subunit A	p.Ile372Val		Yes	Yes	0	0	0	0	0	0	0	0	1	0	0	0	0	0	0	0	0	0	0	0	0	0	0	1
2567762	C	T	SNV	MODERATE	missense_variant	lmo2490	lmo2490	NP_466013.1	CsbA protein	p.Met58Ile		Yes	Yes	0	0	0	0	0	0	0	0	0	0	0	0	1	0	0	0	0	0	0	0	0	0	0	1
2577953	G	A	SNV	MODERATE	missense_variant	lmo2502	lmo2502	NP_466025.1	hypothetical protein	p.Pro307Ser		Yes	Yes	0	0	0	0	0	0	0	0	1	0	0	0	0	0	0	0	0	0	0	0	0	0	0	1
2580897	G	T	SNV	MODERATE	missense_variant	lmo2504	lmo2504	NP_466027.1	cell wall-binding protein	p.Thr295Lys		Yes	Yes	0	0	0	0	0	0	0	0	0	0	0	0	0	0	0	0	1	0	0	0	0	0	0	1
2593047	G	A	SNV	MODERATE	missense_variant	lmo2514	lmo2514	NP_466037.1	hypothetical protein	p.Thr257Ile		Yes	Yes	1	0	0	0	0	0	1	0	0	0	0	0	0	0	0	0	0	0	0	0	0	0	0	1
2618075	C	T	SNV	MODERATE	missense_variant	lmo2541	lmo2541	NP_466064.1	tRNA threonylcarbamoyladenosine biosynthesis protein	p.Val68Ile		Yes	Yes	0	0	0	0	0	0	0	0	1	0	0	0	0	0	0	0	0	0	0	0	0	0	0	1
2622517	C	A	SNV	MODERATE	missense_variant	thrC	lmo2546	NP_466069.1	threonine synthase	p.Glu202Asp		Yes	Yes	0	0	0	0	0	0	0	0	0	0	0	0	0	0	0	0	0	1	0	0	0	0	0	1
2623624	T	A	SNV	MODERATE	missense_variant	hom	lmo2547	NP_466070.1	homoserine dehydrogenase	p.Asn263Ile		Yes	Yes	0	0	0	0	0	0	1	0	0	0	0	0	0	0	0	0	0	0	0	0	0	0	0	1
2644860	G	A	SNV	MODERATE	missense_variant	lmo2565	lmo2565	NP_466088.1	hypothetical protein	p.Pro146Ser		Yes	Yes	0	0	0	0	0	0	0	0	1	0	0	0	0	0	0	0	0	0	0	0	0	0	0	1
2644877	C	T	SNV	MODERATE	missense_variant	lmo2565	lmo2565	NP_466088.1	hypothetical protein	p.Arg140Lys		Yes	Yes	0	0	0	0	0	0	0	0	1	0	0	0	0	0	0	0	0	0	0	0	0	0	0	1
2663321	G	A	SNV	MODERATE	missense_variant	lmo2582	lmo2582	NP_466105.1	histidine kinase	p.Thr101Ile		Yes	Yes	1	0	0	0	0	0	0	0	0	0	0	0	0	0	0	0	1	0	0	0	0	0	0	1
2663447	G	T	SNV	MODERATE	missense_variant	lmo2582	lmo2582	NP_466105.1	histidine kinase	p.Thr59Lys		Yes	Yes	1	0	0	0	0	0	0	0	1	0	0	0	0	0	0	0	0	0	0	0	0	0	0	1
2678453	G	A	SNV	MODERATE	missense_variant	lmo2590	lmo2590	NP_466113.1	ATP-binding protein	p.Ala293Val		Yes	Yes	0	0	0	0	0	0	0	0	1	0	0	0	0	0	0	0	0	0	0	0	0	0	0	1
2683562	G	A	SNV	MODERATE	missense_variant	lmo2595	lmo2595	NP_466118.1	hypothetical protein	p.Asp126Asn		Yes	Yes	0	0	0	0	0	0	0	0	1	0	0	0	0	0	0	0	0	0	0	0	0	0	0	1
2683670	G	A	SNV	MODERATE	missense_variant	lmo2595	lmo2595	NP_466118.1	hypothetical protein	p.Ala162Thr		Yes	Yes	0	0	0	0	0	0	0	0	1	0	0	0	0	0	0	0	0	0	0	0	0	0	0	1
2698101	G	A	SNV	MODERATE	missense_variant	rplR	lmo2616	NP_466139.1	50S ribosomal protein L18	p.Arg83Cys		No	No	0	0	0	0	0	0	0	0	0	0	0	0	1	0	0	0	0	0	0	0	0	0	0	1
2705774	C	A	SNV	MODERATE	missense_variant	rpsJ	lmo2633	NP_466156.1	30S ribosomal protein S10	p.Ser94Ile		No	No	0	0	0	0	0	0	0	0	0	0	0	1	0	0	0	0	0	0	0	0	0	0	0	1
2719743	T	A	SNV	MODERATE	missense_variant	lmo2646	lmo2646	NP_466168.1	hypothetical protein	p.Lys11Asn		Yes	No	0	0	0	0	0	0	0	0	0	0	0	0	0	0	0	0	0	0	0	0	1	0	0	1
2725326	G	A	SNV	MODERATE	missense_variant	lmo2652	lmo2652	NP_466174.1	transcriptional antiterminator	p.Thr176Ile		Yes	Yes	6	0	0	0	0	0	0	0	1	0	0	0	0	0	0	0	0	0	0	0	0	0	0	1
2729593	C	T	SNV	MODERATE	missense_variant	rpsG	lmo2655	NP_466177.1	30S ribosomal protein S7	p.Gly112Glu		Yes	No	0	0	0	0	0	0	0	0	0	0	1	0	0	0	0	0	0	0	0	0	0	0	0	1
2735202	G	A	SNV	MODERATE	missense_variant	lmo2660	lmo2660	NP_466182.1	transketolase	p.Ser15Leu		Yes	Yes	2	0	0	0	0	0	1	0	0	0	0	0	0	0	0	0	0	0	0	0	0	0	0	1
2743741	T	C	SNV	MODERATE	missense_variant	lmo2669	lmo2669	NP_466191.1	hypothetical protein	p.Glu133Gly		Yes	Yes	0	0	0	0	0	0	0	0	1	0	0	0	0	0	0	0	0	0	0	0	0	0	0	1
2747379	G	A	SNV	MODERATE	missense_variant	lmo2675	lmo2675	NP_466197.1	hypothetical protein	p.Val103Ile		Yes	Yes	0	0	0	0	0	0	0	0	1	0	0	0	0	0	0	0	0	0	0	0	0	0	0	1
2753363	T	C	SNV	MODERATE	missense_variant	kdpC	lmo2680	NP_466202.1	potassium-transporting ATPase subunit C	p.Glu49Gly		Yes	Yes	0	0	0	0	0	0	0	0	1	0	0	0	0	0	0	0	0	0	0	0	0	0	0	1
2757072	G	A	SNV	MODERATE	missense_variant	kdpA	lmo2682	NP_466204.1	potassium-transporting ATPase subunit A	p.Ala65Val		Yes	Yes	0	0	0	0	0	0	0	0	1	0	0	0	0	0	0	0	0	0	0	0	0	0	0	1
2758531	A	T	SNV	MODERATE	missense_variant	lmo2684	lmo2684	NP_466206.1	PTS cellbiose transporter subunit IIC	p.Leu162Phe		Yes	Yes	9	0	0	0	0	0	0	0	1	0	0	0	0	0	0	0	0	0	0	0	0	0	0	1
2762972	T	C	SNV	MODERATE	missense_variant	lmo2688	lmo2688	NP_466210.1	cell division protein FtsW	p.Glu37Gly		Yes	Yes	1	0	0	0	0	0	0	0	1	0	0	0	0	0	0	0	0	0	0	0	0	0	0	1
2768133	C	A	SNV	MODERATE	missense_variant	lmo2691	lmo2691	NP_466213.1	autolysin	p.Thr400Asn		Yes	Yes	0	0	0	0	0	0	0	0	1	0	0	0	0	0	0	0	0	0	0	0	0	0	0	1
2768598	C	T	SNV	MODERATE	missense_variant	lmo2691	lmo2691	NP_466213.1	autolysin	p.Ser555Phe		Yes	Yes	0	0	0	0	0	0	0	0	0	0	0	0	0	1	0	0	0	0	0	0	0	0	0	1
2772973	G	A	SNV	MODERATE	missense_variant	lmo2696	lmo2696	NP_466218.1	dihydroxyacetone kinase	p.Glu114Lys		Yes	Yes	1	0	0	0	0	0	0	0	0	0	0	0	0	0	0	0	1	0	0	0	0	0	0	1
2774997	T	A	SNV	MODERATE	missense_variant	lmo2699	lmo2699	NP_466221.1	hypothetical protein	p.Val105Glu		Yes	Yes	8	1	0	0	0	0	0	0	0	0	0	0	0	0	0	0	0	0	0	0	0	0	0	1
2785095	G	A	SNV	MODERATE	missense_variant	lmo2712	lmo2712	NP_466234.1	gluconate kinase	p.His409Tyr		Yes	Yes	2	0	0	0	0	0	0	1	0	0	0	0	0	0	0	0	0	0	0	0	0	0	0	1
2796194	G	A	SNV	MODERATE	missense_variant	lmo2720	lmo2720	NP_466242.1	acetate-CoA ligase	p.Glu259Lys		Yes	Yes	2	0	0	0	0	0	1	0	0	0	0	0	0	0	0	0	0	0	0	0	0	0	0	1
2798114	G	A	SNV	MODERATE	missense_variant	lmo2722	lmo2722	NP_466244.1	MerR family transcripitonal regulator	p.Asp93Asn		Yes	Yes	0	0	0	0	0	0	0	1	0	0	0	0	0	0	0	0	0	0	0	0	0	0	0	1
2800898	T	C	SNV	MODERATE	missense_variant	lmo2725	lmo2725	NP_466247.1	hypothetical protein	p.Ile22Val		Yes	Yes	4	0	0	0	0	0	0	0	1	0	0	0	0	0	0	0	0	0	0	0	0	0	0	1
2805142	C	T	SNV	MODERATE	missense_variant	lmo2732	lmo2732	NP_466254.1	hypothetical protein	p.Glu45Lys		Yes	Yes	2	0	0	0	0	0	0	0	1	0	0	0	0	0	0	0	0	0	0	0	0	0	0	1
2806138	A	T	SNV	MODERATE	missense_variant	lmo2733	lmo2733	NP_466255.1	PTS fructose transporter subunit IIABC	p.Glu233Asp		Yes	Yes	1	0	0	0	0	0	0	0	1	0	0	0	0	0	0	0	0	0	0	0	0	0	0	1
2817917	A	T	SNV	MODERATE	missense_variant	lmo2742	lmo2742	NP_466264.1	hypothetical protein	p.Ile40Asn		Yes	Yes	0	0	0	0	0	0	0	0	1	0	0	0	0	0	0	0	0	0	0	0	0	0	0	1
2829598	G	A	SNV	MODERATE	missense_variant	lmo2752	lmo2752	NP_466274.1	ABC transporter ATP-binding protein	p.Asp455Asn		Yes	Yes	13	0	0	0	0	0	0	0	1	0	0	0	0	0	0	0	0	0	0	0	0	0	0	1
2839383	C	A	SNV	MODERATE	missense_variant	guaB	lmo2758	NP_466280.1	inosine-monophosphate dehydrogenase	p.Gly10Cys		Yes	Yes	1	0	0	1	0	0	0	0	0	0	0	0	0	0	0	0	0	0	0	0	0	0	0	1
2849523	C	T	SNV	MODERATE	missense_variant	lmo2768	lmo2768	NP_466290.1	hypothetical protein	p.Gly5Glu		Yes	Yes	0	0	0	0	0	0	0	0	0	0	0	0	0	1	0	0	0	1	0	0	0	0	0	2
2854415	C	T	SNV	MODERATE	missense_variant	lmo2771	lmo2771	NP_466293.1	beta-glucosidase	p.Asp8Asn		Yes	No	10	0	0	0	0	0	0	0	0	0	0	0	0	0	0	0	0	1	0	0	0	0	0	1
2858799	T	A	SNV	MODERATE	missense_variant	lmo2775	lmo2775	NP_466297.1	bacteriocin transporter	p.Gln522His		Yes	Yes	0	0	0	0	0	0	0	0	1	0	0	0	0	0	0	0	0	0	0	0	0	0	0	1
2858800	T	A	SNV	MODERATE	missense_variant	lmo2775	lmo2775	NP_466297.1	bacteriocin transporter	p.Gln522Leu		Yes	Yes	0	0	0	0	0	0	0	0	1	0	0	0	0	0	0	0	0	0	0	0	0	0	0	1
2866799	C	T	SNV	MODERATE	missense_variant	lmo2781	lmo2781	NP_466303.1	beta-glucosidase	p.Gly200Asp		Yes	Yes	1	0	0	0	0	0	0	0	0	0	1	0	0	0	0	0	0	0	0	0	0	0	0	1
2869781	A	G	SNV	MODERATE	missense_variant	lmo2784	lmo2784	NP_466306.1	transcriptional antiterminator	p.Tyr443His		Yes	Yes	5	0	0	0	0	0	0	0	1	0	0	0	0	0	0	0	0	0	0	0	0	0	0	1
2877083	G	A	SNV	MODERATE	missense_variant	lmo2789	lmo2789	NP_466311.1	hypothetical protein	p.Thr24Ile		Yes	Yes	0	0	0	0	0	0	0	0	1	0	0	0	0	0	0	0	0	0	0	0	0	0	0	1
2883258	T	A	SNV	MODERATE	missense_variant	lmo2797	lmo2797	NP_466319.1	PTS mannitol transporter subunit IIA	p.Asn51Ile		Yes	Yes	8	0	0	0	0	0	0	0	1	0	0	0	0	0	0	0	0	0	0	0	0	0	0	1
2900230	T	C	SNV	MODERATE	missense_variant	lmo2816	lmo2816	NP_466338.1	MFS transporter	p.Ile93Val		Yes	Yes	0	0	0	0	0	0	0	1	0	0	0	0	0	0	0	0	0	0	0	0	0	0	0	1
2901022	C	T	SNV	MODERATE	missense_variant	lmo2817	lmo2817	NP_466339.1	peptidase	p.Glu255Lys		Yes	Yes	3	0	0	0	0	0	0	0	0	0	0	1	0	0	0	0	0	0	0	0	0	0	0	1
2911215	C	A	SNV	MODERATE	missense_variant	lmo2823	lmo2823	NP_466345.1	sporulation protein SpoOJ	p.Asp38Tyr		Yes	Yes	0	0	0	0	0	0	0	0	1	0	0	0	0	0	0	0	0	0	0	0	0	0	0	1
2916426	T	C	SNV	MODERATE	missense_variant	lmo2829	lmo2829	NP_466351.1	nitroreductase	p.Ser46Pro		Yes	Yes	0	0	0	0	0	0	0	0	0	0	0	0	1	0	0	0	0	0	0	0	0	0	0	1
2918790	G	A	SNV	MODERATE	missense_variant	lmo2832	lmo2832	NP_466354.1	hypothetical protein	p.Thr127Ile		Yes	Yes	1	0	0	0	0	0	0	0	1	0	0	0	0	0	0	0	0	0	0	0	0	0	0	1
2923862	C	T	SNV	MODERATE	missense_variant	lmo2836	lmo2836	NP_466358.1	alcohol dehydrogenase	p.Ala143Thr		Yes	Yes	0	0	0	0	0	0	0	0	1	0	0	0	0	0	0	0	0	0	0	0	0	0	0	1
2927662	T	C	SNV	MODERATE	missense_variant	lmo2840	lmo2840	NP_466362.1	sucrose phosphorylase	p.Thr324Ala		Yes	Yes	1	0	0	0	0	0	0	0	1	0	0	0	0	0	0	0	0	0	0	0	0	0	0	1
2927663	G	T	SNV	MODERATE	missense_variant	lmo2840	lmo2840	NP_466362.1	sucrose phosphorylase	p.Ser323Arg		Yes	Yes	1	0	0	0	0	0	0	0	1	0	0	0	0	0	0	0	0	0	0	0	0	0	0	1
2940199	A	T	SNV	MODERATE	missense_variant	lmo2851	lmo2851	NP_466373.1	AraC family transcriptional regulator	p.Lys49Asn		Yes	Yes	2	0	0	0	0	0	0	0	0	0	0	0	0	0	0	0	0	1	0	0	0	0	0	1
2941232	C	T	SNV	MODERATE	missense_variant	lmo2852	lmo2852	NP_466374.1	hypothetical protein	p.Ala105Thr		Yes	Yes	0	0	0	0	0	0	0	0	1	0	0	0	0	0	0	0	0	0	0	0	0	0	0	1
2941897	G	A	SNV	MODERATE	missense_variant	lmo2853	lmo2853	NP_466375.1	hypothetical protein	p.Thr108Ile		Yes	Yes	0	0	0	0	0	0	0	0	0	0	0	0	0	1	0	0	0	0	0	0	0	0	0	1
2942167	G	A	SNV	MODERATE	missense_variant	lmo2853	lmo2853	NP_466375.1	hypothetical protein	p.Ala18Val		Yes	Yes	0	0	0	0	0	0	0	0	0	0	0	0	0	0	0	0	0	0	0	0	1	0	0	1
2943902	G	T	SNV	MODERATE	missense_variant	lmo2857	lmo2857	NP_466379.1	hypothetical protein	p.Thr147Lys		Yes	Yes	0	0	0	0	0	1	0	0	0	0	0	0	0	0	0	0	0	0	0	0	0	0	0	1
95503	A	AA	INDEL	HIGH	frameshift_variant	lmo0087	lmo0087	NP_463620.1	hypothetical protein	p.Lys248fs	Yes	Yes	Yes	0	0	0	0	0	0	0	0	0	0	0	0	0	0	0	0	0	1	0	0	0	0	0	1
435528	CC	C	INDEL	HIGH	frameshift_variant	lmo0412	lmo0412	NP_463941.1	hypothetical protein	p.Gly97fs	Yes	Yes	Yes	0	0	0	0	0	0	0	0	1	0	0	0	0	0	0	0	0	0	0	0	0	0	0	1
898994	CG	C	INDEL	HIGH	frameshift_variant	lmo0860	lmo0860	NP_464386.1	sugar ABC transporter permease	p.Arg136fs	Yes	Yes	Yes	5	0	0	0	1	0	0	0	0	0	0	0	0	0	0	0	0	0	0	0	0	0	0	1
984328	T	TT	INDEL	HIGH	frameshift_variant	lmo0949	lmo0949	NP_464474.1	hypothetical protein	p.Gly188fs	Yes	Yes	Yes	1	0	0	0	0	0	0	0	0	0	0	0	0	1	0	0	0	1	0	0	0	0	0	2
1025942	T	TC	INDEL	HIGH	frameshift_variant	lmo0995	lmo0995	NP_464520.1	hypothetical protein	p.Phe84fs	Yes	Yes	Yes	0	0	0	0	0	0	0	0	1	0	0	0	0	0	0	0	0	0	0	0	0	0	0	1
1776799	GA	G	INDEL	HIGH	frameshift_variant	lmo1714	lmo1714	NP_465239.1	hypothetical protein	p.Asn10fs		Yes	Yes	0	0	0	0	0	0	0	0	1	0	0	0	0	0	0	0	0	0	0	0	0	0	0	1
2086706	TT	T	INDEL	HIGH	frameshift_variant	lmo2011	lmo2011	NP_465535.1	two-component sensor histidine kinase	p.Leu18fs		Yes	Yes	0	0	0	0	0	1	0	0	0	0	0	0	0	0	0	0	0	0	0	0	0	0	0	1
2387532	AA	A	INDEL	HIGH	frameshift_variant	lmo2304	lmo2304	NP_465828.1	hypothetical protein	p.Val44fs	Yes	Yes	Yes	0	0	0	0	0	0	0	0	0	0	0	0	0	1	0	0	1	1	0	0	0	0	0	3
2435592	CC	C	INDEL	HIGH	frameshift_variant	lmo2365	lmo2365	NP_465888.1	RofA family transcriptional regulator	p.Met183fs	Yes	Yes	Yes	0	0	0	0	0	0	0	0	1	0	0	0	0	0	0	0	0	0	0	0	0	0	0	1
2509380	CC	C	INDEL	HIGH	frameshift_variant	lmo2443	lmo2443	NP_465966.1	hypothetical protein	p.Gly11fs	Yes	Yes	Yes	0	0	0	0	0	0	0	0	1	0	0	0	0	0	0	0	0	0	0	0	0	0	0	1
575541	GAAG	G	INDEL	MODERATE	disruptive_inframe_deletion	lmo0537	lmo0537	NP_464065.1	allantoate amidohydrolase	p.Glu126del		Yes	Yes	0	0	0	0	0	0	0	1	0	0	0	0	0	0	0	0	0	0	0	0	0	0	0	1
1508153	TTTT	T	INDEL	MODERATE	inframe_deletion	hrcA	lmo1475	NP_465000.1	heat-inducible transcription repressor	p.Lys230del		Yes	Yes	0	0	0	0	0	0	0	0	0	0	0	0	0	0	0	0	0	1	0	0	0	0	0	1
2110116	CCTC	C	INDEL	MODERATE	inframe_deletion	lmo2028	lmo2028	NP_465552.1	hypothetical protein	p.Glu223del		Yes	Yes	0	0	0	0	0	0	0	0	0	0	0	0	0	0	0	0	0	1	0	0	0	0	0	1
2129737	GCTA	G	INDEL	MODERATE	disruptive_inframe_deletion	lmo2046	lmo2046	NP_465570.1	2-dehydropantoate 2-reductase	p.Ser114del		Yes	Yes	0	0	0	0	1	0	0	0	0	0	0	0	0	0	0	0	0	0	0	0	0	0	0	1

## Sheet: potential_regulatory
POS	REF	ALT	SNV or INDEL?	IMPACT	AFFECT	Gene	Locus	Protein Accession	Gene Product	Clustered within 50bp of another SNV?	Clustered within 20bp of another SNV?	Lm10	Lm220	Lm116	Lm210	Lm215	Lm222	Lm228	Lm88	OCF45	OCF61	A146	A40	A58	A57	A559	A535	SUM
4466	C	T	SNV	MODIFIER	upstream_gene_variant	lmo0004	lmo0004	NP_463537.1	hypothetical protein	Yes	Yes	0	0	0	0	0	0	1	0	0	0	0	0	0	0	0	0	1
52581	G	A	SNV	MODIFIER	upstream_gene_variant	lmo0050	lmo0050	NP_463583.1	histidine kinase	Yes	No	0	0	0	0	0	0	0	0	0	0	0	1	0	0	0	0	1
82935	T	A	SNV	MODIFIER	upstream_gene_variant	lmo0077	lmo0077	NP_463610.1	hypothetical protein	Yes	Yes	0	0	0	0	0	0	0	0	1	0	0	0	0	0	0	0	1
107429	T	A	SNV	MODIFIER	upstream_gene_variant	lmo0100	lmo0100	NP_463633.1	hypothetical protein	Yes	Yes	1	0	0	0	0	0	0	0	0	0	0	0	0	0	0	0	1
109825	C	T	SNV	MODIFIER	upstream_gene_variant	lmo0101	lmo0101	NP_463634.1	transcriptional regulator	Yes	Yes	0	0	0	0	0	0	1	0	0	0	0	0	0	0	0	0	1
193481	C	T	SNV	MODIFIER	upstream_gene_variant	lmo0189	lmo0189	NP_463720.1	Veg protein	Yes	Yes	0	0	0	0	0	1	0	0	0	0	0	0	0	0	0	0	1
196776	G	A	SNV	MODIFIER	upstream_gene_variant	lmo0193	lmo0193	NP_463724.1	hypothetical protein	Yes	Yes	0	0	0	0	1	0	0	0	0	0	0	0	0	0	0	0	1
215474	T	C	SNV	MODIFIER	upstream_gene_variant	lmo0208	lmo0208	NP_463739.1	hypothetical protein	Yes	Yes	0	0	0	0	0	0	1	0	0	0	0	0	0	0	0	0	1
327906	C	T	SNV	MODIFIER	upstream_gene_variant	lmo0297	lmo0297	NP_463828.1	transcriptional antiterminator BglG	Yes	Yes	0	0	0	0	0	0	0	1	0	0	0	0	0	0	0	0	1
350261	A	T	SNV	MODIFIER	upstream_gene_variant	lmo0320	lmo0320	NP_463850.1	peptidoglycan-bound surface protein	Yes	Yes	0	0	0	0	0	0	0	0	0	0	0	1	0	1	0	0	2
350265	G	A	SNV	MODIFIER	upstream_gene_variant	lmo0320	lmo0320	NP_463850.1	peptidoglycan-bound surface protein	Yes	Yes	0	0	0	0	0	0	1	0	0	0	0	0	0	0	0	0	1
359831	T	C	SNV	MODIFIER	upstream_gene_variant	lmo0331	lmo0331	NP_463861.1	internalin	Yes	Yes	0	0	0	0	0	1	0	0	1	0	0	0	0	0	0	0	2
378394	T	C	SNV	MODIFIER	upstream_gene_variant	lmo0343	lmo0343	NP_463873.1	translaldolase	Yes	Yes	0	0	0	0	0	0	1	0	0	0	0	0	0	0	0	0	1
396154	C	T	SNV	MODIFIER	upstream_gene_variant	lmo0369	lmo0369	NP_463899.1	hypothetical protein	Yes	Yes	0	0	0	0	0	0	0	0	0	0	0	1	0	0	0	0	1
396949	G	A	SNV	MODIFIER	upstream_gene_variant	lmo0370	lmo0370	NP_463900.1	hypothetical protein	Yes	Yes	0	1	0	0	0	0	0	0	0	0	0	0	0	0	0	0	1
437414	C	T	SNV	MODIFIER	upstream_gene_variant	lmo0411	lmo0411	NP_463940.1	phosphoenolpyruvate synthase	Yes	Yes	0	0	0	0	0	0	0	0	0	0	0	1	0	0	0	0	1
495787	G	A	SNV	MODIFIER	upstream_gene_variant	lmo0459	lmo0459	NP_463988.1	transcriptional regulator	Yes	Yes	1	0	0	0	0	0	0	0	0	0	0	0	0	0	0	0	1
502012	A	T	SNV	MODIFIER	upstream_gene_variant	lmo0464a	lmo0464a	YP_008475629.1		Yes	Yes	0	0	0	0	0	0	1	0	0	0	0	0	0	0	0	0	1
513662	G	A	SNV	MODIFIER	upstream_gene_variant	lmo0476	lmo0476	NP_464004.1	oxetanocin A resistance protein OxrB	Yes	Yes	0	0	1	0	0	0	0	0	0	0	0	0	0	0	0	0	1
514394	C	T	SNV	MODIFIER	upstream_gene_variant	lmo0476	lmo0476	NP_464004.1	oxetanocin A resistance protein OxrB	Yes	Yes	0	0	0	0	0	0	1	0	0	0	0	0	0	0	0	0	1
514398	G	A	SNV	MODIFIER	upstream_gene_variant	lmo0476	lmo0476	NP_464004.1	oxetanocin A resistance protein OxrB	Yes	Yes	0	0	0	0	0	0	1	0	0	0	0	0	0	0	0	0	1
514407	T	C	SNV	MODIFIER	upstream_gene_variant	lmo0476	lmo0476	NP_464004.1	oxetanocin A resistance protein OxrB	Yes	Yes	0	0	0	0	0	0	1	0	0	0	0	0	0	0	0	0	1
514424	C	A	SNV	MODIFIER	upstream_gene_variant	lmo0476	lmo0476	NP_464004.1	oxetanocin A resistance protein OxrB	Yes	Yes	0	0	0	0	0	0	1	0	0	0	0	0	0	0	0	0	1
514425	T	G	SNV	MODIFIER	upstream_gene_variant	lmo0476	lmo0476	NP_464004.1	oxetanocin A resistance protein OxrB	Yes	Yes	0	0	0	0	0	0	1	0	0	0	0	0	0	0	0	0	1
514426	A	T	SNV	MODIFIER	upstream_gene_variant	lmo0476	lmo0476	NP_464004.1	oxetanocin A resistance protein OxrB	Yes	Yes	0	0	0	0	0	0	1	0	0	0	0	0	0	0	0	0	1
514428	G	A	SNV	MODIFIER	upstream_gene_variant	lmo0476	lmo0476	NP_464004.1	oxetanocin A resistance protein OxrB	Yes	Yes	0	0	0	0	0	0	1	0	0	0	0	0	0	0	0	0	1
514436	T	A	SNV	MODIFIER	upstream_gene_variant	lmo0476	lmo0476	NP_464004.1	oxetanocin A resistance protein OxrB	Yes	Yes	0	0	0	0	0	0	1	0	0	0	0	0	0	0	0	0	1
514445	C	T	SNV	MODIFIER	upstream_gene_variant	lmo0476	lmo0476	NP_464004.1	oxetanocin A resistance protein OxrB	Yes	Yes	0	0	0	0	0	0	1	0	0	0	0	0	0	0	0	0	1
515061	G	T	SNV	MODIFIER	upstream_gene_variant	lmo0476	lmo0476	NP_464004.1	oxetanocin A resistance protein OxrB	Yes	Yes	0	0	0	0	0	0	1	0	0	0	0	0	0	0	0	0	1
515063	A	C	SNV	MODIFIER	upstream_gene_variant	lmo0476	lmo0476	NP_464004.1	oxetanocin A resistance protein OxrB	Yes	Yes	0	0	0	0	0	0	1	0	0	0	0	0	0	0	0	0	1
515071	C	T	SNV	MODIFIER	upstream_gene_variant	lmo0476	lmo0476	NP_464004.1	oxetanocin A resistance protein OxrB	Yes	Yes	0	0	0	0	0	0	1	0	0	0	0	0	0	0	0	0	1
515075	G	A	SNV	MODIFIER	upstream_gene_variant	lmo0476	lmo0476	NP_464004.1	oxetanocin A resistance protein OxrB	Yes	Yes	0	0	0	0	0	0	1	0	0	0	0	0	0	0	0	0	1
515077	A	T	SNV	MODIFIER	upstream_gene_variant	lmo0476	lmo0476	NP_464004.1	oxetanocin A resistance protein OxrB	Yes	Yes	0	0	0	0	0	0	1	0	0	0	0	0	0	0	0	0	1
515081	A	C	SNV	MODIFIER	upstream_gene_variant	lmo0476	lmo0476	NP_464004.1	oxetanocin A resistance protein OxrB	Yes	Yes	0	0	0	0	0	0	1	0	0	0	0	0	0	0	0	0	1
515085	A	G	SNV	MODIFIER	upstream_gene_variant	lmo0476	lmo0476	NP_464004.1	oxetanocin A resistance protein OxrB	Yes	Yes	0	0	0	0	0	0	1	0	0	0	0	0	0	0	0	0	1
515096	C	T	SNV	MODIFIER	upstream_gene_variant	lmo0476	lmo0476	NP_464004.1	oxetanocin A resistance protein OxrB	Yes	Yes	0	0	0	0	0	0	1	0	0	0	0	0	0	0	0	0	1
515100	T	G	SNV	MODIFIER	upstream_gene_variant	lmo0476	lmo0476	NP_464004.1	oxetanocin A resistance protein OxrB	Yes	Yes	0	0	0	0	0	0	1	0	0	0	0	0	0	0	0	0	1
515101	A	T	SNV	MODIFIER	upstream_gene_variant	lmo0476	lmo0476	NP_464004.1	oxetanocin A resistance protein OxrB	Yes	Yes	0	0	0	0	0	0	1	0	0	0	0	0	0	0	0	0	1
515111	T	A	SNV	MODIFIER	upstream_gene_variant	lmo0476	lmo0476	NP_464004.1	oxetanocin A resistance protein OxrB	Yes	Yes	0	0	0	0	0	0	1	0	0	0	0	0	0	0	0	0	1
515120	C	T	SNV	MODIFIER	upstream_gene_variant	lmo0476	lmo0476	NP_464004.1	oxetanocin A resistance protein OxrB	Yes	Yes	0	0	0	0	0	0	1	0	0	0	0	0	0	0	0	0	1
515877	T	C	SNV	MODIFIER	upstream_gene_variant	lmo0476	lmo0476	NP_464004.1	oxetanocin A resistance protein OxrB	Yes	Yes	0	0	0	0	0	0	1	0	0	0	0	0	0	0	0	0	1
515879	A	G	SNV	MODIFIER	upstream_gene_variant	lmo0476	lmo0476	NP_464004.1	oxetanocin A resistance protein OxrB	Yes	Yes	0	0	0	0	0	0	1	0	0	0	0	0	0	0	0	0	1
515900	C	T	SNV	MODIFIER	upstream_gene_variant	lmo0476	lmo0476	NP_464004.1	oxetanocin A resistance protein OxrB	Yes	Yes	0	0	0	0	0	0	1	0	0	0	0	0	0	0	0	0	1
515913	G	A	SNV	MODIFIER	upstream_gene_variant	lmo0476	lmo0476	NP_464004.1	oxetanocin A resistance protein OxrB	Yes	Yes	0	0	0	0	0	0	1	0	0	0	0	0	0	0	0	0	1
522603	C	T	SNV	MODIFIER	upstream_gene_variant	lmo0489	lmo0489	NP_464017.1	NADH:flavin oxidoreductase	Yes	Yes	0	0	0	0	0	0	0	0	0	0	0	1	0	1	0	0	2
532307	G	T	SNV	MODIFIER	upstream_gene_variant	lmo0492	lmo0492	NP_464020.1	LysR family transcriptional regulator	Yes	Yes	0	0	0	0	0	0	1	0	0	0	0	0	0	0	0	0	1
554601	C	T	SNV	MODIFIER	upstream_gene_variant	lmo0516	lmo0516	NP_464044.1	encapsulation protein CapA	Yes	Yes	0	0	0	0	0	0	0	0	0	1	0	0	0	0	0	0	1
638081	T	G	SNV	MODIFIER	upstream_gene_variant	metX	lmo0594	NP_464122.1	homoserine O-acetyltransferase	Yes	Yes	0	0	0	0	0	0	0	0	0	0	0	0	0	0	1	0	1
645353	A	G	SNV	MODIFIER	upstream_gene_variant	lmo0603	lmo0603	NP_464130.1	hypothetical protein	Yes	No	0	0	0	0	0	0	0	0	0	0	0	0	0	1	0	0	1
664216	T	C	SNV	MODIFIER	upstream_gene_variant	lmo0624	lmo0624	NP_464151.1	hypothetical protein	Yes	Yes	0	0	0	1	0	0	0	0	0	0	0	0	0	0	0	0	1
698254	G	A	SNV	MODIFIER	upstream_gene_variant	lmo0652	lmo0652	NP_464179.1	hypothetical protein	Yes	Yes	0	0	0	0	0	0	0	0	0	1	0	0	0	0	0	0	1
806712	G	A	SNV	MODIFIER	upstream_gene_variant	lmo0776	lmo0776	NP_464303.1	transcriptional regulator	Yes	Yes	0	0	0	0	0	0	1	0	0	0	0	0	0	0	0	0	1
826489	T	C	SNV	MODIFIER	upstream_gene_variant	lmo0793	lmo0793	NP_464320.1	hypothetical protein	Yes	No	0	0	0	0	0	0	0	0	1	0	0	0	0	0	0	0	1
843727	C	A	SNV	MODIFIER	upstream_gene_variant	lmo0817	lmo0817	NP_464344.1	PhnB protein	Yes	Yes	0	0	0	0	1	0	0	0	0	0	0	0	0	0	0	0	1
843924	G	T	SNV	MODIFIER	upstream_gene_variant	lmo0817	lmo0817	NP_464344.1	PhnB protein	Yes	Yes	0	0	0	0	0	0	1	0	0	0	0	0	0	0	0	0	1
846592	A	G	SNV	MODIFIER	upstream_gene_variant	lmo0817	lmo0817	NP_464344.1	PhnB protein	Yes	Yes	0	0	0	0	0	0	1	0	0	0	0	0	0	0	0	0	1
891256	C	T	SNV	MODIFIER	upstream_gene_variant	lmo0849	lmo0849	NP_464375.1	amidase	Yes	Yes	0	0	0	0	1	0	0	0	0	0	0	0	0	0	0	0	1
893789	C	T	SNV	MODIFIER	upstream_gene_variant	lmo0849	lmo0849	NP_464375.1	amidase	Yes	Yes	0	0	0	0	0	0	0	0	0	0	0	0	1	0	0	0	1
909129	G	T	SNV	MODIFIER	upstream_gene_variant	lmo0868	lmo0868	NP_464394.1	hypothetical protein	Yes	Yes	0	0	0	0	0	0	1	0	0	0	0	0	0	0	0	0	1
936739	T	G	SNV	MODIFIER	upstream_gene_variant	lmo13a	lmo13a	YP_008475634.1		Yes	No	0	0	0	0	1	0	0	0	0	0	0	0	0	0	0	0	1
937677	A	G	SNV	MODIFIER	upstream_gene_variant	lmo0901	lmo0901	NP_464427.1	PTS cellbiose transporter subunit IIC	Yes	Yes	0	0	0	0	0	0	0	0	0	0	0	0	0	0	0	1	1
975016	A	T	SNV	MODIFIER	upstream_gene_variant	lmo0933	lmo0933	NP_464458.1	sugar transferase	Yes	Yes	0	0	0	0	0	0	1	0	0	0	0	0	0	0	0	0	1
997597	C	T	SNV	MODIFIER	upstream_gene_variant	lmo0964	lmo0964	NP_464489.1	hypothetical protein	Yes	Yes	0	0	0	0	0	1	0	0	0	0	0	0	0	0	0	0	1
997760	G	A	SNV	MODIFIER	upstream_gene_variant	lmo0964	lmo0964	NP_464489.1	hypothetical protein	Yes	Yes	0	0	0	0	0	0	0	0	0	0	0	0	0	1	0	0	1
1026360	C	G	SNV	MODIFIER	upstream_gene_variant	lmo0994	lmo0994	NP_464519.1	hypothetical protein	Yes	Yes	0	0	0	0	0	0	0	0	0	0	1	0	0	0	0	0	1
1038246	C	T	SNV	MODIFIER	upstream_gene_variant	lmo1006	lmo1006	NP_464531.1	aminotransferase	Yes	Yes	0	0	0	0	0	0	0	1	0	0	0	0	0	0	0	0	1
1041435	A	G	SNV	MODIFIER	upstream_gene_variant	lmo1006	lmo1006	NP_464531.1	aminotransferase	Yes	Yes	0	0	0	0	0	0	1	0	0	0	0	0	0	0	0	0	1
1129363	A	T	SNV	MODIFIER	upstream_gene_variant	lmo1095	lmo1095	NP_464620.1	PTS cellbiose transporter subunit IIB	Yes	Yes	0	0	0	0	0	0	1	0	0	0	0	0	0	0	0	0	1
1129374	G	A	SNV	MODIFIER	upstream_gene_variant	lmo1095	lmo1095	NP_464620.1	PTS cellbiose transporter subunit IIB	Yes	Yes	0	0	0	0	0	0	1	0	0	0	0	0	0	0	0	0	1
1129909	C	T	SNV	MODIFIER	upstream_gene_variant	guaA	lmo1096	NP_464621.1	GMP synthase	Yes	Yes	0	0	0	0	0	0	1	0	0	0	0	0	0	0	0	0	1
1158868	T	A	SNV	MODIFIER	upstream_gene_variant	lmo1118	lmo1118	NP_464643.1	hypothetical protein	Yes	Yes	0	0	0	0	0	0	0	0	0	1	0	0	0	0	0	0	1
1266750	A	T	SNV	MODIFIER	upstream_gene_variant	lmo1236	lmo1236	NP_464761.1	hypothetical protein	Yes	Yes	0	0	0	0	0	0	0	0	0	0	1	0	0	0	0	0	1
1281241	G	A	SNV	MODIFIER	upstream_gene_variant	lmo1252	lmo1252	NP_464777.1	hypothetical protein	Yes	Yes	0	0	0	0	0	0	1	0	0	0	0	0	0	0	0	0	1
1339483	T	A	SNV	MODIFIER	upstream_gene_variant	lmo1307	lmo1307	NP_464832.1	hypothetical protein	Yes	Yes	0	0	0	0	0	1	0	0	0	0	0	0	0	0	0	0	1
1390150	C	T	SNV	MODIFIER	upstream_gene_variant	lmo1367	lmo1367	NP_464892.1	arginine repressor ArgR	Yes	Yes	0	0	0	0	1	0	0	0	0	0	0	0	0	0	0	0	1
1425168	G	A	SNV	MODIFIER	upstream_gene_variant	recA	lmo1398	NP_464923.1	recombinase A	Yes	Yes	0	0	0	0	0	0	0	0	1	0	0	0	0	0	0	0	1
1435545	G	T	SNV	MODIFIER	upstream_gene_variant	pflB	lmo1406	NP_464931.1	pyruvate formate-lyase	Yes	Yes	0	0	0	0	0	0	0	0	0	1	0	0	0	0	0	0	1
1442274	T	A	SNV	MODIFIER	upstream_gene_variant	lmo1408	lmo1408	NP_464933.1	hypothetical protein	Yes	Yes	0	0	0	0	0	0	0	1	0	0	0	0	0	0	0	0	1
1450689	G	A	SNV	MODIFIER	upstream_gene_variant	lmo1416	lmo1416	NP_464941.1	hypothetical protein	Yes	Yes	0	0	0	0	0	0	1	0	0	0	0	0	0	0	0	0	1
1450690	G	A	SNV	MODIFIER	upstream_gene_variant	lmo1416	lmo1416	NP_464941.1	hypothetical protein	Yes	Yes	0	0	0	0	0	0	1	0	0	0	0	0	0	0	0	0	1
1550398	G	T	SNV	MODIFIER	upstream_gene_variant	lmo1513	lmo1513	NP_465038.1	iron-sulfur cofactor synthesis protein	Yes	Yes	0	1	0	0	0	0	0	0	0	0	0	0	0	0	0	0	1
1580119	C	T	SNV	MODIFIER	upstream_gene_variant	lmo1539	lmo1539	NP_465064.1	glycerol transporter	Yes	Yes	0	0	0	0	0	0	1	0	0	0	0	0	0	0	0	0	1
1638916	C	T	SNV	MODIFIER	upstream_gene_variant	lmo1592	lmo1592	NP_465117.1	thiamine biosynthesis protein ThiI	Yes	Yes	0	0	0	0	0	0	1	0	0	0	0	0	0	0	0	0	1
1656056	T	C	SNV	MODIFIER	upstream_gene_variant	lmo1606	lmo1606	NP_465131.1	DNA translocase	Yes	Yes	0	0	0	0	1	0	0	0	0	0	0	0	0	0	0	0	1
1702515	T	C	SNV	MODIFIER	upstream_gene_variant	lmo1649	lmo1649	NP_465174.1	hypothetical protein	Yes	No	0	0	0	0	0	0	1	0	0	0	0	0	0	0	0	0	1
1704043	A	T	SNV	MODIFIER	upstream_gene_variant	lmo1651	lmo1651	NP_465176.1	ABC transporter ATP-binding protein	Yes	Yes	0	0	0	0	0	0	1	0	0	0	0	0	0	0	0	0	1
1704460	G	A	SNV	MODIFIER	upstream_gene_variant	lmo1651	lmo1651	NP_465176.1	ABC transporter ATP-binding protein	Yes	Yes	0	0	0	0	0	0	1	0	0	0	0	0	0	0	0	0	1
1724153	G	A	SNV	MODIFIER	upstream_gene_variant	lmo1666	lmo1666	NP_465191.1	peptidoglycan-linked protein	Yes	Yes	0	0	0	0	0	0	1	0	0	0	0	0	0	0	0	0	1
1762133	G	A	SNV	MODIFIER	upstream_gene_variant	recX	lmo1693	NP_465218.1	recombination regulator RecX	Yes	Yes	0	0	0	0	0	0	0	0	0	0	0	1	0	0	0	0	1
1772086	A	G	SNV	MODIFIER	upstream_gene_variant	lmo1703	lmo1703	NP_465228.1	RNA methyltransferase	Yes	Yes	0	0	1	0	0	0	0	0	0	0	0	0	0	0	0	0	1
1776106	T	C	SNV	MODIFIER	upstream_gene_variant	lmo1709	lmo1709	NP_465234.1	methionine aminopeptidase	Yes	Yes	0	0	0	0	0	0	1	0	0	0	0	0	0	0	0	0	1
1798768	T	C	SNV	MODIFIER	upstream_gene_variant	lmo1729	lmo1729	NP_465254.1	beta-glucosidase	Yes	Yes	0	0	0	0	0	0	1	0	0	0	0	0	0	0	0	0	1
1826778	C	T	SNV	MODIFIER	upstream_gene_variant	lmo1752	lmo1752	NP_465277.1	hypothetical protein	Yes	Yes	0	0	0	0	0	0	1	0	0	0	0	0	0	0	0	0	1
1854037	C	T	SNV	MODIFIER	upstream_gene_variant	lmo1778	lmo1778	NP_465303.1	ABC transporter ATP-binding protein	Yes	Yes	0	0	0	0	0	0	1	0	0	0	0	0	0	0	0	0	1
1859040	G	A	SNV	MODIFIER	upstream_gene_variant	lmo1777	lmo1777	NP_465302.1	hypothetical protein	No	No	0	0	0	0	0	0	1	0	0	0	0	0	0	0	0	0	1
1859923	G	A	SNV	MODIFIER	upstream_gene_variant	lmo1780	lmo1780	NP_465305.1	aminotripeptidase	Yes	Yes	0	0	0	0	1	0	0	0	0	0	0	0	0	0	0	0	1
1860104	T	C	SNV	MODIFIER	upstream_gene_variant	lmo1780	lmo1780	NP_465305.1	aminotripeptidase	Yes	Yes	0	0	0	0	0	0	1	0	0	0	0	0	0	0	0	0	1
1891218	G	A	SNV	MODIFIER	upstream_gene_variant	lmo1811	lmo1811	NP_465336.1	ATP-dependent DNA helicase RecG	Yes	Yes	0	0	0	0	0	0	1	0	0	0	0	0	0	0	0	0	1
1935299	A	T	SNV	MODIFIER	upstream_gene_variant	lmo1853	lmo1853	NP_465378.1	heavy metal-transporting ATPase	Yes	Yes	0	0	0	0	0	1	0	0	0	0	0	0	0	0	0	0	1
1951167	G	A	SNV	MODIFIER	upstream_gene_variant	lmo1871	lmo1871	NP_465396.1	phosphoglucomutase	Yes	Yes	0	0	0	0	0	1	0	0	0	0	0	0	0	0	0	0	1
1953300	G	A	SNV	MODIFIER	upstream_gene_variant	thyA	lmo1874	NP_465399.1	thymidylate synthase	Yes	Yes	0	0	0	0	0	0	1	0	0	0	0	0	0	0	0	0	1
1953459	G	A	SNV	MODIFIER	upstream_gene_variant	thyA	lmo1874	NP_465399.1	thymidylate synthase	Yes	Yes	0	0	0	0	0	0	0	0	0	0	0	1	0	1	0	0	2
1953461	T	C	SNV	MODIFIER	upstream_gene_variant	thyA	lmo1874	NP_465399.1	thymidylate synthase	Yes	Yes	0	0	0	0	0	0	0	0	0	0	0	0	0	1	0	0	1
1995475	C	T	SNV	MODIFIER	upstream_gene_variant	lmo1918	lmo1918	NP_465442.1	hypothetical protein	Yes	Yes	0	0	0	0	0	0	1	0	0	0	0	0	0	0	0	0	1
2073270	T	C	SNV	MODIFIER	upstream_gene_variant	lmo1994	lmo1994	NP_465518.1	LacI family transcriptional regulator	Yes	No	0	0	0	0	0	0	1	0	0	0	0	0	0	0	0	0	1
2087446	A	G	SNV	MODIFIER	upstream_gene_variant	lmo2008	lmo2008	NP_465532.1	ABC transporter permease	Yes	Yes	0	0	0	0	0	0	1	0	0	0	0	0	0	0	0	0	1
2109809	A	G	SNV	MODIFIER	upstream_gene_variant	lmo2026	lmo2026	NP_465550.1	peptidoglycan binding protein	Yes	Yes	0	0	1	0	0	0	0	0	0	0	0	0	0	0	0	0	1
2109985	C	T	SNV	MODIFIER	upstream_gene_variant	lmo2026	lmo2026	NP_465550.1	peptidoglycan binding protein	Yes	Yes	0	0	0	0	0	0	1	0	0	0	0	0	0	0	0	0	1
2126998	A	G	SNV	MODIFIER	upstream_gene_variant	pbpB	lmo2039	NP_465563.1	penicillin-binding protein 2B	Yes	Yes	0	0	0	0	0	0	0	0	1	0	0	0	0	0	0	0	1
2146418	G	C	SNV	MODIFIER	upstream_gene_variant	lmo2060	lmo2060	NP_465584.1	hypothetical protein	Yes	Yes	0	1	0	0	0	0	0	0	0	0	0	0	0	0	0	0	1
2172065	G	A	SNV	MODIFIER	upstream_gene_variant	lmo2087	lmo2087	NP_465611.1	hypothetical protein	Yes	Yes	0	0	0	0	0	0	1	0	0	0	0	0	0	0	0	0	1
2186535	G	T	SNV	MODIFIER	upstream_gene_variant	eutD	lmo2103	NP_465627.1	phosphotransacetylase	Yes	Yes	0	0	0	0	0	0	1	0	0	0	0	0	0	0	0	0	1
2215349	C	T	SNV	MODIFIER	upstream_gene_variant	lmo2126	lmo2126	NP_465650.1	maltogenic amylase	Yes	Yes	0	0	0	0	0	0	0	0	1	0	0	0	0	0	0	0	1
2254840	A	G	SNV	MODIFIER	upstream_gene_variant	lmo2167	lmo2167	NP_465691.1	hypothetical protein	Yes	Yes	0	0	0	0	0	1	0	0	0	0	0	0	0	0	0	0	1
2315919	G	A	SNV	MODIFIER	upstream_gene_variant	lmo2221	lmo2221	NP_465745.1	hypothetical protein	Yes	Yes	0	0	0	0	0	0	1	0	0	0	0	0	0	0	0	0	1
2337495	C	T	SNV	MODIFIER	upstream_gene_variant	lmo2240	lmo2240	NP_465764.1	ABC transporter ATP-binding protein	Yes	Yes	0	0	0	0	0	0	0	0	0	1	0	0	0	0	0	0	1
2360818	T	C	SNV	MODIFIER	upstream_gene_variant	lmo2267	lmo2267	NP_465791.1	ATP-dependent deoxyribonuclease subunit A	Yes	Yes	0	0	0	0	0	0	0	0	0	0	0	1	0	1	0	0	2
2361396	C	A	SNV	MODIFIER	upstream_gene_variant	addB	lmo2268	NP_465792.1	ATP-dependent deoxyribonuclease subunit B	Yes	Yes	0	0	0	0	0	0	0	0	0	0	1	0	0	0	0	0	1
2363652	T	A	SNV	MODIFIER	upstream_gene_variant	addB	lmo2268	NP_465792.1	ATP-dependent deoxyribonuclease subunit B	Yes	Yes	1	0	0	0	0	0	0	0	0	0	0	0	0	0	0	0	1
2363653	T	C	SNV	MODIFIER	upstream_gene_variant	addB	lmo2268	NP_465792.1	ATP-dependent deoxyribonuclease subunit B	Yes	Yes	1	0	0	0	0	0	0	0	0	0	0	0	0	0	0	0	1
2363657	T	C	SNV	MODIFIER	upstream_gene_variant	addB	lmo2268	NP_465792.1	ATP-dependent deoxyribonuclease subunit B	Yes	Yes	1	0	0	0	0	0	0	0	0	0	0	0	0	0	0	0	1
2363660	A	G	SNV	MODIFIER	upstream_gene_variant	addB	lmo2268	NP_465792.1	ATP-dependent deoxyribonuclease subunit B	Yes	Yes	1	0	0	0	0	0	0	0	0	0	0	0	0	0	0	0	1
2363665	G	T	SNV	MODIFIER	upstream_gene_variant	addB	lmo2268	NP_465792.1	ATP-dependent deoxyribonuclease subunit B	Yes	Yes	1	0	0	0	0	0	0	0	0	0	0	0	0	0	0	0	1
2389481	T	C	SNV	MODIFIER	upstream_gene_variant	lmo2300	lmo2300	NP_465824.1	terminase large subunit from bacteriophage A118	Yes	Yes	0	0	0	0	0	0	0	0	0	0	0	0	0	1	0	0	1
2389486	G	A	SNV	MODIFIER	upstream_gene_variant	lmo2300	lmo2300	NP_465824.1	terminase large subunit from bacteriophage A118	Yes	Yes	0	0	0	0	0	0	0	0	0	0	0	0	0	1	0	0	1
2394315	A	T	SNV	MODIFIER	upstream_gene_variant	lmo2309	lmo2309	NP_465833.1	hypothetical protein	Yes	Yes	0	0	0	0	0	1	0	0	0	0	0	0	0	0	0	0	1
2395195	G	A	SNV	MODIFIER	upstream_gene_variant	lmo2312	lmo2312	NP_465836.1	hypothetical protein	Yes	Yes	0	0	0	0	0	0	0	0	0	0	0	1	1	1	0	0	3
2396447	G	A	SNV	MODIFIER	upstream_gene_variant	lmo2315	lmo2315	NP_465839.1	hypothetical protein	Yes	Yes	0	0	0	0	0	0	0	0	1	0	0	0	0	0	0	0	1
2399166	A	G	SNV	MODIFIER	upstream_gene_variant	lmo2318	lmo2318	NP_465842.1	hypothetical protein	Yes	Yes	0	0	0	0	0	0	0	0	1	0	0	0	0	0	0	0	1
2399512	G	A	SNV	MODIFIER	upstream_gene_variant	lmo2319	lmo2319	NP_465843.1	hypothetical protein	Yes	Yes	0	0	0	0	0	0	0	0	0	0	0	1	1	1	0	0	3
2400257	A	C	SNV	MODIFIER	upstream_gene_variant	lmo2321	lmo2321	NP_465845.1	hypothetical protein	Yes	Yes	0	0	0	0	0	0	0	0	1	0	0	0	0	0	0	0	1
2400957	G	T	SNV	MODIFIER	upstream_gene_variant	lmo2323	lmo2323	NP_465847.1	hypothetical protein	Yes	Yes	0	0	0	0	0	0	0	0	1	0	0	0	0	0	0	0	1
2418664	G	T	SNV	MODIFIER	upstream_gene_variant	lmo2345	lmo2345	NP_465868.1	hypothetical protein	Yes	Yes	0	0	0	0	0	0	0	0	1	0	0	0	0	0	0	0	1
2431382	A	T	SNV	MODIFIER	upstream_gene_variant	lmo2358	lmo2358	NP_465881.1	N-acetylglucosamine-6-phosphate isomerase	Yes	Yes	0	0	0	0	0	0	1	0	0	0	0	0	0	0	0	0	1
2434878	G	T	SNV	MODIFIER	upstream_gene_variant	lmo2360	lmo2360	NP_465883.1	transmembrane protein	Yes	Yes	0	0	0	0	0	0	0	0	0	0	0	1	0	1	0	0	2
2453024	G	A	SNV	MODIFIER	upstream_gene_variant	lmo2373	lmo2373	NP_465896.1	PTS beta-glucoside transporter subunit IIB	No	No	0	0	0	0	0	0	1	0	0	0	0	0	0	0	0	0	1
2494471	G	A	SNV	MODIFIER	upstream_gene_variant	lmo2418	lmo2418	NP_465941.1	ABC transporter permease	Yes	Yes	0	0	0	0	0	0	1	0	0	0	0	0	0	0	0	0	1
2509575	C	T	SNV	MODIFIER	upstream_gene_variant	lmo2436	lmo2436	NP_465959.1	transcription antiterminator	Yes	Yes	0	0	0	0	0	0	1	0	0	0	0	0	0	0	0	0	1
2509713	A	C	SNV	MODIFIER	upstream_gene_variant	lmo2436	lmo2436	NP_465959.1	transcription antiterminator	Yes	Yes	0	0	0	0	0	0	1	0	0	0	0	0	0	0	0	0	1
2509769	C	G	SNV	MODIFIER	upstream_gene_variant	lmo2436	lmo2436	NP_465959.1	transcription antiterminator	Yes	Yes	0	0	0	0	0	0	1	0	0	0	0	0	0	0	0	0	1
2518607	T	G	SNV	MODIFIER	upstream_gene_variant	lmo2444	lmo2444	NP_465967.1	glycosidase	Yes	Yes	0	0	0	0	0	0	0	1	0	0	0	0	0	0	0	0	1
2533734	A	G	SNV	MODIFIER	upstream_gene_variant	pgm	lmo2456	NP_465979.1	phosphoglyceromutase	Yes	Yes	0	0	0	0	0	1	0	0	0	0	0	0	0	0	0	0	1
2615418	C	A	SNV	MODIFIER	upstream_gene_variant	atpH	lmo2532	NP_466055.1	ATP synthase F0F1 subunit delta	Yes	Yes	0	0	0	0	0	0	1	0	0	0	0	0	0	0	0	0	1
2635034	C	A	SNV	MODIFIER	upstream_gene_variant	lmo2553	lmo2553	NP_466076.1	hypothetical protein	Yes	Yes	0	0	0	0	0	0	1	0	0	0	0	0	0	0	0	0	1
2646273	G	T	SNV	MODIFIER	upstream_gene_variant	argS	lmo2561	NP_466084.1	arginyl-tRNA synthetase	Yes	Yes	0	0	0	0	0	0	1	0	0	0	0	0	0	0	0	0	1
2679597	A	T	SNV	MODIFIER	upstream_gene_variant	lmo2590	lmo2590	NP_466113.1	ATP-binding protein	Yes	No	0	0	0	0	0	0	0	0	0	0	0	0	0	0	1	0	1
2682475	C	T	SNV	MODIFIER	upstream_gene_variant	lmo2590	lmo2590	NP_466113.1	ATP-binding protein	Yes	Yes	0	0	0	0	0	0	1	0	0	0	0	0	0	0	0	0	1
2691599	G	A	SNV	MODIFIER	upstream_gene_variant	lmo2599	lmo2599	NP_466122.1	hypothetical protein	Yes	Yes	0	0	0	0	0	0	0	0	0	0	1	0	0	0	0	0	1
2757288	C	T	SNV	MODIFIER	upstream_gene_variant	lmo2679	lmo2679	NP_466201.1	histidine kinase	Yes	Yes	0	0	0	0	0	0	1	0	0	0	0	0	0	0	0	0	1
2801434	G	A	SNV	MODIFIER	upstream_gene_variant	lmo2721	lmo2721	NP_466243.1	6-phosphogluconolactonase	Yes	Yes	0	0	0	0	0	1	0	0	0	0	0	0	0	0	0	0	1
360897	TT	T	INDEL	MODIFIER	upstream_gene_variant	lmo0331	lmo0331	NP_463861.1	internalin	Yes	Yes	0	0	0	1	0	0	0	0	0	0	0	0	0	0	0	0	1
491549	TC	TTC	INDEL	MODIFIER	upstream_gene_variant	lmo0452	lmo0452	NP_463981.1	hypothetical protein	Yes	Yes	0	0	0	0	0	0	1	0	0	0	0	0	0	0	0	0	1
518455	A	AA	INDEL	MODIFIER	upstream_gene_variant	lmo0482	lmo0482	NP_464010.1	ribosomal RNA large subunit methyltransferase N	Yes	Yes	0	0	0	0	0	0	0	0	1	0	0	0	0	0	0	0	1
553054	TT	T	INDEL	MODIFIER	upstream_gene_variant	lmo0516	lmo0516	NP_464044.1	encapsulation protein CapA	Yes	Yes	0	0	0	0	0	0	0	0	0	0	0	1	0	1	0	0	2
649447	T	TT	INDEL	MODIFIER	upstream_gene_variant	lmo0605	lmo0605	NP_464132.1	hypothetical protein	Yes	Yes	0	0	0	0	0	0	1	0	0	0	0	0	0	0	0	0	1
1171621	ACAA	AA	INDEL	MODIFIER	upstream_gene_variant	lmo1133	lmo1133	NP_464658.1	hypothetical protein	Yes	Yes	0	0	0	0	0	1	0	0	0	0	0	0	0	0	0	0	1
1274723	GA	G	INDEL	MODIFIER	upstream_gene_variant	lmo1245	lmo1245	NP_464770.1	hypothetical protein	Yes	Yes	0	0	0	0	1	0	0	0	0	0	0	0	0	0	0	0	1
1440619	A	ATAA	INDEL	MODIFIER	upstream_gene_variant	lmo1408	lmo1408	NP_464933.1	hypothetical protein	Yes	Yes	0	0	0	0	0	0	1	0	0	0	0	0	0	0	0	0	1
1526716	A	AA	INDEL	MODIFIER	upstream_gene_variant	lmo1490	lmo1490	NP_465015.1	shikimate 5-dehydrogenase	Yes	Yes	0	0	0	0	0	0	1	0	0	0	0	0	0	0	0	0	1
1616899	TT	T	INDEL	MODIFIER	upstream_gene_variant	accA	lmo1572	NP_465097.1	acetyl-CoA carboxylase carboxyltransferase subunit alpha	Yes	Yes	0	0	0	0	0	0	0	0	0	0	0	1	0	1	0	0	2
1627730	T	TT	INDEL	MODIFIER	upstream_gene_variant	ackA	lmo1581	NP_465106.1	acetate kinase	Yes	Yes	0	0	0	0	0	0	1	0	0	0	0	0	0	0	0	0	1
1656488	A	AA	INDEL	MODIFIER	upstream_gene_variant	lmo1606	lmo1606	NP_465131.1	DNA translocase	Yes	Yes	0	0	0	0	0	0	0	0	0	0	0	0	0	1	0	0	1
1676381	A	AA	INDEL	MODIFIER	upstream_gene_variant	trpB	lmo1628	NP_465153.1	tryptophan synthase subunit beta	Yes	Yes	0	0	0	0	0	0	0	0	0	0	1	0	0	0	0	0	1
1773495	A	AA	INDEL	MODIFIER	upstream_gene_variant	lmo1706	lmo1706	NP_465231.1	transporter	Yes	Yes	0	0	0	0	0	0	1	0	0	0	0	0	0	0	0	0	1
1779536	T	TT	INDEL	MODIFIER	upstream_gene_variant	lmo1714	lmo1714	NP_465239.1	hypothetical protein	Yes	Yes	0	0	0	0	0	0	1	0	0	0	0	0	0	0	0	0	1
1969005	A	AA	INDEL	MODIFIER	upstream_gene_variant	lmo1893	lmo1893	NP_465417.1	hypothetical protein	Yes	Yes	0	0	0	0	0	0	1	0	0	0	0	0	0	0	0	0	1
2284301	A	AA	INDEL	MODIFIER	upstream_gene_variant	spxA	lmo2191	NP_465715.1	ArsC family transcriptional regulator	Yes	Yes	0	0	0	0	0	0	1	0	0	0	0	0	0	0	0	0	1
2321895	AA	A	INDEL	MODIFIER	upstream_gene_variant	lmo2227	lmo2227	NP_465751.1	ABC transporter ATP-binding protein	Yes	Yes	0	0	0	0	0	0	1	0	0	0	0	0	0	0	0	0	1
2487222	TT	T	INDEL	MODIFIER	upstream_gene_variant	lmo2411	lmo2411	NP_465934.1	hypothetical protein	Yes	Yes	0	0	0	0	0	0	0	1	0	0	0	0	0	0	0	0	1
2943545	AA	A	INDEL	MODIFIER	upstream_gene_variant	lmo2849	lmo2849	NP_466371.1	rhamnulokinase	Yes	Yes	0	0	0	0	0	0	1	0	0	0	0	0	0	0	0	0	1
