# Supplementary material for: Genotypes Associated with Listeria monocytogenes Isolates Displaying Impaired or Enhanced Tolerances to Cold, Salt, Acid, or Desiccation Stress
Source: Front Microbiol. 2017 Mar 8;8:369. doi: 10.3389/fmicb.2017.00369 (PMC5340757; doi:10.3389/fmicb.2017.00369)
Supplement: Supplementary file 9 [file Table9.XLSX]

## Sheet: des_tolerant_nonsyn_coding
POS	REF	ALT	SNV or INDEL?	IMPACT	AFFECT	Gene	Locus	Protein Accession	Gene Product	Protein Change	Predicted loss of function?	Clustered within 50bp of another SNV?	Clustered within 20bp of another SNV?	# Potential paralogs in gene family	A147	A23	A505	A507	A509	A514	A531	A55	A58	C5	Lm1	Lm101	Lm190	Lm116	Lm210	Lm227	Lm230	Lm33	Lm44	Lm99	Lm87	Lm79	OCF14	SUM
168007	G	A	SNV	HIGH	start_lost	lmo0170	lmo0170	NP_463703.1	hypothetical protein	p.Leu1?	Yes	Yes	Yes	1	0	0	0	0	0	0	0	0	0	1	0	0	0	0	0	0	0	0	0	0	0	0	0	1
501815	G	A	SNV	HIGH	stop_gained	lmo0464	lmo0464	NP_463993.1	transposase	p.Trp41*		Yes	Yes	2	0	0	0	0	0	0	0	0	0	1	0	0	0	0	0	0	0	0	0	0	0	0	0	1
524400	G	T	SNV	HIGH	stop_gained	lmo0489	lmo0489	NP_464017.1	NADH:flavin oxidoreductase	p.Glu228*		Yes	Yes	1	0	0	0	1	1	0	0	0	0	0	0	0	0	0	0	0	0	0	0	0	0	0	0	2
536739	G	T	SNV	HIGH	stop_gained	lmo0501	lmo0501	NP_464029.1	transcriptional antiterminator BglG	p.Glu185*		Yes	Yes	4	0	0	0	0	0	0	0	0	0	0	0	0	0	1	0	0	0	0	0	0	0	0	0	1
676459	G	T	SNV	HIGH	stop_gained	lmo0636	lmo0636	NP_464163.1	hypothetical protein	p.Glu30*		Yes	Yes	1	0	0	0	0	1	0	0	0	0	0	0	0	0	0	0	0	0	0	0	0	0	0	0	1
898928	G	T	SNV	HIGH	stop_gained	lmo0860	lmo0860	NP_464386.1	sugar ABC transporter permease	p.Gly114*		Yes	Yes	5	0	0	0	1	1	0	0	0	0	0	0	0	0	0	0	0	0	0	0	0	0	0	0	2
2222778	A	T	SNV	HIGH	stop_gained	lmo2138	lmo2138	NP_465662.1	transcriptional regulator	p.Tyr117*		Yes	Yes	9	0	0	0	0	0	0	0	1	0	0	0	0	0	0	0	0	0	0	0	0	0	0	1	2
2266233	C	T	SNV	HIGH	stop_gained	lmo2179	lmo2179	NP_465703.1	peptidoglycan binding protein	p.Trp666*		Yes	Yes	0	0	0	0	1	1	0	0	0	0	0	0	0	0	0	0	0	0	0	0	0	0	0	0	2
2362665	C	A	SNV	HIGH	stop_gained	lmo2275	lmo2275	NP_465799.1	protein gp28	p.Ser2*		Yes	Yes	0	0	0	0	0	0	0	0	0	0	1	0	0	0	0	0	0	0	0	0	0	0	0	0	1
2381333	C	A	SNV	HIGH	stop_gained	lmo2298	lmo2298	NP_465822.1	protein gp4	p.Glu299*		Yes	Yes	0	0	0	0	0	0	0	0	0	0	0	0	0	0	0	0	0	1	0	0	0	0	0	0	1
2389010	C	A	SNV	HIGH	stop_gained	lmo2308	lmo2308	NP_465832.1	single-stranded DNA-binding protein	p.Gly68*		Yes	Yes	1	0	0	0	0	0	0	0	0	0	0	0	0	0	0	0	0	1	0	0	0	0	0	0	1
2389499	C	T	SNV	HIGH	stop_gained	lmo2310	lmo2310	NP_465834.1	hypothetical protein	p.Glu54*		Yes	Yes	0	0	0	0	0	0	0	0	0	0	0	0	0	0	0	0	0	1	0	0	0	0	0	0	1
2774686	G	A	SNV	HIGH	start_lost	lmo2699	lmo2699	NP_466221.1	hypothetical protein	p.Met1?	Yes	Yes	Yes	8	1	0	0	0	0	0	0	0	0	0	0	0	0	0	0	0	0	0	0	0	0	0	0	1
2832917	A	C	SNV	HIGH	stop_gained	lmo2755	lmo2755	NP_466277.1	CoA-transferase	p.Leu270*		Yes	Yes	0	0	0	0	0	0	0	0	0	0	1	0	0	0	0	0	0	0	0	0	0	0	0	0	1
2833184	A	T	SNV	HIGH	stop_gained	lmo2755	lmo2755	NP_466277.1	CoA-transferase	p.Leu181*		Yes	Yes	0	0	0	0	0	0	0	0	0	0	1	0	0	0	0	0	0	0	0	0	0	0	0	0	1
2837694	G	T	SNV	HIGH	stop_gained	lmo2757	lmo2757	NP_466279.1	ATP-dependent DNA helicase	p.Cys30*		Yes	Yes	0	0	0	0	0	0	0	0	0	0	1	0	0	0	0	0	0	0	0	0	0	0	0	0	1
2884152	G	A	SNV	HIGH	stop_gained	lmo2799	lmo2799	NP_466321.1	PTS mannitol transporter subunit IIBC	p.Gln466*		Yes	Yes	0	0	0	0	0	0	0	0	0	0	0	0	0	0	0	1	1	0	0	0	0	0	0	0	2
2224	C	T	SNV	MODERATE	missense_variant	dnaN	lmo0002	NP_463535.1	DNA polymerase III subunit beta	p.Pro120Ser		Yes	Yes	0	0	0	0	0	0	0	0	0	0	1	0	0	0	0	0	0	0	0	0	0	0	0	0	1
3177	G	A	SNV	MODERATE	missense_variant	lmo0003	lmo0003	NP_463536.1	hypothetical protein	p.Met19Ile		Yes	Yes	5	0	0	0	0	0	0	0	0	0	1	0	0	0	0	0	0	0	0	0	0	0	0	0	1
3760	C	T	SNV	MODERATE	missense_variant	lmo0003	lmo0003	NP_463536.1	hypothetical protein	p.Arg214Cys		Yes	Yes	5	1	0	0	0	0	0	0	0	0	0	0	0	0	0	0	0	0	0	0	0	0	0	0	1
13999	C	A	SNV	MODERATE	missense_variant	lmo0011	lmo0011	NP_463544.1	mevalonate diphosphate decarboxylase	p.Gln53Lys		Yes	Yes	0	0	0	0	0	0	0	0	0	0	1	0	0	0	0	0	0	0	0	0	0	0	0	0	1
23529	G	A	SNV	MODERATE	missense_variant	lmo0019	lmo0019	NP_463552.1	hypothetical protein	p.Ala142Val		Yes	Yes	0	0	0	0	0	0	0	0	0	0	1	0	0	0	0	0	0	0	0	0	0	0	0	0	1
26826	G	A	SNV	MODERATE	missense_variant	lmo0024	lmo0024	NP_463557.1	PTS mannose transporter subunit IID	p.Asp63Asn		Yes	Yes	2	0	0	0	0	0	0	0	0	0	1	0	0	0	0	0	0	0	0	0	0	0	0	0	1
32338	G	A	SNV	MODERATE	missense_variant	lmo0029	lmo0029	NP_463562.1	hypothetical protein	p.Val48Ile		Yes	Yes	0	0	0	0	0	0	0	0	0	0	1	0	0	0	0	0	0	0	0	0	0	0	0	0	1
33314	G	T	SNV	MODERATE	missense_variant	lmo0030	lmo0030	NP_463563.1	hypothetical protein	p.Pro23Thr		Yes	Yes	9	0	0	0	0	0	0	0	0	0	1	0	0	0	0	0	0	0	0	0	0	0	0	0	1
33690	T	C	SNV	MODERATE	missense_variant	lmo0031	lmo0031	NP_463564.1	LacI family transcription regulator	p.Thr255Ala		Yes	Yes	10	0	0	0	0	0	0	0	0	0	1	0	0	0	0	0	0	0	0	0	0	0	0	0	1
36361	T	A	SNV	MODERATE	missense_variant	lmo0033	lmo0033	NP_463566.1	endoglucanase	p.Phe249Tyr		Yes	Yes	0	0	0	0	0	0	0	0	0	0	1	0	0	0	0	0	0	0	0	0	0	0	0	0	1
36430	C	G	SNV	MODERATE	missense_variant	lmo0033	lmo0033	NP_463566.1	endoglucanase	p.Thr272Ser		Yes	Yes	0	0	0	0	0	0	0	0	0	0	1	0	0	0	0	0	0	0	0	0	0	0	0	0	1
36790	T	C	SNV	MODERATE	missense_variant	lmo0033	lmo0033	NP_463566.1	endoglucanase	p.Met392Thr		Yes	Yes	0	0	0	0	0	0	0	0	0	0	0	1	0	0	0	0	0	0	0	0	0	0	0	0	1
37245	G	A	SNV	MODERATE	missense_variant	lmo0033	lmo0033	NP_463566.1	endoglucanase	p.Glu544Lys		Yes	Yes	0	0	0	0	1	1	0	0	0	0	0	0	0	0	0	0	0	0	0	0	0	0	0	0	2
37427	A	C	SNV	MODERATE	missense_variant	lmo0033	lmo0033	NP_463566.1	endoglucanase	p.Gln604His		Yes	Yes	0	0	0	0	0	0	0	0	0	0	1	0	0	0	0	0	0	0	0	0	0	0	0	0	1
45469	G	A	SNV	MODERATE	missense_variant	lmo0040	lmo0040	NP_463573.1	agmatine deiminase	p.Glu49Lys		Yes	Yes	1	0	0	0	0	0	0	0	0	0	1	0	0	0	0	0	0	0	0	0	0	0	0	0	1
48863	C	T	SNV	MODERATE	missense_variant	lmo0043	lmo0043	NP_463576.1	arginine deiminase	p.Pro264Ser		Yes	Yes	0	0	0	0	0	0	0	0	0	0	1	0	0	0	0	0	0	0	0	0	0	0	0	0	1
52757	C	T	SNV	MODERATE	missense_variant	lmo0050	lmo0050	NP_463583.1	histidine kinase	p.Pro43Leu		Yes	Yes	0	1	0	0	0	0	0	0	0	0	0	0	0	0	0	0	0	0	0	0	0	0	0	0	1
53702	C	A	SNV	MODERATE	missense_variant	lmo0050	lmo0050	NP_463583.1	histidine kinase	p.Ala358Glu		Yes	Yes	0	0	0	0	0	0	0	0	0	0	0	0	1	0	0	0	0	0	0	0	0	0	0	0	1
54176	G	T	SNV	MODERATE	missense_variant	lmo0051	lmo0051	NP_463584.1	response regulator	p.Arg78Leu		Yes	Yes	0	0	0	0	0	0	0	0	0	0	0	0	0	0	0	0	0	0	0	1	0	0	0	0	1
56983	T	G	SNV	MODERATE	missense_variant	rplI	lmo0053	NP_463586.1	50S ribosomal protein L9	p.Leu57Val		Yes	Yes	0	0	0	0	0	0	0	0	0	0	1	0	0	0	0	0	0	0	0	0	0	0	0	0	1
56985	A	T	SNV	MODERATE	missense_variant	rplI	lmo0053	NP_463586.1	50S ribosomal protein L9	p.Leu57Phe		Yes	Yes	0	0	0	0	0	0	0	0	0	0	1	0	0	0	0	0	0	0	0	0	0	0	0	0	1
57036	T	A	SNV	MODERATE	missense_variant	rplI	lmo0053	NP_463586.1	50S ribosomal protein L9	p.Asn74Lys		Yes	Yes	0	0	0	0	0	0	0	0	0	0	1	0	0	0	0	0	0	0	0	0	0	0	0	0	1
57293	A	C	SNV	MODERATE	missense_variant	dnaC	lmo0054	NP_463587.1	replicative DNA helicase	p.Asn3Thr		Yes	No	0	0	0	0	0	0	0	0	0	0	1	0	0	0	0	0	0	0	0	0	0	0	0	0	1
57476	C	T	SNV	MODERATE	missense_variant	dnaC	lmo0054	NP_463587.1	replicative DNA helicase	p.Ala64Val		Yes	Yes	0	0	0	0	0	0	0	0	0	0	0	0	0	0	0	1	0	0	0	0	0	0	0	0	1
63001	G	A	SNV	MODERATE	missense_variant	lmo0057	lmo0057	NP_463590.1	hypothetical protein	p.Arg685Gln		Yes	Yes	0	0	0	0	0	0	0	0	0	0	1	0	0	0	0	0	0	0	0	0	0	0	0	0	1
67204	C	T	SNV	MODERATE	missense_variant	lmo0061	lmo0061	NP_463594.1	hypothetical protein	p.Arg349Cys		Yes	Yes	0	0	0	0	0	0	0	0	0	0	1	0	0	0	0	0	0	0	0	0	0	0	0	0	1
82989	G	A	SNV	MODERATE	missense_variant	lmo0079	lmo0079	NP_463612.1	hypothetical protein	p.Ala11Thr		Yes	Yes	0	0	0	0	0	0	0	0	0	0	1	0	0	0	0	0	0	0	0	0	0	0	0	0	1
83058	G	A	SNV	MODERATE	missense_variant	lmo0079	lmo0079	NP_463612.1	hypothetical protein	p.Val34Met		Yes	Yes	0	0	0	0	0	0	0	0	0	0	1	0	0	0	0	0	0	0	0	0	0	0	0	0	1
86464	G	T	SNV	MODERATE	missense_variant	lmo0083	lmo0083	NP_463616.1	MerR family transcriptional regulator	p.Ser76Arg		Yes	Yes	7	0	0	0	0	0	0	0	0	0	1	0	0	0	0	0	0	0	0	0	0	0	0	0	1
87594	G	A	SNV	MODERATE	missense_variant	lmo0084	lmo0084	NP_463617.1	oxidoreductase	p.Ala46Val		Yes	Yes	6	0	0	0	0	0	0	0	0	0	0	1	0	0	0	0	0	0	0	0	0	0	0	0	1
89108	C	A	SNV	MODERATE	missense_variant	lmo0086	lmo0086	NP_463619.1	hypothetical protein	p.Pro74Gln		Yes	Yes	0	0	0	0	0	0	0	0	0	0	1	0	0	0	0	0	0	0	0	0	0	0	0	0	1
89948	T	C	SNV	MODERATE	missense_variant	lmo0086	lmo0086	NP_463619.1	hypothetical protein	p.Val354Ala		Yes	Yes	0	0	0	0	0	0	0	0	0	0	1	0	0	0	0	0	0	0	0	0	0	0	0	0	1
90494	C	T	SNV	MODERATE	missense_variant	lmo0086	lmo0086	NP_463619.1	hypothetical protein	p.Thr536Ile		Yes	Yes	0	0	0	0	1	1	0	0	0	0	0	0	0	0	0	0	0	0	0	0	0	0	0	0	2
92930	A	G	SNV	MODERATE	missense_variant	lmo0086	lmo0086	NP_463619.1	hypothetical protein	p.Asn1348Ser		Yes	Yes	0	0	0	0	0	0	0	0	0	0	1	0	0	0	0	0	0	0	0	0	0	0	0	0	1
95625	T	A	SNV	MODERATE	missense_variant	lmo0087	lmo0087	NP_463620.1	hypothetical protein	p.Ser288Thr		Yes	Yes	0	0	0	0	0	0	0	0	0	0	1	0	0	0	0	0	0	0	0	0	0	0	0	0	1
96810	C	A	SNV	MODERATE	missense_variant	lmo0087	lmo0087	NP_463620.1	hypothetical protein	p.Pro683Thr		Yes	Yes	0	0	0	0	0	0	0	0	0	0	0	1	0	0	0	0	0	0	0	0	0	0	0	0	1
111730	C	T	SNV	MODERATE	missense_variant	lmo0105	lmo0105	NP_463638.1	chitinase B	p.Ala573Val		Yes	Yes	0	0	0	0	0	0	0	0	0	0	1	0	0	0	0	0	0	0	0	0	0	0	0	0	1
112968	G	T	SNV	MODERATE	missense_variant	lmo0106	lmo0106	NP_463639.1	transcriptional regulator	p.Gly195Cys		Yes	Yes	6	0	0	0	1	1	0	0	0	0	0	0	0	0	0	0	0	0	0	0	0	0	0	0	2
114497	C	T	SNV	MODERATE	missense_variant	lmo0107	lmo0107	NP_463640.1	ABC transporter ATP-binding protein	p.Ala200Thr		Yes	Yes	10	1	0	0	0	0	0	0	0	0	0	0	0	0	0	0	0	0	0	0	0	0	0	0	1
117956	C	T	SNV	MODERATE	missense_variant	lmo0110	lmo0110	NP_463643.1	lipase	p.Pro39Leu		Yes	Yes	0	0	0	0	1	1	0	0	0	0	0	0	0	0	0	0	0	0	0	0	0	0	0	0	2
118852	G	A	SNV	MODERATE	missense_variant	lmo0110	lmo0110	NP_463643.1	lipase	p.Val338Ile		Yes	Yes	0	0	0	0	0	0	0	0	0	0	1	0	0	0	0	0	0	0	0	0	0	0	0	0	1
121799	C	T	SNV	MODERATE	missense_variant	lmaD	lmo0115	NP_463648.1	hypothetical protein	p.Leu46Phe		Yes	Yes	0	0	0	0	0	0	0	0	0	0	1	0	0	0	0	0	0	0	0	0	0	0	0	0	1
122243	G	A	SNV	MODERATE	missense_variant	lmaC	lmo0116	NP_463649.1	hypothetical protein	p.Gly47Asp		Yes	Yes	1	0	0	0	0	0	0	0	0	0	1	0	0	0	0	0	0	0	0	0	0	0	0	0	1
124245	G	A	SNV	MODERATE	missense_variant	lmo0120	lmo0120	NP_463653.1	hypothetical protein	p.Val48Met		Yes	Yes	0	0	0	0	0	0	0	0	0	0	1	0	0	0	0	0	0	0	0	0	0	0	0	0	1
124248	A	G	SNV	MODERATE	missense_variant	lmo0120	lmo0120	NP_463653.1	hypothetical protein	p.Ile49Val		Yes	Yes	0	0	0	0	0	0	0	0	0	0	1	0	0	0	0	0	0	0	0	0	0	0	0	0	1
131829	C	T	SNV	MODERATE	missense_variant	lmo0130	lmo0130	NP_463663.1	5'-nucleotidase	p.Ala649Thr		Yes	No	0	0	0	0	0	0	0	0	0	0	1	0	0	0	0	0	0	0	0	0	0	0	0	0	1
133230	T	A	SNV	MODERATE	missense_variant	lmo0130	lmo0130	NP_463663.1	5'-nucleotidase	p.Thr182Ser		Yes	Yes	0	0	0	0	0	0	0	0	0	0	1	0	0	0	0	0	0	0	0	0	0	0	0	0	1
134469	A	G	SNV	MODERATE	missense_variant	lmo0131	lmo0131	NP_463664.1	hypothetical protein	p.Asp170Gly		Yes	Yes	1	0	0	0	0	0	0	0	0	0	0	0	0	0	0	0	0	1	0	0	0	0	0	0	1
136789	G	T	SNV	MODERATE	missense_variant	lmo0134	lmo0134	NP_463667.1	hypothetical protein	p.Val26Leu		Yes	Yes	0	0	0	0	0	0	0	0	0	0	1	0	0	0	0	0	0	0	0	0	0	0	0	0	1
146089	A	G	SNV	MODERATE	missense_variant	lmo0147	lmo0147	NP_463680.1	hypothetical protein	p.Glu74Gly		Yes	No	0	0	0	0	0	0	0	0	0	0	1	0	0	0	0	0	0	0	0	0	0	0	0	0	1
146577	T	C	SNV	MODERATE	missense_variant	lmo0148	lmo0148	NP_463681.1	hypothetical protein	p.Val91Ala		Yes	Yes	1	0	0	0	0	0	0	0	1	0	0	0	0	0	0	0	0	0	0	0	0	0	0	1	2
159004	G	A	SNV	MODERATE	missense_variant	lmo0159	lmo0159	NP_463692.1	peptidoglycan binding protein	p.Gly639Asp		Yes	Yes	0	0	0	0	0	0	0	0	0	0	1	0	0	0	0	0	0	0	0	0	0	0	0	0	1
159010	C	A	SNV	MODERATE	missense_variant	lmo0159	lmo0159	NP_463692.1	peptidoglycan binding protein	p.Thr641Asn		Yes	Yes	0	0	0	0	0	0	0	0	0	0	1	0	0	0	0	0	0	0	0	0	0	0	0	0	1
170640	A	G	SNV	MODERATE	missense_variant	lmo0171	lmo0171	NP_463704.1	internalin	p.Ile377Met		Yes	Yes	0	0	0	0	0	0	0	0	0	0	1	0	0	0	0	0	0	0	0	0	0	0	0	0	1
183495	A	T	SNV	MODERATE	missense_variant	lmo0182	lmo0182	NP_463713.1	alpha-glucosidase	p.Gln410Leu		Yes	Yes	0	0	0	0	0	0	0	0	0	0	1	0	0	0	0	0	0	0	0	0	0	0	0	0	1
189211	G	A	SNV	MODERATE	missense_variant	lmo0184	lmo0184	NP_463715.1	oligo-1,6-glucosidase	p.Glu449Lys		Yes	Yes	2	0	0	0	0	0	0	0	0	0	1	0	0	0	0	0	0	0	0	0	0	0	0	0	1
204023	T	C	SNV	MODERATE	missense_variant	prfA	lmo0200	NP_463731.1	listeriolysin positive regulatory protein	p.Thr111Ala		Yes	Yes	1	0	0	0	0	0	0	0	0	0	1	0	0	0	0	0	0	0	0	0	0	0	0	0	1
205021	G	C	SNV	MODERATE	missense_variant	plcA	lmo0201	NP_463732.1	phosphatidylinositol-specific phospholipase c	p.Thr186Arg		Yes	Yes	0	0	0	0	0	0	0	0	0	0	1	0	0	0	0	0	0	0	0	0	0	0	0	0	1
205120	C	T	SNV	MODERATE	missense_variant	plcA	lmo0201	NP_463732.1	phosphatidylinositol-specific phospholipase c	p.Ser153Asn		Yes	Yes	0	0	0	0	0	0	0	0	0	0	1	0	0	0	0	0	0	0	0	0	0	0	0	0	1
214509	C	T	SNV	MODERATE	missense_variant	ldh	lmo0210	NP_463741.1	L-lactate dehydrogenase	p.Asp307Asn		Yes	Yes	3	0	0	0	0	0	0	0	0	0	0	0	0	0	0	0	0	0	0	0	0	0	0	1	1
221217	A	G	SNV	MODERATE	missense_variant	mfd	lmo0214	NP_463745.1	transcription-repair coupling factor	p.Thr1140Ala		Yes	Yes	0	0	0	0	0	0	0	0	0	0	1	0	0	0	0	0	0	0	0	0	0	0	0	0	1
226362	G	A	SNV	MODERATE	missense_variant	lmo0219	lmo0219	NP_463750.1	hypothetical protein	p.Ala601Thr		Yes	Yes	0	1	0	0	0	0	0	0	0	0	0	0	0	0	0	0	0	0	0	0	0	0	0	0	1
230607	A	C	SNV	MODERATE	missense_variant	hslO	lmo0222	NP_463753.1	heat shock protein 33	p.Glu256Asp		Yes	Yes	0	0	0	0	0	0	0	0	0	0	1	0	0	0	0	0	0	0	0	0	0	0	0	0	1
249258	G	C	SNV	MODERATE	missense_variant	lmo0230	lmo0230	NP_463761.1	hypothetical protein	p.Cys78Ser		Yes	Yes	0	0	0	0	0	0	0	0	0	0	0	0	0	0	0	0	0	0	0	0	1	0	0	0	1
251108	G	T	SNV	MODERATE	missense_variant	clpC	lmo0232	NP_463763.1	endopeptidase Clp ATP-binding chain C	p.Ala173Ser		Yes	Yes	2	0	0	0	0	0	0	0	0	0	0	0	1	0	0	0	0	0	0	0	0	0	0	0	1
256486	A	G	SNV	MODERATE	missense_variant	ispD	lmo0235	NP_463766.1	2-C-methyl-D-erythritol 4-phosphate cytidylyltransferase	p.Ile229Met		Yes	Yes	1	0	0	0	0	0	0	0	0	0	1	0	0	0	0	0	0	0	0	0	0	0	0	0	1
257783	A	C	SNV	MODERATE	missense_variant	gltX	lmo0237	NP_463768.1	glutamyl-tRNA synthetase	p.Glu267Asp		Yes	Yes	0	0	0	0	0	0	0	0	0	1	0	0	0	0	0	0	0	0	0	0	0	0	0	0	1
257791	G	A	SNV	MODERATE	missense_variant	gltX	lmo0237	NP_463768.1	glutamyl-tRNA synthetase	p.Arg270His		Yes	Yes	0	0	0	0	0	0	0	0	0	0	1	0	0	0	0	0	0	0	0	0	0	0	0	0	1
269157	G	T	SNV	MODERATE	missense_variant	lmo0254	lmo0254	NP_463785.1	hypothetical protein	p.Ala31Ser		Yes	Yes	0	0	0	0	0	0	0	0	0	0	1	0	0	0	0	0	0	0	0	0	0	0	0	0	1
279305	G	A	SNV	MODERATE	missense_variant	rpoC	lmo0259	NP_463790.1	DNA-directed RNA polymerase subunit beta'	p.Val860Ile		Yes	Yes	0	0	0	0	0	0	0	0	0	0	1	0	0	0	0	0	0	0	0	0	0	0	0	0	1
279324	A	G	SNV	MODERATE	missense_variant	rpoC	lmo0259	NP_463790.1	DNA-directed RNA polymerase subunit beta'	p.Asp866Gly		Yes	Yes	0	0	0	0	0	0	0	0	1	0	0	0	0	0	0	0	0	0	0	0	0	0	0	1	2
280605	A	T	SNV	MODERATE	missense_variant	lmo0260	lmo0260	NP_463791.1	hypothetical protein	p.Ile66Leu		Yes	Yes	0	0	0	0	0	0	0	0	0	0	1	0	0	0	0	0	0	0	0	0	0	0	0	0	1
281270	C	T	SNV	MODERATE	missense_variant	lmo0261	lmo0261	NP_463792.1	phospho-beta-glucosidase	p.His84Tyr		Yes	Yes	10	1	0	0	0	0	0	0	0	0	0	0	0	0	0	0	0	0	0	0	0	0	0	0	1
282827	G	A	SNV	MODERATE	missense_variant	inlG	lmo0262	NP_463793.1	internalin G	p.Val25Ile		Yes	Yes	3	0	0	0	0	0	0	0	0	0	1	0	0	0	0	0	0	0	0	0	0	0	0	0	1
282839	C	T	SNV	MODERATE	missense_variant	inlG	lmo0262	NP_463793.1	internalin G	p.His29Tyr		Yes	Yes	3	0	0	0	0	0	0	0	0	0	1	0	0	0	0	0	0	0	0	0	0	0	0	0	1
282993	A	G	SNV	MODERATE	missense_variant	inlG	lmo0262	NP_463793.1	internalin G	p.Lys80Arg		Yes	Yes	3	0	0	0	0	0	0	0	0	0	1	0	0	0	0	0	0	0	0	0	0	0	0	0	1
283034	A	G	SNV	MODERATE	missense_variant	inlG	lmo0262	NP_463793.1	internalin G	p.Ile94Val		Yes	Yes	3	0	0	0	0	0	0	0	0	0	1	0	0	0	0	0	0	0	0	0	0	0	0	0	1
283060	G	T	SNV	MODERATE	missense_variant	inlG	lmo0262	NP_463793.1	internalin G	p.Met102Ile		Yes	Yes	3	0	0	0	0	0	0	0	0	0	1	0	0	0	0	0	0	0	0	0	0	0	0	0	1
283181	C	A	SNV	MODERATE	missense_variant	inlG	lmo0262	NP_463793.1	internalin G	p.Gln143Lys		Yes	Yes	3	0	0	0	0	0	0	0	0	0	1	0	0	0	0	0	0	0	0	0	0	0	0	0	1
283183	G	C	SNV	MODERATE	missense_variant	inlG	lmo0262	NP_463793.1	internalin G	p.Gln143His		Yes	Yes	3	0	0	0	0	0	0	0	0	0	1	0	0	0	0	0	0	0	0	0	0	0	0	0	1
283406	G	A	SNV	MODERATE	missense_variant	inlG	lmo0262	NP_463793.1	internalin G	p.Ala218Thr		Yes	Yes	3	0	0	0	0	0	0	0	0	0	1	0	0	0	0	0	0	0	0	0	0	0	0	0	1
284494	A	G	SNV	MODERATE	missense_variant	inlH	lmo0263	NP_463794.1	internalin H	p.Ile44Val		Yes	Yes	4	0	0	0	0	0	0	0	0	0	1	0	0	0	0	0	0	0	0	0	0	0	0	0	1
286834	T	G	SNV	MODERATE	missense_variant	inlE	lmo0264	NP_463795.1	internalin E	p.Ser206Ala		Yes	Yes	5	0	0	0	0	0	0	0	0	0	1	0	0	0	0	0	0	0	0	0	0	0	0	0	1
293106	C	T	SNV	MODERATE	missense_variant	lmo0269	lmo0269	NP_463800.1	transporter	p.Pro599Ser		Yes	Yes	0	0	0	0	0	0	0	0	0	0	1	0	0	0	0	0	0	0	0	0	0	0	0	0	1
293523	G	A	SNV	MODERATE	missense_variant	lmo0270	lmo0270	NP_463801.1	hypothetical protein	p.Pro107Ser		Yes	Yes	0	0	0	0	0	0	0	0	0	0	1	0	0	0	0	0	0	0	0	0	0	0	0	0	1
297086	T	G	SNV	MODERATE	missense_variant	lmo0274	lmo0274	NP_463805.1	hypothetical protein	p.Ile156Leu		Yes	Yes	3	0	0	0	0	0	0	0	0	0	1	0	0	0	0	0	0	0	0	0	0	0	0	0	1
297486	G	T	SNV	MODERATE	missense_variant	lmo0274	lmo0274	NP_463805.1	hypothetical protein	p.Asn22Lys		Yes	Yes	3	0	0	0	0	0	0	0	0	0	1	0	0	0	0	0	0	0	0	0	0	0	0	0	1
303242	T	A	SNV	MODERATE	missense_variant	lmo0279	lmo0279	NP_463810.1	anaerobic ribonucleoside triphosphate reductase	p.Leu412His		Yes	Yes	0	0	0	0	1	1	0	0	0	0	0	0	0	0	0	0	0	0	0	0	0	0	0	0	2
305109	T	G	SNV	MODERATE	missense_variant	lmo0281	lmo0281	NP_463812.1	hypothetical protein	p.Met169Leu		Yes	Yes	6	0	0	0	0	0	0	0	0	0	1	0	0	0	0	0	0	0	0	0	0	0	0	0	1
305147	G	T	SNV	MODERATE	missense_variant	lmo0281	lmo0281	NP_463812.1	hypothetical protein	p.Thr156Lys		Yes	Yes	6	0	0	0	0	0	0	0	0	0	1	0	0	0	0	0	0	0	0	0	0	0	0	0	1
305163	C	A	SNV	MODERATE	missense_variant	lmo0281	lmo0281	NP_463812.1	hypothetical protein	p.Gly151Cys		Yes	Yes	6	0	0	0	0	0	0	0	0	0	1	0	0	0	0	0	0	0	0	0	0	0	0	0	1
305166	T	G	SNV	MODERATE	missense_variant	lmo0281	lmo0281	NP_463812.1	hypothetical protein	p.Met150Leu		Yes	Yes	6	0	0	0	0	0	0	0	0	0	1	0	0	0	0	0	0	0	0	0	0	0	0	0	1
305432	C	T	SNV	MODERATE	missense_variant	lmo0281	lmo0281	NP_463812.1	hypothetical protein	p.Ser61Asn		Yes	Yes	6	0	0	0	0	0	0	0	0	0	1	0	0	0	0	0	0	0	0	0	0	0	0	0	1
305438	G	A	SNV	MODERATE	missense_variant	lmo0281	lmo0281	NP_463812.1	hypothetical protein	p.Ser59Phe		Yes	Yes	6	0	0	0	0	0	0	0	0	0	1	0	0	0	0	0	0	0	0	0	0	0	0	0	1
305492	T	G	SNV	MODERATE	missense_variant	lmo0281	lmo0281	NP_463812.1	hypothetical protein	p.Asn41Thr		Yes	Yes	6	0	0	0	0	0	0	0	0	0	1	0	0	0	0	0	0	0	0	0	0	0	0	0	1
305501	T	G	SNV	MODERATE	missense_variant	lmo0281	lmo0281	NP_463812.1	hypothetical protein	p.Gln38Pro		Yes	Yes	6	0	0	0	0	0	0	0	0	0	1	0	0	0	0	0	0	0	0	0	0	0	0	0	1
305502	G	T	SNV	MODERATE	missense_variant	lmo0281	lmo0281	NP_463812.1	hypothetical protein	p.Gln38Lys		Yes	Yes	6	0	0	0	0	0	0	0	0	0	1	0	0	0	0	0	0	0	0	0	0	0	0	0	1
305505	A	T	SNV	MODERATE	missense_variant	lmo0281	lmo0281	NP_463812.1	hypothetical protein	p.Ser37Thr		Yes	Yes	6	0	0	0	0	0	0	0	0	0	1	0	0	0	0	0	0	0	0	0	0	0	0	0	1
305507	G	A	SNV	MODERATE	missense_variant	lmo0281	lmo0281	NP_463812.1	hypothetical protein	p.Ala36Val		Yes	Yes	6	0	0	0	0	0	0	0	0	0	1	0	0	0	0	0	0	0	0	0	0	0	0	0	1
305508	C	A	SNV	MODERATE	missense_variant	lmo0281	lmo0281	NP_463812.1	hypothetical protein	p.Ala36Ser		Yes	Yes	6	0	0	0	0	0	0	0	0	0	1	0	0	0	0	0	0	0	0	0	0	0	0	0	1
305521	A	T	SNV	MODERATE	missense_variant	lmo0281	lmo0281	NP_463812.1	hypothetical protein	p.Asp31Glu		Yes	Yes	6	0	0	0	0	0	0	0	0	0	1	0	0	0	0	0	0	0	0	0	0	0	0	0	1
305554	T	G	SNV	MODERATE	missense_variant	lmo0281	lmo0281	NP_463812.1	hypothetical protein	p.Lys20Asn		Yes	Yes	6	0	0	0	0	0	0	0	0	0	1	0	0	0	0	0	0	0	0	0	0	0	0	0	1
306473	C	T	SNV	MODERATE	missense_variant	lmo0282	lmo0282	NP_463813.1	hypothetical protein	p.Val28Ile		Yes	Yes	1	0	0	0	0	0	0	0	0	0	1	0	0	0	0	0	0	0	0	0	0	0	0	0	1
306520	A	G	SNV	MODERATE	missense_variant	lmo0282	lmo0282	NP_463813.1	hypothetical protein	p.Val12Ala		Yes	Yes	1	0	0	0	0	0	0	0	0	0	1	0	0	0	0	0	0	0	0	0	0	0	0	0	1
316746	G	A	SNV	MODERATE	missense_variant	lmo0291	lmo0291	NP_463822.1	hypothetical protein	p.Asp268Asn		Yes	Yes	0	0	0	0	0	0	0	0	0	0	1	0	0	0	0	0	0	0	0	0	0	0	0	0	1
321748	C	T	SNV	MODERATE	missense_variant	lmo0296	lmo0296	NP_463827.1	hypothetical protein	p.Leu87Phe		Yes	Yes	0	0	0	0	0	0	0	0	0	0	0	0	0	0	0	0	0	1	0	0	0	0	0	0	1
321775	A	G	SNV	MODERATE	missense_variant	lmo0296	lmo0296	NP_463827.1	hypothetical protein	p.Ile96Val		Yes	Yes	0	0	0	0	0	0	0	0	0	0	1	0	0	0	0	0	0	0	0	0	0	0	0	0	1
327050	C	G	SNV	MODERATE	missense_variant	lmo0300	lmo0300	NP_463831.1	phospho-beta-galactosidase	p.Gly24Ala		Yes	Yes	10	0	0	0	0	0	0	0	0	0	1	0	0	0	0	0	0	0	0	0	0	0	0	0	1
339987	G	A	SNV	MODERATE	missense_variant	lmo0314	lmo0314	NP_463844.1	hypothetical protein	p.Val240Met		Yes	Yes	1	0	0	0	0	0	0	0	0	0	1	0	0	0	0	0	0	0	0	0	0	0	0	0	1
340005	C	A	SNV	MODERATE	missense_variant	lmo0314	lmo0314	NP_463844.1	hypothetical protein	p.Leu246Ile		Yes	Yes	1	0	0	0	0	0	0	0	0	0	1	0	0	0	0	0	0	0	0	0	0	0	0	0	1
340929	C	T	SNV	MODERATE	missense_variant	lmo0315	lmo0315	NP_463845.1	thiamin biosynthesis protein	p.Arg218Cys		Yes	Yes	0	0	0	0	0	0	0	0	0	0	1	0	0	0	0	0	0	0	0	0	0	0	0	0	1
342569	G	A	SNV	MODERATE	missense_variant	thiE	lmo0318	NP_463848.1	thiamine-phosphate pyrophosphorylase	p.Val7Ile		Yes	Yes	0	0	0	0	0	0	0	0	0	0	1	0	0	0	0	0	0	0	0	0	0	0	0	0	1
342683	T	G	SNV	MODERATE	missense_variant	thiE	lmo0318	NP_463848.1	thiamine-phosphate pyrophosphorylase	p.Ser45Ala		Yes	Yes	0	0	0	0	0	0	0	0	0	0	1	0	0	0	0	0	0	0	0	0	0	0	0	0	1
342711	A	G	SNV	MODERATE	missense_variant	thiE	lmo0318	NP_463848.1	thiamine-phosphate pyrophosphorylase	p.Glu54Gly		Yes	Yes	0	0	0	0	0	0	0	0	0	0	1	0	0	0	0	0	0	0	0	0	0	0	0	0	1
343838	T	C	SNV	MODERATE	missense_variant	lmo0319	lmo0319	NP_463849.1	phospho-beta-glucosidase	p.Thr267Ala		Yes	Yes	10	0	0	0	0	0	0	0	0	0	1	0	0	0	0	0	0	0	0	0	0	0	0	0	1
348326	A	G	SNV	MODERATE	missense_variant	lmo0323	lmo0323	NP_463853.1	hypothetical protein	p.Tyr35His		Yes	Yes	0	0	0	0	0	0	0	0	0	0	1	0	0	0	0	0	0	0	0	0	0	0	0	0	1
348667	G	A	SNV	MODERATE	missense_variant	lmo0324	lmo0324	NP_463854.1	hypothetical protein	p.Gly28Arg		Yes	Yes	0	0	0	0	0	0	0	0	0	0	1	0	0	0	0	0	0	0	0	0	0	0	0	0	1
348790	G	A	SNV	MODERATE	missense_variant	lmo0324	lmo0324	NP_463854.1	hypothetical protein	p.Val69Ile		Yes	Yes	0	0	0	0	0	0	0	0	0	0	1	0	0	0	0	0	0	0	0	0	0	0	0	0	1
348812	T	C	SNV	MODERATE	missense_variant	lmo0324	lmo0324	NP_463854.1	hypothetical protein	p.Val76Ala		Yes	Yes	0	0	0	0	0	0	0	0	0	0	1	0	0	0	0	0	0	0	0	0	0	0	0	0	1
349660	C	T	SNV	MODERATE	missense_variant	lmo0325	lmo0325	NP_463855.1	transcriptional regulator	p.Ala112Val		Yes	Yes	3	0	0	0	0	0	0	0	0	0	1	0	0	0	0	0	0	0	0	0	0	0	0	0	1
350985	T	A	SNV	MODERATE	missense_variant	lmo0326	lmo0326	NP_463856.1	transcriptional regulator	p.Asp198Glu		Yes	Yes	3	0	0	0	0	0	0	0	0	0	1	0	0	0	0	0	0	0	0	0	0	0	0	0	1
353547	G	T	SNV	MODERATE	missense_variant	lmo0327	lmo0327	NP_463857.1	cell surface protein	p.Ala697Ser		Yes	Yes	0	0	0	0	0	0	0	0	0	0	1	0	0	0	0	0	0	0	0	0	0	0	0	0	1
354606	A	G	SNV	MODERATE	missense_variant	lmo0327	lmo0327	NP_463857.1	cell surface protein	p.Thr1050Ala		Yes	Yes	0	0	0	0	0	0	0	0	0	0	1	0	0	0	0	0	0	0	0	0	0	0	0	0	1
358467	C	T	SNV	MODERATE	missense_variant	lmo0331	lmo0331	NP_463861.1	internalin	p.Ala404Thr		Yes	Yes	2	0	0	0	0	0	0	0	0	0	1	0	0	0	0	0	0	0	0	0	0	0	0	0	1
358865	T	A	SNV	MODERATE	missense_variant	lmo0331	lmo0331	NP_463861.1	internalin	p.Gln271Leu		Yes	Yes	2	0	0	0	0	0	0	0	0	0	0	0	0	0	0	1	1	1	0	0	0	0	0	0	3
358872	G	T	SNV	MODERATE	missense_variant	lmo0331	lmo0331	NP_463861.1	internalin	p.Gln269Lys		Yes	Yes	2	0	0	0	0	0	0	0	0	0	0	0	0	0	0	0	1	1	0	0	0	0	0	0	2
359332	T	A	SNV	MODERATE	missense_variant	lmo0331	lmo0331	NP_463861.1	internalin	p.Glu115Asp		Yes	Yes	2	0	0	0	0	0	0	0	0	0	1	0	0	0	0	0	0	0	0	0	0	0	0	0	1
366105	G	A	SNV	MODERATE	missense_variant	lmo0333	lmo0333	NP_463863.1	internalin	p.Gly1724Arg		Yes	Yes	0	0	0	0	0	0	0	0	0	0	1	0	0	0	0	0	0	0	0	0	0	0	0	0	1
366158	T	A	SNV	MODERATE	missense_variant	lmo0333	lmo0333	NP_463863.1	internalin	p.Asn1741Lys		Yes	Yes	0	0	0	0	0	0	0	0	0	0	1	0	0	0	0	0	0	0	0	0	0	0	0	0	1
366721	A	G	SNV	MODERATE	missense_variant	lmo0334	lmo0334	NP_463864.1	hypothetical protein	p.Lys72Glu		Yes	Yes	0	0	0	0	0	0	0	0	0	0	1	0	0	0	0	0	0	0	0	0	0	0	0	0	1
367434	A	G	SNV	MODERATE	missense_variant	lmo0335	lmo0335	NP_463865.1	hypothetical protein	p.Thr63Ala		Yes	Yes	1	0	0	0	0	0	0	0	0	0	1	0	0	0	0	0	0	0	0	0	0	0	0	0	1
367590	A	C	SNV	MODERATE	missense_variant	lmo0336	lmo0336	NP_463866.1	hypothetical protein	p.Ile20Leu		Yes	Yes	1	0	0	0	0	0	0	0	0	0	1	0	0	0	0	0	0	0	0	0	0	0	0	0	1
367683	C	T	SNV	MODERATE	missense_variant	lmo0336	lmo0336	NP_463866.1	hypothetical protein	p.Arg51Trp		Yes	Yes	1	0	0	0	0	0	0	0	0	0	1	0	0	0	0	0	0	0	0	0	0	0	0	0	1
367851	C	T	SNV	MODERATE	missense_variant	lmo0336	lmo0336	NP_463866.1	hypothetical protein	p.His107Tyr		Yes	Yes	1	0	0	0	0	0	0	0	0	0	1	0	0	0	0	0	0	0	0	0	0	0	0	0	1
368196	T	C	SNV	MODERATE	missense_variant	lmo0337	lmo0337	NP_463867.1	hypothetical protein	p.Ile100Thr		Yes	Yes	0	0	0	0	0	0	0	0	0	0	1	0	0	0	0	0	0	0	0	0	0	0	0	0	1
368348	G	A	SNV	MODERATE	missense_variant	lmo0337	lmo0337	NP_463867.1	hypothetical protein	p.Glu151Lys		Yes	Yes	0	0	0	0	0	0	0	0	0	0	1	0	0	0	0	0	0	0	0	0	0	0	0	0	1
385167	T	C	SNV	MODERATE	missense_variant	lmo0357	lmo0357	NP_463887.1	PTS sugar transporter subunit IIA	p.Val81Ala		Yes	Yes	6	0	0	0	0	0	0	0	0	0	1	0	0	0	0	0	0	0	0	0	0	0	0	0	1
385962	G	T	SNV	MODERATE	missense_variant	lmo0358	lmo0358	NP_463888.1	PTS fructose transporter subunit IIBC	p.Ala193Ser		Yes	Yes	2	0	0	0	0	0	0	0	0	0	0	1	0	0	0	0	0	0	0	0	0	0	0	0	1
393971	G	A	SNV	MODERATE	missense_variant	lmo0366	lmo0366	NP_463896.1	hypothetical protein	p.Ala296Thr		Yes	Yes	0	0	0	0	1	1	0	0	0	0	0	0	0	0	0	0	0	0	0	0	0	0	0	0	2
395328	T	G	SNV	MODERATE	missense_variant	lmo0367	lmo0367	NP_463897.1	hypothetical protein	p.Ile355Met		Yes	Yes	0	0	0	0	0	0	0	0	0	0	1	0	0	0	0	0	0	0	0	0	0	0	0	0	1
395633	G	A	SNV	MODERATE	missense_variant	lmo0368	lmo0368	NP_463898.1	hypothetical protein	p.Arg11His		Yes	Yes	0	0	0	0	0	0	0	0	0	0	1	0	0	0	0	0	0	0	0	0	0	0	0	0	1
395677	C	A	SNV	MODERATE	missense_variant	lmo0368	lmo0368	NP_463898.1	hypothetical protein	p.Pro26Thr		Yes	Yes	0	0	0	0	0	0	0	0	0	0	1	0	0	0	0	0	0	0	0	0	0	0	0	0	1
395764	G	A	SNV	MODERATE	missense_variant	lmo0368	lmo0368	NP_463898.1	hypothetical protein	p.Gly55Ser		Yes	Yes	0	0	0	0	0	0	0	0	0	0	1	0	0	0	0	0	0	0	0	0	0	0	0	0	1
395791	G	A	SNV	MODERATE	missense_variant	lmo0368	lmo0368	NP_463898.1	hypothetical protein	p.Ala64Thr		Yes	Yes	0	0	0	0	0	0	0	0	0	0	1	0	0	0	0	0	0	0	0	0	0	0	0	0	1
395806	C	A	SNV	MODERATE	missense_variant	lmo0368	lmo0368	NP_463898.1	hypothetical protein	p.Leu69Ile		Yes	Yes	0	0	0	0	0	0	0	0	0	0	1	0	0	0	0	0	0	0	0	0	0	0	0	0	1
395858	T	C	SNV	MODERATE	missense_variant	lmo0368	lmo0368	NP_463898.1	hypothetical protein	p.Leu86Ser		Yes	Yes	0	0	0	0	0	0	0	0	0	0	1	0	0	0	0	0	0	0	0	0	0	0	0	0	1
397060	G	A	SNV	MODERATE	missense_variant	lmo0370	lmo0370	NP_463900.1	hypothetical protein	p.Ala33Thr		Yes	Yes	0	0	0	0	0	0	0	0	0	0	1	0	0	0	0	0	0	0	0	0	0	0	0	0	1
397615	C	T	SNV	MODERATE	missense_variant	lmo0371	lmo0371	NP_463901.1	GntR family transcriptional regulator	p.Ala147Thr		Yes	Yes	6	1	0	0	0	0	0	0	0	0	0	0	0	0	0	0	0	0	0	0	0	0	0	0	1
397909	C	T	SNV	MODERATE	missense_variant	lmo0371	lmo0371	NP_463901.1	GntR family transcriptional regulator	p.Ala49Thr		Yes	Yes	6	0	0	0	0	0	0	0	0	0	0	0	0	0	0	0	0	0	0	0	0	0	0	1	1
403364	C	T	SNV	MODERATE	missense_variant	lmo0378	lmo0378	NP_463908.1	hypothetical protein	p.Thr29Ile		Yes	Yes	0	0	0	0	0	0	0	0	0	0	1	0	0	0	0	0	0	0	0	0	0	0	0	0	1
404531	A	G	SNV	MODERATE	missense_variant	lmo0380	lmo0380	NP_463910.1	hypothetical protein	p.Lys56Arg		Yes	Yes	0	0	0	0	0	0	0	0	0	0	0	0	0	0	0	0	0	1	0	0	0	0	0	0	1
406784	G	A	SNV	MODERATE	missense_variant	lmo0383	lmo0383	NP_463913.1	methylmalonate-semialdehyde dehydrogenase	p.Ala50Thr		Yes	Yes	1	0	0	0	0	0	0	0	0	0	0	0	0	0	0	0	1	0	0	0	0	0	0	0	1
410905	C	T	SNV	MODERATE	missense_variant	lmo0386	lmo0386	NP_463916.1	IolD protein	p.Pro321Leu		Yes	Yes	3	0	0	0	0	0	0	0	0	0	1	0	0	0	0	0	0	0	0	0	0	0	0	0	1
411663	G	A	SNV	MODERATE	missense_variant	lmo0386	lmo0386	NP_463916.1	IolD protein	p.Asp574Asn		Yes	Yes	3	0	0	0	0	0	0	0	0	0	1	0	0	0	0	0	0	0	0	0	0	0	0	0	1
420799	G	A	SNV	MODERATE	missense_variant	lmo0400	lmo0400	NP_463930.1	PTS fructose transporter subunit IIC	p.Met155Ile		Yes	Yes	6	0	0	0	0	0	0	0	0	0	0	0	0	0	0	0	0	0	0	0	0	0	0	1	1
421263	G	A	SNV	MODERATE	missense_variant	lmo0400	lmo0400	NP_463930.1	PTS fructose transporter subunit IIC	p.Gly310Asp		Yes	Yes	6	0	0	0	0	0	0	0	0	0	0	0	0	0	1	0	0	0	0	0	0	0	0	0	1
422762	G	A	SNV	MODERATE	missense_variant	lmo0401	lmo0401	NP_463931.1	alpha-mannosidase	p.Glu432Lys		Yes	Yes	4	0	0	0	0	0	0	0	0	0	1	0	0	0	0	0	0	0	0	0	0	0	0	0	1
423255	C	T	SNV	MODERATE	missense_variant	lmo0401	lmo0401	NP_463931.1	alpha-mannosidase	p.Thr596Ile		Yes	Yes	4	0	0	0	0	0	0	0	0	0	1	0	0	0	0	0	0	0	0	0	0	0	0	0	1
431992	C	T	SNV	MODERATE	missense_variant	lmo0409	lmo0409	NP_463939.1	internalin	p.Thr788Ile		Yes	Yes	1	0	0	0	0	0	0	0	0	0	1	0	0	0	0	0	0	0	0	0	0	0	0	0	1
435804	C	T	SNV	MODERATE	missense_variant	lmo0412	lmo0412	NP_463941.1	hypothetical protein	p.Gly5Glu		Yes	No	0	0	0	0	1	1	0	0	0	0	0	0	0	0	0	0	0	0	0	0	0	0	0	0	2
442253	A	G	SNV	MODERATE	missense_variant	lmo0421	lmo0421	NP_463950.1	rod shape-determining protein RodA	p.Ile207Thr		Yes	Yes	0	0	0	0	0	0	0	0	0	0	1	0	0	0	0	0	0	0	0	0	0	0	0	0	1
442352	C	T	SNV	MODERATE	missense_variant	lmo0421	lmo0421	NP_463950.1	rod shape-determining protein RodA	p.Ser174Asn		Yes	Yes	0	0	0	0	0	0	0	0	0	0	1	0	0	0	0	0	0	0	0	0	0	0	0	0	1
442436	A	G	SNV	MODERATE	missense_variant	lmo0421	lmo0421	NP_463950.1	rod shape-determining protein RodA	p.Ile146Thr		Yes	Yes	0	0	0	0	0	0	0	0	0	0	1	0	0	0	0	0	0	0	0	0	0	0	0	0	1
449592	A	G	SNV	MODERATE	missense_variant	lmo0429	lmo0429	NP_463958.1	sugar hydrolase	p.Ile223Val		Yes	Yes	3	0	0	0	0	0	0	0	0	0	0	0	1	0	0	0	0	0	0	0	0	0	0	0	1
451176	A	G	SNV	MODERATE	missense_variant	lmo0429	lmo0429	NP_463958.1	sugar hydrolase	p.Asn751Asp		Yes	Yes	3	0	0	0	0	0	0	0	0	0	1	0	0	0	0	0	0	0	0	0	0	0	0	0	1
452710	C	T	SNV	MODERATE	missense_variant	lmo0431	lmo0431	NP_463960.1	acetyltransferase	p.Pro63Ser		Yes	Yes	0	0	0	0	0	0	0	0	0	0	1	0	0	0	0	0	0	0	0	0	0	0	0	0	1
470493	C	A	SNV	MODERATE	missense_variant	lmo0441	lmo0441	NP_463970.1	D-alanyl-D-alanine carboxypeptidase	p.Ala556Ser		Yes	Yes	0	0	0	0	0	0	0	0	0	0	1	0	0	0	0	0	0	0	0	0	0	0	0	0	1
470625	T	G	SNV	MODERATE	missense_variant	lmo0441	lmo0441	NP_463970.1	D-alanyl-D-alanine carboxypeptidase	p.Asn512His		Yes	Yes	0	0	0	0	1	1	0	0	0	0	0	0	0	0	0	0	0	0	0	0	0	0	0	0	2
471891	C	T	SNV	MODERATE	missense_variant	lmo0441	lmo0441	NP_463970.1	D-alanyl-D-alanine carboxypeptidase	p.Val90Ile		Yes	Yes	0	0	0	0	0	0	0	0	0	0	1	0	0	0	0	0	0	0	0	0	0	0	0	0	1
478854	G	A	SNV	MODERATE	missense_variant	lmo0446	lmo0446	NP_463975.1	penicillin acylase	p.Gly45Asp		Yes	No	1	0	0	0	0	0	0	0	0	0	1	0	0	0	0	0	0	0	0	0	0	0	0	0	1
484566	C	T	SNV	MODERATE	missense_variant	lmo0450	lmo0450	NP_463979.1	hypothetical protein	p.Gly12Arg		Yes	Yes	0	0	0	0	0	0	0	0	0	0	1	0	0	0	0	0	0	0	0	0	0	0	0	0	1
484929	C	A	SNV	MODERATE	missense_variant	lmo0451	lmo0451	NP_463980.1	hypothetical protein	p.Glu149Asp		Yes	Yes	0	0	0	0	0	0	0	0	0	0	1	0	0	0	0	0	0	0	0	0	0	0	0	0	1
487836	C	T	SNV	MODERATE	missense_variant	lmo0453	lmo0453	NP_463982.1	hypothetical protein	p.Gly321Asp		Yes	Yes	0	0	0	0	0	0	0	0	0	0	1	0	0	0	0	0	0	0	0	0	0	0	0	0	1
490706	G	A	SNV	MODERATE	missense_variant	lmo0455	lmo0455	NP_463984.1	hypothetical protein	p.Val268Ile		Yes	Yes	0	0	0	0	0	0	0	0	0	0	1	0	0	0	0	0	0	0	0	0	0	0	0	0	1
491393	A	C	SNV	MODERATE	missense_variant	lmo0455	lmo0455	NP_463984.1	hypothetical protein	p.Ile497Leu		Yes	Yes	0	0	0	0	0	0	0	0	0	0	1	0	0	0	0	0	0	0	0	0	0	0	0	0	1
501439	T	C	SNV	MODERATE	missense_variant	lmo0463	lmo0463	NP_463992.1	hypothetical protein	p.Val43Ala		Yes	Yes	0	0	0	0	0	0	0	0	0	0	1	0	0	0	0	0	0	0	0	0	0	0	0	0	1
514717	A	C	SNV	MODERATE	missense_variant	lmo0478	lmo0478	NP_464006.1	secreted protein	p.Ile13Leu		Yes	Yes	2	0	0	0	0	0	0	0	0	0	0	0	0	0	0	0	0	1	0	0	0	0	0	0	1
516110	C	T	SNV	MODERATE	missense_variant	lmo0480	lmo0480	NP_464008.1	transcriptional regulator	p.Ala12Val		Yes	Yes	1	0	0	0	0	0	0	0	0	0	0	0	0	0	0	0	0	1	0	0	0	0	0	0	1
519996	A	T	SNV	MODERATE	missense_variant	lmo0483	lmo0483	NP_464011.1	hypothetical protein	p.Met70Leu		Yes	Yes	0	0	0	0	0	0	0	0	0	0	0	1	0	0	0	0	0	0	0	0	0	0	0	0	1
524715	G	T	SNV	MODERATE	missense_variant	lmo0489	lmo0489	NP_464017.1	NADH:flavin oxidoreductase	p.Ala333Ser		Yes	Yes	1	0	0	0	0	0	0	0	0	0	1	0	0	0	0	0	0	0	0	0	0	0	0	0	1
524964	G	A	SNV	MODERATE	missense_variant	lmo0489	lmo0489	NP_464017.1	NADH:flavin oxidoreductase	p.Glu416Lys		Yes	Yes	1	0	0	0	0	0	0	0	0	0	1	0	0	0	0	0	0	0	0	0	0	0	0	0	1
526191	G	T	SNV	MODERATE	missense_variant	aroE	lmo0490	NP_464018.1	shikimate 5-dehydrogenase	p.Asp127Tyr		Yes	Yes	2	0	0	0	0	0	0	0	0	0	1	0	0	0	0	0	0	0	0	0	0	0	0	0	1
527154	A	G	SNV	MODERATE	missense_variant	aroD	lmo0491	NP_464019.1	3-dehydroquinate dehydratase	p.Asn134Ser		Yes	Yes	0	0	0	0	0	0	0	0	0	0	1	0	0	0	0	0	0	0	0	0	0	0	0	0	1
529309	C	T	SNV	MODERATE	missense_variant	lmo0493	lmo0493	NP_464021.1	acylase	p.Glu339Lys		Yes	No	0	0	0	0	0	0	0	0	0	0	1	0	0	0	0	0	0	0	0	0	0	0	0	0	1
529561	C	A	SNV	MODERATE	missense_variant	lmo0493	lmo0493	NP_464021.1	acylase	p.Ala255Ser		Yes	Yes	0	0	0	0	0	0	0	0	0	0	1	0	0	0	0	0	0	0	0	0	0	0	0	0	1
531934	C	T	SNV	MODERATE	missense_variant	lmo0495	lmo0495	NP_464023.1	hypothetical protein	p.Thr214Met		Yes	Yes	0	0	0	0	0	0	0	0	0	0	1	0	0	0	0	0	0	0	0	0	0	0	0	0	1
534023	G	A	SNV	MODERATE	missense_variant	lmo0497	lmo0497	NP_464025.1	sugar transferase	p.Ala30Val		Yes	Yes	0	0	0	0	0	0	0	0	0	0	1	0	0	0	0	0	0	0	0	0	0	0	0	0	1
535587	G	A	SNV	MODERATE	missense_variant	lmo0500	lmo0500	NP_464028.1	transaldolase	p.Val54Ile		Yes	Yes	3	0	0	0	0	0	0	0	0	0	1	0	0	0	0	0	0	0	0	0	0	0	0	0	1
537391	C	G	SNV	MODERATE	missense_variant	lmo0501	lmo0501	NP_464029.1	transcriptional antiterminator BglG	p.Ala402Gly		Yes	Yes	4	0	0	0	0	0	0	0	0	0	0	0	0	0	0	0	0	1	0	0	0	0	0	0	1
538362	G	A	SNV	MODERATE	missense_variant	lmo0502	lmo0502	NP_464030.1	sugar-phosphate isomerase	p.Glu38Lys		Yes	Yes	0	0	0	0	0	0	0	0	0	0	1	0	0	0	0	0	0	0	0	0	0	0	0	0	1
549327	G	A	SNV	MODERATE	missense_variant	lmo0514	lmo0514	NP_464042.1	internalin	p.Ser603Asn		Yes	Yes	4	0	0	0	0	0	0	0	0	0	0	0	0	0	0	0	0	1	0	0	0	0	0	0	1
556334	C	A	SNV	MODERATE	missense_variant	lmo0521	lmo0521	NP_464049.1	6-phospho-beta-glucosidase	p.Asp215Tyr		Yes	Yes	1	0	0	0	0	0	0	0	0	0	0	0	1	0	0	0	0	0	0	0	0	0	0	0	1
562439	C	T	SNV	MODERATE	missense_variant	lmo0526	lmo0526	NP_464054.1	transcriptional regulator	p.Glu41Lys		Yes	Yes	0	0	0	0	0	0	0	0	0	0	0	0	0	0	0	0	0	1	0	0	0	0	0	0	1
564789	G	A	SNV	MODERATE	missense_variant	lmo0528	lmo0528	NP_464056.1	hypothetical protein	p.Gly178Glu		Yes	Yes	0	0	0	0	0	0	0	0	0	0	1	0	0	0	0	0	0	0	0	0	0	0	0	0	1
567580	G	C	SNV	MODERATE	missense_variant	lmo0530	lmo0530	NP_464058.1	hypothetical protein	p.Gly184Ala		Yes	Yes	0	0	0	0	0	0	0	0	0	0	1	0	0	0	0	0	0	0	0	0	0	0	0	0	1
576100	A	G	SNV	MODERATE	missense_variant	lmo0537	lmo0537	NP_464065.1	allantoate amidohydrolase	p.Lys312Arg		Yes	Yes	0	0	0	0	0	0	0	0	0	0	1	0	0	0	0	0	0	0	0	0	0	0	0	0	1
579369	C	T	SNV	MODERATE	missense_variant	lmo0540	lmo0540	NP_464068.1	penicillin-binding protein	p.Pro162Ser		Yes	Yes	0	0	0	0	0	0	0	0	0	0	1	0	0	0	0	0	0	0	0	0	0	0	0	0	1
589246	A	C	SNV	MODERATE	missense_variant	lmo0550	lmo0550	NP_464078.1	pepdidoglycan-bound protein	p.Lys61Gln		Yes	Yes	0	0	0	0	0	0	0	0	0	0	1	0	0	0	0	0	0	0	0	0	0	0	0	0	1
590438	G	T	SNV	MODERATE	missense_variant	lmo0552	lmo0552	NP_464080.1	hypothetical protein	p.Asp39Tyr		Yes	Yes	1	0	0	0	0	0	0	0	0	0	1	0	0	0	0	0	0	0	0	0	0	0	0	0	1
596710	A	G	SNV	MODERATE	missense_variant	lmo0558	lmo0558	NP_464086.1	hypothetical protein	p.Ile304Thr		Yes	Yes	0	0	0	0	0	0	0	0	0	0	1	0	0	0	0	0	0	0	0	0	0	0	0	0	1
600067	A	C	SNV	MODERATE	missense_variant	lmo0560	lmo0560	NP_464088.1	glutamate dehydrogenase	p.Val93Gly		Yes	Yes	0	0	0	0	1	1	0	0	0	0	0	0	0	0	0	0	0	0	0	0	0	0	0	0	2
604948	C	T	SNV	MODERATE	missense_variant	hisD	lmo0567	NP_464095.1	histidinol dehydrogenase	p.Val153Ile		Yes	Yes	0	0	0	0	0	0	0	0	0	0	1	0	0	0	0	0	0	0	0	0	0	0	0	0	1
605190	C	T	SNV	MODERATE	missense_variant	hisD	lmo0567	NP_464095.1	histidinol dehydrogenase	p.Ser72Asn		Yes	Yes	0	0	0	0	0	0	0	0	0	0	1	0	0	0	0	0	0	0	0	0	0	0	0	0	1
606596	C	G	SNV	MODERATE	missense_variant	hisZ	lmo0569	NP_464097.1	ATP phosphoribosyltransferase	p.Ala209Pro		Yes	Yes	1	0	0	0	0	0	0	0	0	0	0	0	0	0	0	0	0	1	0	0	0	0	0	0	1
611634	G	A	SNV	MODERATE	missense_variant	lmo0574	lmo0574	NP_464102.1	beta-glucosidase	p.Gly132Asp		Yes	Yes	10	0	0	0	0	0	0	0	0	0	0	0	0	0	0	0	1	0	0	0	0	0	0	0	1
613264	A	G	SNV	MODERATE	missense_variant	lmo0575	lmo0575	NP_464103.1	GntR family transcriptional regulator	p.Tyr196Cys		Yes	Yes	7	0	0	0	0	0	0	0	0	0	1	0	0	0	0	0	0	0	0	0	0	0	0	0	1
613905	T	G	SNV	MODERATE	missense_variant	lmo0576	lmo0576	NP_464104.1	hypothetical protein	p.Ser24Ala		Yes	Yes	0	0	0	0	0	0	0	0	0	0	0	0	0	0	0	0	0	1	0	0	0	0	0	0	1
616778	G	A	SNV	MODERATE	missense_variant	lmo0579	lmo0579	NP_464107.1	hypothetical protein	p.Gly13Ser		Yes	Yes	0	0	0	0	0	0	0	0	0	0	0	0	1	0	0	0	0	0	0	0	0	0	0	0	1
618333	G	A	SNV	MODERATE	missense_variant	lmo0581	lmo0581	NP_464109.1	hypothetical protein	p.Ala171Val		Yes	Yes	0	0	0	0	0	0	0	0	0	0	1	0	0	0	0	0	0	0	0	0	0	0	0	0	1
635145	C	T	SNV	MODERATE	missense_variant	lmo0593	lmo0593	NP_464121.1	formate transporter	p.Leu223Phe		Yes	No	1	0	0	0	0	0	0	0	0	0	1	0	0	0	0	0	0	0	0	0	0	0	0	0	1
642588	T	A	SNV	MODERATE	missense_variant	lmo0602	lmo0602	NP_464129.1	transcripitonal regulator	p.Phe59Ile		Yes	Yes	0	0	0	0	0	0	0	0	0	0	1	0	0	0	0	0	0	0	0	0	0	0	0	0	1
649958	T	A	SNV	MODERATE	missense_variant	lmo0610	lmo0610	NP_464137.1	internalin	p.Asn559Ile		Yes	Yes	6	0	0	0	0	0	0	0	0	0	1	0	0	0	0	0	0	0	0	0	0	0	0	0	1
661261	G	A	SNV	MODERATE	missense_variant	lmo0624	lmo0624	NP_464151.1	hypothetical protein	p.Ser60Leu		Yes	Yes	0	0	0	0	0	0	0	0	0	0	0	1	0	0	0	0	0	0	0	0	0	0	0	0	1
666507	G	T	SNV	MODERATE	missense_variant	lmo0627	lmo0627	NP_464154.1	pepdidoglycan bound protein	p.Asp756Tyr		Yes	Yes	0	0	0	0	1	1	0	0	0	0	0	0	0	0	0	0	0	0	0	0	0	0	0	0	2
669240	G	A	SNV	MODERATE	missense_variant	lmo0628	lmo0628	NP_464155.1	hypothetical protein	p.Arg52His		Yes	Yes	1	0	0	0	0	0	0	0	0	0	1	0	0	0	0	0	0	0	0	0	0	0	0	0	1
680813	G	T	SNV	MODERATE	missense_variant	lmo0640	lmo0640	NP_464167.1	oxidoreductase	p.Gly152Cys		Yes	Yes	5	0	0	0	0	0	0	0	0	0	0	1	0	0	0	0	0	0	0	0	0	0	0	0	1
695501	T	G	SNV	MODERATE	missense_variant	lmo0652	lmo0652	NP_464179.1	hypothetical protein	p.Gln3His		Yes	Yes	0	0	0	0	0	0	0	0	0	0	1	0	0	0	0	0	0	0	0	0	0	0	0	0	1
697355	G	A	SNV	MODERATE	missense_variant	lmo0655	lmo0655	NP_464182.1	phosphoprotein phosphatase	p.Arg158His		Yes	Yes	0	0	0	0	0	0	0	0	0	0	1	0	0	0	0	0	0	0	0	0	0	0	0	0	1
704117	G	A	SNV	MODERATE	missense_variant	lmo0666	lmo0666	NP_464193.1	hypothetical protein	p.Val53Ile		Yes	Yes	0	0	0	0	0	0	0	0	0	0	1	0	0	0	0	0	0	0	0	0	0	0	0	0	1
710338	G	T	SNV	MODERATE	missense_variant	lmo0674	lmo0674	NP_464201.1	hypothetical protein	p.Pro138Thr		Yes	Yes	0	1	0	0	0	0	0	0	0	0	0	0	0	0	0	0	0	0	0	0	0	0	0	0	1
715313	T	G	SNV	MODERATE	missense_variant	flhA	lmo0680	NP_464207.1	flagellar biosynthesis protein FlhA	p.Leu321Val		Yes	Yes	0	0	0	0	0	0	0	0	0	0	1	0	0	0	0	0	0	0	0	0	0	0	0	0	1
722286	C	T	SNV	MODERATE	missense_variant	lmo0688	lmo0688	NP_464215.1	hypothetical protein	p.Pro155Ser		Yes	Yes	0	0	0	0	0	0	0	0	0	0	0	0	0	0	0	1	0	0	0	0	0	0	0	0	1
727077	A	G	SNV	MODERATE	missense_variant	cheA	lmo0692	NP_464219.1	two-component sensor histidine kinase CheA	p.Gln222Arg		Yes	No	0	0	0	0	0	0	0	0	0	0	1	0	0	0	0	0	0	0	0	0	0	0	0	0	1
734307	G	A	SNV	MODERATE	missense_variant	lmo0700	lmo0700	NP_464227.1	flagellar motor switch protein FliY	p.Val431Ile		Yes	Yes	0	0	0	0	0	0	0	0	0	0	1	0	0	0	0	0	0	0	0	0	0	0	0	0	1
736307	A	C	SNV	MODERATE	missense_variant	lmo0702	lmo0702	NP_464229.1	hypothetical protein	p.Gln104His		Yes	Yes	0	0	0	0	0	0	0	0	0	0	1	0	0	0	0	0	0	0	0	0	0	0	0	0	1
748817	C	T	SNV	MODERATE	missense_variant	lmo0717	lmo0717	NP_464244.1	transglycosylase	p.Thr94Ile		Yes	Yes	0	0	0	0	0	0	0	0	0	0	1	0	0	0	0	0	0	0	0	0	0	0	0	0	1
750760	C	T	SNV	MODERATE	missense_variant	lmo0721	lmo0721	NP_464248.1	fibronectin-binding protein	p.Asp190Asn		Yes	Yes	0	0	0	0	0	0	0	0	0	0	1	0	0	0	0	0	0	0	0	0	0	0	0	0	1
752114	A	C	SNV	MODERATE	missense_variant	lmo0722	lmo0722	NP_464249.1	pyruvate oxidase	p.Ser173Arg		Yes	Yes	3	0	0	0	0	0	0	0	0	1	0	0	0	0	0	0	0	0	0	0	0	0	0	0	1
754901	C	T	SNV	MODERATE	missense_variant	lmo0723	lmo0723	NP_464250.1	metyl-accepting chemotaxis protein	p.Ala471Val		Yes	Yes	0	0	0	0	0	0	0	0	0	0	0	0	0	0	0	1	0	0	0	0	0	0	0	0	1
755247	A	C	SNV	MODERATE	missense_variant	lmo0723	lmo0723	NP_464250.1	metyl-accepting chemotaxis protein	p.Glu586Asp		Yes	Yes	0	0	0	0	0	0	0	0	0	0	1	0	0	0	0	0	0	0	0	0	0	0	0	0	1
755248	T	A	SNV	MODERATE	missense_variant	lmo0723	lmo0723	NP_464250.1	metyl-accepting chemotaxis protein	p.Ser587Thr		Yes	Yes	0	0	0	0	0	0	0	0	0	0	1	0	0	0	0	0	0	0	0	0	0	0	0	0	1
755264	C	A	SNV	MODERATE	missense_variant	lmo0723	lmo0723	NP_464250.1	metyl-accepting chemotaxis protein	p.Pro592Gln		Yes	Yes	0	0	0	0	0	0	0	0	0	0	1	0	0	0	0	0	0	0	0	0	0	0	0	0	1
755275	G	A	SNV	MODERATE	missense_variant	lmo0723	lmo0723	NP_464250.1	metyl-accepting chemotaxis protein	p.Val596Ile		Yes	Yes	0	0	0	0	0	0	0	0	0	0	1	0	0	0	0	0	0	0	0	0	0	0	0	0	1
755399	C	A	SNV	MODERATE	missense_variant	lmo0724	lmo0724	NP_464251.1	hypothetical protein	p.Thr31Asn		Yes	No	0	0	0	0	0	0	0	0	0	0	1	0	0	0	0	0	0	0	0	0	0	0	0	0	1
755479	A	G	SNV	MODERATE	missense_variant	lmo0724	lmo0724	NP_464251.1	hypothetical protein	p.Asn58Asp		Yes	Yes	0	0	0	0	0	0	0	0	0	0	1	0	0	0	0	0	0	0	0	0	0	0	0	0	1
755497	A	T	SNV	MODERATE	missense_variant	lmo0724	lmo0724	NP_464251.1	hypothetical protein	p.Thr64Ser		Yes	Yes	0	0	0	0	0	0	0	0	0	0	1	0	0	0	0	0	0	0	0	0	0	0	0	0	1
755548	A	G	SNV	MODERATE	missense_variant	lmo0724	lmo0724	NP_464251.1	hypothetical protein	p.Asn81Asp		Yes	Yes	0	0	0	0	0	0	0	0	0	0	1	0	0	0	0	0	0	0	0	0	0	0	0	0	1
755657	G	A	SNV	MODERATE	missense_variant	lmo0724	lmo0724	NP_464251.1	hypothetical protein	p.Ser117Asn		Yes	Yes	0	0	0	0	0	0	0	0	0	0	1	0	0	0	0	0	0	0	0	0	0	0	0	0	1
762551	G	A	SNV	MODERATE	missense_variant	lmo0732	lmo0732	NP_464259.1	peptidoglycan binding protein	p.Asp334Asn		Yes	Yes	1	0	0	0	0	0	0	0	0	0	0	0	0	0	0	0	1	1	0	0	0	0	0	0	2
764940	G	C	SNV	MODERATE	missense_variant	lmo0734	lmo0734	NP_464261.1	LacI family transcriptional regulator	p.Ala177Gly		Yes	No	10	0	0	0	0	0	0	0	0	0	1	0	0	0	0	0	0	0	0	0	0	0	0	0	1
770075	A	G	SNV	MODERATE	missense_variant	lmo0739	lmo0739	NP_464266.1	6-phospho-beta-glucosidase	p.Lys146Arg		Yes	Yes	10	0	0	0	0	0	0	0	0	0	1	0	0	0	0	0	0	0	0	0	0	0	0	0	1
770468	A	C	SNV	MODERATE	missense_variant	lmo0739	lmo0739	NP_464266.1	6-phospho-beta-glucosidase	p.Gln277Pro		Yes	Yes	10	0	0	0	0	0	0	0	0	0	1	0	0	0	0	0	0	0	0	0	0	0	0	0	1
771298	C	G	SNV	MODERATE	missense_variant	lmo0740	lmo0740	NP_464267.1	transcriptional regulator	p.Ala130Pro		Yes	Yes	2	0	0	0	0	0	0	0	0	0	0	1	0	0	0	0	0	0	0	0	0	0	0	0	1
787552	T	C	SNV	MODERATE	missense_variant	lmo0762	lmo0762	NP_464289.1	ATP/GTP-binding protein	p.Leu78Pro		Yes	Yes	1	1	0	0	0	0	0	0	0	0	0	0	0	0	0	0	0	0	0	0	0	0	0	0	1
788298	G	A	SNV	MODERATE	missense_variant	lmo0762	lmo0762	NP_464289.1	ATP/GTP-binding protein	p.Asp327Asn		Yes	Yes	1	0	0	0	0	0	0	0	0	0	0	1	0	0	0	0	0	0	0	0	0	0	0	0	1
790259	C	A	SNV	MODERATE	missense_variant	lmo0764	lmo0764	NP_464291.1	lipoate-protein ligase	p.Thr247Asn		Yes	Yes	1	0	0	0	0	0	0	0	0	0	1	0	0	0	0	0	0	0	0	0	0	0	0	0	1
801670	A	G	SNV	MODERATE	missense_variant	lmo0776	lmo0776	NP_464303.1	transcriptional regulator	p.Ile178Thr		Yes	Yes	6	0	0	0	0	0	0	0	0	0	1	0	0	0	0	0	0	0	0	0	0	0	0	0	1
801901	T	G	SNV	MODERATE	missense_variant	lmo0776	lmo0776	NP_464303.1	transcriptional regulator	p.Glu101Ala		Yes	Yes	6	0	0	0	0	0	0	0	0	0	1	0	0	0	0	0	0	0	0	0	0	0	0	0	1
802708	C	T	SNV	MODERATE	missense_variant	lmo0777	lmo0777	NP_464304.1	hypothetical protein	p.Pro118Leu		Yes	Yes	0	0	0	0	0	0	0	0	0	0	0	0	0	0	0	0	0	0	0	0	1	0	0	0	1
815312	A	C	SNV	MODERATE	missense_variant	lmo0788	lmo0788	NP_464315.1	hypothetical protein	p.Asp621Ala		Yes	Yes	0	0	0	0	0	0	0	0	0	0	1	0	0	0	0	0	0	0	0	0	0	0	0	0	1
817141	G	A	SNV	MODERATE	missense_variant	lmo0788	lmo0788	NP_464315.1	hypothetical protein	p.Val1231Ile		Yes	Yes	0	0	0	0	1	1	0	0	0	0	0	0	0	0	0	0	0	0	0	0	0	0	0	0	2
828315	C	T	SNV	MODERATE	missense_variant	lmo0801	lmo0801	NP_464328.1	internalin	p.Pro50Ser		Yes	Yes	3	0	0	0	0	0	0	0	0	0	1	0	0	0	0	0	0	0	0	0	0	0	0	0	1
829236	A	G	SNV	MODERATE	missense_variant	lmo0801	lmo0801	NP_464328.1	internalin	p.Asn357Asp		Yes	Yes	3	0	0	0	0	0	0	0	0	0	1	0	0	0	0	0	0	0	0	0	0	0	0	0	1
831960	G	A	SNV	MODERATE	missense_variant	lmo0803	lmo0803	NP_464330.1	Na+/H+ antiporter	p.Met312Ile		Yes	Yes	1	0	0	0	0	0	0	0	0	0	1	0	0	0	0	0	0	0	0	0	0	0	0	0	1
845623	G	T	SNV	MODERATE	missense_variant	lmo0818	lmo0818	NP_464345.1	cation-transporting ATPase	p.Ala559Ser		Yes	Yes	1	0	0	0	0	0	0	0	0	0	1	0	0	0	0	0	0	0	0	0	0	0	0	0	1
847348	C	T	SNV	MODERATE	missense_variant	lmo0819	lmo0819	NP_464346.1	hypothetical protein	p.Thr252Ile		Yes	Yes	0	0	0	0	0	0	0	0	0	0	1	0	0	0	0	0	0	0	0	0	0	0	0	0	1
850074	C	T	SNV	MODERATE	missense_variant	lmo0823	lmo0823	NP_464350.1	oxidoreductase	p.Ala254Val		Yes	Yes	6	0	0	0	0	0	0	0	0	0	1	0	0	0	0	0	0	0	0	0	0	0	0	0	1
851796	T	C	SNV	MODERATE	missense_variant	lmo0825	lmo0825	NP_464352.1	3-hydroxy-3-methylglutaryl-CoA reductase	p.Val191Ala		Yes	Yes	0	0	0	0	0	0	0	0	0	0	1	0	0	0	0	0	0	0	0	0	0	0	0	0	1
858954	C	A	SNV	MODERATE	missense_variant	nifJ	lmo0829	NP_464356.1	pyruvate-flavodoxin oxidoreductase	p.Pro1066Thr		Yes	Yes	0	0	0	0	1	1	0	0	0	0	0	0	0	0	0	0	0	0	0	0	0	0	0	0	2
865621	C	T	SNV	MODERATE	missense_variant	lmo0835	lmo0835	NP_464362.1	peptidoglycan binding protein	p.Ala31Val		Yes	Yes	2	0	0	0	0	0	0	0	0	0	1	0	0	0	0	0	0	0	0	0	0	0	0	0	1
872277	G	A	SNV	MODERATE	missense_variant	lmo0840	lmo0840	NP_464366.1	hypothetical protein	p.Ala45Val		Yes	Yes	0	0	0	0	0	0	0	0	0	0	1	0	0	0	0	0	0	0	0	0	0	0	0	0	1
878434	C	T	SNV	MODERATE	missense_variant	lmo0842	lmo0842	NP_464368.1	peptidoglycan binding protein	p.Pro905Leu		Yes	Yes	0	0	0	0	0	0	0	0	0	0	0	0	0	0	0	0	1	0	0	0	0	0	0	0	1
879504	A	G	SNV	MODERATE	missense_variant	lmo0842	lmo0842	NP_464368.1	peptidoglycan binding protein	p.Thr1262Ala		Yes	Yes	0	0	0	0	0	0	0	0	0	0	1	0	0	0	0	0	0	0	0	0	0	0	0	0	1
881136	A	G	SNV	MODERATE	missense_variant	lmo0842	lmo0842	NP_464368.1	peptidoglycan binding protein	p.Lys1806Glu		Yes	Yes	0	0	0	0	0	0	0	0	0	0	1	0	0	0	0	0	0	0	0	0	0	0	0	0	1
882053	C	T	SNV	MODERATE	missense_variant	lmo0843	lmo0843	NP_464369.1	hypothetical protein	p.Arg66Gln		Yes	Yes	0	0	0	0	0	0	0	0	0	0	1	0	0	0	0	0	0	0	0	0	0	0	0	0	1
892196	A	C	SNV	MODERATE	missense_variant	lmo0854	lmo0854	NP_464380.1	SugE protein	p.Asp2Ala		Yes	Yes	1	0	0	0	0	0	0	0	0	0	1	0	0	0	0	0	0	0	0	0	0	0	0	0	1
896038	C	T	SNV	MODERATE	missense_variant	lmo0858	lmo0858	NP_464384.1	LacI family transcriptional regulator	p.Glu331Lys		Yes	Yes	8	0	0	0	0	0	0	0	0	0	1	0	0	0	0	0	0	0	0	0	0	0	0	0	1
901683	G	A	SNV	MODERATE	missense_variant	lmo0862	lmo0862	NP_464388.1	oligo-1,6-glucosidase	p.Gly461Ser		Yes	Yes	2	0	0	0	0	0	0	0	0	0	1	0	0	0	0	0	0	0	0	0	0	0	0	0	1
902950	C	T	SNV	MODERATE	missense_variant	lmo0864	lmo0864	NP_464390.1	hypothetical protein	p.Leu60Phe		Yes	Yes	0	0	0	0	0	0	0	0	0	0	0	0	0	0	1	0	0	0	0	0	0	0	0	0	1
904380	C	T	SNV	MODERATE	missense_variant	lmo0865	lmo0865	NP_464391.1	phosphomannomutase	p.Arg182Cys		Yes	Yes	1	0	0	0	0	0	0	0	0	0	1	0	0	0	0	0	0	0	0	0	0	0	0	0	1
911368	C	T	SNV	MODERATE	missense_variant	lmo0872	lmo0872	NP_464398.1	antibiotic resistance protein	p.Ala124Val		Yes	Yes	0	0	0	0	0	0	0	0	0	0	1	0	0	0	0	0	0	0	0	0	0	0	0	0	1
914502	C	T	SNV	MODERATE	missense_variant	lmo0874	lmo0874	NP_464400.1	PTS sugar transporter subunit IIA	p.Ser33Leu		Yes	Yes	5	0	0	0	0	0	0	0	0	0	1	0	0	0	0	0	0	0	0	0	0	0	0	0	1
918359	G	T	SNV	MODERATE	missense_variant	lmo0879	lmo0879	NP_464405.1	hypothetical protein	p.Leu75Phe		Yes	Yes	1	0	0	0	0	0	0	0	0	0	1	0	0	0	0	0	0	0	0	0	0	0	0	0	1
922935	G	A	SNV	MODERATE	missense_variant	lmo0883	lmo0883	NP_464409.1	hypothetical protein	p.Ala467Thr		Yes	Yes	0	0	0	0	0	0	0	0	0	0	1	0	0	0	0	0	0	0	0	0	0	0	0	0	1
923723	C	T	SNV	MODERATE	missense_variant	lmo0884	lmo0884	NP_464410.1	protoporphyrinogen oxidase	p.Thr188Ile		Yes	Yes	0	0	0	0	0	0	0	0	0	0	1	0	0	0	0	0	0	0	0	0	0	0	0	0	1
924167	T	C	SNV	MODERATE	missense_variant	lmo0884	lmo0884	NP_464410.1	protoporphyrinogen oxidase	p.Val336Ala		Yes	Yes	0	0	0	0	0	0	0	0	0	0	0	1	0	0	0	0	0	0	0	0	0	0	0	0	1
925958	G	A	SNV	MODERATE	missense_variant	dal	lmo0886	NP_464412.1	alanine racemase	p.Asp348Asn		Yes	Yes	0	0	0	0	0	0	0	0	0	0	0	0	0	0	0	1	1	0	0	0	0	0	0	0	2
937033	T	G	SNV	MODERATE	missense_variant	lmo13a	lmo13a	YP_008475634.1		p.Asn16Lys		Yes	Yes		0	0	0	0	0	0	0	0	0	1	0	0	0	0	0	0	0	0	0	0	0	0	0	1
937121	G	A	SNV	MODERATE	missense_variant	lmo13a	lmo13a	YP_008475634.1		p.Val46Met		Yes	Yes		0	0	0	0	0	0	0	0	0	1	0	0	0	0	0	0	0	0	0	0	0	0	0	1
938340	A	G	SNV	MODERATE	missense_variant	lmo0901	lmo0901	NP_464427.1	PTS cellbiose transporter subunit IIC	p.His201Arg		Yes	Yes	9	0	0	0	0	0	0	0	0	0	1	0	0	0	0	0	0	0	0	0	0	0	0	0	1
941009	C	A	SNV	MODERATE	missense_variant	lmo0904	lmo0904	NP_464430.1	hypothetical protein	p.Ala67Asp		Yes	Yes	0	0	0	0	0	0	0	0	0	0	1	0	0	0	0	0	0	0	0	0	0	0	0	0	1
942434	G	A	SNV	MODERATE	missense_variant	lmo0906	lmo0906	NP_464432.1	glutathione reductase	p.Gly96Asp		Yes	Yes	3	0	0	0	0	0	0	0	0	0	1	0	0	0	0	0	0	0	0	0	0	0	0	0	1
956323	G	A	SNV	MODERATE	missense_variant	lmo0919	lmo0919	NP_464445.1	antibiotic ABC transporter ATP-binding protein	p.Ser98Asn		Yes	Yes	1	0	0	0	0	0	0	0	0	0	1	0	0	0	0	0	0	0	0	0	0	0	0	0	1
957563	T	G	SNV	MODERATE	missense_variant	lmo0919	lmo0919	NP_464445.1	antibiotic ABC transporter ATP-binding protein	p.Asp511Glu		Yes	Yes	1	0	0	0	0	0	0	0	0	0	1	0	0	0	0	0	0	0	0	0	0	0	0	0	1
959065	C	T	SNV	MODERATE	missense_variant	lmo0921	lmo0921	NP_464447.1	hypothetical protein	p.Leu95Phe		Yes	Yes	0	0	0	0	0	0	0	0	0	0	1	0	0	0	0	0	0	0	0	0	0	0	0	0	1
965840	G	A	SNV	MODERATE	missense_variant	lmo0928	lmo0928	NP_464453.1	3-methyladenine DNA glycosylase	p.Ala110Thr		Yes	Yes	0	0	0	0	0	0	0	0	0	0	1	0	0	0	0	0	0	0	0	0	0	0	0	0	1
965931	G	A	SNV	MODERATE	missense_variant	lmo0928	lmo0928	NP_464453.1	3-methyladenine DNA glycosylase	p.Ser140Asn		Yes	Yes	0	0	0	0	0	0	0	0	0	0	1	0	0	0	0	0	0	0	0	0	0	0	0	0	1
973218	C	T	SNV	MODERATE	missense_variant	lmo0936	lmo0936	NP_464461.1	nitroflavin reductase	p.Ala167Val		Yes	Yes	2	0	0	0	0	0	0	0	0	0	1	0	0	0	0	0	0	0	0	0	0	0	0	0	1
976225	G	C	SNV	MODERATE	missense_variant	lmo0941	lmo0941	NP_464466.1	hypothetical protein	p.Ala272Gly		Yes	Yes	1	0	0	0	0	0	0	0	0	0	1	0	0	0	0	0	0	0	0	0	0	0	0	0	1
983343	G	A	SNV	MODERATE	missense_variant	lmo0948	lmo0948	NP_464473.1	transcriptional regulator	p.Leu102Phe		Yes	Yes	0	0	0	0	0	0	0	0	0	0	1	0	0	0	0	0	0	0	0	0	0	0	0	0	1
988347	G	A	SNV	MODERATE	missense_variant	lmo0955	lmo0955	NP_464480.1	hypothetical protein	p.Val95Met		Yes	Yes	0	0	0	0	0	0	0	0	0	0	1	0	0	0	0	0	0	0	0	0	0	0	0	0	1
989654	G	A	SNV	MODERATE	missense_variant	lmo0956	lmo0956	NP_464481.1	N-acetylglucosamine-6P-phosphate deacetylase	p.Glu186Lys		Yes	Yes	1	0	0	0	0	0	0	0	0	0	1	0	0	0	0	0	0	0	0	0	0	0	0	0	1
998223	C	T	SNV	MODERATE	missense_variant	lmo0965	lmo0965	NP_464490.1	hypothetical protein	p.Ala53Thr		Yes	Yes	0	0	0	0	1	1	0	0	0	0	0	0	0	0	0	0	0	0	0	0	0	0	0	0	2
999040	T	C	SNV	MODERATE	missense_variant	lmo0967	lmo0967	NP_464492.1	hypothetical protein	p.Phe7Leu		Yes	Yes	1	0	0	0	0	0	0	0	0	0	0	0	0	0	0	1	1	0	0	0	0	0	0	0	2
1006003	T	C	SNV	MODERATE	missense_variant	dltA	lmo0974	NP_464499.1	D-alanine--poly(phosphoribitol) ligase subunit 1	p.Gln189Arg		Yes	Yes	1	0	0	0	0	0	0	0	1	0	0	0	0	0	0	0	0	0	0	0	0	0	0	1	2
1010655	G	A	SNV	MODERATE	missense_variant	lmo0979	lmo0979	NP_464504.1	daunorubicin resistance ATP-binding protein	p.Ala115Thr		Yes	Yes	53	0	0	0	0	0	0	0	0	0	1	0	0	0	0	0	0	0	0	0	0	0	0	0	1
1010669	G	T	SNV	MODERATE	missense_variant	lmo0979	lmo0979	NP_464504.1	daunorubicin resistance ATP-binding protein	p.Leu119Phe		Yes	Yes	53	0	0	0	0	0	0	0	0	0	1	0	0	0	0	0	0	0	0	0	0	0	0	0	1
1014966	C	A	SNV	MODERATE	missense_variant	lmo0983	lmo0983	NP_464508.1	glutathione peroxidase	p.Pro143Thr		Yes	Yes	0	0	0	0	0	0	0	0	0	0	1	0	0	0	0	0	0	0	0	0	0	0	0	0	1
1016373	C	G	SNV	MODERATE	missense_variant	lmo0986	lmo0986	NP_464511.1	antibiotic ABC transporter ATP-binding protein	p.Ala115Gly		Yes	Yes	4	0	0	0	0	0	0	0	0	0	0	1	0	0	0	0	0	0	0	0	0	0	0	0	1
1026070	C	T	SNV	MODERATE	missense_variant	lmo0995	lmo0995	NP_464520.1	hypothetical protein	p.Val41Ile		Yes	Yes	0	0	0	0	0	0	0	0	0	0	1	0	0	0	0	0	0	0	0	0	0	0	0	0	1
1032168	G	A	SNV	MODERATE	missense_variant	lmo1000	lmo1000	NP_464525.1	phytoene dehydrogenase	p.Ala21Val		Yes	Yes	0	0	0	0	0	0	0	0	0	0	1	0	0	0	0	0	0	0	0	0	0	0	0	0	1
1036320	T	A	SNV	MODERATE	missense_variant	lmo1005	lmo1005	NP_464530.1	3-hydroxyisobutyrate dehydrogenase	p.Leu85Ile		Yes	Yes	0	0	0	0	0	0	0	0	0	0	0	0	0	0	0	0	0	1	0	0	0	0	0	0	1
1037024	A	T	SNV	MODERATE	missense_variant	lmo1006	lmo1006	NP_464531.1	aminotransferase	p.Phe365Ile		Yes	Yes	3	0	0	0	0	0	0	0	0	0	1	0	0	0	0	0	0	0	0	0	0	0	0	0	1
1042388	C	G	SNV	MODERATE	missense_variant	lmo1012	lmo1012	NP_464537.1	N-acyl-L-amino acid amidohydrolase	p.Arg315Gly		Yes	Yes	3	0	0	0	0	0	0	0	0	0	1	0	0	0	0	0	0	0	0	0	0	0	0	0	1
1047622	G	A	SNV	MODERATE	missense_variant	lmo1018	lmo1018	NP_464543.1	copper homeostasis protein CutC	p.Val45Ile		Yes	Yes	1	0	0	0	0	0	0	0	0	0	0	0	0	0	0	0	1	0	0	0	0	0	0	0	1
1057081	G	T	SNV	MODERATE	missense_variant	lmo1028	lmo1028	NP_464553.1	hypothetical protein	p.Leu66Ile		Yes	No	0	0	0	0	0	0	0	0	0	0	1	0	0	0	0	0	0	0	0	0	0	0	0	0	1
1060919	C	A	SNV	MODERATE	missense_variant	lmo1031	lmo1031	NP_464556.1	hypothetical protein	p.Pro350Thr		Yes	No	0	0	0	0	0	0	0	0	0	0	0	0	0	0	0	0	0	1	0	0	0	0	0	0	1
1061811	C	T	SNV	MODERATE	missense_variant	lmo1032	lmo1032	NP_464557.1	transketolase	p.Ser174Phe		Yes	Yes	3	0	0	0	0	0	0	0	0	0	1	0	0	0	0	0	0	0	0	0	0	0	0	0	1
1063870	C	A	SNV	MODERATE	missense_variant	lmo1034	lmo1034	NP_464559.1	glycerol kinase	p.Asn270Lys		Yes	Yes	2	0	0	0	0	0	0	0	0	0	1	0	0	0	0	0	0	0	0	0	0	0	0	0	1
1067890	A	C	SNV	MODERATE	missense_variant	lmo1037	lmo1037	NP_464562.1	hypothetical protein	p.Ser213Ala		Yes	Yes	0	0	0	0	0	0	0	0	0	0	1	0	0	0	0	0	0	0	0	0	0	0	0	0	1
1069749	G	A	SNV	MODERATE	missense_variant	lmo1039	lmo1039	NP_464564.1	ABC transporter ATP-binding protein	p.Pro24Ser		Yes	Yes	52	0	0	0	0	0	0	0	0	0	1	0	0	0	0	0	0	0	0	0	0	0	0	0	1
1072632	G	T	SNV	MODERATE	missense_variant	lmo1042	lmo1042	NP_464567.1	molybdopterin biosynthesis protein MoeA	p.Val391Leu		Yes	Yes	0	1	0	0	0	0	0	0	0	0	0	0	0	0	0	0	0	0	0	0	0	0	0	0	1
1074258	C	T	SNV	MODERATE	missense_variant	moaC	lmo1046	NP_464571.1	molybdenum cofactor biosynthesis protein MoaC	p.Thr149Ile		Yes	Yes	0	0	0	0	0	0	0	0	0	0	0	0	0	0	0	0	0	1	0	0	0	0	0	0	1
1084922	G	A	SNV	MODERATE	missense_variant	lmo1057	lmo1057	NP_464582.1	L-lactate dehydrogenase	p.Val24Ile		Yes	Yes	3	0	0	0	0	0	0	0	0	0	1	0	0	0	0	0	0	0	0	0	0	0	0	0	1
1085336	G	A	SNV	MODERATE	missense_variant	lmo1057	lmo1057	NP_464582.1	L-lactate dehydrogenase	p.Val162Ile		Yes	Yes	3	1	0	0	0	0	0	0	0	0	0	0	0	0	0	0	0	0	0	0	0	0	0	0	1
1087845	C	T	SNV	MODERATE	missense_variant	lmo1061	lmo1061	NP_464586.1	two-component sensor histidine kinase	p.Thr146Ile		No	No	2	0	0	0	0	0	0	0	0	0	1	0	0	0	0	0	0	0	0	0	0	0	0	0	1
1089076	G	A	SNV	MODERATE	missense_variant	lmo1062	lmo1062	NP_464587.1	ABC transporters permease	p.Ala46Thr		Yes	No	1	0	0	0	0	0	0	0	0	0	1	0	0	0	0	0	0	0	0	0	0	0	0	0	1
1093089	C	A	SNV	MODERATE	missense_variant	lmo1066	lmo1066	NP_464591.1	myo-inositol-1(or 4)-monophosphatase	p.Asp30Glu		Yes	Yes	0	0	0	0	0	0	0	0	0	0	1	0	0	0	0	0	0	0	0	0	0	0	0	0	1
1106609	G	T	SNV	MODERATE	missense_variant	lmo1076	lmo1076	NP_464601.1	autolysin	p.Gly190Val		Yes	Yes	1	0	0	0	0	0	0	0	0	1	0	0	0	0	0	0	0	0	0	0	0	0	0	0	1
1107325	G	A	SNV	MODERATE	missense_variant	lmo1076	lmo1076	NP_464601.1	autolysin	p.Ala429Thr		Yes	Yes	1	1	0	0	0	0	0	0	0	0	0	0	0	0	0	0	0	0	0	0	0	0	0	0	1
1112794	G	A	SNV	MODERATE	missense_variant	lmo1079	lmo1079	NP_464604.1	hypothetical protein	p.Glu676Lys		Yes	No	0	0	0	0	0	0	0	0	0	0	1	0	0	0	0	0	0	0	0	0	0	0	0	0	1
1117246	A	G	SNV	MODERATE	missense_variant	lmo1083	lmo1083	NP_464608.1	dTDP-D-glucose 4,6-dehydratase	p.Asn52Asp		Yes	Yes	1	1	0	0	0	0	0	0	0	0	0	0	0	0	0	0	0	0	0	0	0	0	0	0	1
1118903	T	A	SNV	MODERATE	missense_variant	lmo1084	lmo1084	NP_464609.1	DTDP-L-rhamnose synthetase	p.Phe274Leu		Yes	Yes	0	0	0	0	0	0	0	0	1	0	0	0	0	0	0	0	0	0	0	0	0	0	0	1	2
1119215	C	G	SNV	MODERATE	missense_variant	lmo1085	lmo1085	NP_464610.1	teichoic acid biosynthesis protein B	p.Ala95Gly		Yes	Yes	0	1	0	0	0	0	0	0	0	0	0	0	0	0	0	0	0	0	0	0	0	0	0	0	1
1129479	A	G	SNV	MODERATE	missense_variant	lmo1095	lmo1095	NP_464620.1	PTS cellbiose transporter subunit IIB	p.Lys23Arg		Yes	Yes	3	0	0	0	0	0	0	0	0	0	1	0	0	0	0	0	0	0	0	0	0	0	0	0	1
1130333	C	A	SNV	MODERATE	missense_variant	guaA	lmo1096	NP_464621.1	GMP synthase	p.Pro130Gln		Yes	Yes	0	0	0	0	0	0	0	0	0	1	0	0	0	0	0	0	0	0	0	0	0	0	0	0	1
1138254	C	T	SNV	MODERATE	missense_variant	lmo1103	lmo1103	NP_464628.1	hypothetical protein	p.Asp221Asn		Yes	Yes	0	0	0	0	0	0	0	0	0	0	0	0	0	0	1	0	0	0	0	0	0	0	0	0	1
1138262	C	G	SNV	MODERATE	missense_variant	lmo1103	lmo1103	NP_464628.1	hypothetical protein	p.Ser218Thr		Yes	Yes	0	0	0	0	0	0	0	0	0	0	0	0	0	0	1	0	0	0	0	0	0	0	0	0	1
1138263	T	A	SNV	MODERATE	missense_variant	lmo1103	lmo1103	NP_464628.1	hypothetical protein	p.Ser218Cys		Yes	Yes	0	0	0	0	0	0	0	0	0	0	0	0	0	0	1	0	0	0	0	0	0	0	0	0	1
1138266	T	C	SNV	MODERATE	missense_variant	lmo1103	lmo1103	NP_464628.1	hypothetical protein	p.Asn217Asp		Yes	Yes	0	0	0	0	0	0	0	0	0	0	0	0	0	0	1	0	0	0	0	0	0	0	0	0	1
1141704	G	C	SNV	MODERATE	missense_variant	lmo1105	lmo1105	NP_464630.1	hypothetical protein	p.Ser132Arg		Yes	Yes	0	0	0	0	0	0	0	0	0	0	0	0	0	0	1	0	0	0	0	0	0	0	0	0	1
1142654	T	A	SNV	MODERATE	missense_variant	lmo1106	lmo1106	NP_464631.1	hypothetical protein	p.Glu632Asp		Yes	Yes	0	0	0	0	0	0	0	0	0	0	0	0	0	0	1	0	0	0	0	0	0	0	0	0	1
1142724	C	G	SNV	MODERATE	missense_variant	lmo1106	lmo1106	NP_464631.1	hypothetical protein	p.Ser609Thr		Yes	Yes	0	0	0	0	0	0	0	0	0	0	0	0	0	0	1	0	0	0	0	0	0	0	0	0	1
1142725	T	A	SNV	MODERATE	missense_variant	lmo1106	lmo1106	NP_464631.1	hypothetical protein	p.Ser609Cys		Yes	Yes	0	0	0	0	0	0	0	0	0	0	0	0	0	0	1	0	0	0	0	0	0	0	0	0	1
1142745	C	T	SNV	MODERATE	missense_variant	lmo1106	lmo1106	NP_464631.1	hypothetical protein	p.Ser602Asn		Yes	Yes	0	0	0	0	0	0	0	0	0	0	0	0	0	0	1	0	0	0	0	0	0	0	0	0	1
1142746	T	G	SNV	MODERATE	missense_variant	lmo1106	lmo1106	NP_464631.1	hypothetical protein	p.Ser602Arg		Yes	Yes	0	0	0	0	0	0	0	0	0	0	0	0	0	0	1	0	0	0	0	0	0	0	0	0	1
1144733	T	A	SNV	MODERATE	missense_variant	lmo1107	lmo1107	NP_464632.1	hypothetical protein	p.Ile66Phe		Yes	Yes	0	0	0	0	0	0	0	0	0	0	0	0	0	0	1	0	0	0	0	0	0	0	0	0	1
1149488	C	T	SNV	MODERATE	missense_variant	lmo1114	lmo1114	NP_464639.1	hypothetical protein	p.Arg78His		Yes	Yes	0	0	0	0	0	0	0	0	0	0	0	0	0	0	1	0	0	0	0	0	0	0	0	0	1
1149489	G	T	SNV	MODERATE	missense_variant	lmo1114	lmo1114	NP_464639.1	hypothetical protein	p.Arg78Ser		Yes	Yes	0	0	0	0	0	0	0	0	0	0	0	0	0	0	1	0	0	0	0	0	0	0	0	0	1
1149499	T	A	SNV	MODERATE	missense_variant	lmo1114	lmo1114	NP_464639.1	hypothetical protein	p.Leu74Phe		Yes	Yes	0	0	0	0	0	0	0	0	0	0	0	0	0	0	1	0	0	0	0	0	0	0	0	0	1
1149511	T	A	SNV	MODERATE	missense_variant	lmo1114	lmo1114	NP_464639.1	hypothetical protein	p.Gln70His		Yes	Yes	0	0	0	0	0	0	0	0	0	0	0	0	0	0	1	0	0	0	0	0	0	0	0	0	1
1149514	C	G	SNV	MODERATE	missense_variant	lmo1114	lmo1114	NP_464639.1	hypothetical protein	p.Glu69Asp		Yes	Yes	0	0	0	0	0	0	0	0	0	0	0	0	0	0	1	0	0	0	0	0	0	0	0	0	1
1153950	A	G	SNV	MODERATE	missense_variant	lmo1117	lmo1117	NP_464642.1	hypothetical protein	p.Thr35Ala		Yes	Yes	0	0	0	0	0	0	0	0	0	0	1	0	0	0	0	0	0	0	0	0	0	0	0	0	1
1154094	G	A	SNV	MODERATE	missense_variant	lmo1117	lmo1117	NP_464642.1	hypothetical protein	p.Val83Ile		Yes	Yes	0	0	0	0	0	0	0	0	0	0	1	0	0	0	0	0	0	0	0	0	0	0	0	0	1
1154103	G	A	SNV	MODERATE	missense_variant	lmo1117	lmo1117	NP_464642.1	hypothetical protein	p.Asp86Asn		Yes	Yes	0	0	0	0	0	0	0	0	0	0	1	0	0	0	0	0	0	0	0	0	0	0	0	0	1
1158769	A	T	SNV	MODERATE	missense_variant	lmo1122	lmo1122	NP_464647.1	hypothetical protein	p.Leu115Phe		Yes	Yes	1	0	0	0	0	0	0	0	0	0	1	0	0	0	0	0	0	0	0	0	0	0	0	0	1
1158831	T	C	SNV	MODERATE	missense_variant	lmo1122	lmo1122	NP_464647.1	hypothetical protein	p.Leu136Pro		Yes	Yes	1	0	0	0	0	0	0	0	0	0	1	0	0	0	0	0	0	0	0	0	0	0	0	0	1
1159006	A	G	SNV	MODERATE	missense_variant	lmo1123	lmo1123	NP_464648.1	hypothetical protein	p.Asn26Ser		Yes	Yes	1	0	0	0	0	0	0	0	0	0	1	0	0	0	0	0	0	0	0	0	0	0	0	0	1
1159068	G	A	SNV	MODERATE	missense_variant	lmo1123	lmo1123	NP_464648.1	hypothetical protein	p.Gly47Ser		Yes	Yes	1	0	0	0	0	0	0	0	0	0	1	0	0	0	0	0	0	0	0	0	0	0	0	0	1
1159308	C	T	SNV	MODERATE	missense_variant	lmo1123	lmo1123	NP_464648.1	hypothetical protein	p.Pro127Ser		Yes	Yes	1	0	0	0	0	0	0	0	0	0	1	0	0	0	0	0	0	0	0	0	0	0	0	0	1
1165947	A	G	SNV	MODERATE	missense_variant	lmo1131	lmo1131	NP_464656.1	ABC transporter ATP-binding protein	p.Lys568Arg		Yes	Yes	2	0	0	0	0	0	0	0	0	0	1	0	0	0	0	0	0	0	0	0	0	0	0	0	1
1166925	G	A	SNV	MODERATE	missense_variant	lmo1132	lmo1132	NP_464657.1	ABC transporter ATP-binding protein	p.Gly322Ser		Yes	Yes	11	0	0	0	0	0	0	0	0	0	1	0	0	0	0	0	0	0	0	0	0	0	0	0	1
1182119	G	A	SNV	MODERATE	missense_variant	lmo1152	lmo1152	NP_464677.1	PduB protein	p.Ala134Thr		Yes	Yes	0	0	0	0	0	0	0	0	0	0	1	0	0	0	0	0	0	0	0	0	0	0	0	0	1
1187885	G	A	SNV	MODERATE	missense_variant	lmo1158	lmo1158	NP_464683.1	PduK protein	p.Glu112Lys		Yes	Yes	0	0	0	0	0	0	0	0	0	0	1	0	0	0	0	0	0	0	0	0	0	0	0	0	1
1188340	T	A	SNV	MODERATE	missense_variant	lmo1160	lmo1160	NP_464685.1	PduL protein	p.Asp16Glu		Yes	Yes	1	0	0	0	0	0	0	0	0	0	1	0	0	0	0	0	0	0	0	0	0	0	0	0	1
1188344	C	T	SNV	MODERATE	missense_variant	lmo1160	lmo1160	NP_464685.1	PduL protein	p.Leu18Phe		Yes	Yes	1	0	0	0	0	0	0	0	0	0	1	0	0	0	0	0	0	0	0	0	0	0	0	0	1
1188347	A	G	SNV	MODERATE	missense_variant	lmo1160	lmo1160	NP_464685.1	PduL protein	p.Ser19Gly		Yes	Yes	1	0	0	0	0	0	0	0	0	0	1	0	0	0	0	0	0	0	0	0	0	0	0	0	1
1188348	G	A	SNV	MODERATE	missense_variant	lmo1160	lmo1160	NP_464685.1	PduL protein	p.Ser19Asn		Yes	Yes	1	0	0	0	0	0	0	0	0	0	1	0	0	0	0	0	0	0	0	0	0	0	0	0	1
1188357	A	C	SNV	MODERATE	missense_variant	lmo1160	lmo1160	NP_464685.1	PduL protein	p.Glu22Ala		Yes	Yes	1	0	0	0	0	0	0	0	0	0	1	0	0	0	0	0	0	0	0	0	0	0	0	0	1
1188526	T	A	SNV	MODERATE	missense_variant	lmo1160	lmo1160	NP_464685.1	PduL protein	p.His78Gln		Yes	Yes	1	0	0	0	0	0	0	0	0	0	1	0	0	0	0	0	0	0	0	0	0	0	0	0	1
1188607	G	C	SNV	MODERATE	missense_variant	lmo1160	lmo1160	NP_464685.1	PduL protein	p.Lys105Asn		Yes	Yes	1	0	0	0	0	0	0	0	0	0	1	0	0	0	0	0	0	0	0	0	0	0	0	0	1
1188681	G	A	SNV	MODERATE	missense_variant	lmo1160	lmo1160	NP_464685.1	PduL protein	p.Cys130Tyr		Yes	Yes	1	0	0	0	0	0	0	0	0	0	1	0	0	0	0	0	0	0	0	0	0	0	0	0	1
1188701	G	A	SNV	MODERATE	missense_variant	lmo1160	lmo1160	NP_464685.1	PduL protein	p.Val137Ile		Yes	Yes	1	0	0	0	0	0	0	0	0	0	1	0	0	0	0	0	0	0	0	0	0	0	0	0	1
1188710	C	A	SNV	MODERATE	missense_variant	lmo1160	lmo1160	NP_464685.1	PduL protein	p.Arg140Ser		Yes	Yes	1	0	0	0	0	0	0	0	0	0	1	0	0	0	0	0	0	0	0	0	0	0	0	0	1
1188791	G	A	SNV	MODERATE	missense_variant	lmo1160	lmo1160	NP_464685.1	PduL protein	p.Glu167Lys		Yes	Yes	1	0	0	0	0	0	0	0	0	0	1	0	0	0	0	0	0	0	0	0	0	0	0	0	1
1189540	G	A	SNV	MODERATE	missense_variant	lmo1161	lmo1161	NP_464686.1	ethanolamine utilization protein EutJ	p.Ala198Thr		Yes	Yes	0	0	0	0	0	0	0	0	0	0	1	0	0	0	0	0	0	0	0	0	0	0	0	0	1
1189778	A	G	SNV	MODERATE	missense_variant	lmo1161	lmo1161	NP_464686.1	ethanolamine utilization protein EutJ	p.Glu277Gly		Yes	Yes	0	0	0	0	0	0	0	0	0	0	1	0	0	0	0	0	0	0	0	0	0	0	0	0	1
1189824	A	G	SNV	MODERATE	missense_variant	lmo1162	lmo1162	NP_464687.1	hypothetical protein	p.Lys14Glu		Yes	Yes	0	0	0	0	0	0	0	0	0	0	1	0	0	0	0	0	0	0	0	0	0	0	0	0	1
1189836	A	G	SNV	MODERATE	missense_variant	lmo1162	lmo1162	NP_464687.1	hypothetical protein	p.Thr18Ala		Yes	Yes	0	0	0	0	0	0	0	0	0	0	1	0	0	0	0	0	0	0	0	0	0	0	0	0	1
1189857	A	G	SNV	MODERATE	missense_variant	lmo1162	lmo1162	NP_464687.1	hypothetical protein	p.Ile25Val		Yes	Yes	0	0	0	0	0	0	0	0	0	0	1	0	0	0	0	0	0	0	0	0	0	0	0	0	1
1189866	C	A	SNV	MODERATE	missense_variant	lmo1162	lmo1162	NP_464687.1	hypothetical protein	p.Leu28Ile		Yes	Yes	0	0	0	0	0	0	0	0	0	0	1	0	0	0	0	0	0	0	0	0	0	0	0	0	1
1189884	G	A	SNV	MODERATE	missense_variant	lmo1162	lmo1162	NP_464687.1	hypothetical protein	p.Ala34Thr		Yes	Yes	0	0	0	0	0	0	0	0	0	0	1	0	0	0	0	0	0	0	0	0	0	0	0	0	1
1189978	C	A	SNV	MODERATE	missense_variant	lmo1162	lmo1162	NP_464687.1	hypothetical protein	p.Thr65Asn		Yes	Yes	0	0	0	0	0	0	0	0	0	0	1	0	0	0	0	0	0	0	0	0	0	0	0	0	1
1189986	T	C	SNV	MODERATE	missense_variant	lmo1162	lmo1162	NP_464687.1	hypothetical protein	p.Phe68Leu		Yes	Yes	0	0	0	0	0	0	0	0	0	0	1	0	0	0	0	0	0	0	0	0	0	0	0	0	1
1189993	A	C	SNV	MODERATE	missense_variant	lmo1162	lmo1162	NP_464687.1	hypothetical protein	p.Lys70Thr		Yes	Yes	0	0	0	0	0	0	0	0	0	0	1	0	0	0	0	0	0	0	0	0	0	0	0	0	1
1190014	C	G	SNV	MODERATE	missense_variant	lmo1162	lmo1162	NP_464687.1	hypothetical protein	p.Thr77Arg		Yes	Yes	0	0	0	0	0	0	0	0	0	0	1	0	0	0	0	0	0	0	0	0	0	0	0	0	1
1190022	C	T	SNV	MODERATE	missense_variant	lmo1162	lmo1162	NP_464687.1	hypothetical protein	p.Leu80Phe		Yes	Yes	0	0	0	0	0	0	0	0	0	0	1	0	0	0	0	0	0	0	0	0	0	0	0	0	1
1190061	A	G	SNV	MODERATE	missense_variant	lmo1162	lmo1162	NP_464687.1	hypothetical protein	p.Thr93Ala		Yes	Yes	0	0	0	0	0	0	0	0	0	0	1	0	0	0	0	0	0	0	0	0	0	0	0	0	1
1190062	C	T	SNV	MODERATE	missense_variant	lmo1162	lmo1162	NP_464687.1	hypothetical protein	p.Thr93Ile		Yes	Yes	0	0	0	0	0	0	0	0	0	0	1	0	0	0	0	0	0	0	0	0	0	0	0	0	1
1190070	A	T	SNV	MODERATE	missense_variant	lmo1162	lmo1162	NP_464687.1	hypothetical protein	p.Ser96Cys		Yes	Yes	0	0	0	0	0	0	0	0	0	0	1	0	0	0	0	0	0	0	0	0	0	0	0	0	1
1190071	G	C	SNV	MODERATE	missense_variant	lmo1162	lmo1162	NP_464687.1	hypothetical protein	p.Ser96Thr		Yes	Yes	0	0	0	0	0	0	0	0	0	0	1	0	0	0	0	0	0	0	0	0	0	0	0	0	1
1190101	A	C	SNV	MODERATE	missense_variant	lmo1162	lmo1162	NP_464687.1	hypothetical protein	p.Asn106Thr		Yes	Yes	0	0	0	0	0	0	0	0	0	0	1	0	0	0	0	0	0	0	0	0	0	0	0	0	1
1190157	G	T	SNV	MODERATE	missense_variant	lmo1162	lmo1162	NP_464687.1	hypothetical protein	p.Val125Leu		Yes	Yes	0	0	0	0	0	0	0	0	0	0	1	0	0	0	0	0	0	0	0	0	0	0	0	0	1
1190188	A	T	SNV	MODERATE	missense_variant	lmo1162	lmo1162	NP_464687.1	hypothetical protein	p.Tyr135Phe		Yes	No	0	0	0	0	0	0	0	0	0	0	1	0	0	0	0	0	0	0	0	0	0	0	0	0	1
1190219	T	G	SNV	MODERATE	missense_variant	lmo1162	lmo1162	NP_464687.1	hypothetical protein	p.Asn145Lys		Yes	Yes	0	0	0	0	0	0	0	0	0	0	1	0	0	0	0	0	0	0	0	0	0	0	0	0	1
1190547	G	A	SNV	MODERATE	missense_variant	lmo1164	lmo1164	NP_464689.1	ATP:cob(I)alamin adenosyltransferase PduO	p.Val1Met		Yes	Yes	0	0	0	0	0	0	0	0	0	0	1	0	0	0	0	0	0	0	0	0	0	0	0	0	1
1190721	A	G	SNV	MODERATE	missense_variant	lmo1164	lmo1164	NP_464689.1	ATP:cob(I)alamin adenosyltransferase PduO	p.Asn59Asp		Yes	Yes	0	0	0	0	0	0	0	0	0	0	1	0	0	0	0	0	0	0	0	0	0	0	0	0	1
1190775	G	T	SNV	MODERATE	missense_variant	lmo1164	lmo1164	NP_464689.1	ATP:cob(I)alamin adenosyltransferase PduO	p.Ala77Ser		Yes	Yes	0	0	0	0	0	0	0	0	0	0	1	0	0	0	0	0	0	0	0	0	0	0	0	0	1
1190808	A	G	SNV	MODERATE	missense_variant	lmo1164	lmo1164	NP_464689.1	ATP:cob(I)alamin adenosyltransferase PduO	p.Asn88Asp		Yes	Yes	0	0	0	0	0	0	0	0	0	0	1	0	0	0	0	0	0	0	0	0	0	0	0	0	1
1190880	C	T	SNV	MODERATE	missense_variant	lmo1164	lmo1164	NP_464689.1	ATP:cob(I)alamin adenosyltransferase PduO	p.Leu112Phe		Yes	Yes	0	0	0	0	0	0	0	0	0	0	1	0	0	0	0	0	0	0	0	0	0	0	0	0	1
1191041	A	C	SNV	MODERATE	missense_variant	lmo1164	lmo1164	NP_464689.1	ATP:cob(I)alamin adenosyltransferase PduO	p.Arg165Ser		Yes	Yes	0	0	0	0	0	0	0	0	0	0	1	0	0	0	0	0	0	0	0	0	0	0	0	0	1
1191129	A	T	SNV	MODERATE	missense_variant	lmo1164	lmo1164	NP_464689.1	ATP:cob(I)alamin adenosyltransferase PduO	p.Thr195Ser		Yes	Yes	0	0	0	0	0	0	0	0	0	0	1	0	0	0	0	0	0	0	0	0	0	0	0	0	1
1191240	G	C	SNV	MODERATE	missense_variant	lmo1164	lmo1164	NP_464689.1	ATP:cob(I)alamin adenosyltransferase PduO	p.Ala232Pro		Yes	Yes	0	0	0	0	0	0	0	0	0	0	1	0	0	0	0	0	0	0	0	0	0	0	0	0	1
1191345	A	G	SNV	MODERATE	missense_variant	lmo1164	lmo1164	NP_464689.1	ATP:cob(I)alamin adenosyltransferase PduO	p.Thr267Ala		Yes	Yes	0	0	0	0	0	0	0	0	0	0	1	0	0	0	0	0	0	0	0	0	0	0	0	0	1
1191630	A	C	SNV	MODERATE	missense_variant	lmo1165	lmo1165	NP_464690.1	ethanolamine utilization protein EutE	p.Thr28Pro		Yes	Yes	2	0	0	0	0	0	0	0	0	0	1	0	0	0	0	0	0	0	0	0	0	0	0	0	1
1191635	G	A	SNV	MODERATE	missense_variant	lmo1165	lmo1165	NP_464690.1	ethanolamine utilization protein EutE	p.Met29Ile		Yes	Yes	2	0	0	0	0	0	0	0	0	0	1	0	0	0	0	0	0	0	0	0	0	0	0	0	1
1191639	A	C	SNV	MODERATE	missense_variant	lmo1165	lmo1165	NP_464690.1	ethanolamine utilization protein EutE	p.Lys31Gln		Yes	Yes	2	0	0	0	0	0	0	0	0	0	1	0	0	0	0	0	0	0	0	0	0	0	0	0	1
1191657	G	A	SNV	MODERATE	missense_variant	lmo1165	lmo1165	NP_464690.1	ethanolamine utilization protein EutE	p.Val37Ile		Yes	Yes	2	0	0	0	0	0	0	0	0	0	1	0	0	0	0	0	0	0	0	0	0	0	0	0	1
1191712	A	T	SNV	MODERATE	missense_variant	lmo1165	lmo1165	NP_464690.1	ethanolamine utilization protein EutE	p.Tyr55Phe		Yes	Yes	2	0	0	0	0	0	0	0	0	0	1	0	0	0	0	0	0	0	0	0	0	0	0	0	1
1191765	G	A	SNV	MODERATE	missense_variant	lmo1165	lmo1165	NP_464690.1	ethanolamine utilization protein EutE	p.Ala73Thr		Yes	Yes	2	0	0	0	0	0	0	0	0	0	1	0	0	0	0	0	0	0	0	0	0	0	0	0	1
1191786	T	A	SNV	MODERATE	missense_variant	lmo1165	lmo1165	NP_464690.1	ethanolamine utilization protein EutE	p.Ser80Thr		Yes	Yes	2	0	0	0	0	0	0	0	0	0	1	0	0	0	0	0	0	0	0	0	0	0	0	0	1
1191799	G	A	SNV	MODERATE	missense_variant	lmo1165	lmo1165	NP_464690.1	ethanolamine utilization protein EutE	p.Arg84Gln		Yes	Yes	2	0	0	0	0	0	0	0	0	0	1	0	0	0	0	0	0	0	0	0	0	0	0	0	1
1192422	A	T	SNV	MODERATE	missense_variant	lmo1165	lmo1165	NP_464690.1	ethanolamine utilization protein EutE	p.Met292Leu		Yes	Yes	2	0	0	0	0	0	0	0	0	0	1	0	0	0	0	0	0	0	0	0	0	0	0	0	1
1192584	T	A	SNV	MODERATE	missense_variant	lmo1165	lmo1165	NP_464690.1	ethanolamine utilization protein EutE	p.Ser346Thr		Yes	Yes	2	0	0	0	0	0	0	0	0	0	1	0	0	0	0	0	0	0	0	0	0	0	0	0	1
1192662	G	C	SNV	MODERATE	missense_variant	lmo1165	lmo1165	NP_464690.1	ethanolamine utilization protein EutE	p.Val372Leu		Yes	Yes	2	0	0	0	0	0	0	0	0	0	1	0	0	0	0	0	0	0	0	0	0	0	0	0	1
1192677	A	G	SNV	MODERATE	missense_variant	lmo1165	lmo1165	NP_464690.1	ethanolamine utilization protein EutE	p.Asn377Asp		Yes	Yes	2	0	0	0	0	0	0	0	0	0	1	0	0	0	0	0	0	0	0	0	0	0	0	0	1
1192687	A	C	SNV	MODERATE	missense_variant	lmo1165	lmo1165	NP_464690.1	ethanolamine utilization protein EutE	p.Glu380Ala		Yes	Yes	2	0	0	0	0	0	0	0	0	0	1	0	0	0	0	0	0	0	0	0	0	0	0	0	1
1192688	A	T	SNV	MODERATE	missense_variant	lmo1165	lmo1165	NP_464690.1	ethanolamine utilization protein EutE	p.Glu380Asp		Yes	Yes	2	0	0	0	0	0	0	0	0	0	1	0	0	0	0	0	0	0	0	0	0	0	0	0	1
1192841	A	T	SNV	MODERATE	missense_variant	lmo1165	lmo1165	NP_464690.1	ethanolamine utilization protein EutE	p.Arg431Ser		Yes	Yes	2	0	0	0	0	0	0	0	0	0	1	0	0	0	0	0	0	0	0	0	0	0	0	0	1
1193061	A	G	SNV	MODERATE	missense_variant	lmo1166	lmo1166	NP_464691.1	NADPH-dependent butanol dehydrogenase	p.Ile30Val		Yes	Yes	3	0	0	0	0	0	0	0	0	0	1	0	0	0	0	0	0	0	0	0	0	0	0	0	1
1193187	G	A	SNV	MODERATE	missense_variant	lmo1166	lmo1166	NP_464691.1	NADPH-dependent butanol dehydrogenase	p.Gly72Arg		Yes	Yes	3	0	0	0	0	0	0	0	0	0	1	0	0	0	0	0	0	0	0	0	0	0	0	0	1
1193414	A	T	SNV	MODERATE	missense_variant	lmo1166	lmo1166	NP_464691.1	NADPH-dependent butanol dehydrogenase	p.Leu147Phe		Yes	Yes	3	0	0	0	0	0	0	0	0	0	1	0	0	0	0	0	0	0	0	0	0	0	0	0	1
1193539	A	C	SNV	MODERATE	missense_variant	lmo1166	lmo1166	NP_464691.1	NADPH-dependent butanol dehydrogenase	p.Asp189Ala		Yes	Yes	3	0	0	0	0	0	0	0	0	0	1	0	0	0	0	0	0	0	0	0	0	0	0	0	1
1193591	A	C	SNV	MODERATE	missense_variant	lmo1166	lmo1166	NP_464691.1	NADPH-dependent butanol dehydrogenase	p.Leu206Phe		Yes	Yes	3	0	0	0	0	0	0	0	0	0	1	0	0	0	0	0	0	0	0	0	0	0	0	0	1
1193696	A	T	SNV	MODERATE	missense_variant	lmo1166	lmo1166	NP_464691.1	NADPH-dependent butanol dehydrogenase	p.Leu241Phe		Yes	Yes	3	0	0	0	0	0	0	0	0	0	1	0	0	0	0	0	0	0	0	0	0	0	0	0	1
1194223	C	T	SNV	MODERATE	missense_variant	glpF	lmo1167	NP_464692.1	glycerol uptake facilitator protein	p.Ala35Val		Yes	Yes	1	0	0	0	0	0	0	0	0	0	1	0	0	0	0	0	0	0	0	0	0	0	0	0	1
1194818	A	T	SNV	MODERATE	missense_variant	glpF	lmo1167	NP_464692.1	glycerol uptake facilitator protein	p.Leu233Phe		Yes	Yes	1	0	0	0	0	0	0	0	0	0	1	0	0	0	0	0	0	0	0	0	0	0	0	0	1
1194895	C	A	SNV	MODERATE	missense_variant	AckA2	lmo1168	NP_464693.1	acetate kinase	p.His2Gln		Yes	Yes	1	0	0	0	0	0	0	0	0	0	1	0	0	0	0	0	0	0	0	0	0	0	0	0	1
1195176	A	C	SNV	MODERATE	missense_variant	AckA2	lmo1168	NP_464693.1	acetate kinase	p.Asp96Ala		Yes	Yes	1	0	0	0	0	0	0	0	0	0	1	0	0	0	0	0	0	0	0	0	0	0	0	0	1
1195184	A	G	SNV	MODERATE	missense_variant	AckA2	lmo1168	NP_464693.1	acetate kinase	p.Thr99Ala		Yes	Yes	1	0	0	0	0	0	0	0	0	0	1	0	0	0	0	0	0	0	0	0	0	0	0	0	1
1195193	G	A	SNV	MODERATE	missense_variant	AckA2	lmo1168	NP_464693.1	acetate kinase	p.Val102Ile		Yes	Yes	1	0	0	0	0	0	0	0	0	0	1	0	0	0	0	0	0	0	0	0	0	0	0	0	1
1195227	C	A	SNV	MODERATE	missense_variant	AckA2	lmo1168	NP_464693.1	acetate kinase	p.Ala113Asp		Yes	Yes	1	0	0	0	0	0	0	0	0	0	1	0	0	0	0	0	0	0	0	0	0	0	0	0	1
1195236	A	G	SNV	MODERATE	missense_variant	AckA2	lmo1168	NP_464693.1	acetate kinase	p.Asn116Ser		Yes	Yes	1	0	0	0	0	0	0	0	0	0	1	0	0	0	0	0	0	0	0	0	0	0	0	0	1
1195677	T	C	SNV	MODERATE	missense_variant	AckA2	lmo1168	NP_464693.1	acetate kinase	p.Met263Thr		Yes	Yes	1	0	0	0	0	0	0	0	0	0	1	0	0	0	0	0	0	0	0	0	0	0	0	0	1
1195681	T	G	SNV	MODERATE	missense_variant	AckA2	lmo1168	NP_464693.1	acetate kinase	p.His264Gln		Yes	Yes	1	0	0	0	0	0	0	0	0	0	1	0	0	0	0	0	0	0	0	0	0	0	0	0	1
1195752	C	A	SNV	MODERATE	missense_variant	AckA2	lmo1168	NP_464693.1	acetate kinase	p.Ala288Asp		Yes	Yes	1	0	0	0	0	0	0	0	0	0	1	0	0	0	0	0	0	0	0	0	0	0	0	0	1
1195757	A	G	SNV	MODERATE	missense_variant	AckA2	lmo1168	NP_464693.1	acetate kinase	p.Lys290Glu		Yes	Yes	1	0	0	0	0	0	0	0	0	0	1	0	0	0	0	0	0	0	0	0	0	0	0	0	1
1195904	C	A	SNV	MODERATE	missense_variant	AckA2	lmo1168	NP_464693.1	acetate kinase	p.Gln339Lys		Yes	Yes	1	0	0	0	0	0	0	0	0	0	1	0	0	0	0	0	0	0	0	0	0	0	0	0	1
1195946	C	A	SNV	MODERATE	missense_variant	AckA2	lmo1168	NP_464693.1	acetate kinase	p.His353Asn		Yes	Yes	1	0	0	0	0	0	0	0	0	0	1	0	0	0	0	0	0	0	0	0	0	0	0	0	1
1195985	A	G	SNV	MODERATE	missense_variant	AckA2	lmo1168	NP_464693.1	acetate kinase	p.Asn366Asp		Yes	Yes	1	0	0	0	0	0	0	0	0	0	1	0	0	0	0	0	0	0	0	0	0	0	0	0	1
1196159	A	T	SNV	MODERATE	missense_variant	cobD	lmo1169	NP_464694.1	threonine-phosphate decarboxylase	p.Leu21Phe		Yes	Yes	1	0	0	0	0	0	0	0	0	0	1	0	0	0	0	0	0	0	0	0	0	0	0	0	1
1196250	A	C	SNV	MODERATE	missense_variant	cobD	lmo1169	NP_464694.1	threonine-phosphate decarboxylase	p.Lys52Gln		Yes	Yes	1	0	0	0	0	0	0	0	0	0	1	0	0	0	0	0	0	0	0	0	0	0	0	0	1
1196315	A	T	SNV	MODERATE	missense_variant	cobD	lmo1169	NP_464694.1	threonine-phosphate decarboxylase	p.Gln73His		Yes	Yes	1	0	0	0	0	0	0	0	0	0	1	0	0	0	0	0	0	0	0	0	0	0	0	0	1
1196477	A	C	SNV	MODERATE	missense_variant	cobD	lmo1169	NP_464694.1	threonine-phosphate decarboxylase	p.Lys127Asn		Yes	Yes	1	0	0	0	0	0	0	0	0	0	1	0	0	0	0	0	0	0	0	0	0	0	0	0	1
1196484	A	C	SNV	MODERATE	missense_variant	cobD	lmo1169	NP_464694.1	threonine-phosphate decarboxylase	p.Asn130His		Yes	Yes	1	0	0	0	0	0	0	0	0	0	1	0	0	0	0	0	0	0	0	0	0	0	0	0	1
1196515	T	C	SNV	MODERATE	missense_variant	cobD	lmo1169	NP_464694.1	threonine-phosphate decarboxylase	p.Ile140Thr		Yes	Yes	1	0	0	0	0	0	0	0	0	0	1	0	0	0	0	0	0	0	0	0	0	0	0	0	1
1196535	A	G	SNV	MODERATE	missense_variant	cobD	lmo1169	NP_464694.1	threonine-phosphate decarboxylase	p.Ile147Val		Yes	Yes	1	0	0	0	0	0	0	0	0	0	1	0	0	0	0	0	0	0	0	0	0	0	0	0	1
1196540	A	C	SNV	MODERATE	missense_variant	cobD	lmo1169	NP_464694.1	threonine-phosphate decarboxylase	p.Glu148Asp		Yes	Yes	1	0	0	0	0	0	0	0	0	0	1	0	0	0	0	0	0	0	0	0	0	0	0	0	1
1196614	A	C	SNV	MODERATE	missense_variant	cobD	lmo1169	NP_464694.1	threonine-phosphate decarboxylase	p.Asp173Ala		Yes	Yes	1	0	0	0	0	0	0	0	0	0	1	0	0	0	0	0	0	0	0	0	0	0	0	0	1
1196678	A	C	SNV	MODERATE	missense_variant	cobD	lmo1169	NP_464694.1	threonine-phosphate decarboxylase	p.Glu194Asp		Yes	Yes	1	0	0	0	0	0	0	0	0	0	1	0	0	0	0	0	0	0	0	0	0	0	0	0	1
1196808	G	T	SNV	MODERATE	missense_variant	cobD	lmo1169	NP_464694.1	threonine-phosphate decarboxylase	p.Ala238Ser		Yes	Yes	1	0	0	0	0	0	0	0	0	0	1	0	0	0	0	0	0	0	0	0	0	0	0	0	1
1196956	G	C	SNV	MODERATE	missense_variant	cobD	lmo1169	NP_464694.1	threonine-phosphate decarboxylase	p.Ser287Thr		Yes	Yes	1	0	0	0	0	0	0	0	0	0	1	0	0	0	0	0	0	0	0	0	0	0	0	0	1
1197010	A	G	SNV	MODERATE	missense_variant	cobD	lmo1169	NP_464694.1	threonine-phosphate decarboxylase	p.His305Arg		Yes	Yes	1	0	0	0	0	0	0	0	0	0	1	0	0	0	0	0	0	0	0	0	0	0	0	0	1
1197021	C	T	SNV	MODERATE	missense_variant	cobD	lmo1169	NP_464694.1	threonine-phosphate decarboxylase	p.Pro309Ser		Yes	Yes	1	0	0	0	0	0	0	0	0	0	1	0	0	0	0	0	0	0	0	0	0	0	0	0	1
1197093	A	T	SNV	MODERATE	missense_variant	cobD	lmo1169	NP_464694.1	threonine-phosphate decarboxylase	p.Thr333Ser		Yes	Yes	1	0	0	0	0	0	0	0	0	0	1	0	0	0	0	0	0	0	0	0	0	0	0	0	1
1197150	A	T	SNV	MODERATE	missense_variant	cobD	lmo1169	NP_464694.1	threonine-phosphate decarboxylase	p.Thr352Ser		Yes	Yes	1	0	0	0	0	0	0	0	0	0	1	0	0	0	0	0	0	0	0	0	0	0	0	0	1
1197154	C	A	SNV	MODERATE	missense_variant	cobD	lmo1169	NP_464694.1	threonine-phosphate decarboxylase	p.Ala353Glu		Yes	Yes	1	0	0	0	0	0	0	0	0	0	1	0	0	0	0	0	0	0	0	0	0	0	0	0	1
1197188	G	C	SNV	MODERATE	missense_variant	lmo1170	lmo1170	NP_464695.1	PduX protein	p.Arg6Thr		Yes	Yes	0	0	0	0	0	0	0	0	0	0	1	0	0	0	0	0	0	0	0	0	0	0	0	0	1
1197189	G	T	SNV	MODERATE	missense_variant	lmo1170	lmo1170	NP_464695.1	PduX protein	p.Arg6Ser		Yes	Yes	0	0	0	0	0	0	0	0	0	0	1	0	0	0	0	0	0	0	0	0	0	0	0	0	1
1197229	T	G	SNV	MODERATE	missense_variant	lmo1170	lmo1170	NP_464695.1	PduX protein	p.Leu20Val		Yes	Yes	0	0	0	0	0	0	0	0	0	0	1	0	0	0	0	0	0	0	0	0	0	0	0	0	1
1197295	G	C	SNV	MODERATE	missense_variant	lmo1170	lmo1170	NP_464695.1	PduX protein	p.Val42Leu		Yes	Yes	0	0	0	0	0	0	0	0	0	0	1	0	0	0	0	0	0	0	0	0	0	0	0	0	1
1197301	C	G	SNV	MODERATE	missense_variant	lmo1170	lmo1170	NP_464695.1	PduX protein	p.Leu44Val		Yes	Yes	0	0	0	0	0	0	0	0	0	0	1	0	0	0	0	0	0	0	0	0	0	0	0	0	1
1197316	C	A	SNV	MODERATE	missense_variant	lmo1170	lmo1170	NP_464695.1	PduX protein	p.His49Asn		Yes	Yes	0	0	0	0	0	0	0	0	0	0	1	0	0	0	0	0	0	0	0	0	0	0	0	0	1
1197340	C	G	SNV	MODERATE	missense_variant	lmo1170	lmo1170	NP_464695.1	PduX protein	p.Gln57Glu		Yes	Yes	0	0	0	0	0	0	0	0	0	0	1	0	0	0	0	0	0	0	0	0	0	0	0	0	1
1197341	A	C	SNV	MODERATE	missense_variant	lmo1170	lmo1170	NP_464695.1	PduX protein	p.Gln57Pro		Yes	Yes	0	0	0	0	0	0	0	0	0	0	1	0	0	0	0	0	0	0	0	0	0	0	0	0	1
1197375	A	C	SNV	MODERATE	missense_variant	lmo1170	lmo1170	NP_464695.1	PduX protein	p.Arg68Ser		Yes	Yes	0	0	0	0	0	0	0	0	0	0	1	0	0	0	0	0	0	0	0	0	0	0	0	0	1
1197378	C	G	SNV	MODERATE	missense_variant	lmo1170	lmo1170	NP_464695.1	PduX protein	p.Asp69Glu		Yes	Yes	0	0	0	0	0	0	0	0	0	0	1	0	0	0	0	0	0	0	0	0	0	0	0	0	1
1197380	T	G	SNV	MODERATE	missense_variant	lmo1170	lmo1170	NP_464695.1	PduX protein	p.Leu70Arg		Yes	Yes	0	0	0	0	0	0	0	0	0	0	1	0	0	0	0	0	0	0	0	0	0	0	0	0	1
1197386	A	C	SNV	MODERATE	missense_variant	lmo1170	lmo1170	NP_464695.1	PduX protein	p.Gln72Pro		Yes	Yes	0	0	0	0	0	0	0	0	0	0	1	0	0	0	0	0	0	0	0	0	0	0	0	0	1
1197387	A	T	SNV	MODERATE	missense_variant	lmo1170	lmo1170	NP_464695.1	PduX protein	p.Gln72His		Yes	Yes	0	0	0	0	0	0	0	0	0	0	1	0	0	0	0	0	0	0	0	0	0	0	0	0	1
1197396	A	T	SNV	MODERATE	missense_variant	lmo1170	lmo1170	NP_464695.1	PduX protein	p.Leu75Phe		Yes	Yes	0	0	0	0	0	0	0	0	0	0	1	0	0	0	0	0	0	0	0	0	0	0	0	0	1
1197488	A	G	SNV	MODERATE	missense_variant	lmo1170	lmo1170	NP_464695.1	PduX protein	p.Asn106Ser		Yes	Yes	0	0	0	0	0	0	0	0	0	0	1	0	0	0	0	0	0	0	0	0	0	0	0	0	1
1197559	G	A	SNV	MODERATE	missense_variant	lmo1170	lmo1170	NP_464695.1	PduX protein	p.Glu130Lys		Yes	Yes	0	0	0	0	0	0	0	0	0	0	1	0	0	0	0	0	0	0	0	0	0	0	0	0	1
1197682	G	A	SNV	MODERATE	missense_variant	lmo1170	lmo1170	NP_464695.1	PduX protein	p.Glu171Lys		Yes	Yes	0	0	0	0	0	0	0	0	0	0	1	0	0	0	0	0	0	0	0	0	0	0	0	0	1
1197685	A	G	SNV	MODERATE	missense_variant	lmo1170	lmo1170	NP_464695.1	PduX protein	p.Asn172Asp		Yes	Yes	0	0	0	0	0	0	0	0	0	0	1	0	0	0	0	0	0	0	0	0	0	0	0	0	1
1197695	C	A	SNV	MODERATE	missense_variant	lmo1170	lmo1170	NP_464695.1	PduX protein	p.Ala175Glu		Yes	Yes	0	0	0	0	0	0	0	0	0	0	1	0	0	0	0	0	0	0	0	0	0	0	0	0	1
1197715	G	C	SNV	MODERATE	missense_variant	lmo1170	lmo1170	NP_464695.1	PduX protein	p.Gly182Arg		Yes	Yes	0	0	0	0	0	0	0	0	0	0	1	0	0	0	0	0	0	0	0	0	0	0	0	0	1
1197716	G	C	SNV	MODERATE	missense_variant	lmo1170	lmo1170	NP_464695.1	PduX protein	p.Gly182Ala		Yes	Yes	0	0	0	0	0	0	0	0	0	0	1	0	0	0	0	0	0	0	0	0	0	0	0	0	1
1197733	A	T	SNV	MODERATE	missense_variant	lmo1170	lmo1170	NP_464695.1	PduX protein	p.Met188Leu		Yes	Yes	0	0	0	0	0	0	0	0	0	0	1	0	0	0	0	0	0	0	0	0	0	0	0	0	1
1197735	G	A	SNV	MODERATE	missense_variant	lmo1170	lmo1170	NP_464695.1	PduX protein	p.Met188Ile		Yes	Yes	0	0	0	0	0	0	0	0	0	0	1	0	0	0	0	0	0	0	0	0	0	0	0	0	1
1197736	G	C	SNV	MODERATE	missense_variant	lmo1170	lmo1170	NP_464695.1	PduX protein	p.Asp189His		Yes	Yes	0	0	0	0	0	0	0	0	0	0	1	0	0	0	0	0	0	0	0	0	0	0	0	0	1
1197739	T	C	SNV	MODERATE	missense_variant	lmo1170	lmo1170	NP_464695.1	PduX protein	p.Tyr190His		Yes	Yes	0	0	0	0	0	0	0	0	0	0	1	0	0	0	0	0	0	0	0	0	0	0	0	0	1
1197740	A	T	SNV	MODERATE	missense_variant	lmo1170	lmo1170	NP_464695.1	PduX protein	p.Tyr190Phe		Yes	Yes	0	0	0	0	0	0	0	0	0	0	1	0	0	0	0	0	0	0	0	0	0	0	0	0	1
1197745	C	A	SNV	MODERATE	missense_variant	lmo1170	lmo1170	NP_464695.1	PduX protein	p.Gln192Lys		Yes	Yes	0	0	0	0	0	0	0	0	0	0	1	0	0	0	0	0	0	0	0	0	0	0	0	0	1
1197757	A	G	SNV	MODERATE	missense_variant	lmo1170	lmo1170	NP_464695.1	PduX protein	p.Thr196Ala		Yes	Yes	0	0	0	0	0	0	0	0	0	0	1	0	0	0	0	0	0	0	0	0	0	0	0	0	1
1197805	G	A	SNV	MODERATE	missense_variant	lmo1170	lmo1170	NP_464695.1	PduX protein	p.Ala212Thr		Yes	Yes	0	0	0	0	0	0	0	0	0	0	1	0	0	0	0	0	0	0	0	0	0	0	0	0	1
1197817	A	T	SNV	MODERATE	missense_variant	lmo1170	lmo1170	NP_464695.1	PduX protein	p.Thr216Ser		Yes	Yes	0	0	0	0	0	0	0	0	0	0	1	0	0	0	0	0	0	0	0	0	0	0	0	0	1
1197843	A	T	SNV	MODERATE	missense_variant	lmo1170	lmo1170	NP_464695.1	PduX protein	p.Lys224Asn		Yes	Yes	0	0	0	0	0	0	0	0	0	0	1	0	0	0	0	0	0	0	0	0	0	0	0	0	1
1197847	A	T	SNV	MODERATE	missense_variant	lmo1170	lmo1170	NP_464695.1	PduX protein	p.Ile226Phe		Yes	Yes	0	0	0	0	0	0	0	0	0	0	1	0	0	0	0	0	0	0	0	0	0	0	0	0	1
1197849	T	G	SNV	MODERATE	missense_variant	lmo1170	lmo1170	NP_464695.1	PduX protein	p.Ile226Met		Yes	Yes	0	0	0	0	0	0	0	0	0	0	1	0	0	0	0	0	0	0	0	0	0	0	0	0	1
1197859	A	G	SNV	MODERATE	missense_variant	lmo1170	lmo1170	NP_464695.1	PduX protein	p.Thr230Ala		Yes	Yes	0	0	0	0	0	0	0	0	0	0	1	0	0	0	0	0	0	0	0	0	0	0	0	0	1
1197870	G	C	SNV	MODERATE	missense_variant	lmo1170	lmo1170	NP_464695.1	PduX protein	p.Leu233Phe		Yes	Yes	0	0	0	0	0	0	0	0	0	0	1	0	0	0	0	0	0	0	0	0	0	0	0	0	1
1197871	G	A	SNV	MODERATE	missense_variant	lmo1170	lmo1170	NP_464695.1	PduX protein	p.Asp234Asn		Yes	Yes	0	0	0	0	0	0	0	0	0	0	1	0	0	0	0	0	0	0	0	0	0	0	0	0	1
1197916	A	T	SNV	MODERATE	missense_variant	lmo1170	lmo1170	NP_464695.1	PduX protein	p.Ile249Leu		Yes	Yes	0	0	0	0	0	0	0	0	0	0	1	0	0	0	0	0	0	0	0	0	0	0	0	0	1
1197918	A	G	SNV	MODERATE	missense_variant	lmo1170	lmo1170	NP_464695.1	PduX protein	p.Ile249Met		Yes	Yes	0	0	0	0	0	0	0	0	0	0	1	0	0	0	0	0	0	0	0	0	0	0	0	0	1
1197927	A	T	SNV	MODERATE	missense_variant	lmo1170	lmo1170	NP_464695.1	PduX protein	p.Glu252Asp		Yes	Yes	0	0	0	0	0	0	0	0	0	0	1	0	0	0	0	0	0	0	0	0	0	0	0	0	1
1197928	C	T	SNV	MODERATE	missense_variant	lmo1170	lmo1170	NP_464695.1	PduX protein	p.Leu253Phe		Yes	Yes	0	0	0	0	0	0	0	0	0	0	1	0	0	0	0	0	0	0	0	0	0	0	0	0	1
1198015	T	C	SNV	MODERATE	missense_variant	lmo1170	lmo1170	NP_464695.1	PduX protein	p.Phe282Leu		Yes	Yes	0	0	0	0	0	0	0	0	0	0	1	0	0	0	0	0	0	0	0	0	0	0	0	0	1
1198017	T	A	SNV	MODERATE	missense_variant	lmo1170	lmo1170	NP_464695.1	PduX protein	p.Phe282Leu		Yes	Yes	0	0	0	0	0	0	0	0	0	0	1	0	0	0	0	0	0	0	0	0	0	0	0	0	1
1198022	G	A	SNV	MODERATE	missense_variant	lmo1170	lmo1170	NP_464695.1	PduX protein	p.Ser284Asn		Yes	Yes	0	0	0	0	0	0	0	0	0	0	1	0	0	0	0	0	0	0	0	0	0	0	0	0	1
1198031	T	C	SNV	MODERATE	missense_variant	lmo1170	lmo1170	NP_464695.1	PduX protein	p.Val287Ala		Yes	Yes	0	0	0	0	0	0	0	0	0	0	1	0	0	0	0	0	0	0	0	0	0	0	0	0	1
1198034	A	G	SNV	MODERATE	missense_variant	lmo1170	lmo1170	NP_464695.1	PduX protein	p.Gln288Arg		Yes	Yes	0	0	0	0	0	0	0	0	0	0	1	0	0	0	0	0	0	0	0	0	0	0	0	0	1
1198043	C	T	SNV	MODERATE	missense_variant	lmo1170	lmo1170	NP_464695.1	PduX protein	p.Ser291Leu		Yes	Yes	0	0	0	0	0	0	0	0	0	0	1	0	0	0	0	0	0	0	0	0	0	0	0	0	1
1200058	G	A	SNV	MODERATE	missense_variant	lmo1172	lmo1172	NP_464697.1	two-component response regulator	p.Gly3Glu		Yes	No	0	0	0	0	0	0	0	0	0	0	1	0	0	0	0	0	0	0	0	0	0	0	0	0	1
1200193	G	C	SNV	MODERATE	missense_variant	lmo1172	lmo1172	NP_464697.1	two-component response regulator	p.Ser48Thr		Yes	Yes	0	0	0	0	0	0	0	0	0	0	1	0	0	0	0	0	0	0	0	0	0	0	0	0	1
1200194	C	A	SNV	MODERATE	missense_variant	lmo1172	lmo1172	NP_464697.1	two-component response regulator	p.Ser48Arg		Yes	Yes	0	0	0	0	0	0	0	0	0	0	1	0	0	0	0	0	0	0	0	0	0	0	0	0	1
1200275	A	T	SNV	MODERATE	missense_variant	lmo1172	lmo1172	NP_464697.1	two-component response regulator	p.Glu75Asp		Yes	Yes	0	0	0	0	0	0	0	0	0	0	1	0	0	0	0	0	0	0	0	0	0	0	0	0	1
1200319	C	A	SNV	MODERATE	missense_variant	lmo1172	lmo1172	NP_464697.1	two-component response regulator	p.Pro90His		Yes	Yes	0	0	0	0	0	0	0	0	0	0	1	0	0	0	0	0	0	0	0	0	0	0	0	0	1
1200528	A	G	SNV	MODERATE	missense_variant	lmo1172	lmo1172	NP_464697.1	two-component response regulator	p.Asn160Asp		Yes	Yes	0	0	0	0	0	0	0	0	0	0	1	0	0	0	0	0	0	0	0	0	0	0	0	0	1
1200676	C	A	SNV	MODERATE	missense_variant	lmo1173	lmo1173	NP_464698.1	two-component sensor histidine kinase	p.His18Asn		Yes	Yes	0	0	0	0	0	0	0	0	0	0	1	0	0	0	0	0	0	0	0	0	0	0	0	0	1
1200715	A	C	SNV	MODERATE	missense_variant	lmo1173	lmo1173	NP_464698.1	two-component sensor histidine kinase	p.Ser31Arg		Yes	Yes	0	0	0	0	0	0	0	0	0	0	1	0	0	0	0	0	0	0	0	0	0	0	0	0	1
1200724	G	T	SNV	MODERATE	missense_variant	lmo1173	lmo1173	NP_464698.1	two-component sensor histidine kinase	p.Ala34Ser		Yes	Yes	0	0	0	0	0	0	0	0	0	0	1	0	0	0	0	0	0	0	0	0	0	0	0	0	1
1200819	A	T	SNV	MODERATE	missense_variant	lmo1173	lmo1173	NP_464698.1	two-component sensor histidine kinase	p.Lys65Asn		Yes	Yes	0	0	0	0	0	0	0	0	0	0	1	0	0	0	0	0	0	0	0	0	0	0	0	0	1
1200862	T	A	SNV	MODERATE	missense_variant	lmo1173	lmo1173	NP_464698.1	two-component sensor histidine kinase	p.Ser80Thr		Yes	Yes	0	0	0	0	0	0	0	0	0	0	1	0	0	0	0	0	0	0	0	0	0	0	0	0	1
1201109	C	G	SNV	MODERATE	missense_variant	lmo1173	lmo1173	NP_464698.1	two-component sensor histidine kinase	p.Thr162Arg		Yes	Yes	0	0	0	0	0	0	0	0	0	0	1	0	0	0	0	0	0	0	0	0	0	0	0	0	1
1201161	C	A	SNV	MODERATE	missense_variant	lmo1173	lmo1173	NP_464698.1	two-component sensor histidine kinase	p.Asn179Lys		Yes	Yes	0	0	0	0	0	0	0	0	0	0	1	0	0	0	0	0	0	0	0	0	0	0	0	0	1
1201267	A	G	SNV	MODERATE	missense_variant	lmo1173	lmo1173	NP_464698.1	two-component sensor histidine kinase	p.Met215Val		Yes	Yes	0	0	0	0	0	0	0	0	0	0	1	0	0	0	0	0	0	0	0	0	0	0	0	0	1
1201269	G	T	SNV	MODERATE	missense_variant	lmo1173	lmo1173	NP_464698.1	two-component sensor histidine kinase	p.Met215Ile		Yes	Yes	0	0	0	0	0	0	0	0	0	0	1	0	0	0	0	0	0	0	0	0	0	0	0	0	1
1201563	G	T	SNV	MODERATE	missense_variant	lmo1173	lmo1173	NP_464698.1	two-component sensor histidine kinase	p.Met313Ile		Yes	Yes	0	0	0	0	0	0	0	0	0	0	1	0	0	0	0	0	0	0	0	0	0	0	0	0	1
1201678	A	G	SNV	MODERATE	missense_variant	lmo1173	lmo1173	NP_464698.1	two-component sensor histidine kinase	p.Thr352Ala		Yes	Yes	0	0	0	0	0	0	0	0	0	0	1	0	0	0	0	0	0	0	0	0	0	0	0	0	1
1201797	G	A	SNV	MODERATE	missense_variant	lmo1173	lmo1173	NP_464698.1	two-component sensor histidine kinase	p.Met391Ile		Yes	Yes	0	0	0	0	0	0	0	0	0	0	1	0	0	0	0	0	0	0	0	0	0	0	0	0	1
1201885	A	T	SNV	MODERATE	missense_variant	lmo1173	lmo1173	NP_464698.1	two-component sensor histidine kinase	p.Ile421Phe		Yes	Yes	0	0	0	0	0	0	0	0	0	0	1	0	0	0	0	0	0	0	0	0	0	0	0	0	1
1202491	T	A	SNV	MODERATE	missense_variant	eutA	lmo1174	NP_464699.1	ethanolamine utilization protein EutA	p.Asp107Glu		Yes	Yes	0	0	0	0	0	0	0	0	0	0	1	0	0	0	0	0	0	0	0	0	0	0	0	0	1
1202588	G	T	SNV	MODERATE	missense_variant	eutA	lmo1174	NP_464699.1	ethanolamine utilization protein EutA	p.Ala140Ser		Yes	Yes	0	0	0	0	0	0	0	0	0	0	1	0	0	0	0	0	0	0	0	0	0	0	0	0	1
1202789	G	A	SNV	MODERATE	missense_variant	eutA	lmo1174	NP_464699.1	ethanolamine utilization protein EutA	p.Val207Ile		Yes	Yes	0	0	0	0	0	0	0	0	0	0	1	0	0	0	0	0	0	0	0	0	0	0	0	0	1
1202793	A	C	SNV	MODERATE	missense_variant	eutA	lmo1174	NP_464699.1	ethanolamine utilization protein EutA	p.Lys208Thr		Yes	Yes	0	0	0	0	0	0	0	0	0	0	1	0	0	0	0	0	0	0	0	0	0	0	0	0	1
1202802	A	G	SNV	MODERATE	missense_variant	eutA	lmo1174	NP_464699.1	ethanolamine utilization protein EutA	p.Glu211Gly		Yes	Yes	0	0	0	0	0	0	0	0	0	0	1	0	0	0	0	0	0	0	0	0	0	0	0	0	1
1202871	G	C	SNV	MODERATE	missense_variant	eutA	lmo1174	NP_464699.1	ethanolamine utilization protein EutA	p.Gly234Ala		Yes	Yes	0	0	0	0	0	0	0	0	0	0	1	0	0	0	0	0	0	0	0	0	0	0	0	0	1
1202944	A	T	SNV	MODERATE	missense_variant	eutA	lmo1174	NP_464699.1	ethanolamine utilization protein EutA	p.Glu258Asp		Yes	Yes	0	0	0	0	0	0	0	0	0	0	1	0	0	0	0	0	0	0	0	0	0	0	0	0	1
1203277	G	T	SNV	MODERATE	missense_variant	eutA	lmo1174	NP_464699.1	ethanolamine utilization protein EutA	p.Glu369Asp		Yes	Yes	0	0	0	0	0	0	0	0	0	0	1	0	0	0	0	0	0	0	0	0	0	0	0	0	1
1203291	A	G	SNV	MODERATE	missense_variant	eutA	lmo1174	NP_464699.1	ethanolamine utilization protein EutA	p.His374Arg		Yes	Yes	0	0	0	0	0	0	0	0	0	0	1	0	0	0	0	0	0	0	0	0	0	0	0	0	1
1207311	G	T	SNV	MODERATE	missense_variant	lmo1179	lmo1179	NP_464704.1	alcohol dehydrogenase	p.Trp67Cys		Yes	Yes	2	0	0	0	0	0	0	0	0	0	0	0	1	0	0	0	0	0	0	0	0	0	0	0	1
1210280	T	A	SNV	MODERATE	missense_variant	lmo1182	lmo1182	NP_464707.1	PduL protein	p.Ser154Thr		Yes	Yes	1	0	0	0	0	0	0	0	0	0	1	0	0	0	0	0	0	0	0	0	0	0	0	0	1
1221779	A	G	SNV	MODERATE	missense_variant	lmo1196	lmo1196	NP_464721.1	cobalt-precorrin-6Y C(15)-methyltransferase	p.Glu98Gly		Yes	Yes	0	0	0	0	0	0	0	0	0	0	1	0	0	0	0	0	0	0	0	0	0	0	0	0	1
1226056	G	A	SNV	MODERATE	missense_variant	lmo1201	lmo1201	NP_464726.1	uroporphyrinogen-III methyltransferase/uroporphyrinogen-III synthase	p.Val253Ile		Yes	Yes	0	0	0	0	0	0	0	0	0	0	1	0	0	0	0	0	0	0	0	0	0	0	0	0	1
1226690	G	A	SNV	MODERATE	missense_variant	lmo1201	lmo1201	NP_464726.1	uroporphyrinogen-III methyltransferase/uroporphyrinogen-III synthase	p.Gly464Asp		Yes	Yes	0	0	0	0	0	0	0	0	0	0	0	0	0	0	0	1	1	0	0	0	0	0	0	0	2
1227336	C	A	SNV	MODERATE	missense_variant	cbiK	lmo1202	NP_464727.1	cobalt chelatase	p.Gln187Lys		Yes	Yes	0	0	0	0	0	0	0	0	0	0	1	0	0	0	0	0	0	0	0	0	0	0	0	0	1
1229550	C	T	SNV	MODERATE	missense_variant	cbiQ	lmo1206	NP_464731.1	cobalamin biosynthesis protein CbiQ	p.Leu92Phe		Yes	Yes	0	0	0	0	0	0	0	0	0	0	1	0	0	0	0	0	0	0	0	0	0	0	0	0	1
1243955	T	C	SNV	MODERATE	missense_variant	pheT	lmo1222	NP_464747.1	phenylalanyl-tRNA synthetase subunit beta	p.Val619Ala		Yes	Yes	0	0	0	0	0	0	0	0	0	0	1	0	0	0	0	0	0	0	0	0	0	0	0	0	1
1245844	G	A	SNV	MODERATE	missense_variant	lmo1224	lmo1224	NP_464749.1	hypothetical protein	p.Ser154Asn		Yes	Yes	0	0	0	0	0	0	0	0	0	0	1	0	0	0	0	0	0	0	0	0	0	0	0	0	1
1248575	A	T	SNV	MODERATE	missense_variant	lmo1224	lmo1224	NP_464749.1	hypothetical protein	p.Leu1064Phe		Yes	Yes	0	0	0	0	0	0	0	0	0	0	1	0	0	0	0	0	0	0	0	0	0	0	0	0	1
1250120	G	C	SNV	MODERATE	missense_variant	lmo1226	lmo1226	NP_464751.1	transporter	p.Ser254Thr		Yes	Yes	0	1	0	0	0	0	0	0	0	0	0	0	0	0	0	0	0	0	0	0	0	0	0	0	1
1252696	G	T	SNV	MODERATE	missense_variant	lmo1227	lmo1227	NP_464752.1	uracil-DNA glycosylase	p.Glu10Asp		Yes	Yes	1	0	0	0	0	0	0	0	0	0	1	0	0	0	0	0	0	0	0	0	0	0	0	0	1
1253525	C	A	SNV	MODERATE	missense_variant	rnhC	lmo1228	NP_464753.1	ribonuclease HIII	p.Gly261Cys		Yes	Yes	0	0	0	0	0	0	0	0	0	0	1	0	0	0	0	0	0	0	0	0	0	0	0	0	1
1257713	C	T	SNV	MODERATE	missense_variant	lmo1232	lmo1232	NP_464757.1	recombination and DNA strand exchange inhibitor protein	p.His208Tyr		Yes	Yes	0	0	0	0	0	0	0	0	0	0	1	0	0	0	0	0	0	0	0	0	0	0	0	0	1
1262190	G	T	SNV	MODERATE	missense_variant	lmo1235	lmo1235	NP_464760.1	aspartate kinase	p.Ala92Ser		Yes	Yes	2	0	0	0	0	0	0	0	0	0	1	0	0	0	0	0	0	0	0	0	0	0	0	0	1
1269342	G	A	SNV	MODERATE	missense_variant	lmo1243	lmo1243	NP_464768.1	hypothetical protein	p.Leu110Phe		Yes	Yes	2	0	0	0	0	0	0	0	0	0	1	0	0	0	0	0	0	0	0	0	0	0	0	0	1
1270052	C	A	SNV	MODERATE	missense_variant	lmo1244	lmo1244	NP_464769.1	phosphoglycerate mutase	p.Ser73Arg		Yes	Yes	4	0	0	0	0	0	0	0	0	0	1	0	0	0	0	0	0	0	0	0	0	0	0	0	1
1271008	G	A	SNV	MODERATE	missense_variant	lmo1246	lmo1246	NP_464771.1	ATP-dependent RNA helicase	p.Ala54Thr		Yes	Yes	1	0	0	0	0	0	0	0	0	0	1	0	0	0	0	0	0	0	0	0	0	0	0	0	1
1274401	T	C	SNV	MODERATE	missense_variant	lmo1250	lmo1250	NP_464775.1	antibiotic resistance protein	p.Tyr93Cys		Yes	Yes	0	0	0	0	0	0	0	0	0	0	0	0	0	0	0	0	0	1	0	0	0	0	0	0	1
1279873	C	T	SNV	MODERATE	missense_variant	lmo1255	lmo1255	NP_464780.1	PTS trehalose transporter subunit IIBC	p.Val445Ile		Yes	Yes	5	0	0	0	0	0	0	0	0	0	1	0	0	0	0	0	0	0	0	0	0	0	0	0	1
1280111	T	A	SNV	MODERATE	missense_variant	lmo1255	lmo1255	NP_464780.1	PTS trehalose transporter subunit IIBC	p.Leu365Phe		Yes	Yes	5	0	0	0	0	0	0	0	0	0	1	0	0	0	0	0	0	0	0	0	0	0	0	0	1
1280187	C	T	SNV	MODERATE	missense_variant	lmo1255	lmo1255	NP_464780.1	PTS trehalose transporter subunit IIBC	p.Gly340Asp		Yes	Yes	5	0	0	0	0	0	0	0	0	0	1	0	0	0	0	0	0	0	0	0	0	0	0	0	1
1280188	C	T	SNV	MODERATE	missense_variant	lmo1255	lmo1255	NP_464780.1	PTS trehalose transporter subunit IIBC	p.Gly340Ser		Yes	Yes	5	0	0	0	0	0	0	0	0	0	1	0	0	0	0	0	0	0	0	0	0	0	0	0	1
1280503	C	T	SNV	MODERATE	missense_variant	lmo1255	lmo1255	NP_464780.1	PTS trehalose transporter subunit IIBC	p.Val235Ile		Yes	Yes	5	0	0	0	0	0	0	0	0	0	0	0	0	0	0	0	0	1	0	0	0	0	0	0	1
1283634	T	C	SNV	MODERATE	missense_variant	proA	lmo1259	NP_464784.1	gamma-glutamyl phosphate reductase	p.Ile343Val		Yes	Yes	0	0	0	0	0	0	0	0	0	0	0	0	0	0	1	0	0	0	0	0	0	0	0	0	1
1285066	C	T	SNV	MODERATE	missense_variant	proB	lmo1260	NP_464785.1	gamma-glutamyl kinase	p.Val137Ile		Yes	Yes	0	0	0	0	0	0	0	0	0	0	1	0	0	0	0	0	0	0	0	0	0	0	0	0	1
1289527	G	A	SNV	MODERATE	missense_variant	lmo1266	lmo1266	NP_464791.1	hypothetical protein	p.Ala114Thr		Yes	Yes	0	0	0	0	0	0	0	0	0	0	1	0	0	0	0	0	0	0	0	0	0	0	0	0	1
1289605	T	A	SNV	MODERATE	missense_variant	lmo1266	lmo1266	NP_464791.1	hypothetical protein	p.Ser140Thr		Yes	Yes	0	0	0	0	0	0	0	0	0	0	1	0	0	0	0	0	0	0	0	0	0	0	0	0	1
1289665	T	A	SNV	MODERATE	missense_variant	lmo1266	lmo1266	NP_464791.1	hypothetical protein	p.Ser160Thr		Yes	Yes	0	0	0	0	0	0	0	0	0	0	1	0	0	0	0	0	0	0	0	0	0	0	0	0	1
1289769	T	G	SNV	MODERATE	missense_variant	lmo1266	lmo1266	NP_464791.1	hypothetical protein	p.Asp194Glu		Yes	Yes	0	0	0	0	0	0	0	0	0	0	1	0	0	0	0	0	0	0	0	0	0	0	0	0	1
1289816	T	A	SNV	MODERATE	missense_variant	lmo1266	lmo1266	NP_464791.1	hypothetical protein	p.Leu210His		Yes	Yes	0	0	0	0	0	0	0	0	0	0	1	0	0	0	0	0	0	0	0	0	0	0	0	0	1
1289840	A	C	SNV	MODERATE	missense_variant	lmo1266	lmo1266	NP_464791.1	hypothetical protein	p.Lys218Thr		Yes	Yes	0	0	0	0	0	0	0	0	0	0	1	0	0	0	0	0	0	0	0	0	0	0	0	0	1
1289916	T	G	SNV	MODERATE	missense_variant	lmo1266	lmo1266	NP_464791.1	hypothetical protein	p.Ile243Met		Yes	Yes	0	0	0	0	0	0	0	0	0	0	1	0	0	0	0	0	0	0	0	0	0	0	0	0	1
1290028	T	A	SNV	MODERATE	missense_variant	lmo1266	lmo1266	NP_464791.1	hypothetical protein	p.Tyr281Asn		Yes	Yes	0	0	0	0	0	0	0	0	0	0	1	0	0	0	0	0	0	0	0	0	0	0	0	0	1
1290031	T	A	SNV	MODERATE	missense_variant	lmo1266	lmo1266	NP_464791.1	hypothetical protein	p.Cys282Ser		Yes	Yes	0	0	0	0	0	0	0	0	0	0	1	0	0	0	0	0	0	0	0	0	0	0	0	0	1
1294651	G	A	SNV	MODERATE	missense_variant	lmo1271	lmo1271	NP_464796.1	type I signal peptidase	p.Gly98Ser		Yes	Yes	2	0	0	0	0	0	0	0	0	0	1	0	0	0	0	0	0	0	0	0	0	0	0	0	1
1304377	G	A	SNV	MODERATE	missense_variant	hslU	lmo1279	NP_464804.1	ATP-dependent protease ATP-binding subunit HslU	p.Val451Ile		Yes	Yes	0	0	0	0	0	0	0	0	0	0	1	0	0	0	0	0	0	0	0	0	0	0	0	0	1
1313741	T	G	SNV	MODERATE	missense_variant	lmo1289	lmo1289	NP_464814.1	internalin	p.Phe30Val		Yes	Yes	5	0	0	0	0	0	0	0	0	0	1	0	0	0	0	0	0	0	0	0	0	0	0	0	1
1317041	C	A	SNV	MODERATE	missense_variant	lmo1290	lmo1290	NP_464815.1	internalin	p.Asn425Lys		Yes	Yes	5	0	0	0	0	0	0	0	0	0	1	0	0	0	0	0	0	0	0	0	0	0	0	0	1
1318816	C	A	SNV	MODERATE	missense_variant	lmo1291	lmo1291	NP_464816.1	acyltransferase	p.Ala217Ser		Yes	Yes	0	0	0	0	0	0	0	0	0	0	1	0	0	0	0	0	0	0	0	0	0	0	0	0	1
1324966	G	T	SNV	MODERATE	missense_variant	lmo1296	lmo1296	NP_464821.1	hypothetical protein	p.Gln391His		Yes	Yes	1	0	0	0	0	0	0	0	0	0	1	0	0	0	0	0	0	0	0	0	0	0	0	0	1
1329095	G	T	SNV	MODERATE	missense_variant	lmo1300	lmo1300	NP_464825.1	arsenic transporter	p.Asp247Tyr		Yes	Yes	0	0	0	0	0	0	0	0	0	0	1	0	0	0	0	0	0	0	0	0	0	0	0	0	1
1329303	A	C	SNV	MODERATE	missense_variant	lmo1300	lmo1300	NP_464825.1	arsenic transporter	p.His316Pro		Yes	Yes	0	0	0	0	0	0	0	0	0	0	1	0	0	0	0	0	0	0	0	0	0	0	0	0	1
1333394	A	G	SNV	MODERATE	missense_variant	tkt	lmo1305	NP_464830.1	transketolase	p.Asn528Asp		Yes	Yes	2	0	0	0	0	0	0	0	0	0	1	0	0	0	0	0	0	0	0	0	0	0	0	0	1
1334144	A	C	SNV	MODERATE	missense_variant	lmo1306	lmo1306	NP_464831.1	hypothetical protein	p.Glu39Asp		Yes	Yes	0	0	0	0	0	0	0	0	1	0	0	0	0	0	0	0	0	0	0	0	0	0	0	1	2
1339659	G	C	SNV	MODERATE	missense_variant	pyrH	lmo1313	NP_464838.1	uridylate kinase	p.Gly23Ala		Yes	Yes	0	0	0	0	0	0	0	0	0	0	0	0	0	0	0	1	1	0	0	0	0	0	0	0	2
1345930	C	G	SNV	MODERATE	missense_variant	proS	lmo1319	NP_464844.1	prolyl-tRNA synthetase	p.Thr264Ser		Yes	Yes	0	0	0	0	0	0	0	0	0	0	1	0	0	0	0	0	0	0	0	0	0	0	0	0	1
1346217	G	A	SNV	MODERATE	missense_variant	proS	lmo1319	NP_464844.1	prolyl-tRNA synthetase	p.Ala360Thr		Yes	Yes	0	0	0	0	0	0	0	0	0	0	0	0	1	0	0	0	0	0	0	0	0	0	0	0	1
1352039	G	T	SNV	MODERATE	missense_variant	nusA	lmo1322	NP_464847.1	transcription elongation factor NusA	p.Ala26Ser		Yes	Yes	0	0	0	0	0	0	0	0	1	0	0	0	0	0	0	0	0	0	0	0	0	0	0	0	1
1353023	G	T	SNV	MODERATE	missense_variant	nusA	lmo1322	NP_464847.1	transcription elongation factor NusA	p.Val354Leu		Yes	Yes	0	0	0	0	0	0	0	0	0	0	1	0	0	0	0	0	0	0	0	0	0	0	0	0	1
1357465	A	G	SNV	MODERATE	missense_variant	truB	lmo1328	NP_464853.1	tRNA pseudouridine synthase B	p.Lys233Glu		Yes	Yes	0	0	0	0	0	0	0	0	0	0	1	0	0	0	0	0	0	0	0	0	0	0	0	0	1
1357558	G	A	SNV	MODERATE	missense_variant	truB	lmo1328	NP_464853.1	tRNA pseudouridine synthase B	p.Glu264Lys		Yes	Yes	0	0	0	0	0	0	0	0	0	0	1	0	0	0	0	0	0	0	0	0	0	0	0	0	1
1362172	C	A	SNV	MODERATE	missense_variant	lmo1332	lmo1332	NP_464857.1	GTPase EngC	p.Asp145Tyr		Yes	Yes	1	0	0	0	0	0	0	0	0	0	1	0	0	0	0	0	0	0	0	0	0	0	0	0	1
1365840	G	A	SNV	MODERATE	missense_variant	lmo1337	lmo1337	NP_464862.1	hypothetical protein	p.Gly391Glu		Yes	Yes	0	0	0	0	0	0	0	0	0	0	1	0	0	0	0	0	0	0	0	0	0	0	0	0	1
1370560	G	A	SNV	MODERATE	missense_variant	comGB	lmo1346	NP_464871.1	competence protein ComGB	p.Thr306Ile		Yes	Yes	0	0	0	0	0	0	0	0	0	0	1	0	0	0	0	0	0	0	0	0	0	0	0	0	1
1373658	C	A	SNV	MODERATE	missense_variant	gcvT	lmo1348	NP_464873.1	glycine cleavage system aminomethyltransferase T	p.Ala215Asp		Yes	Yes	0	0	0	0	0	0	0	0	0	0	1	0	0	0	0	0	0	0	0	0	0	0	0	0	1
1374123	C	A	SNV	MODERATE	missense_variant	lmo1349	lmo1349	NP_464874.1	glycine dehydrogenase subunit 1	p.Ala2Glu		Yes	Yes	0	0	0	0	0	0	0	0	0	0	1	0	0	0	0	0	0	0	0	0	0	0	0	0	1
1376353	C	T	SNV	MODERATE	missense_variant	lmo1350	lmo1350	NP_464875.1	glycine dehydrogenase subunit 2	p.Pro298Ser		Yes	Yes	0	0	0	0	0	0	0	0	0	0	1	0	0	0	0	0	0	0	0	0	0	0	0	0	1
1377745	C	T	SNV	MODERATE	missense_variant	lmo1353	lmo1353	NP_464878.1	hypothetical protein	p.Gly306Ser		Yes	Yes	0	0	0	0	0	0	0	0	0	0	1	0	0	0	0	0	0	0	0	0	0	0	0	0	1
1380799	A	G	SNV	MODERATE	missense_variant	lmo1356	lmo1356	NP_464881.1	acetyl-CoA carboxylase subunit (biotin carboxyl carrier subunit)	p.Lys27Arg		Yes	Yes	0	0	0	0	0	0	0	0	0	0	1	0	0	0	0	0	0	0	0	0	0	0	0	0	1
1387674	C	G	SNV	MODERATE	missense_variant	tktB	lmo1365	NP_464890.1	1-deoxy-D-xylulose-5-phosphate synthase	p.His98Gln		Yes	Yes	1	0	0	0	0	0	0	0	0	0	1	0	0	0	0	0	0	0	0	0	0	0	0	0	1
1388008	G	A	SNV	MODERATE	missense_variant	tktB	lmo1365	NP_464890.1	1-deoxy-D-xylulose-5-phosphate synthase	p.Asp210Asn		Yes	Yes	1	0	0	0	0	0	0	0	0	0	1	0	0	0	0	0	0	0	0	0	0	0	0	0	1
1391527	G	A	SNV	MODERATE	missense_variant	recN	lmo1368	NP_464893.1	DNA repair protein	p.Met278Ile		Yes	Yes	0	0	0	0	0	0	0	0	0	0	1	0	0	0	0	0	0	0	0	0	0	0	0	0	1
1391825	G	A	SNV	MODERATE	missense_variant	recN	lmo1368	NP_464893.1	DNA repair protein	p.Glu378Lys		Yes	Yes	0	0	0	0	0	0	0	0	0	0	0	0	0	0	0	1	0	0	0	0	0	0	0	0	1
1393662	A	G	SNV	MODERATE	missense_variant	lmo1370	lmo1370	NP_464895.1	butyrate kinase	p.Asp49Gly		Yes	Yes	0	0	0	0	0	0	0	0	0	0	1	0	0	0	0	0	0	0	0	0	0	0	0	0	1
1410227	G	A	SNV	MODERATE	missense_variant	lmo1386	lmo1386	NP_464911.1	DNA translocase	p.Arg27His		Yes	Yes	0	0	0	0	0	0	0	0	0	0	1	0	0	0	0	0	0	0	0	0	0	0	0	0	1
1419087	G	T	SNV	MODERATE	missense_variant	lmo1392	lmo1392	NP_464917.1	peptidase	p.Met95Ile		Yes	Yes	0	0	0	0	0	0	0	0	0	0	1	0	0	0	0	0	0	0	0	0	0	0	0	0	1
1430800	G	A	SNV	MODERATE	missense_variant	mutS	lmo1403	NP_464928.1	DNA mismatch repair protein MutS	p.Met188Ile		Yes	Yes	0	0	0	0	0	0	0	0	0	0	1	0	0	0	0	0	0	0	0	0	0	0	0	0	1
1430873	A	C	SNV	MODERATE	missense_variant	mutS	lmo1403	NP_464928.1	DNA mismatch repair protein MutS	p.Thr213Pro		Yes	Yes	0	0	0	0	0	0	0	0	0	0	1	0	0	0	0	0	0	0	0	0	0	0	0	0	1
1432019	G	A	SNV	MODERATE	missense_variant	mutS	lmo1403	NP_464928.1	DNA mismatch repair protein MutS	p.Asp595Asn		Yes	Yes	0	0	0	0	0	0	0	0	0	0	1	0	0	0	0	0	0	0	0	0	0	0	0	0	1
1442430	C	A	SNV	MODERATE	missense_variant	lmo1413	lmo1413	NP_464938.1	peptidoglycan binding protein	p.Gly420Cys		Yes	Yes	0	0	0	0	1	1	0	0	0	0	0	0	0	0	0	0	0	0	0	0	0	0	0	0	2
1443108	T	C	SNV	MODERATE	missense_variant	lmo1413	lmo1413	NP_464938.1	peptidoglycan binding protein	p.Thr194Ala		Yes	Yes	0	0	0	0	0	0	0	0	0	0	1	0	0	0	0	0	0	0	0	0	0	0	0	0	1
1465489	C	A	SNV	MODERATE	missense_variant	lmo1433	lmo1433	NP_464958.1	glutathione reductase	p.Ala21Ser		Yes	Yes	3	0	0	0	0	0	0	0	0	0	1	0	0	0	0	0	0	0	0	0	0	0	0	0	1
1467495	C	G	SNV	MODERATE	missense_variant	dapA	lmo1435	NP_464960.1	dihydrodipicolinate synthase	p.Glu238Gln		Yes	Yes	0	0	0	0	0	0	0	0	0	0	1	0	0	0	0	0	0	0	0	0	0	0	0	0	1
1467505	T	A	SNV	MODERATE	missense_variant	dapA	lmo1435	NP_464960.1	dihydrodipicolinate synthase	p.Gln234His		Yes	Yes	0	0	0	0	0	0	0	0	0	0	1	0	0	0	0	0	0	0	0	0	0	0	0	0	1
1467506	T	C	SNV	MODERATE	missense_variant	dapA	lmo1435	NP_464960.1	dihydrodipicolinate synthase	p.Gln234Arg		Yes	Yes	0	0	0	0	0	0	0	0	0	0	1	0	0	0	0	0	0	0	0	0	0	0	0	0	1
1467507	G	T	SNV	MODERATE	missense_variant	dapA	lmo1435	NP_464960.1	dihydrodipicolinate synthase	p.Gln234Lys		Yes	Yes	0	0	0	0	0	0	0	0	0	0	1	0	0	0	0	0	0	0	0	0	0	0	0	0	1
1467571	A	C	SNV	MODERATE	missense_variant	dapA	lmo1435	NP_464960.1	dihydrodipicolinate synthase	p.Ile212Met		Yes	Yes	0	0	0	0	0	0	0	0	0	0	1	0	0	0	0	0	0	0	0	0	0	0	0	0	1
1467600	T	C	SNV	MODERATE	missense_variant	dapA	lmo1435	NP_464960.1	dihydrodipicolinate synthase	p.Asn203Asp		Yes	Yes	0	0	0	0	0	0	0	0	0	0	1	0	0	0	0	0	0	0	0	0	0	0	0	0	1
1476311	G	C	SNV	MODERATE	missense_variant	lmo1442	lmo1442	NP_464967.1	transporter	p.Gly123Ala		Yes	Yes	0	0	0	0	0	0	0	0	0	0	1	0	0	0	0	0	0	0	0	0	0	0	0	0	1
1480781	T	C	SNV	MODERATE	missense_variant	lmo1448	lmo1448	NP_464973.1	manganese-dependent inorganic pyrophosphatase	p.Glu131Gly		Yes	Yes	0	0	0	0	0	0	0	0	0	0	1	0	0	0	0	0	0	0	0	0	0	0	0	0	1
1493199	C	T	SNV	MODERATE	missense_variant	glyQ	lmo1459	NP_464984.1	glycyl-tRNA synthetase subunit alpha	p.Glu280Lys		Yes	Yes	0	0	0	0	0	0	0	0	0	0	1	0	0	0	0	0	0	0	0	0	0	0	0	0	1
1494908	G	T	SNV	MODERATE	missense_variant	recO	lmo1460	NP_464985.1	DNA repair protein RecO	p.Phe59Leu		Yes	Yes	0	0	0	0	0	0	0	0	0	0	0	0	0	0	1	0	0	0	0	0	0	0	0	0	1
1497474	A	G	SNV	MODERATE	missense_variant	lmo1464	lmo1464	NP_464989.1	diacylglycerol kinase	p.Ile48Thr		Yes	Yes	0	0	0	0	0	0	0	0	0	0	1	0	0	0	0	0	0	0	0	0	0	0	0	0	1
1500279	T	G	SNV	MODERATE	missense_variant	lmo1467	lmo1467	NP_464992.1	phosphate starvation-induced protein PhoH	p.Lys317Gln		Yes	Yes	0	0	0	0	1	0	0	0	0	0	0	0	0	0	0	0	0	0	0	0	0	0	0	0	1
1515526	C	T	SNV	MODERATE	missense_variant	comEC	lmo1482	NP_465007.1	competence protein ComEC	p.Val685Met		Yes	Yes	0	0	0	0	0	0	0	0	0	0	1	0	0	0	0	0	0	0	0	0	0	0	0	0	1
1520558	C	G	SNV	MODERATE	missense_variant	lmo1487	lmo1487	NP_465012.1	hypothetical protein	p.Asp39His		Yes	Yes	0	0	0	0	0	0	0	0	0	0	1	0	0	0	0	0	0	0	0	0	0	0	0	0	1
1520963	T	A	SNV	MODERATE	missense_variant	nadD	lmo1488	NP_465013.1	nicotinic acid mononucleotide adenylyltransferase	p.Asp88Val		Yes	Yes	0	0	0	0	0	0	0	0	0	1	0	0	0	0	0	0	0	0	0	0	0	0	0	0	1
1522142	A	C	SNV	MODERATE	missense_variant	lmo1490	lmo1490	NP_465015.1	shikimate 5-dehydrogenase	p.Phe71Leu		Yes	Yes	2	0	0	0	1	1	0	0	0	0	0	0	0	0	0	0	0	0	0	0	0	0	0	0	2
1526365	C	T	SNV	MODERATE	missense_variant	lmo1494	lmo1494	NP_465019.1	5'-methylthioadenosine/S-adenosylhomocysteine nucleosidase	p.Val112Ile		Yes	Yes	0	0	0	0	0	0	0	0	0	0	1	0	0	0	0	0	0	0	0	0	0	0	0	0	1
1529665	A	G	SNV	MODERATE	missense_variant	lmo1499	lmo1499	NP_465024.1	hypothetical protein	p.Val287Ala		Yes	Yes	0	0	0	0	0	0	0	0	0	0	1	0	0	0	0	0	0	0	0	0	0	0	0	0	1
1535089	T	G	SNV	MODERATE	missense_variant	alaS	lmo1504	NP_465029.1	alanyl-tRNA synthetase	p.Asp15Ala		Yes	No	0	0	0	0	0	0	0	0	0	0	1	0	0	0	0	0	0	0	0	0	0	0	0	0	1
1539640	A	T	SNV	MODERATE	missense_variant	lmo1508	lmo1508	NP_465033.1	histidine kinase	p.Gln381His		Yes	Yes	1	0	0	0	0	0	0	0	0	0	0	0	0	1	0	0	0	0	0	0	0	0	0	0	1
1543098	T	A	SNV	MODERATE	missense_variant	lmo1511	lmo1511	NP_465036.1	hypothetical protein	p.Lys242Ile		Yes	Yes	0	0	0	0	0	0	0	0	0	0	1	0	0	0	0	0	0	0	0	0	0	0	0	0	1
1544247	A	G	SNV	MODERATE	missense_variant	mnmA	lmo1512	NP_465037.1	tRNA-specific 2-thiouridylase	p.Val270Ala		Yes	Yes	0	0	0	0	0	0	0	0	0	0	1	0	0	0	0	0	0	0	0	0	0	0	0	0	1
1550154	G	A	SNV	MODERATE	missense_variant	lmo1517	lmo1517	NP_465042.1	nitrogen regulatory PII protein	p.Val79Ile		Yes	Yes	0	0	0	0	0	0	0	0	0	0	1	0	0	0	0	0	0	0	0	0	0	0	0	0	1
1550624	G	A	SNV	MODERATE	missense_variant	lmo1518	lmo1518	NP_465043.1	hypothetical protein	p.Glu64Lys		Yes	Yes	0	0	0	0	0	0	0	0	0	0	1	0	0	0	0	0	0	0	0	0	0	0	0	0	1
1551327	G	T	SNV	MODERATE	missense_variant	aspS	lmo1519	NP_465044.1	aspartyl-tRNA synthetase	p.Pro435Thr		Yes	Yes	0	0	0	0	0	0	0	0	0	0	0	1	0	0	0	0	0	0	0	0	0	0	0	0	1
1555943	T	C	SNV	MODERATE	missense_variant	lmo1522	lmo1522	NP_465047.1	D-tyrosyl-tRNA(Tyr) deacylase	p.Ile64Val		Yes	Yes	0	0	0	0	0	0	0	0	0	0	1	0	0	0	0	0	0	0	0	0	0	0	0	0	1
1560063	T	A	SNV	MODERATE	missense_variant	lmo1525	lmo1525	NP_465050.1	recombination protein RecJ	p.Lys457Met		Yes	Yes	0	0	0	0	0	0	0	0	0	0	1	0	0	0	0	0	0	0	0	0	0	0	0	0	1
1560394	C	T	SNV	MODERATE	missense_variant	lmo1525	lmo1525	NP_465050.1	recombination protein RecJ	p.Val347Ile		Yes	Yes	0	0	0	0	0	0	0	0	0	0	1	0	0	0	0	0	0	0	0	0	0	0	0	0	1
1560988	C	A	SNV	MODERATE	missense_variant	lmo1525	lmo1525	NP_465050.1	recombination protein RecJ	p.Ala149Ser		Yes	Yes	0	0	0	0	0	0	0	0	0	0	1	0	0	0	0	0	0	0	0	0	0	0	0	0	1
1564593	G	A	SNV	MODERATE	missense_variant	lmo1528	lmo1528	NP_465053.1	hypothetical protein	p.Ala14Val		Yes	Yes	0	0	0	0	0	0	0	0	0	0	1	0	0	0	0	0	0	0	0	0	0	0	0	0	1
1570018	C	T	SNV	MODERATE	missense_variant	lmo1534	lmo1534	NP_465059.1	L-lactate dehydrogenase	p.Val23Ile		Yes	Yes	3	0	0	0	0	0	0	0	0	0	1	0	0	0	0	0	0	0	0	0	0	0	0	0	1
1570159	T	C	SNV	MODERATE	missense_variant	lmo1535	lmo1535	NP_465060.1	hypothetical protein	p.Asn241Asp		Yes	Yes	1	0	0	0	0	0	0	0	0	0	1	0	0	0	0	0	0	0	0	0	0	0	0	0	1
1581367	T	C	SNV	MODERATE	missense_variant	mreC	lmo1547	NP_465072.1	rod shape-determining protein MreC	p.Ile109Val		Yes	Yes	0	0	0	0	0	0	0	0	0	0	1	0	0	0	0	0	0	0	0	0	0	0	0	0	1
1581954	C	A	SNV	MODERATE	missense_variant	mreB	lmo1548	NP_465073.1	rod shape-determining protein MreB	p.Met279Ile		Yes	Yes	2	0	0	0	1	0	0	0	0	0	0	0	0	0	0	0	0	0	0	0	0	0	0	0	1
1585151	T	A	SNV	MODERATE	missense_variant	folC	lmo1551	NP_465076.1	folyl-polyglutamate synthetase	p.Tyr330Phe		Yes	Yes	0	0	0	0	0	0	0	0	0	0	1	0	0	0	0	0	0	0	0	0	0	0	0	0	1
1591202	C	T	SNV	MODERATE	missense_variant	hemB	lmo1554	NP_465079.1	delta-aminolevulinic acid dehydratase	p.Glu84Lys		Yes	Yes	0	0	0	0	0	0	0	0	0	0	1	0	0	0	0	0	0	0	0	0	0	0	0	0	1
1591500	G	A	SNV	MODERATE	missense_variant	hemD	lmo1555	NP_465080.1	uroporphyrinogen-III synthase	p.Thr224Ile		Yes	Yes	0	0	0	0	0	0	0	0	0	0	0	1	0	0	0	0	0	0	0	0	0	0	0	0	1
1593764	G	T	SNV	MODERATE	missense_variant	hemA	lmo1557	NP_465082.1	glutamyl-tRNA reductase	p.Thr215Asn		Yes	Yes	0	1	0	0	0	0	0	0	0	0	0	0	0	0	0	0	0	0	0	0	0	0	0	0	1
1600667	C	T	SNV	MODERATE	missense_variant	coaE	lmo1563	NP_465088.1	dephospho-CoA kinase	p.Glu98Lys		Yes	Yes	0	0	0	0	0	0	0	0	0	0	1	0	0	0	0	0	0	0	0	0	0	0	0	0	1
1607466	G	A	SNV	MODERATE	missense_variant	lmo1568	lmo1568	NP_465093.1	hypothetical protein	p.Leu17Phe		Yes	Yes	0	0	0	0	0	0	0	0	0	0	1	0	0	0	0	0	0	0	0	0	0	0	0	0	1
1608714	C	G	SNV	MODERATE	missense_variant	pykA	lmo1570	NP_465095.1	pyruvate kinase	p.Glu404Gln		Yes	Yes	0	0	0	0	1	1	0	0	0	0	0	0	0	0	0	0	0	0	0	0	0	0	0	0	2
1613859	T	C	SNV	MODERATE	missense_variant	dnaE	lmo1574	NP_465099.1	DNA polymerase III subunit alpha	p.Ser989Gly		Yes	Yes	0	0	0	0	0	0	0	0	0	0	1	0	0	0	0	0	0	0	0	0	0	0	0	0	1
1613900	G	A	SNV	MODERATE	missense_variant	dnaE	lmo1574	NP_465099.1	DNA polymerase III subunit alpha	p.Thr975Met		Yes	Yes	0	0	0	0	0	0	0	0	0	0	1	0	0	0	0	0	0	0	0	0	0	0	0	0	1
1616153	G	A	SNV	MODERATE	missense_variant	dnaE	lmo1574	NP_465099.1	DNA polymerase III subunit alpha	p.Ala224Val		Yes	Yes	0	0	0	0	0	0	0	0	0	0	1	0	0	0	0	0	0	0	0	0	0	0	0	0	1
1625833	G	A	SNV	MODERATE	missense_variant	tpx	lmo1583	NP_465108.1	thiol peroxidase	p.Thr57Ile		Yes	Yes	0	0	0	0	0	0	0	0	0	0	0	0	0	0	0	0	0	0	0	0	1	0	0	0	1
1625852	C	T	SNV	MODERATE	missense_variant	tpx	lmo1583	NP_465108.1	thiol peroxidase	p.Val51Ile		Yes	Yes	0	0	0	0	0	0	0	0	0	0	0	0	0	0	0	0	1	0	0	0	0	0	0	0	1
1631134	T	A	SNV	MODERATE	missense_variant	argB	lmo1589	NP_465114.1	acetylglutamate kinase	p.Thr124Ser		Yes	Yes	0	1	0	0	0	0	0	0	0	0	0	0	0	0	0	0	0	0	0	0	0	0	0	0	1
1637673	C	A	SNV	MODERATE	missense_variant	lmo1594	lmo1594	NP_465119.1	septation ring formation regulator EzrA	p.Arg152Leu		Yes	Yes	0	0	0	0	0	0	0	0	0	1	0	0	0	0	0	0	0	0	0	0	0	0	0	0	1
1640485	T	A	SNV	MODERATE	missense_variant	lmo1597	lmo1597	NP_465122.1	hypothetical protein	p.Asn174Tyr		No	No	0	0	0	0	0	0	0	0	0	0	1	0	0	0	0	0	0	0	0	0	0	0	0	0	1
1647086	T	C	SNV	MODERATE	missense_variant	lmo1603	lmo1603	NP_465128.1	aminopeptidase	p.Ser140Pro		Yes	Yes	1	0	0	0	0	0	0	0	0	0	1	0	0	0	0	0	0	0	0	0	0	0	0	0	1
1661012	A	T	SNV	MODERATE	missense_variant	lmo1618	lmo1618	NP_465143.1	MarR family transcriptional regulator	p.Leu118Ile		Yes	Yes	0	0	0	0	0	0	0	0	0	0	1	0	0	0	0	0	0	0	0	0	0	0	0	0	1
1672294	G	C	SNV	MODERATE	missense_variant	trpF	lmo1629	NP_465154.1	N-(5'-phosphoribosyl)anthranilate isomerase	p.Pro108Arg		Yes	Yes	0	0	0	0	0	0	0	0	0	0	1	0	0	0	0	0	0	0	0	0	0	0	0	0	1
1672414	G	C	SNV	MODERATE	missense_variant	trpF	lmo1629	NP_465154.1	N-(5'-phosphoribosyl)anthranilate isomerase	p.Ala68Gly		Yes	Yes	0	0	0	0	0	0	0	0	0	0	1	0	0	0	0	0	0	0	0	0	0	0	0	0	1
1674176	G	T	SNV	MODERATE	missense_variant	trpD	lmo1631	NP_465156.1	anthranilate phosphoribosyltransferase	p.Ala71Asp		Yes	Yes	0	0	0	0	0	0	0	0	0	0	1	0	0	0	0	0	0	0	0	0	0	0	0	0	1
1675517	A	G	SNV	MODERATE	missense_variant	trpE	lmo1633	NP_465158.1	anthranilate synthase subunit alpha	p.Val270Ala		Yes	Yes	0	0	0	0	0	0	0	0	0	0	1	0	0	0	0	0	0	0	0	0	0	0	0	0	1
1681756	G	A	SNV	MODERATE	missense_variant	lmo1637	lmo1637	NP_465162.1	hypothetical protein	p.Ala66Thr		Yes	Yes	0	1	0	0	0	0	0	0	0	0	0	0	0	0	0	0	0	0	0	0	0	0	0	0	1
1682810	T	A	SNV	MODERATE	missense_variant	lmo1638	lmo1638	NP_465163.1	hypothetical protein	p.Ile277Phe		Yes	Yes	1	0	0	0	0	0	0	0	0	0	0	1	0	0	0	0	0	0	0	0	0	0	0	0	1
1689698	C	A	SNV	MODERATE	missense_variant	lmo1644	lmo1644	NP_465169.1	helicase SNF2	p.Ala731Ser		Yes	Yes	0	0	0	0	0	0	0	0	0	0	1	0	0	0	0	0	0	0	0	0	0	0	0	0	1
1689709	A	G	SNV	MODERATE	missense_variant	lmo1644	lmo1644	NP_465169.1	helicase SNF2	p.Ile727Thr		Yes	Yes	0	0	0	0	0	0	0	0	0	0	1	0	0	0	0	0	0	0	0	0	0	0	0	0	1
1693266	G	A	SNV	MODERATE	missense_variant	lmo1645	lmo1645	NP_465170.1	ATP-dependent dsDNA exonuclease SbcC	p.Ala593Val		Yes	Yes	0	0	0	0	0	0	0	0	0	0	1	0	0	0	0	0	0	0	0	0	0	0	0	0	1
1694674	C	T	SNV	MODERATE	missense_variant	lmo1645	lmo1645	NP_465170.1	ATP-dependent dsDNA exonuclease SbcC	p.Glu124Lys		Yes	Yes	0	0	0	0	0	0	0	0	0	0	1	0	0	0	0	0	0	0	0	0	0	0	0	0	1
1698482	C	T	SNV	MODERATE	missense_variant	lmo1650	lmo1650	NP_465175.1	hypothetical protein	p.Val58Ile		Yes	Yes	0	0	0	0	0	0	0	0	0	0	1	0	0	0	0	0	0	0	0	0	0	0	0	0	1
1698799	C	G	SNV	MODERATE	missense_variant	lmo1651	lmo1651	NP_465176.1	ABC transporter ATP-binding protein	p.Glu581Gln		Yes	Yes	13	0	0	0	0	0	0	0	0	0	1	0	0	0	0	0	0	0	0	0	0	0	0	0	1
1701743	C	T	SNV	MODERATE	missense_variant	lmo1652	lmo1652	NP_465177.1	ABC transporter ATP-binding protein	p.Asp184Asn		Yes	Yes	12	0	0	0	0	0	0	0	0	0	1	0	0	0	0	0	0	0	0	0	0	0	0	0	1
1711165	G	T	SNV	MODERATE	missense_variant	leuS	lmo1660	NP_465185.1	leucyl-tRNA synthetase	p.Ala35Glu		Yes	Yes	2	0	0	0	0	0	0	0	0	0	0	0	1	0	0	0	0	0	0	0	0	0	0	0	1
1718731	T	A	SNV	MODERATE	missense_variant	lmo1666	lmo1666	NP_465191.1	peptidoglycan-linked protein	p.Thr1200Ser		Yes	Yes	0	0	0	0	0	0	0	0	0	0	1	0	0	0	0	0	0	0	0	0	0	0	0	0	1
1721341	T	C	SNV	MODERATE	missense_variant	lmo1666	lmo1666	NP_465191.1	peptidoglycan-linked protein	p.Ile330Val		Yes	Yes	0	0	0	0	0	0	0	0	0	0	1	0	0	0	0	0	0	0	0	0	0	0	0	0	1
1722175	T	C	SNV	MODERATE	missense_variant	lmo1666	lmo1666	NP_465191.1	peptidoglycan-linked protein	p.Lys52Glu		Yes	No	0	0	0	0	0	0	0	0	0	0	1	0	0	0	0	0	0	0	0	0	0	0	0	0	1
1726774	G	T	SNV	MODERATE	missense_variant	menE	lmo1672	NP_465197.1	O-succinylbenzoic acid--CoA ligase	p.Leu74Ile		Yes	Yes	2	0	0	0	0	0	0	0	0	0	1	0	0	0	0	0	0	0	0	0	0	0	0	0	1
1729734	C	T	SNV	MODERATE	missense_variant	menD	lmo1675	NP_465200.1	2-succinyl-5-enolpyruvyl-6-hydroxy-3- cyclohexene-1-carboxylate synthase	p.Gly221Asp		Yes	Yes	0	0	0	0	0	0	0	0	0	0	1	0	0	0	0	0	0	0	0	0	0	0	0	0	1
1736525	A	T	SNV	MODERATE	missense_variant	lmo1680	lmo1680	NP_465205.1	cystathionine gamma-synthase	p.Leu181Ile		Yes	Yes	2	0	0	0	0	0	0	0	0	0	1	0	0	0	0	0	0	0	0	0	0	0	0	0	1
1740396	C	T	SNV	MODERATE	missense_variant	lmo1682	lmo1682	NP_465207.1	transporter	p.Ala152Thr		Yes	Yes	0	0	0	0	0	0	0	0	0	0	1	0	0	0	0	0	0	0	0	0	0	0	0	0	1
1749901	A	T	SNV	MODERATE	missense_variant	gsaB	lmo1685	NP_465210.1	glutamate-1-semialdehyde aminotransferase	p.Lys8Asn		Yes	Yes	1	0	0	0	0	0	0	0	0	0	1	0	0	0	0	0	0	0	0	0	0	0	0	0	1
1751863	G	T	SNV	MODERATE	missense_variant	lmo1686	lmo1686	NP_465211.1	hypothetical protein	p.Arg194Leu		Yes	Yes	0	0	0	0	0	0	0	0	0	1	0	0	0	0	0	0	0	0	0	0	0	0	0	0	1
1760678	G	A	SNV	MODERATE	missense_variant	lmo1695	lmo1695	NP_465220.1	hypothetical protein	p.Thr205Met		Yes	Yes	0	0	0	0	0	0	0	0	0	0	1	0	0	0	0	0	0	0	0	0	0	0	0	0	1
1761793	C	T	SNV	MODERATE	missense_variant	lmo1696	lmo1696	NP_465221.1	hypothetical protein	p.Cys67Tyr		Yes	Yes	0	1	0	0	0	0	0	0	0	0	0	0	0	0	0	0	0	0	0	0	0	0	0	0	1
1763747	C	T	SNV	MODERATE	missense_variant	lmo1698	lmo1698	NP_465223.1	ribosomal-protein-alanine N-acetyltransferase	p.Arg2Gln		Yes	Yes	1	0	0	0	0	0	0	0	0	0	1	0	0	0	0	0	0	0	0	0	0	0	0	0	1
1765161	C	T	SNV	MODERATE	missense_variant	lmo1701	lmo1701	NP_465226.1	hypothetical protein	p.Ala104Thr		Yes	Yes	0	0	0	0	0	0	0	0	0	0	1	0	0	0	0	0	0	0	0	0	0	0	0	0	1
1766300	T	A	SNV	MODERATE	missense_variant	lmo1703	lmo1703	NP_465228.1	RNA methyltransferase	p.Lys332Ile		Yes	Yes	1	0	0	0	0	0	0	0	0	0	1	0	0	0	0	0	0	0	0	0	0	0	0	0	1
1767170	C	T	SNV	MODERATE	missense_variant	lmo1703	lmo1703	NP_465228.1	RNA methyltransferase	p.Gly42Asp		Yes	Yes	1	0	0	0	0	0	0	0	0	0	1	0	0	0	0	0	0	0	0	0	0	0	0	0	1
1768455	G	T	SNV	MODERATE	missense_variant	lmo1705	lmo1705	NP_465230.1	deoxyguanosine kinase/deoxyadenosine kinase	p.Val204Phe		Yes	Yes	0	0	0	0	0	0	0	0	1	0	0	0	0	0	0	0	0	0	0	0	0	0	0	1	2
1776941	C	T	SNV	MODERATE	missense_variant	lmo1715	lmo1715	NP_465240.1	hypothetical protein	p.Gly213Glu		Yes	Yes	0	0	0	0	0	0	0	0	0	0	0	1	0	0	0	0	0	0	0	0	0	0	0	0	1
1788535	G	C	SNV	MODERATE	missense_variant	lmo1726	lmo1726	NP_465251.1	hypothetical protein	p.Ala73Gly		Yes	Yes	1	0	0	0	0	0	0	0	0	0	1	0	0	0	0	0	0	0	0	0	0	0	0	0	1
1791473	G	A	SNV	MODERATE	missense_variant	lmo1728	lmo1728	NP_465253.1	cellobiose phosphorylase	p.Thr538Ile		Yes	Yes	0	0	0	0	0	0	0	0	0	0	0	0	0	0	0	1	0	0	0	0	0	0	0	0	1
1791540	C	T	SNV	MODERATE	missense_variant	lmo1728	lmo1728	NP_465253.1	cellobiose phosphorylase	p.Ala516Thr		Yes	Yes	0	0	0	0	0	0	0	0	0	0	1	0	0	0	0	0	0	0	0	0	0	0	0	0	1
1792007	G	A	SNV	MODERATE	missense_variant	lmo1728	lmo1728	NP_465253.1	cellobiose phosphorylase	p.Ala360Val		Yes	Yes	0	0	0	0	0	0	0	0	0	0	1	0	0	0	0	0	0	0	0	0	0	0	0	0	1
1792932	G	A	SNV	MODERATE	missense_variant	lmo1728	lmo1728	NP_465253.1	cellobiose phosphorylase	p.His52Tyr		Yes	Yes	0	0	0	0	0	0	0	0	0	0	1	0	0	0	0	0	0	0	0	0	0	0	0	0	1
1794328	T	A	SNV	MODERATE	missense_variant	lmo1729	lmo1729	NP_465254.1	beta-glucosidase	p.His309Leu		Yes	Yes	1	0	0	0	0	0	0	0	0	0	1	0	0	0	0	0	0	0	0	0	0	0	0	0	1
1799397	C	T	SNV	MODERATE	missense_variant	gltD	lmo1733	NP_465258.1	glutamate synthase subunit beta	p.Gly282Glu		Yes	Yes	0	0	0	0	0	0	0	0	0	0	1	0	0	0	0	0	0	0	0	0	0	0	0	0	1
1800590	G	C	SNV	MODERATE	missense_variant	lmo1734	lmo1734	NP_465259.1	glutamate synthase large subunit	p.Ala1420Gly		Yes	Yes	0	0	0	0	0	0	0	0	0	1	0	0	0	0	0	0	0	0	0	0	0	0	0	0	1
1800750	G	A	SNV	MODERATE	missense_variant	lmo1734	lmo1734	NP_465259.1	glutamate synthase large subunit	p.His1367Tyr		Yes	Yes	0	0	0	0	0	0	0	0	0	0	1	0	0	0	0	0	0	0	0	0	0	0	0	0	1
1802400	G	A	SNV	MODERATE	missense_variant	lmo1734	lmo1734	NP_465259.1	glutamate synthase large subunit	p.Leu817Phe		Yes	Yes	0	0	0	0	0	0	0	0	0	0	1	0	0	0	0	0	0	0	0	0	0	0	0	0	1
1806187	G	A	SNV	MODERATE	missense_variant	lmo1736	lmo1736	NP_465261.1	hypothetical protein	p.Ala86Val		Yes	Yes	0	0	0	0	0	0	0	0	0	0	1	0	0	0	0	0	0	0	0	0	0	0	0	0	1
1806193	A	G	SNV	MODERATE	missense_variant	lmo1736	lmo1736	NP_465261.1	hypothetical protein	p.Leu84Ser		Yes	Yes	0	0	0	0	0	0	0	0	0	0	1	0	0	0	0	0	0	0	0	0	0	0	0	0	1
1813352	C	A	SNV	MODERATE	missense_variant	lmo1743	lmo1743	NP_465268.1	hypothetical protein	p.Val29Leu		Yes	Yes	0	0	0	0	1	1	0	0	0	0	0	0	0	0	0	0	0	0	0	0	0	0	0	0	2
1814280	T	C	SNV	MODERATE	missense_variant	lmo1744	lmo1744	NP_465269.1	hypothetical protein	p.Glu18Gly		Yes	Yes	0	0	0	0	0	0	0	0	0	0	1	0	0	0	0	0	0	0	0	0	0	0	0	0	1
1816503	G	A	SNV	MODERATE	missense_variant	lmo1746	lmo1746	NP_465271.1	ABC transporter permease	p.Ala207Val		Yes	Yes	1	0	0	0	0	0	0	0	0	0	1	0	0	0	0	0	0	0	0	0	0	0	0	0	1
1818927	C	T	SNV	MODERATE	missense_variant	lmo1749	lmo1749	NP_465274.1	shikimate kinase	p.Ala63Val		Yes	Yes	0	0	0	0	1	1	0	0	0	0	0	0	0	0	0	0	0	0	0	0	0	0	0	0	2
1837957	G	A	SNV	MODERATE	missense_variant	purH	lmo1765	NP_465290.1	bifunctional phosphoribosylaminoimidazolecarboxamide formyltransferase/IMP cyclohydrolase	p.Ser30Leu		Yes	Yes	0	0	0	0	1	1	0	0	0	0	0	0	0	0	0	0	0	0	0	0	0	0	0	0	2
1839110	C	T	SNV	MODERATE	missense_variant	purM	lmo1767	NP_465292.1	phosphoribosylaminoimidazole synthetase	p.Ser185Asn		Yes	Yes	0	0	0	0	0	0	0	0	0	0	1	0	0	0	0	0	0	0	0	0	0	0	0	0	1
1842928	G	T	SNV	MODERATE	missense_variant	purQ	lmo1769	NP_465294.1	phosphoribosylformylglycinamidine synthase II	p.Pro129Gln		Yes	Yes	0	1	0	0	0	0	0	0	0	0	0	0	0	0	0	0	0	0	0	0	0	0	0	0	1
1843665	G	A	SNV	MODERATE	missense_variant	purL	lmo1770	NP_465295.1	phosphoribosylformylglycinamidine synthase I	p.His109Tyr		Yes	Yes	0	0	0	0	0	0	0	0	0	0	1	0	0	0	0	0	0	0	0	0	0	0	0	0	1
1846593	G	A	SNV	MODERATE	missense_variant	purK	lmo1774	NP_465299.1	phosphoribosylaminoimidazole carboxylase ATPase subunit	p.Ala296Val		Yes	Yes	0	1	0	0	0	0	0	0	0	0	0	0	0	0	0	0	0	0	0	0	0	0	0	0	1
1854084	T	C	SNV	MODERATE	missense_variant	lmo1777	lmo1777	NP_465302.1	hypothetical protein	p.Lys200Arg		Yes	Yes	0	0	0	0	0	0	0	0	0	0	0	0	0	0	1	0	0	0	0	0	0	0	0	0	1
1856641	G	A	SNV	MODERATE	missense_variant	lmo1780	lmo1780	NP_465305.1	aminotripeptidase	p.Pro182Ser		Yes	Yes	0	1	0	0	0	0	0	0	0	0	0	0	0	0	0	0	0	0	0	0	0	0	0	0	1
1862723	G	A	SNV	MODERATE	missense_variant	lmo1788	lmo1788	NP_465313.1	transcriptional regulator	p.Ala89Thr		Yes	Yes	0	0	0	0	0	0	0	0	0	0	1	0	0	0	0	0	0	0	0	0	0	0	0	0	1
1864261	A	G	SNV	MODERATE	missense_variant	lmo1791	lmo1791	NP_465316.1	hypothetical protein	p.Ile126Thr		Yes	Yes	0	0	0	0	0	0	0	0	0	0	1	0	0	0	0	0	0	0	0	0	0	0	0	0	1
1865503	C	T	SNV	MODERATE	missense_variant	rimM	lmo1793	NP_465318.1	16S rRNA-processing protein RimM	p.Gly137Asp		Yes	Yes	0	0	0	0	0	0	0	0	0	0	0	0	0	0	0	1	0	0	0	0	0	0	0	0	1
1867473	C	T	SNV	MODERATE	missense_variant	rpsP	lmo1797	NP_465322.1	30S ribosomal protein S16	p.Arg76His		Yes	No	0	0	0	0	0	0	0	0	0	0	0	0	0	0	0	0	0	1	0	0	0	0	0	0	1
1877123	T	C	SNV	MODERATE	missense_variant	smc	lmo1804	NP_465329.1	chromosome condensation protein Smc	p.Thr1005Ala		Yes	Yes	0	0	0	0	0	0	0	0	0	0	1	0	0	0	0	0	0	0	0	0	0	0	0	0	1
1877543	G	A	SNV	MODERATE	missense_variant	smc	lmo1804	NP_465329.1	chromosome condensation protein Smc	p.His865Tyr		Yes	Yes	0	0	0	0	0	0	0	0	0	0	1	0	0	0	0	0	0	0	0	0	0	0	0	0	1
1877624	T	C	SNV	MODERATE	missense_variant	smc	lmo1804	NP_465329.1	chromosome condensation protein Smc	p.Thr838Ala		Yes	Yes	0	0	0	0	0	0	0	0	0	0	1	0	0	0	0	0	0	0	0	0	0	0	0	0	1
1878818	G	T	SNV	MODERATE	missense_variant	smc	lmo1804	NP_465329.1	chromosome condensation protein Smc	p.His440Asn		Yes	Yes	0	0	0	0	0	0	0	0	1	0	0	0	0	0	0	0	0	0	0	0	0	0	0	1	2
1893022	C	A	SNV	MODERATE	missense_variant	lmo1819	lmo1819	NP_465344.1	ribosome-associated GTPase	p.Asp153Tyr		Yes	Yes	1	0	0	0	0	0	0	0	0	0	1	0	0	0	0	0	0	0	0	0	0	0	0	0	1
1896886	T	C	SNV	MODERATE	missense_variant	lmo1822	lmo1822	NP_465347.1	RNA-binding Sun protein	p.Lys231Glu		Yes	Yes	0	0	0	0	0	0	0	0	0	0	1	0	0	0	0	0	0	0	0	0	0	0	0	0	1
1897663	G	A	SNV	MODERATE	missense_variant	fmt	lmo1823	NP_465348.1	methionyl-tRNA formyltransferase	p.Pro285Ser		Yes	Yes	0	0	0	0	0	0	0	0	0	0	0	0	0	0	0	0	0	1	0	0	0	0	0	0	1
1898960	G	A	SNV	MODERATE	missense_variant	priA	lmo1824	NP_465349.1	primosome assembly protein PriA	p.His655Tyr		Yes	Yes	0	0	0	0	1	1	0	0	0	0	0	0	0	0	0	0	0	0	0	0	0	0	0	0	2
1905599	A	T	SNV	MODERATE	missense_variant	lmo1829	lmo1829	NP_465354.1	fibronectin-binding proteins	p.Glu483Val		Yes	Yes	0	0	0	0	0	0	0	0	0	0	0	0	0	0	0	0	0	1	0	0	0	0	0	0	1
1919489	G	T	SNV	MODERATE	missense_variant	lmo1842	lmo1842	NP_465367.1	hypothetical protein	p.Arg270Ile		Yes	Yes	0	0	0	0	0	0	0	0	0	0	1	0	0	0	0	0	0	0	0	0	0	0	0	0	1
1919841	G	A	SNV	MODERATE	missense_variant	lmo1843	lmo1843	NP_465368.1	hypothetical protein	p.Ala199Val		Yes	Yes	2	1	0	0	0	0	0	0	0	0	0	0	0	0	0	0	0	0	0	0	0	0	0	0	1
1921349	G	A	SNV	MODERATE	missense_variant	lmo1845	lmo1845	NP_465370.1	hypothetical protein	p.Ser306Leu		Yes	Yes	2	0	0	0	0	0	0	0	0	0	0	0	0	0	0	0	0	0	0	0	1	0	0	0	1
1924692	T	A	SNV	MODERATE	missense_variant	lmo1847	lmo1847	NP_465372.1	metal ABC transporter	p.Gln22His		Yes	Yes	2	0	0	0	0	0	0	0	0	0	1	0	0	0	0	0	0	0	0	0	0	0	0	0	1
1932883	A	T	SNV	MODERATE	missense_variant	deoD	lmo1856	NP_465381.1	purine nucleoside phosphorylase	p.Phe48Tyr		Yes	Yes	0	0	0	0	0	0	0	0	0	0	1	0	0	0	0	0	0	0	0	0	0	0	0	0	1
1933997	G	A	SNV	MODERATE	missense_variant	lmo1858	lmo1858	NP_465383.1	dehydrogenase	p.Thr81Ile		Yes	Yes	0	0	0	0	0	0	0	0	0	0	1	0	0	0	0	0	0	0	0	0	0	0	0	0	1
1935205	C	G	SNV	MODERATE	missense_variant	lmo1860	lmo1860	NP_465385.1	methionine sulfoxide reductase A	p.Val32Leu		Yes	Yes	0	0	0	0	0	0	0	0	0	0	0	0	0	0	0	1	0	0	0	0	0	0	0	0	1
1936010	T	G	SNV	MODERATE	missense_variant	lmo1862	lmo1862	NP_465387.1	hypothetical protein	p.Asp247Ala		Yes	Yes	1	0	0	0	0	0	0	0	0	0	1	0	0	0	0	0	0	0	0	0	0	0	0	0	1
1936437	C	T	SNV	MODERATE	missense_variant	lmo1862	lmo1862	NP_465387.1	hypothetical protein	p.Val105Ile		Yes	Yes	1	0	0	0	0	0	0	0	0	0	1	0	0	0	0	0	0	0	0	0	0	0	0	0	1
1936441	T	A	SNV	MODERATE	missense_variant	lmo1862	lmo1862	NP_465387.1	hypothetical protein	p.Glu103Asp		Yes	Yes	1	0	0	0	0	0	0	0	0	0	1	0	0	0	0	0	0	0	0	0	0	0	0	0	1
1940561	G	A	SNV	MODERATE	missense_variant	lmo1867	lmo1867	NP_465392.1	pyruvate phosphate dikinase	p.Ser188Asn		Yes	Yes	0	0	0	0	0	0	0	0	0	0	1	0	0	0	0	0	0	0	0	0	0	0	0	0	1
1943057	T	C	SNV	MODERATE	missense_variant	lmo1868	lmo1868	NP_465393.1	hypothetical protein	p.Glu3Gly		Yes	Yes	0	0	0	0	0	0	0	0	0	0	1	0	0	0	0	0	0	0	0	0	0	0	0	0	1
1943360	C	A	SNV	MODERATE	missense_variant	lmo1869	lmo1869	NP_465394.1	hypothetical protein	p.Arg231Leu		Yes	Yes	0	0	0	0	0	0	0	0	0	0	1	0	0	0	0	0	0	0	0	0	0	0	0	0	1
1946940	C	A	SNV	MODERATE	missense_variant	lmo1872	lmo1872	NP_465397.1	methyltransferase	p.Ala142Ser		Yes	Yes	0	0	0	0	0	0	0	0	0	0	1	0	0	0	0	0	0	0	0	0	0	0	0	0	1
1952507	C	T	SNV	MODERATE	missense_variant	lmo1877	lmo1877	NP_465401.1	formyl-tetrahydrofolate synthetase	p.Val20Ile		No	No	0	0	0	0	0	0	0	0	0	0	1	0	0	0	0	0	0	0	0	0	0	0	0	0	1
1955456	C	T	SNV	MODERATE	missense_variant	rpsN	lmo1882	NP_465406.1	30S ribosomal protein S14	p.Val7Ile		Yes	Yes	0	0	0	0	0	0	0	0	0	0	0	0	0	0	1	0	0	0	0	0	0	0	0	0	1
1958293	T	C	SNV	MODERATE	missense_variant	lmo1885	lmo1885	NP_465409.1	xanthine phosphoribosyltransferase	p.Ile150Val		Yes	Yes	1	0	0	0	0	0	0	0	0	0	1	0	0	0	0	0	0	0	0	0	0	0	0	0	1
1963119	C	T	SNV	MODERATE	missense_variant	lmo1889	lmo1889	NP_465413.1	hypothetical protein	p.Gly42Glu		Yes	Yes	0	0	0	0	0	0	0	0	0	0	1	0	0	0	0	0	0	0	0	0	0	0	0	0	1
1970191	C	T	SNV	MODERATE	missense_variant	asnC	lmo1896	NP_465420.1	asparaginyl-tRNA synthetase	p.Val47Ile		Yes	Yes	1	0	0	0	0	0	0	0	0	0	0	1	0	0	0	0	0	0	0	0	0	0	0	0	1
1975982	G	A	SNV	MODERATE	missense_variant	panC	lmo1901	NP_465425.1	pantoate--beta-alanine ligase	p.His108Tyr		Yes	Yes	0	0	0	0	0	0	0	0	0	0	0	1	0	0	0	0	0	0	0	0	0	0	0	0	1
1977627	G	C	SNV	MODERATE	missense_variant	lmo1903	lmo1903	NP_465427.1	thioredoxin	p.Gln52Glu		Yes	Yes	0	0	0	0	0	0	0	0	0	0	1	0	0	0	0	0	0	0	0	0	0	0	0	0	1
1979512	G	A	SNV	MODERATE	missense_variant	cca	lmo1905	NP_465429.1	tRNA CCA-pyrophosphorylase	p.His189Tyr		Yes	Yes	0	0	0	0	0	0	0	0	0	0	1	0	0	0	0	0	0	0	0	0	0	0	0	0	1
1979788	C	T	SNV	MODERATE	missense_variant	cca	lmo1905	NP_465429.1	tRNA CCA-pyrophosphorylase	p.Glu97Lys		Yes	Yes	0	0	0	0	0	0	0	0	0	0	1	0	0	0	0	0	0	0	0	0	0	0	0	0	1
1981549	A	T	SNV	MODERATE	missense_variant	lmo1908	lmo1908	NP_465432.1	hypothetical protein	p.Met29Lys		Yes	Yes	0	0	0	0	1	1	0	0	0	0	0	0	0	0	0	0	0	0	0	0	0	0	0	0	2
1981552	G	T	SNV	MODERATE	missense_variant	lmo1908	lmo1908	NP_465432.1	hypothetical protein	p.Ala28Glu		Yes	Yes	0	0	0	0	1	1	0	0	0	0	0	0	0	0	0	0	0	0	0	0	0	0	0	0	2
1985786	C	T	SNV	MODERATE	missense_variant	lmo1912	lmo1912	NP_465436.1	histidine kinase	p.Ala190Val		Yes	Yes	2	1	0	0	0	0	0	0	0	0	0	0	0	0	0	0	0	0	0	0	0	0	0	0	1
1988784	G	A	SNV	MODERATE	missense_variant	lmo1915	lmo1915	NP_465439.1	malate dehydrogenase	p.Arg209His		Yes	Yes	0	0	0	0	0	0	0	0	0	0	1	0	0	0	0	0	0	0	0	0	0	0	0	0	1
2001139	T	G	SNV	MODERATE	missense_variant	hisC	lmo1925	NP_465449.1	histidinol-phosphate aminotransferase	p.Asp179Ala		Yes	Yes	1	0	0	0	0	0	0	0	0	0	1	0	0	0	0	0	0	0	0	0	0	0	0	0	1
2001152	G	C	SNV	MODERATE	missense_variant	hisC	lmo1925	NP_465449.1	histidinol-phosphate aminotransferase	p.Gln175Glu		Yes	Yes	1	0	0	0	0	0	0	0	0	0	1	0	0	0	0	0	0	0	0	0	0	0	0	0	1
2001164	A	T	SNV	MODERATE	missense_variant	hisC	lmo1925	NP_465449.1	histidinol-phosphate aminotransferase	p.Leu171Ile		Yes	Yes	1	0	0	0	0	0	0	0	0	0	1	0	0	0	0	0	0	0	0	0	0	0	0	0	1
2001240	C	T	SNV	MODERATE	missense_variant	hisC	lmo1925	NP_465449.1	histidinol-phosphate aminotransferase	p.Met145Ile		Yes	Yes	1	0	0	0	0	0	0	0	0	0	1	0	0	0	0	0	0	0	0	0	0	0	0	0	1
2001527	G	T	SNV	MODERATE	missense_variant	hisC	lmo1925	NP_465449.1	histidinol-phosphate aminotransferase	p.Leu50Ile		Yes	Yes	1	0	0	0	0	0	0	0	0	0	1	0	0	0	0	0	0	0	0	0	0	0	0	0	1
2005192	G	A	SNV	MODERATE	missense_variant	lmo1930	lmo1930	NP_465454.1	heptaprenyl diphosphate synthase subunit II	p.Leu251Phe		Yes	Yes	1	0	0	0	0	0	0	0	0	0	1	0	0	0	0	0	0	0	0	0	0	0	0	0	1
2009532	T	G	SNV	MODERATE	missense_variant	lmo1935	lmo1935	NP_465459.1	protein-tyrosine/serine phosphatase	p.Asn152Thr		Yes	Yes	0	0	0	0	0	0	0	0	1	0	0	0	0	0	0	0	0	0	0	0	0	0	0	0	1
2010508	C	T	SNV	MODERATE	missense_variant	gpsA	lmo1936	NP_465460.1	NAD(P)H-dependent glycerol-3-phosphate dehydrogenase	p.Gly200Ser		Yes	Yes	0	1	0	0	0	0	0	0	0	0	0	0	0	0	0	0	0	0	0	0	0	0	0	0	1
2015976	C	T	SNV	MODERATE	missense_variant	lmo1941	lmo1941	NP_465465.1	hypothetical protein	p.Gly188Glu		Yes	Yes	0	0	0	0	0	0	0	0	0	0	0	1	0	0	0	0	0	0	0	0	0	0	0	0	1
2021988	C	T	SNV	MODERATE	missense_variant	resE	lmo1947	NP_465471.1	two-component sensor histidine kinas	p.Glu359Lys		Yes	Yes	0	0	0	0	0	0	0	0	0	1	0	0	0	0	0	0	0	0	0	0	0	0	0	0	1
2026552	G	A	SNV	MODERATE	missense_variant	lysA	lmo1952	NP_465476.1	diaminopimelate decarboxylase	p.Leu306Phe		Yes	Yes	0	0	0	0	0	0	0	0	0	0	0	0	0	0	1	0	0	0	0	0	0	0	0	0	1
2027011	A	G	SNV	MODERATE	missense_variant	lysA	lmo1952	NP_465476.1	diaminopimelate decarboxylase	p.Ser153Pro		Yes	Yes	0	0	0	0	0	0	0	0	0	0	1	0	0	0	0	0	0	0	0	0	0	0	0	0	1
2028327	C	T	SNV	MODERATE	missense_variant	pnp	lmo1953	NP_465477.1	purine nucleoside phosphorylase	p.Ser47Asn		Yes	Yes	0	0	0	0	0	0	0	0	0	0	1	0	0	0	0	0	0	0	0	0	0	0	0	0	1
2029225	C	T	SNV	MODERATE	missense_variant	drm	lmo1954	NP_465478.1	phosphopentomutase	p.Ala149Thr		Yes	Yes	0	0	0	0	0	0	0	0	1	0	0	0	0	0	0	0	0	0	0	0	0	0	0	0	1
2039758	G	A	SNV	MODERATE	missense_variant	lmo1965	lmo1965	NP_465489.1	hypothetical protein	p.Pro81Ser		Yes	Yes	0	0	0	0	0	0	0	0	0	0	1	0	0	0	0	0	0	0	0	0	0	0	0	0	1
2039934	A	C	SNV	MODERATE	missense_variant	lmo1965	lmo1965	NP_465489.1	hypothetical protein	p.Leu22Arg		Yes	Yes	0	0	0	0	1	1	0	0	0	0	0	0	0	0	0	0	0	0	0	0	0	0	0	0	2
2041811	C	G	SNV	MODERATE	missense_variant	lmo1967	lmo1967	NP_465491.1	toxic ion resistance protein	p.Leu301Val		Yes	Yes	0	0	0	0	0	0	0	0	0	0	0	0	0	0	0	0	0	1	0	0	0	0	0	0	1
2045031	T	G	SNV	MODERATE	missense_variant	ulaA	lmo1971	NP_465495.1	PTS ascorbate transporter subunit IIC	p.Glu240Ala		Yes	Yes	1	0	0	0	0	0	0	0	0	0	1	0	0	0	0	0	0	0	0	0	0	0	0	0	1
2046126	C	T	SNV	MODERATE	missense_variant	lmo1973	lmo1973	NP_465497.1	PTS sugar transporter subunit IIA	p.Asp122Asn		Yes	Yes	5	0	0	0	0	0	0	0	0	0	1	0	0	0	0	0	0	0	0	0	0	0	0	0	1
2057132	A	G	SNV	MODERATE	missense_variant	ilvB	lmo1984	NP_465508.1	acetolactate synthase	p.Ile310Val		Yes	Yes	3	0	0	0	0	0	0	0	0	0	1	0	0	0	0	0	0	0	0	0	0	0	0	0	1
2061818	A	C	SNV	MODERATE	missense_variant	leuB	lmo1988	NP_465512.1	3-isopropylmalate dehydrogenase	p.Ser204Arg		Yes	Yes	1	0	0	0	0	0	0	0	0	0	1	0	0	0	0	0	0	0	0	0	0	0	0	0	1
2062118	T	G	SNV	MODERATE	missense_variant	leuB	lmo1988	NP_465512.1	3-isopropylmalate dehydrogenase	p.Ser304Ala		Yes	Yes	1	0	0	0	0	0	0	0	0	0	1	0	0	0	0	0	0	0	0	0	0	0	0	0	1
2063058	T	C	SNV	MODERATE	missense_variant	leuC	lmo1989	NP_465513.1	isopropylmalate isomerase large subunit	p.Ser266Pro		Yes	Yes	0	0	0	0	0	0	0	0	0	0	1	0	0	0	0	0	0	0	0	0	0	0	0	0	1
2068290	G	T	SNV	MODERATE	missense_variant	lmo1994	lmo1994	NP_465518.1	LacI family transcriptional regulator	p.Ala203Glu		Yes	Yes	10	0	0	0	0	0	0	0	0	0	0	1	0	0	0	0	0	0	0	0	0	0	0	0	1
2069970	G	A	SNV	MODERATE	missense_variant	lmo1996	lmo1996	NP_465520.1	DeoR family transcriptional regulator	p.Arg230Cys		Yes	Yes	2	0	0	0	0	0	0	0	0	0	1	0	0	0	0	0	0	0	0	0	0	0	0	0	1
2069982	G	C	SNV	MODERATE	missense_variant	lmo1996	lmo1996	NP_465520.1	DeoR family transcriptional regulator	p.Gln226Glu		Yes	Yes	2	0	0	0	0	0	0	0	0	0	1	0	0	0	0	0	0	0	0	0	0	0	0	0	1
2074938	G	A	SNV	MODERATE	missense_variant	lmo2002	lmo2002	NP_465526.1	PTS mannose transporter subunit IIB	p.Thr152Ile		Yes	Yes	1	0	0	0	0	0	0	0	0	0	1	0	0	0	0	0	0	0	0	0	0	0	0	0	1
2075008	T	C	SNV	MODERATE	missense_variant	lmo2002	lmo2002	NP_465526.1	PTS mannose transporter subunit IIB	p.Lys129Glu		Yes	Yes	1	0	0	0	0	0	0	0	0	0	1	0	0	0	0	0	0	0	0	0	0	0	0	0	1
2076690	C	A	SNV	MODERATE	missense_variant	lmo2004	lmo2004	NP_465528.1	GntR family transcriptional regulator	p.Asp53Tyr		Yes	Yes	5	0	0	0	0	0	0	0	0	0	1	0	0	0	0	0	0	0	0	0	0	0	0	0	1
2077899	T	C	SNV	MODERATE	missense_variant	lmo2005	lmo2005	NP_465529.1	oxidoreductase	p.Asn39Ser		Yes	Yes	4	0	0	0	0	0	0	0	0	0	1	0	0	0	0	0	0	0	0	0	0	0	0	0	1
2077938	T	C	SNV	MODERATE	missense_variant	lmo2005	lmo2005	NP_465529.1	oxidoreductase	p.Lys26Arg		Yes	Yes	4	0	0	0	0	0	0	0	0	0	1	0	0	0	0	0	0	0	0	0	0	0	0	0	1
2085437	C	T	SNV	MODERATE	missense_variant	lmo2011	lmo2011	NP_465535.1	two-component sensor histidine kinase	p.Val442Ile		Yes	Yes	0	0	0	0	1	1	0	0	0	0	0	0	0	0	0	0	0	0	0	0	0	0	0	0	2
2088867	T	A	SNV	MODERATE	missense_variant	lmo2014	lmo2014	NP_465538.1	sugar hydrolase	p.Glu863Val		Yes	Yes	3	0	0	0	0	0	0	0	0	0	1	0	0	0	0	0	0	0	0	0	0	0	0	0	1
2089014	G	A	SNV	MODERATE	missense_variant	lmo2014	lmo2014	NP_465538.1	sugar hydrolase	p.Ala814Val		Yes	Yes	3	0	0	0	0	0	0	0	0	0	1	0	0	0	0	0	0	0	0	0	0	0	0	0	1
2092352	C	T	SNV	MODERATE	missense_variant	lmo2015	lmo2015	NP_465539.1	alpha-mannosidase	p.Leu219Phe		Yes	Yes	1	0	0	0	1	1	0	0	0	0	0	0	0	0	0	0	0	0	0	0	0	0	0	0	2
2092488	G	A	SNV	MODERATE	missense_variant	lmo2015	lmo2015	NP_465539.1	alpha-mannosidase	p.Arg264His		Yes	Yes	1	0	0	0	0	0	0	0	0	0	1	0	0	0	0	0	0	0	0	0	0	0	0	0	1
2093577	A	G	SNV	MODERATE	missense_variant	lmo2015	lmo2015	NP_465539.1	alpha-mannosidase	p.Asn627Ser		Yes	Yes	1	1	0	0	0	0	0	0	0	0	0	0	0	0	0	0	0	0	0	0	0	0	0	0	1
2096982	T	C	SNV	MODERATE	missense_variant	dapF	lmo2018	NP_465542.1	diaminopimelate epimerase	p.Asp28Gly		Yes	Yes	0	0	0	0	0	0	0	0	0	0	1	0	0	0	0	0	0	0	0	0	0	0	0	0	1
2101842	A	T	SNV	MODERATE	missense_variant	lmo2022	lmo2022	NP_465546.1	carbon-sulfur lyase	p.Asp212Glu		Yes	Yes	2	0	0	0	0	0	0	0	0	0	1	0	0	0	0	0	0	0	0	0	0	0	0	0	1
2102927	C	T	SNV	MODERATE	missense_variant	nadB	lmo2023	NP_465547.1	L-aspartate oxidase	p.Ala107Val		Yes	Yes	1	0	0	0	0	0	0	0	0	0	1	0	0	0	0	0	0	0	0	0	0	0	0	0	1
2104882	G	A	SNV	MODERATE	missense_variant	nadC	lmo2024	NP_465548.1	nicotinate-nucleotide pyrophosphorylase	p.Ser275Asn		Yes	Yes	0	0	0	0	0	0	0	0	0	0	1	0	0	0	0	0	0	0	0	0	0	0	0	0	1
2105699	G	A	SNV	MODERATE	missense_variant	nadA	lmo2025	NP_465549.1	quinolinate synthetase	p.Asp267Asn		Yes	Yes	0	0	0	0	0	0	0	0	0	0	1	0	0	0	0	0	0	0	0	0	0	0	0	0	1
2106607	T	G	SNV	MODERATE	missense_variant	lmo2026	lmo2026	NP_465550.1	peptidoglycan binding protein	p.Thr535Pro		Yes	Yes	1	0	0	0	0	0	0	0	0	0	1	0	0	0	0	0	0	0	0	0	0	0	0	0	1
2126045	A	G	SNV	MODERATE	missense_variant	lmo2043	lmo2043	NP_465567.1	MFS transporter	p.Val301Ala		Yes	Yes	1	0	0	0	0	0	0	0	0	0	1	0	0	0	0	0	0	0	0	0	0	0	0	0	1
2127624	C	T	SNV	MODERATE	missense_variant	lmo2044	lmo2044	NP_465568.1	peptide ABC transporter substrate-binding protein	p.Thr188Ile		Yes	Yes	0	0	0	0	0	0	0	0	0	0	0	0	0	0	0	1	1	0	0	0	0	0	0	0	2
2131407	G	A	SNV	MODERATE	missense_variant	lmo2049	lmo2049	NP_465573.1	hypothetical protein	p.Glu84Lys		Yes	Yes	0	0	0	0	0	0	0	0	0	0	1	0	0	0	0	0	0	0	0	0	0	0	0	0	1
2135841	C	T	SNV	MODERATE	missense_variant	coaD	lmo2052	NP_465576.1	phosphopantetheine adenylyltransferase	p.Met132Ile		Yes	Yes	0	0	0	0	0	0	0	0	0	0	0	0	1	0	0	0	0	0	0	0	0	0	0	0	1
2144322	C	A	SNV	MODERATE	missense_variant	lmo2062	lmo2062	NP_465586.1	copper transporter	p.Ser138Ile		Yes	Yes	0	0	0	0	0	0	0	0	0	0	1	0	0	0	0	0	0	0	0	0	0	0	0	0	1
2148679	C	T	SNV	MODERATE	missense_variant	groEL	lmo2068	NP_465592.1	molecular chaperone GroEL	p.Val212Ile		Yes	Yes	0	0	0	0	0	0	0	0	0	0	1	0	0	0	0	0	0	0	0	0	0	0	0	0	1
2153422	C	T	SNV	MODERATE	missense_variant	lmo2073	lmo2073	NP_465597.1	ABC transporter ATP-binding protein	p.Ala560Val		Yes	Yes	3	0	0	0	0	0	0	0	0	0	1	0	0	0	0	0	0	0	0	0	0	0	0	0	1
2156349	C	T	SNV	MODERATE	missense_variant	lmo2076	lmo2076	NP_465600.1	alanine acetyltransferase	p.Val117Ile		Yes	Yes	0	0	0	0	0	0	0	0	0	0	1	0	0	0	0	0	0	0	0	0	0	0	0	0	1
2159381	G	T	SNV	MODERATE	missense_variant	lmo2080	lmo2080	NP_465604.1	hypothetical protein	p.Ala75Asp		Yes	Yes	0	0	0	0	0	0	0	0	0	0	1	0	0	0	0	0	0	0	0	0	0	0	0	0	1
2160402	C	T	SNV	MODERATE	missense_variant	lmo2082	lmo2082	NP_465606.1	camphor resistance protein CrcB	p.Ala11Thr		Yes	Yes	0	1	0	0	0	0	0	0	0	0	0	0	0	0	0	0	0	0	0	0	0	0	0	0	1
2161403	C	T	SNV	MODERATE	missense_variant	lmo2084	lmo2084	NP_465608.1	hypothetical protein	p.Val218Ile		Yes	Yes	0	0	0	0	0	0	0	0	0	0	1	0	0	0	0	0	0	0	0	0	0	0	0	0	1
2171546	A	T	SNV	MODERATE	missense_variant	argH	lmo2091	NP_465615.1	argininosuccinate lyase	p.Leu339Phe		Yes	Yes	1	0	0	0	0	0	0	0	0	0	1	0	0	0	0	0	0	0	0	0	0	0	0	0	1
2171796	G	A	SNV	MODERATE	missense_variant	argH	lmo2091	NP_465615.1	argininosuccinate lyase	p.Val423Met		Yes	Yes	1	0	0	0	0	0	0	0	0	0	1	0	0	0	0	0	0	0	0	0	0	0	0	0	1
2172218	G	A	SNV	MODERATE	missense_variant	betL	lmo2092	NP_465616.1	glycine betaine transporter BetL	p.Val51Ile		Yes	Yes	0	0	0	0	0	0	0	0	0	0	1	0	0	0	0	0	0	0	0	0	0	0	0	0	1
2174506	T	C	SNV	MODERATE	missense_variant	lmo2095	lmo2095	NP_465619.1	phosphofructokinase	p.Ile305Met		Yes	Yes	1	0	0	0	0	0	0	0	0	0	0	0	0	0	1	0	0	0	0	0	0	0	0	0	1
2185040	G	A	SNV	MODERATE	missense_variant	lmo2105	lmo2105	NP_465629.1	ferrous iron transport protein B	p.Ala233Thr		Yes	Yes	0	0	0	0	0	0	0	0	0	0	1	0	0	0	0	0	0	0	0	0	0	0	0	0	1
2189934	G	A	SNV	MODERATE	missense_variant	lmo2109	lmo2109	NP_465633.1	hydrolase	p.Met110Ile		Yes	Yes	1	0	0	0	0	0	0	0	0	0	1	0	0	0	0	0	0	0	0	0	0	0	0	0	1
2190935	T	C	SNV	MODERATE	missense_variant	lmo2110	lmo2110	NP_465634.1	mannnose-6 phospate isomerase	p.Ile171Val		Yes	Yes	0	0	0	0	0	0	0	0	0	0	1	0	0	0	0	0	0	0	0	0	0	0	0	0	1
2202848	A	G	SNV	MODERATE	missense_variant	lmo2121	lmo2121	NP_465645.1	maltose phosphorylase	p.Leu378Ser		Yes	Yes	1	1	0	0	0	0	0	0	0	0	0	0	0	0	0	0	0	0	0	0	0	0	0	0	1
2209103	T	C	SNV	MODERATE	missense_variant	lmo2126	lmo2126	NP_465650.1	maltogenic amylase	p.Met417Val		Yes	Yes	0	0	0	0	0	0	0	0	0	0	1	0	0	0	0	0	0	0	0	0	0	0	0	0	1
2210880	C	T	SNV	MODERATE	missense_variant	lmo2127	lmo2127	NP_465651.1	hypothetical protein	p.Ala91Val		Yes	Yes	0	0	0	0	0	0	0	0	0	0	1	0	0	0	0	0	0	0	0	0	0	0	0	0	1
2211011	G	A	SNV	MODERATE	missense_variant	lmo2127	lmo2127	NP_465651.1	hypothetical protein	p.Ala135Thr		Yes	Yes	0	0	0	0	0	0	0	0	0	0	0	0	0	0	0	0	0	1	0	0	0	0	0	0	1
2218486	C	T	SNV	MODERATE	missense_variant	lmo2133	lmo2133	NP_465657.1	fructose-1,6-biphosphate aldolase type II	p.Gly126Glu		Yes	Yes	3	0	0	0	0	0	0	0	0	0	1	0	0	0	0	0	0	0	0	0	0	0	0	0	1
2227434	C	A	SNV	MODERATE	missense_variant	lmo2143	lmo2143	NP_465667.1	hypothetical protein	p.Pro8His		Yes	Yes	0	0	0	0	0	0	0	0	0	1	0	0	0	0	0	0	0	0	0	0	0	0	0	0	1
2228244	G	A	SNV	MODERATE	missense_variant	lmo2143	lmo2143	NP_465667.1	hypothetical protein	p.Arg278Gln		Yes	Yes	0	0	0	0	0	0	0	0	0	0	1	0	0	0	0	0	0	0	0	0	0	0	0	0	1
2235154	T	C	SNV	MODERATE	missense_variant	lmo2152	lmo2152	NP_465676.1	thioredoxin	p.Lys52Arg		Yes	Yes	0	1	0	0	0	0	0	0	0	0	0	0	0	0	0	0	0	0	0	0	0	0	0	0	1
2250018	G	A	SNV	MODERATE	missense_variant	lmo2167	lmo2167	NP_465691.1	hypothetical protein	p.His95Tyr		Yes	Yes	0	0	0	0	0	0	0	0	0	0	1	0	0	0	0	0	0	0	0	0	0	0	0	0	1
2251728	T	A	SNV	MODERATE	missense_variant	lmo2170	lmo2170	NP_465694.1	hypothetical protein	p.Glu84Asp		Yes	Yes	1	0	0	0	0	0	0	0	0	0	1	0	0	0	0	0	0	0	0	0	0	0	0	0	1
2259971	C	T	SNV	MODERATE	missense_variant	lmo2178	lmo2178	NP_465702.1	peptidoglycan binding protein	p.Val1541Ile		Yes	Yes	0	0	0	0	0	0	0	0	0	0	1	0	0	0	0	0	0	0	0	0	0	0	0	0	1
2261150	T	C	SNV	MODERATE	missense_variant	lmo2178	lmo2178	NP_465702.1	peptidoglycan binding protein	p.Lys1148Glu		Yes	Yes	0	0	0	0	0	0	0	0	0	0	1	0	0	0	0	0	0	0	0	0	0	0	0	0	1
2261393	G	A	SNV	MODERATE	missense_variant	lmo2178	lmo2178	NP_465702.1	peptidoglycan binding protein	p.Leu1067Phe		Yes	Yes	0	0	0	0	0	0	0	0	0	0	1	0	0	0	0	0	0	0	0	0	0	0	0	0	1
2265611	C	T	SNV	MODERATE	missense_variant	lmo2179	lmo2179	NP_465703.1	peptidoglycan binding protein	p.Ala874Thr		Yes	Yes	0	0	0	0	0	0	0	0	0	0	1	0	0	0	0	0	0	0	0	0	0	0	0	0	1
2265827	C	T	SNV	MODERATE	missense_variant	lmo2179	lmo2179	NP_465703.1	peptidoglycan binding protein	p.Val802Ile		Yes	Yes	0	0	0	0	0	0	0	0	0	0	1	0	0	0	0	0	0	0	0	0	0	0	0	0	1
2269686	A	G	SNV	MODERATE	missense_variant	lmo2181	lmo2181	NP_465705.1	hypothetical protein	p.Phe6Leu		Yes	Yes	0	0	0	0	0	0	0	0	0	0	1	0	0	0	0	0	0	0	0	0	0	0	0	0	1
2280367	G	T	SNV	MODERATE	missense_variant	lmo2192	lmo2192	NP_465716.1	peptide ABC transporter ATP-binding protein	p.Asn280Lys		Yes	Yes	7	0	0	0	0	0	0	0	0	0	1	0	0	0	0	0	0	0	0	0	0	0	0	0	1
2294643	C	T	SNV	MODERATE	missense_variant	clpB	lmo2206	NP_465730.1	Clp protease subunit B	p.Arg838Lys		Yes	Yes	2	0	0	0	0	0	0	0	0	0	1	0	0	0	0	0	0	0	0	0	0	0	0	0	1
2297031	C	A	SNV	MODERATE	missense_variant	clpB	lmo2206	NP_465730.1	Clp protease subunit B	p.Ser42Ile		Yes	Yes	2	0	0	0	0	0	0	0	0	0	0	0	0	0	0	1	1	0	0	0	0	0	0	0	2
2301780	T	C	SNV	MODERATE	missense_variant	hemE	lmo2212	NP_465736.1	uroporphyrinogen decarboxylase	p.Glu181Gly		Yes	Yes	0	0	0	0	0	0	0	0	0	0	1	0	0	0	0	0	0	0	0	0	0	0	0	0	1
2315262	T	A	SNV	MODERATE	missense_variant	fumC	lmo2225	NP_465749.1	fumarate hydratase	p.Asn206Ile		Yes	Yes	0	0	0	0	0	0	0	0	0	0	1	0	0	0	0	0	0	0	0	0	0	0	0	0	1
2316975	C	T	SNV	MODERATE	missense_variant	lmo2227	lmo2227	NP_465751.1	ABC transporter ATP-binding protein	p.Val224Met		Yes	Yes	8	0	0	0	0	0	0	0	0	0	0	0	0	0	0	1	0	0	0	0	0	0	0	0	1
2317545	G	A	SNV	MODERATE	missense_variant	lmo2227	lmo2227	NP_465751.1	ABC transporter ATP-binding protein	p.Leu34Phe		Yes	Yes	8	1	0	0	0	0	0	0	0	0	0	0	0	0	0	0	0	0	0	0	0	0	0	0	1
2320693	C	T	SNV	MODERATE	missense_variant	lmo2230	lmo2230	NP_465754.1	arsenate reductase	p.Ala93Val		Yes	Yes	0	1	0	0	0	0	0	0	0	0	0	0	0	0	0	0	0	0	0	0	0	0	0	0	1
2320942	G	A	SNV	MODERATE	missense_variant	lmo2231	lmo2231	NP_465755.1	hypothetical protein	p.Ala13Thr		Yes	Yes	3	0	0	0	0	0	0	0	0	0	0	0	1	0	0	0	0	0	0	0	0	0	0	0	1
2323283	G	C	SNV	MODERATE	missense_variant	lmo2232	lmo2232	NP_465756.1	hypothetical protein	p.Gly418Ala		Yes	Yes	2	0	0	0	0	0	0	0	0	0	1	0	0	0	0	0	0	0	0	0	0	0	0	0	1
2327489	G	T	SNV	MODERATE	missense_variant	lmo2236	lmo2236	NP_465760.1	shikimate 5-dehydrogenase	p.Arg10Met		Yes	No	2	1	0	0	0	0	0	0	0	0	0	0	0	0	0	0	0	0	0	0	0	0	0	0	1
2334240	A	G	SNV	MODERATE	missense_variant	lmo2243	lmo2243	NP_465767.1	AraC family transcriptional regulator	p.Thr80Ala		Yes	Yes	1	0	0	0	0	0	0	0	0	0	1	0	0	0	0	0	0	0	0	0	0	0	0	0	1
2335116	G	A	SNV	MODERATE	missense_variant	lmo2244	lmo2244	NP_465768.1	ribosomal large subunit pseudouridine synthase	p.Met177Ile		Yes	Yes	2	0	0	0	0	0	0	0	0	0	1	0	0	0	0	0	0	0	0	0	0	0	0	0	1
2341302	G	A	SNV	MODERATE	missense_variant	lmo2251	lmo2251	NP_465775.1	amino acid ABC transporter ATP-binding protein	p.Gly80Asp		Yes	Yes	63	0	0	0	0	0	0	0	0	0	0	0	0	0	0	0	0	1	0	0	0	0	0	0	1
2347995	T	G	SNV	MODERATE	missense_variant	lmo2260	lmo2260	NP_465784.1	hypothetical protein	p.Asn53His		Yes	Yes	0	0	0	0	0	0	0	0	0	0	1	0	0	0	0	0	0	0	0	0	0	0	0	0	1
2354096	C	A	SNV	MODERATE	missense_variant	lmo2267	lmo2267	NP_465791.1	ATP-dependent deoxyribonuclease subunit A	p.Arg743Leu		Yes	Yes	0	0	0	0	0	0	0	0	0	0	1	0	0	0	0	0	0	0	0	0	0	0	0	0	1
2355183	C	T	SNV	MODERATE	missense_variant	lmo2267	lmo2267	NP_465791.1	ATP-dependent deoxyribonuclease subunit A	p.Ala381Thr		Yes	Yes	0	0	0	0	0	0	0	0	0	0	1	0	0	0	0	0	0	0	0	0	0	0	0	0	1
2355842	T	C	SNV	MODERATE	missense_variant	lmo2267	lmo2267	NP_465791.1	ATP-dependent deoxyribonuclease subunit A	p.Asn161Ser		Yes	Yes	0	0	0	0	0	0	0	0	0	0	1	0	0	0	0	0	0	0	0	0	0	0	0	0	1
2356247	C	T	SNV	MODERATE	missense_variant	lmo2267	lmo2267	NP_465791.1	ATP-dependent deoxyribonuclease subunit A	p.Gly26Asp		Yes	Yes	0	0	0	0	0	0	0	0	0	0	1	0	0	0	0	0	0	0	0	0	0	0	0	0	1
2356462	T	C	SNV	MODERATE	missense_variant	addB	lmo2268	NP_465792.1	ATP-dependent deoxyribonuclease subunit B	p.Thr1113Ala		Yes	Yes	0	0	0	0	0	0	0	0	0	0	1	0	0	0	0	0	0	0	0	0	0	0	0	0	1
2357599	C	T	SNV	MODERATE	missense_variant	addB	lmo2268	NP_465792.1	ATP-dependent deoxyribonuclease subunit B	p.Val734Ile		Yes	Yes	0	0	0	0	0	0	0	0	0	0	1	0	0	0	0	0	0	0	0	0	0	0	0	0	1
2358413	C	T	SNV	MODERATE	missense_variant	addB	lmo2268	NP_465792.1	ATP-dependent deoxyribonuclease subunit B	p.Met462Ile		Yes	Yes	0	0	0	0	0	0	0	0	0	0	1	0	0	0	0	0	0	0	0	0	0	0	0	0	1
2358558	C	T	SNV	MODERATE	missense_variant	addB	lmo2268	NP_465792.1	ATP-dependent deoxyribonuclease subunit B	p.Arg414His		Yes	Yes	0	0	0	0	0	0	0	0	0	0	1	0	0	0	0	0	0	0	0	0	0	0	0	0	1
2362114	G	T	SNV	MODERATE	missense_variant	lmo2273	lmo2273	NP_465797.1	hypothetical protein	p.Trp73Leu		Yes	Yes	0	0	0	0	0	0	1	0	0	0	0	0	0	0	0	0	0	0	0	0	0	0	0	0	1
2362341	C	G	SNV	MODERATE	missense_variant	lmo2274	lmo2274	NP_465798.1	protein gp29	p.Asp12Glu		Yes	Yes	0	0	0	0	0	0	0	0	0	0	1	0	0	0	0	0	0	0	0	0	0	0	0	0	1
2362348	A	C	SNV	MODERATE	missense_variant	lmo2274	lmo2274	NP_465798.1	protein gp29	p.Asn15His		Yes	Yes	0	0	0	0	0	0	0	0	0	0	1	0	0	0	0	0	0	0	0	0	0	0	0	0	1
2362421	C	G	SNV	MODERATE	missense_variant	lmo2274	lmo2274	NP_465798.1	protein gp29	p.Ser39Cys		Yes	Yes	0	0	0	0	0	0	0	0	0	0	1	0	0	0	0	0	0	0	0	0	0	0	0	0	1
2362907	G	A	SNV	MODERATE	missense_variant	lmo2275	lmo2275	NP_465799.1	protein gp28	p.Asp83Asn		Yes	Yes	0	0	0	0	0	0	0	0	0	0	0	0	0	0	0	0	0	1	0	0	0	0	0	0	1
2365325	C	G	SNV	MODERATE	missense_variant	lysA	lmo2278	NP_465802.1	L-alanoyl-D-glutamate peptidase	p.Gly92Ala		Yes	Yes	0	1	0	0	0	0	0	0	0	0	0	0	0	0	0	0	0	0	0	0	0	0	0	0	1
2365331	T	G	SNV	MODERATE	missense_variant	lysA	lmo2278	NP_465802.1	L-alanoyl-D-glutamate peptidase	p.Asp90Ala		Yes	Yes	0	1	0	0	0	0	0	0	0	0	0	0	0	0	0	0	0	0	0	0	0	0	0	0	1
2365579	A	T	SNV	MODERATE	missense_variant	lysA	lmo2278	NP_465802.1	L-alanoyl-D-glutamate peptidase	p.Ser7Arg		Yes	Yes	0	1	0	0	0	0	0	0	0	0	0	0	0	0	0	0	0	0	0	0	0	0	0	0	1
2365580	C	T	SNV	MODERATE	missense_variant	lysA	lmo2278	NP_465802.1	L-alanoyl-D-glutamate peptidase	p.Ser7Asn		Yes	Yes	0	1	0	0	0	0	0	0	0	0	0	0	0	0	0	0	0	0	0	0	0	0	0	0	1
2365581	T	C	SNV	MODERATE	missense_variant	lysA	lmo2278	NP_465802.1	L-alanoyl-D-glutamate peptidase	p.Ser7Gly		Yes	Yes	0	1	0	0	0	0	0	0	0	0	0	0	0	0	0	0	0	0	0	0	0	0	0	0	1
2365817	C	T	SNV	MODERATE	missense_variant	lmo2279	lmo2279	NP_465803.1	holin	p.Val22Ile		Yes	Yes	0	0	0	0	0	0	0	0	0	1	0	0	0	0	0	0	0	0	0	0	0	0	0	0	1
2366352	G	T	SNV	MODERATE	missense_variant	lmo2281	lmo2281	NP_465805.1	protein gp22	p.Ala32Glu		Yes	Yes	0	0	0	0	0	0	0	0	0	0	0	0	0	0	0	0	0	1	0	0	0	0	0	0	1
2366353	C	T	SNV	MODERATE	missense_variant	lmo2281	lmo2281	NP_465805.1	protein gp22	p.Ala32Thr		Yes	Yes	0	0	0	0	0	0	0	0	0	0	0	0	0	0	0	0	0	1	0	0	0	0	0	0	1
2366364	C	T	SNV	MODERATE	missense_variant	lmo2281	lmo2281	NP_465805.1	protein gp22	p.Gly28Asp		Yes	Yes	0	0	0	0	0	0	0	0	0	0	0	0	0	0	0	0	0	1	0	0	0	0	0	0	1
2366365	C	T	SNV	MODERATE	missense_variant	lmo2281	lmo2281	NP_465805.1	protein gp22	p.Gly28Ser		Yes	Yes	0	0	0	0	0	0	0	0	0	0	0	0	0	0	0	0	0	1	0	0	0	0	0	0	1
2366372	A	T	SNV	MODERATE	missense_variant	lmo2281	lmo2281	NP_465805.1	protein gp22	p.Asn25Lys		Yes	Yes	0	0	0	0	0	0	0	0	0	0	0	0	0	0	0	0	0	1	0	0	0	0	0	0	1
2366373	T	G	SNV	MODERATE	missense_variant	lmo2281	lmo2281	NP_465805.1	protein gp22	p.Asn25Thr		Yes	Yes	0	0	0	0	0	0	0	0	0	0	0	0	0	0	0	0	0	1	0	0	0	0	0	0	1
2366377	C	A	SNV	MODERATE	missense_variant	lmo2281	lmo2281	NP_465805.1	protein gp22	p.Ala24Ser		Yes	Yes	0	0	0	0	0	0	0	0	0	0	0	0	0	0	0	0	0	1	0	0	0	0	0	0	1
2366394	G	T	SNV	MODERATE	missense_variant	lmo2281	lmo2281	NP_465805.1	protein gp22	p.Thr18Asn		Yes	Yes	0	0	0	0	0	0	0	0	0	0	0	0	0	0	0	0	0	1	0	0	0	0	0	0	1
2366395	T	C	SNV	MODERATE	missense_variant	lmo2281	lmo2281	NP_465805.1	protein gp22	p.Thr18Ala		Yes	Yes	0	0	0	0	0	0	0	0	0	0	0	0	0	0	0	0	0	1	0	0	0	0	0	0	1
2366403	T	C	SNV	MODERATE	missense_variant	lmo2281	lmo2281	NP_465805.1	protein gp22	p.Asn15Ser		Yes	Yes	0	0	0	0	0	0	0	0	0	0	0	0	0	0	0	0	0	1	0	0	0	0	0	0	1
2366404	T	C	SNV	MODERATE	missense_variant	lmo2281	lmo2281	NP_465805.1	protein gp22	p.Asn15Asp		Yes	Yes	0	0	0	0	0	0	0	0	0	0	0	0	0	0	0	0	0	1	0	0	0	0	0	0	1
2366573	T	C	SNV	MODERATE	missense_variant	lmo2282	lmo2282	NP_465806.1	protein gp21	p.Lys66Glu		Yes	Yes	0	0	0	0	0	0	0	0	0	0	0	0	0	0	0	0	0	1	0	0	0	0	0	0	1
2366605	C	T	SNV	MODERATE	missense_variant	lmo2282	lmo2282	NP_465806.1	protein gp21	p.Ser55Asn		Yes	Yes	0	0	0	0	0	0	0	0	0	0	0	0	0	0	0	0	0	1	0	0	0	0	0	0	1
2367442	C	T	SNV	MODERATE	missense_variant	lmo2283	lmo2283	NP_465807.1	protein gp20	p.Val138Ile		Yes	Yes	0	0	0	0	0	0	0	0	0	0	0	0	0	0	0	0	0	1	0	0	0	0	0	0	1
2368725	C	T	SNV	MODERATE	missense_variant	lmo2284	lmo2284	NP_465808.1	protein gp19	p.Gly53Ser		Yes	Yes	0	0	0	0	0	0	0	0	0	0	0	0	0	0	0	0	0	1	0	0	0	0	0	0	1
2368926	A	C	SNV	MODERATE	missense_variant	lmo2285	lmo2285	NP_465809.1	protein gp18	p.Ser328Ala		Yes	Yes	1	0	0	0	0	0	0	0	0	0	0	0	0	0	0	0	0	1	0	0	0	0	0	0	1
2369024	C	T	SNV	MODERATE	missense_variant	lmo2285	lmo2285	NP_465809.1	protein gp18	p.Gly295Asp		Yes	Yes	1	0	0	0	0	0	0	0	0	0	0	0	0	0	0	0	0	1	0	0	0	0	0	0	1
2369025	C	T	SNV	MODERATE	missense_variant	lmo2285	lmo2285	NP_465809.1	protein gp18	p.Gly295Ser		Yes	Yes	1	0	0	0	0	0	0	0	0	0	0	0	0	0	0	0	0	1	0	0	0	0	0	0	1
2373535	T	A	SNV	MODERATE	missense_variant	lmo2287	lmo2287	NP_465811.1	tape-measure	p.Lys855Asn		Yes	Yes	0	0	0	0	0	0	0	0	0	0	0	0	0	0	0	0	0	1	0	0	0	0	0	0	1
2375069	T	C	SNV	MODERATE	missense_variant	lmo2287	lmo2287	NP_465811.1	tape-measure	p.Lys344Arg		Yes	Yes	0	0	0	0	1	1	0	0	0	0	0	0	0	0	0	0	0	0	0	0	0	0	0	0	2
2375418	T	C	SNV	MODERATE	missense_variant	lmo2287	lmo2287	NP_465811.1	tape-measure	p.Ser228Gly		Yes	Yes	0	0	0	0	0	0	0	0	0	0	0	0	0	0	0	0	0	1	0	0	0	0	0	0	1
2375517	C	T	SNV	MODERATE	missense_variant	lmo2287	lmo2287	NP_465811.1	tape-measure	p.Val195Ile		Yes	Yes	0	0	0	0	0	0	0	0	0	0	0	0	0	0	0	0	0	1	0	0	0	0	0	0	1
2375582	G	A	SNV	MODERATE	missense_variant	lmo2287	lmo2287	NP_465811.1	tape-measure	p.Ala173Val		Yes	Yes	0	0	0	0	0	0	0	0	0	0	0	0	0	0	0	0	0	1	0	0	0	0	0	0	1
2376060	C	T	SNV	MODERATE	missense_variant	lmo2287	lmo2287	NP_465811.1	tape-measure	p.Asp14Asn		Yes	Yes	0	0	0	0	0	0	0	0	0	0	0	0	0	0	0	0	0	1	0	0	0	0	0	0	1
2376116	T	G	SNV	MODERATE	missense_variant	lmo2288	lmo2288	NP_465812.1	protein gp15	p.Lys200Asn		Yes	Yes	0	0	0	0	0	0	0	0	0	0	0	0	0	0	0	0	0	1	0	0	0	0	0	0	1
2378492	C	T	SNV	MODERATE	missense_variant	lmo2293	lmo2293	NP_465817.1	protein gp10	p.Val51Ile		Yes	Yes	0	0	0	0	0	0	0	0	0	0	0	0	0	0	0	0	0	1	0	0	0	0	0	0	1
2378514	C	A	SNV	MODERATE	missense_variant	lmo2293	lmo2293	NP_465817.1	protein gp10	p.Glu43Asp		Yes	Yes	0	0	0	0	0	0	0	0	0	0	0	0	0	0	0	0	0	1	0	0	0	0	0	0	1
2378892	T	A	SNV	MODERATE	missense_variant	lmo2294	lmo2294	NP_465818.1	protein gp9	p.Tyr38Phe		Yes	Yes	0	0	0	0	0	0	0	0	0	0	0	0	0	0	0	0	0	1	0	0	0	0	0	0	1
2381339	C	T	SNV	MODERATE	missense_variant	lmo2298	lmo2298	NP_465822.1	protein gp4	p.Ala297Thr		Yes	Yes	0	0	0	0	0	0	0	0	0	0	0	0	0	0	0	0	0	1	0	0	0	0	0	0	1
2381422	T	C	SNV	MODERATE	missense_variant	lmo2298	lmo2298	NP_465822.1	protein gp4	p.Glu269Gly		Yes	Yes	0	0	0	0	0	0	0	0	0	0	0	0	0	0	0	0	0	1	0	0	0	0	0	0	1
2382491	C	T	SNV	MODERATE	missense_variant	lmo2299	lmo2299	NP_465823.1	portal protein	p.Glu500Lys		Yes	Yes	0	0	0	0	0	0	0	0	0	0	0	0	0	0	0	0	0	0	1	0	0	0	0	0	1
2382583	T	C	SNV	MODERATE	missense_variant	lmo2299	lmo2299	NP_465823.1	portal protein	p.Glu469Gly		Yes	Yes	0	0	0	0	1	1	0	0	0	0	0	0	0	0	0	0	0	0	0	0	0	0	0	0	2
2382929	C	T	SNV	MODERATE	missense_variant	lmo2299	lmo2299	NP_465823.1	portal protein	p.Val354Ile		Yes	Yes	0	0	0	0	1	1	0	0	0	0	0	0	0	0	0	0	0	0	0	0	0	0	0	0	2
2388355	C	T	SNV	MODERATE	missense_variant	lmo2306	lmo2306	NP_465830.1	hypothetical protein	p.Ala77Thr		Yes	Yes	0	0	0	0	0	0	0	0	0	0	0	0	0	0	0	0	0	1	0	0	0	0	0	0	1
2391024	G	T	SNV	MODERATE	missense_variant	lmo2314	lmo2314	NP_465838.1	hypothetical protein	p.Ala65Glu		Yes	Yes	0	0	0	0	0	0	0	0	0	0	0	0	0	0	0	0	0	1	0	0	0	0	0	0	1
2391100	C	T	SNV	MODERATE	missense_variant	lmo2314	lmo2314	NP_465838.1	hypothetical protein	p.Glu40Lys		Yes	Yes	0	0	0	0	0	0	0	0	0	0	1	0	0	0	0	0	0	0	0	0	0	0	0	0	1
2395414	C	T	SNV	MODERATE	missense_variant	lmo2321	lmo2321	NP_465845.1	hypothetical protein	p.Arg22Lys		Yes	Yes	0	0	0	0	0	0	0	0	0	0	0	0	0	0	0	0	0	1	0	0	0	0	0	0	1
2395974	T	C	SNV	MODERATE	missense_variant	lmo2323	lmo2323	NP_465847.1	hypothetical protein	p.Met120Val		Yes	Yes	0	0	0	0	1	1	0	0	0	0	0	0	0	0	0	0	0	0	0	0	0	0	0	0	2
2397601	C	A	SNV	MODERATE	missense_variant	lmo2326	lmo2326	NP_465850.1	hypothetical protein	p.Glu58Asp		Yes	Yes	0	0	0	0	1	1	0	0	0	0	0	0	0	0	0	0	0	0	0	0	0	0	0	0	2
2398718	A	C	SNV	MODERATE	missense_variant	lmo2329	lmo2329	NP_465853.1	hypothetical protein	p.Asn12His		Yes	Yes	0	0	0	1	0	0	0	0	0	0	0	0	0	0	0	0	0	0	0	0	0	1	0	0	2
2398720	C	A	SNV	MODERATE	missense_variant	lmo2329	lmo2329	NP_465853.1	hypothetical protein	p.Asn12Lys		Yes	Yes	0	0	0	0	0	0	0	0	0	0	0	0	0	0	0	0	0	0	0	0	0	1	0	0	1
2403923	C	A	SNV	MODERATE	missense_variant	fruA	lmo2335	NP_465858.1	PTS fructose transporter subunit IIABC	p.Met439Ile		Yes	Yes	0	0	0	0	0	0	0	0	0	0	1	0	0	0	0	0	0	0	0	0	0	0	0	0	1
2407468	A	T	SNV	MODERATE	missense_variant	pepC	lmo2338	NP_465861.1	aminopeptidase	p.Asn114Ile		Yes	Yes	0	0	0	0	0	0	0	0	0	0	0	0	0	0	0	0	0	1	0	0	0	0	0	0	1
2408163	A	C	SNV	MODERATE	missense_variant	pepC	lmo2338	NP_465861.1	aminopeptidase	p.Met346Leu		Yes	Yes	0	0	0	0	0	0	0	0	0	0	0	0	0	0	0	1	1	0	0	0	0	0	0	0	2
2408521	C	A	SNV	MODERATE	missense_variant	lmo2339	lmo2339	NP_465862.1	hypothetical protein	p.Asp125Tyr		Yes	Yes	0	0	0	0	0	0	0	0	0	0	1	0	0	0	0	0	0	0	0	0	0	0	0	0	1
2413434	C	T	SNV	MODERATE	missense_variant	lmo2344	lmo2344	NP_465867.1	hypothetical protein	p.Val18Ile		Yes	Yes	0	0	0	0	0	0	0	0	0	0	1	0	0	0	0	0	0	0	0	0	0	0	0	0	1
2413876	G	A	SNV	MODERATE	missense_variant	lmo2345	lmo2345	NP_465868.1	hypothetical protein	p.Arg200Cys		Yes	Yes	0	0	0	0	0	0	0	0	0	0	1	0	0	0	0	0	0	0	0	0	0	0	0	0	1
2417360	T	C	SNV	MODERATE	missense_variant	lmo2349	lmo2349	NP_465872.1	amino acid ABC transporter substrate-binding protein	p.Asp52Gly		Yes	Yes	2	0	0	0	0	0	0	0	0	0	1	0	0	0	0	0	0	0	0	0	0	0	0	0	1
2419138	G	A	SNV	MODERATE	missense_variant	lmo2352	lmo2352	NP_465875.1	LysR family transcriptional regulator	p.Gly90Ser		Yes	Yes	4	0	0	0	0	0	0	0	0	0	1	0	0	0	0	0	0	0	0	0	0	0	0	0	1
2425995	C	T	SNV	MODERATE	missense_variant	lmo2357	lmo2357	NP_465880.1	hypothetical protein	p.Ala87Thr		Yes	Yes	0	0	0	0	0	0	0	0	0	0	0	0	0	0	0	0	0	1	0	0	0	0	0	0	1
2426787	T	A	SNV	MODERATE	missense_variant	lmo2358	lmo2358	NP_465881.1	N-acetylglucosamine-6-phosphate isomerase	p.Lys72Met		Yes	Yes	3	1	0	0	0	0	0	0	0	0	0	0	0	0	0	0	0	0	0	0	0	0	0	0	1
2427490	C	T	SNV	MODERATE	missense_variant	lmo2359	lmo2359	NP_465882.1	hypothetical protein	p.Arg134His		Yes	Yes	4	0	0	0	0	0	0	0	0	0	1	0	0	0	0	0	0	0	0	0	0	0	0	0	1
2447598	C	A	SNV	MODERATE	missense_variant	lmo2370	lmo2370	NP_465893.1	aminotransferase	p.His284Gln		Yes	Yes	1	0	0	0	0	0	0	0	0	0	1	0	0	0	0	0	0	0	0	0	0	0	0	0	1
2462682	A	T	SNV	MODERATE	missense_variant	lmo2387	lmo2387	NP_465910.1	hypothetical protein	p.Thr294Ser		Yes	Yes	0	0	0	0	0	0	0	0	0	0	1	0	0	0	0	0	0	0	0	0	0	0	0	0	1
2471580	G	A	SNV	MODERATE	missense_variant	lmo2396	lmo2396	NP_465919.1	internalin	p.Ala830Thr		Yes	Yes	0	0	0	0	1	1	0	0	0	0	0	0	0	0	0	0	0	0	0	0	0	0	0	0	2
2476858	C	T	SNV	MODERATE	missense_variant	lmo2403	lmo2403	NP_465926.1	hypothetical protein	p.Val132Met		Yes	Yes	0	0	0	0	0	0	0	0	0	0	1	0	0	0	0	0	0	0	0	0	0	0	0	0	1
2477192	C	G	SNV	MODERATE	missense_variant	lmo2403	lmo2403	NP_465926.1	hypothetical protein	p.Trp20Cys		Yes	No	0	0	0	0	0	0	0	0	0	0	0	1	0	0	0	0	0	0	0	0	0	0	0	0	1
2479420	A	T	SNV	MODERATE	missense_variant	lmo2406	lmo2406	NP_465929.1	hypothetical protein	p.Leu16Ile		Yes	Yes	0	0	0	0	0	0	0	0	0	0	1	0	0	0	0	0	0	0	0	0	0	0	0	0	1
2484549	G	C	SNV	MODERATE	missense_variant	lmo2413	lmo2413	NP_465936.1	aminotransferase	p.Phe89Leu		Yes	Yes	0	0	0	0	0	0	0	0	0	0	0	1	0	0	0	0	0	0	0	0	0	0	0	0	1
2484725	T	C	SNV	MODERATE	missense_variant	lmo2413	lmo2413	NP_465936.1	aminotransferase	p.Thr31Ala		Yes	Yes	0	0	0	0	0	0	0	0	0	0	1	0	0	0	0	0	0	0	0	0	0	0	0	0	1
2486510	C	A	SNV	MODERATE	missense_variant	lmo2415	lmo2415	NP_465938.1	ABC transporter ATP-binding protein	p.Ala138Ser		Yes	No	35	0	0	0	0	0	0	0	0	0	1	0	0	0	0	0	0	0	0	0	0	0	0	0	1
2493950	C	T	SNV	MODERATE	missense_variant	lmo2423	lmo2423	NP_465946.1	hypothetical protein	p.Arg127His		Yes	Yes	2	0	0	0	1	1	0	0	0	0	0	0	0	0	0	0	0	0	0	0	0	0	0	0	2
2503465	C	T	SNV	MODERATE	missense_variant	lmo2434	lmo2434	NP_465957.1	glutamate decarboxylase	p.Asp114Asn		Yes	Yes	2	0	0	0	0	0	0	0	0	0	1	0	0	0	0	0	0	0	0	0	0	0	0	0	1
2504153	G	C	SNV	MODERATE	missense_variant	lmo2435	lmo2435	NP_465958.1	hypothetical protein	p.Ala75Pro		Yes	Yes	0	0	0	0	0	1	0	0	0	0	0	0	0	0	0	0	0	0	0	0	0	0	0	0	1
2504508	A	G	SNV	MODERATE	missense_variant	lmo2436	lmo2436	NP_465959.1	transcription antiterminator	p.Leu217Pro		Yes	Yes	2	0	0	0	0	0	0	0	0	0	0	0	1	0	0	0	0	0	0	0	0	0	0	0	1
2506186	T	C	SNV	MODERATE	missense_variant	lmo2438	lmo2438	NP_465961.1	hypothetical protein	p.Asp62Gly		Yes	Yes	0	0	0	0	0	0	0	0	0	0	1	0	0	0	0	0	0	0	0	0	0	0	0	0	1
2514088	C	T	SNV	MODERATE	missense_variant	lmo2444	lmo2444	NP_465967.1	glycosidase	p.Gly69Glu		Yes	Yes	0	0	0	0	0	0	0	0	0	0	0	0	0	0	0	0	0	1	0	0	0	0	0	0	1
2520440	C	T	SNV	MODERATE	missense_variant	lmo2449	lmo2449	NP_465972.1	exoribonuclease RNase-R	p.Ser786Asn		Yes	Yes	0	0	0	0	0	0	0	0	0	0	1	0	0	0	0	0	0	0	0	0	0	0	0	0	1
2521488	C	T	SNV	MODERATE	missense_variant	lmo2449	lmo2449	NP_465972.1	exoribonuclease RNase-R	p.Val437Ile		Yes	Yes	0	0	0	0	0	0	0	0	0	0	1	0	0	0	0	0	0	0	0	0	0	0	0	0	1
2536838	C	T	SNV	MODERATE	missense_variant	lmo2463	lmo2463	NP_465986.1	multidrug transporter	p.Ala582Thr		Yes	Yes	0	0	0	0	0	0	0	0	0	0	0	1	0	0	0	0	0	0	0	0	0	0	0	0	1
2541119	C	G	SNV	MODERATE	missense_variant	lmo2467	lmo2467	NP_465990.1	chitin-binding protein	p.Glu247Gln		Yes	Yes	0	0	0	0	0	0	0	0	0	0	1	0	0	0	0	0	0	0	0	0	0	0	0	0	1
2556366	G	A	SNV	MODERATE	missense_variant	lmo2480	lmo2480	NP_466003.1	acetyltransferase	p.Arg49Cys		Yes	Yes	0	0	0	0	0	0	0	0	0	0	1	0	0	0	0	0	0	0	0	0	0	0	0	0	1
2560388	C	T	SNV	MODERATE	missense_variant	lmo2486	lmo2486	NP_466009.1	hypothetical protein	p.Arg222His		Yes	Yes	0	0	0	0	0	0	0	0	0	0	1	0	0	0	0	0	0	0	0	0	0	0	0	0	1
2564822	C	A	SNV	MODERATE	missense_variant	uvrA	lmo2488	NP_466011.1	excinuclease ABC subunit A	p.Gly214Cys		Yes	Yes	0	0	0	0	0	0	0	0	0	0	0	0	0	0	0	0	0	1	0	0	0	0	0	0	1
2570945	G	A	SNV	MODERATE	missense_variant	lmo2495	lmo2495	NP_466018.1	phosphate ABC transporter ATP-binding protein	p.Pro66Leu		Yes	Yes	60	0	0	0	0	0	0	0	0	0	0	0	0	0	0	0	0	1	0	0	0	0	0	0	1
2576070	G	A	SNV	MODERATE	missense_variant	phoR	lmo2500	NP_466023.1	two-component sensor histidine kinase	p.Ala256Val		Yes	Yes	1	0	0	0	0	0	0	0	0	0	1	0	0	0	0	0	0	0	0	0	0	0	0	0	1
2580897	G	T	SNV	MODERATE	missense_variant	lmo2504	lmo2504	NP_466027.1	cell wall-binding protein	p.Thr295Lys		Yes	Yes	0	0	0	0	0	0	0	0	0	1	0	0	0	0	0	0	0	0	0	0	0	0	0	0	1
2592404	C	T	SNV	MODERATE	missense_variant	comFA	lmo2513	NP_466036.1	competence protein comFA	p.Gly123Arg		Yes	Yes	0	0	0	0	0	0	0	0	0	0	0	0	0	0	0	1	1	0	0	0	0	0	0	0	2
2593589	T	A	SNV	MODERATE	missense_variant	lmo2514	lmo2514	NP_466037.1	hypothetical protein	p.Glu76Asp		Yes	Yes	1	0	0	0	0	0	0	0	0	0	0	0	0	0	0	0	0	1	0	0	0	0	0	0	1
2607212	G	T	SNV	MODERATE	missense_variant	atpD	lmo2529	NP_466052.1	ATP synthase F0F1 subunit beta	p.Ser111Arg		Yes	Yes	2	0	0	0	0	0	0	0	0	0	1	0	0	0	0	0	0	0	0	0	0	0	0	0	1
2617200	G	A	SNV	MODERATE	missense_variant	lmo2540	lmo2540	NP_466063.1	phosphatase	p.Pro15Ser		Yes	Yes	1	0	0	0	0	0	0	0	0	0	1	0	0	0	0	0	0	0	0	0	0	0	0	0	1
2626465	G	T	SNV	MODERATE	missense_variant	rho	lmo2551	NP_466074.1	transcription termination factor Rho	p.Gln417Lys		Yes	Yes	0	0	0	0	0	0	0	0	0	0	1	0	0	0	0	0	0	0	0	0	0	0	0	0	1
2632201	G	A	SNV	MODERATE	missense_variant	lmo2555	lmo2555	NP_466078.1	N-acetylglucosaminyl-phosphatidylinositol biosynthesis protein	p.Ala129Val		Yes	Yes	0	0	0	0	1	1	0	0	0	0	0	0	0	0	0	0	0	0	0	0	0	0	0	0	2
2632352	T	A	SNV	MODERATE	missense_variant	lmo2555	lmo2555	NP_466078.1	N-acetylglucosaminyl-phosphatidylinositol biosynthesis protein	p.Ile79Phe		Yes	Yes	0	0	0	0	0	0	0	0	0	0	0	0	0	0	0	1	1	0	0	0	0	0	0	0	2
2637885	A	G	SNV	MODERATE	missense_variant	ami	lmo2558	NP_466081.1	autolysin, amidase	p.Thr907Ala		Yes	Yes	0	0	0	0	0	0	0	0	0	0	0	0	1	0	0	0	0	0	0	0	0	0	0	0	1
2645671	C	T	SNV	MODERATE	missense_variant	lmo2566	lmo2566	NP_466089.1	hypothetical protein	p.Gly159Glu		Yes	Yes	0	0	0	0	0	0	0	0	0	0	0	1	0	0	0	0	0	0	0	0	0	0	0	0	1
2654146	T	C	SNV	MODERATE	missense_variant	lmo2576	lmo2576	NP_466099.1	colossin A	p.Thr1220Ala		Yes	Yes	0	0	0	0	0	0	0	0	0	0	1	0	0	0	0	0	0	0	0	0	0	0	0	0	1
2656189	C	T	SNV	MODERATE	missense_variant	lmo2576	lmo2576	NP_466099.1	colossin A	p.Asp539Asn		Yes	Yes	0	0	0	0	0	0	0	0	0	0	1	0	0	0	0	0	0	0	0	0	0	0	0	0	1
2662413	T	C	SNV	MODERATE	missense_variant	lmo2582	lmo2582	NP_466105.1	histidine kinase	p.Ile404Val		Yes	Yes	1	0	0	0	0	0	0	0	0	0	1	0	0	0	0	0	0	0	0	0	0	0	0	0	1
2663321	G	A	SNV	MODERATE	missense_variant	lmo2582	lmo2582	NP_466105.1	histidine kinase	p.Thr101Ile		Yes	Yes	1	0	0	0	0	0	0	0	0	1	0	0	0	0	0	0	0	0	0	0	0	0	0	0	1
2667440	A	T	SNV	MODERATE	missense_variant	lmo2586	lmo2586	NP_466109.1	formate dehydrogenase subunit alpha	p.Ile405Asn		Yes	Yes	0	0	0	0	0	0	0	0	1	0	0	0	0	0	0	0	0	0	0	0	0	0	0	1	2
2685478	T	C	SNV	MODERATE	missense_variant	truA	lmo2598	NP_466121.1	tRNA pseudouridine synthase A	p.Gln189Arg		Yes	Yes	0	0	0	0	0	0	0	0	0	0	1	0	0	0	0	0	0	0	0	0	0	0	0	0	1
2686828	G	A	SNV	MODERATE	missense_variant	lmo2599	lmo2599	NP_466122.1	hypothetical protein	p.Leu7Phe		Yes	Yes	1	0	0	0	0	0	0	0	0	0	1	0	0	0	0	0	0	0	0	0	0	0	0	0	1
2687339	T	C	SNV	MODERATE	missense_variant	cbiO	lmo2600	NP_466123.1	cobalt ABC transporter ATP-binding subunit	p.Lys126Arg		Yes	Yes	24	0	0	0	0	0	0	0	0	0	1	0	0	0	0	0	0	0	0	0	0	0	0	0	1
2687625	C	T	SNV	MODERATE	missense_variant	cbiO	lmo2600	NP_466123.1	cobalt ABC transporter ATP-binding subunit	p.Asp31Asn		Yes	No	24	0	0	0	0	0	0	0	0	0	1	0	0	0	0	0	0	0	0	0	0	0	0	0	1
2689755	C	T	SNV	MODERATE	missense_variant	lmo2603	lmo2603	NP_466126.1	hypothetical protein	p.Thr105Ile		Yes	Yes	0	0	0	0	0	0	0	0	0	0	1	0	0	0	0	0	0	0	0	0	0	0	0	0	1
2690967	C	T	SNV	MODERATE	missense_variant	lmo2604	lmo2604	NP_466127.1	hypothetical protein	p.Glu167Lys		Yes	Yes	0	0	0	0	0	0	0	0	0	0	0	1	0	0	0	0	0	0	0	0	0	0	0	0	1
2705566	A	G	SNV	MODERATE	missense_variant	rplC	lmo2632	NP_466155.1	50S ribosomal protein L3	p.Val49Ala		Yes	No	0	0	0	0	0	0	1	0	0	0	0	0	0	0	0	0	0	0	0	0	0	0	0	0	1
2710180	C	A	SNV	MODERATE	missense_variant	lmo2637	lmo2637	NP_466160.1	hypothetical protein	p.Gly81Val		Yes	Yes	0	0	0	0	0	0	0	0	0	0	0	0	1	0	0	0	0	0	0	0	0	0	0	0	1
2711463	G	A	SNV	MODERATE	missense_variant	lmo2638	lmo2638	NP_466161.1	NADH dehydrogenase	p.Val199Ile		Yes	No	0	0	0	0	0	0	0	0	0	0	1	0	0	0	0	0	0	0	0	0	0	0	0	0	1
2714169	G	A	SNV	MODERATE	missense_variant	lmo2641	lmo2641	NP_466164.1	heptaprenyl diphosphate synthase subunit II	p.Ala70Thr		Yes	Yes	1	0	0	0	0	0	0	0	0	0	1	0	0	0	0	0	0	0	0	0	0	0	0	0	1
2720027	G	A	SNV	MODERATE	missense_variant	lmo2647	lmo2647	NP_466169.1	creatinine amidohydrolase	p.Ala153Val		Yes	Yes	1	0	0	0	0	0	0	0	0	0	1	0	0	0	0	0	0	0	0	0	0	0	0	0	1
2732253	A	C	SNV	MODERATE	missense_variant	lmo2658	lmo2658	NP_466180.1	acyltransferase	p.Phe68Cys		Yes	Yes	0	0	0	0	0	0	0	0	0	0	1	0	0	0	0	0	0	0	0	0	0	0	0	0	1
2752074	T	C	SNV	MODERATE	missense_variant	lmo2679	lmo2679	NP_466201.1	histidine kinase	p.Ile283Val		Yes	Yes	0	0	0	0	0	0	0	0	0	0	0	0	0	0	0	1	1	0	0	0	0	0	0	0	2
2753270	C	T	SNV	MODERATE	missense_variant	kdpC	lmo2680	NP_466202.1	potassium-transporting ATPase subunit C	p.Ser80Asn		Yes	Yes	0	0	0	0	0	0	0	0	0	0	1	0	0	0	0	0	0	0	0	0	0	0	0	0	1
2754137	C	A	SNV	MODERATE	missense_variant	kdpB	lmo2681	NP_466203.1	potassium-transporting ATPase subunit B	p.Ala478Ser		Yes	Yes	3	0	0	0	0	0	0	0	0	0	0	1	0	0	0	0	0	0	0	0	0	0	0	0	1
2757232	C	T	SNV	MODERATE	missense_variant	kdpA	lmo2682	NP_466204.1	potassium-transporting ATPase subunit A	p.Val12Ile		Yes	Yes	0	0	0	0	0	0	0	0	0	0	1	0	0	0	0	0	0	0	0	0	0	0	0	0	1
2760858	A	G	SNV	MODERATE	missense_variant	lmo2687	lmo2687	NP_466209.1	cell division protein FtsW	p.Ile366Thr		Yes	Yes	5	0	0	0	0	0	0	0	0	0	1	0	0	0	0	0	0	0	0	0	0	0	0	0	1
2760865	C	G	SNV	MODERATE	missense_variant	lmo2687	lmo2687	NP_466209.1	cell division protein FtsW	p.Asp364His		Yes	Yes	5	0	0	0	0	0	0	0	0	0	1	0	0	0	0	0	0	0	0	0	0	0	0	0	1
2765595	C	T	SNV	MODERATE	missense_variant	lmo2689	lmo2689	NP_466211.1	magnesium-translocating P-type ATPase	p.Gly20Ser		Yes	Yes	2	0	0	0	0	0	0	0	0	0	1	0	0	0	0	0	0	0	0	0	0	0	0	0	1
2767701	A	G	SNV	MODERATE	missense_variant	lmo2691	lmo2691	NP_466213.1	autolysin	p.Asn256Ser		Yes	Yes	0	0	0	0	0	0	0	0	0	0	1	0	0	0	0	0	0	0	0	0	0	0	0	0	1
2772973	G	A	SNV	MODERATE	missense_variant	lmo2696	lmo2696	NP_466218.1	dihydroxyacetone kinase	p.Glu114Lys		Yes	Yes	1	0	0	0	0	0	0	0	0	1	0	0	0	0	0	0	0	0	0	0	0	0	0	0	1
2785652	T	C	SNV	MODERATE	missense_variant	lmo2712	lmo2712	NP_466234.1	gluconate kinase	p.Tyr223Cys		Yes	Yes	2	0	0	0	0	0	0	0	0	0	1	0	0	0	0	0	0	0	0	0	0	0	0	0	1
2786971	G	A	SNV	MODERATE	missense_variant	lmo2713	lmo2713	NP_466235.1	internalin	p.Pro135Ser		Yes	Yes	0	0	0	0	0	0	0	0	0	0	1	0	0	0	0	0	0	0	0	0	0	0	0	0	1
2787195	C	A	SNV	MODERATE	missense_variant	lmo2713	lmo2713	NP_466235.1	internalin	p.Ser60Ile		Yes	Yes	0	0	0	0	0	0	0	0	0	0	1	0	0	0	0	0	0	0	0	0	0	0	0	0	1
2794828	T	C	SNV	MODERATE	missense_variant	lmo2719	lmo2719	NP_466241.1	hypothetical protein	p.Glu133Gly		Yes	Yes	0	0	0	0	0	0	0	0	0	0	1	0	0	0	0	0	0	0	0	0	0	0	0	0	1
2795741	C	A	SNV	MODERATE	missense_variant	lmo2720	lmo2720	NP_466242.1	acetate-CoA ligase	p.His108Asn		Yes	Yes	2	0	0	0	0	0	0	0	0	0	1	0	0	0	0	0	0	0	0	0	0	0	0	0	1
2798501	G	A	SNV	MODERATE	missense_variant	lmo2722	lmo2722	NP_466244.1	MerR family transcripitonal regulator	p.Glu222Lys		Yes	Yes	0	0	0	0	1	1	0	0	0	0	0	0	0	0	0	0	0	0	0	0	0	0	0	0	2
2798872	A	C	SNV	MODERATE	missense_variant	lmo2723	lmo2723	NP_466245.1	hypothetical protein	p.Lys83Gln		Yes	Yes	0	0	0	0	0	0	0	0	0	0	1	0	0	0	0	0	0	0	0	0	0	0	0	0	1
2799274	G	A	SNV	MODERATE	missense_variant	lmo2724	lmo2724	NP_466246.1	hypothetical protein	p.Ala93Val		Yes	Yes	1	0	0	0	0	0	0	0	0	0	1	0	0	0	0	0	0	0	0	0	0	0	0	0	1
2809008	G	T	SNV	MODERATE	missense_variant	lmo2734	lmo2734	NP_466256.1	sugar hydrolase	p.Ser517Ile		Yes	Yes	3	0	0	0	0	0	0	0	0	0	1	0	0	0	0	0	0	0	0	0	0	0	0	0	1
2812917	A	T	SNV	MODERATE	missense_variant	lmo2736	lmo2736	NP_466258.1	hypothetical protein	p.Lys377Ile		Yes	Yes	1	0	0	0	1	1	0	0	0	0	0	0	0	0	0	0	0	0	0	0	0	0	0	0	2
2813978	G	C	SNV	MODERATE	missense_variant	lmo2738	lmo2738	NP_466260.1	hemolysin	p.Gln436Glu		Yes	Yes	2	0	0	0	0	0	0	0	0	0	1	0	0	0	0	0	0	0	0	0	0	0	0	0	1
2828261	G	A	SNV	MODERATE	missense_variant	lmo2752	lmo2752	NP_466274.1	ABC transporter ATP-binding protein	p.Arg9His		Yes	Yes	13	0	0	0	0	0	0	0	0	0	1	0	0	0	0	0	0	0	0	0	0	0	0	0	1
2832102	T	C	SNV	MODERATE	missense_variant	lmo2755	lmo2755	NP_466277.1	CoA-transferase	p.Ser542Gly		Yes	Yes	0	0	0	0	0	0	0	0	0	0	1	0	0	0	0	0	0	0	0	0	0	0	0	0	1
2832133	T	G	SNV	MODERATE	missense_variant	lmo2755	lmo2755	NP_466277.1	CoA-transferase	p.Glu531Asp		Yes	Yes	0	0	0	0	0	0	0	0	0	0	1	0	0	0	0	0	0	0	0	0	0	0	0	0	1
2832155	T	C	SNV	MODERATE	missense_variant	lmo2755	lmo2755	NP_466277.1	CoA-transferase	p.Asp524Gly		Yes	Yes	0	0	0	0	0	0	0	0	0	0	1	0	0	0	0	0	0	0	0	0	0	0	0	0	1
2832156	C	T	SNV	MODERATE	missense_variant	lmo2755	lmo2755	NP_466277.1	CoA-transferase	p.Asp524Asn		Yes	Yes	0	0	0	0	0	0	0	0	0	0	1	0	0	0	0	0	0	0	0	0	0	0	0	0	1
2832231	G	C	SNV	MODERATE	missense_variant	lmo2755	lmo2755	NP_466277.1	CoA-transferase	p.Gln499Glu		Yes	Yes	0	0	0	0	0	0	0	0	0	0	1	0	0	0	0	0	0	0	0	0	0	0	0	0	1
2832255	G	A	SNV	MODERATE	missense_variant	lmo2755	lmo2755	NP_466277.1	CoA-transferase	p.Leu491Phe		Yes	Yes	0	0	0	0	0	0	0	0	0	0	1	0	0	0	0	0	0	0	0	0	0	0	0	0	1
2832308	G	T	SNV	MODERATE	missense_variant	lmo2755	lmo2755	NP_466277.1	CoA-transferase	p.Ala473Asp		Yes	Yes	0	0	0	0	0	0	0	0	0	0	1	0	0	0	0	0	0	0	0	0	0	0	0	0	1
2832309	C	T	SNV	MODERATE	missense_variant	lmo2755	lmo2755	NP_466277.1	CoA-transferase	p.Ala473Thr		Yes	Yes	0	0	0	0	0	0	0	0	0	0	1	0	0	0	0	0	0	0	0	0	0	0	0	0	1
2832344	G	T	SNV	MODERATE	missense_variant	lmo2755	lmo2755	NP_466277.1	CoA-transferase	p.Thr461Lys		Yes	Yes	0	0	0	0	0	0	0	0	0	0	1	0	0	0	0	0	0	0	0	0	0	0	0	0	1
2832533	G	T	SNV	MODERATE	missense_variant	lmo2755	lmo2755	NP_466277.1	CoA-transferase	p.Ala398Glu		Yes	Yes	0	0	0	0	0	0	0	0	0	0	1	0	0	0	0	0	0	0	0	0	0	0	0	0	1
2832605	G	T	SNV	MODERATE	missense_variant	lmo2755	lmo2755	NP_466277.1	CoA-transferase	p.Ser374Tyr		Yes	Yes	0	0	0	0	0	0	0	0	0	0	1	0	0	0	0	0	0	0	0	0	0	0	0	0	1
2832621	T	C	SNV	MODERATE	missense_variant	lmo2755	lmo2755	NP_466277.1	CoA-transferase	p.Thr369Ala		Yes	Yes	0	0	0	0	0	0	0	0	0	0	1	0	0	0	0	0	0	0	0	0	0	0	0	0	1
2832665	A	G	SNV	MODERATE	missense_variant	lmo2755	lmo2755	NP_466277.1	CoA-transferase	p.Met354Thr		Yes	Yes	0	0	0	0	0	0	0	0	0	0	1	0	0	0	0	0	0	0	0	0	0	0	0	0	1
2832668	T	A	SNV	MODERATE	missense_variant	lmo2755	lmo2755	NP_466277.1	CoA-transferase	p.Asn353Ile		Yes	Yes	0	0	0	0	0	0	0	0	0	0	1	0	0	0	0	0	0	0	0	0	0	0	0	0	1
2832672	C	T	SNV	MODERATE	missense_variant	lmo2755	lmo2755	NP_466277.1	CoA-transferase	p.Ala352Thr		Yes	Yes	0	0	0	0	0	0	0	0	0	0	1	0	0	0	0	0	0	0	0	0	0	0	0	0	1
2832678	G	C	SNV	MODERATE	missense_variant	lmo2755	lmo2755	NP_466277.1	CoA-transferase	p.Gln350Glu		Yes	Yes	0	0	0	0	0	0	0	0	0	0	1	0	0	0	0	0	0	0	0	0	0	0	0	0	1
2832689	T	G	SNV	MODERATE	missense_variant	lmo2755	lmo2755	NP_466277.1	CoA-transferase	p.Asn346Thr		Yes	Yes	0	0	0	0	0	0	0	0	0	0	1	0	0	0	0	0	0	0	0	0	0	0	0	0	1
2832743	G	A	SNV	MODERATE	missense_variant	lmo2755	lmo2755	NP_466277.1	CoA-transferase	p.Ser328Leu		Yes	Yes	0	0	0	0	0	0	0	0	0	0	1	0	0	0	0	0	0	0	0	0	0	0	0	0	1
2832744	A	T	SNV	MODERATE	missense_variant	lmo2755	lmo2755	NP_466277.1	CoA-transferase	p.Ser328Thr		Yes	Yes	0	0	0	0	0	0	0	0	0	0	1	0	0	0	0	0	0	0	0	0	0	0	0	0	1
2832746	G	T	SNV	MODERATE	missense_variant	lmo2755	lmo2755	NP_466277.1	CoA-transferase	p.Ala327Glu		Yes	Yes	0	0	0	0	0	0	0	0	0	0	1	0	0	0	0	0	0	0	0	0	0	0	0	0	1
2832762	T	G	SNV	MODERATE	missense_variant	lmo2755	lmo2755	NP_466277.1	CoA-transferase	p.Asn322His		Yes	Yes	0	0	0	0	0	0	0	0	0	0	1	0	0	0	0	0	0	0	0	0	0	0	0	0	1
2832806	T	C	SNV	MODERATE	missense_variant	lmo2755	lmo2755	NP_466277.1	CoA-transferase	p.Asn307Ser		Yes	Yes	0	0	0	0	0	0	0	0	0	0	1	0	0	0	0	0	0	0	0	0	0	0	0	0	1
2832846	G	T	SNV	MODERATE	missense_variant	lmo2755	lmo2755	NP_466277.1	CoA-transferase	p.Arg294Ser		Yes	Yes	0	0	0	0	0	0	0	0	0	0	1	0	0	0	0	0	0	0	0	0	0	0	0	0	1
2832911	C	T	SNV	MODERATE	missense_variant	lmo2755	lmo2755	NP_466277.1	CoA-transferase	p.Gly272Asp		Yes	Yes	0	0	0	0	0	0	0	0	0	0	1	0	0	0	0	0	0	0	0	0	0	0	0	0	1
2832912	C	T	SNV	MODERATE	missense_variant	lmo2755	lmo2755	NP_466277.1	CoA-transferase	p.Gly272Ser		Yes	Yes	0	0	0	0	0	0	0	0	0	0	1	0	0	0	0	0	0	0	0	0	0	0	0	0	1
2832918	A	T	SNV	MODERATE	missense_variant	lmo2755	lmo2755	NP_466277.1	CoA-transferase	p.Leu270Ile		Yes	Yes	0	0	0	0	0	0	0	0	0	0	1	0	0	0	0	0	0	0	0	0	0	0	0	0	1
2833087	A	T	SNV	MODERATE	missense_variant	lmo2755	lmo2755	NP_466277.1	CoA-transferase	p.Asn213Lys		Yes	Yes	0	0	0	0	0	0	0	0	0	0	1	0	0	0	0	0	0	0	0	0	0	0	0	0	1
2833089	T	C	SNV	MODERATE	missense_variant	lmo2755	lmo2755	NP_466277.1	CoA-transferase	p.Asn213Asp		Yes	Yes	0	0	0	0	0	0	0	0	0	0	1	0	0	0	0	0	0	0	0	0	0	0	0	0	1
2833091	T	C	SNV	MODERATE	missense_variant	lmo2755	lmo2755	NP_466277.1	CoA-transferase	p.Gln212Arg		Yes	Yes	0	0	0	0	0	0	0	0	0	0	1	0	0	0	0	0	0	0	0	0	0	0	0	0	1
2833128	G	T	SNV	MODERATE	missense_variant	lmo2755	lmo2755	NP_466277.1	CoA-transferase	p.Gln200Lys		Yes	Yes	0	0	0	0	0	0	0	0	0	0	1	0	0	0	0	0	0	0	0	0	0	0	0	0	1
2833141	T	G	SNV	MODERATE	missense_variant	lmo2755	lmo2755	NP_466277.1	CoA-transferase	p.Leu195Phe		Yes	Yes	0	0	0	0	0	0	0	0	0	0	1	0	0	0	0	0	0	0	0	0	0	0	0	0	1
2833179	C	G	SNV	MODERATE	missense_variant	lmo2755	lmo2755	NP_466277.1	CoA-transferase	p.Glu183Gln		Yes	Yes	0	0	0	0	0	0	0	0	0	0	1	0	0	0	0	0	0	0	0	0	0	0	0	0	1
2833189	A	T	SNV	MODERATE	missense_variant	lmo2755	lmo2755	NP_466277.1	CoA-transferase	p.Asp179Glu		Yes	Yes	0	0	0	0	0	0	0	0	0	0	1	0	0	0	0	0	0	0	0	0	0	0	0	0	1
2833193	T	C	SNV	MODERATE	missense_variant	lmo2755	lmo2755	NP_466277.1	CoA-transferase	p.His178Arg		Yes	Yes	0	0	0	0	0	0	0	0	0	0	1	0	0	0	0	0	0	0	0	0	0	0	0	0	1
2833198	T	A	SNV	MODERATE	missense_variant	lmo2755	lmo2755	NP_466277.1	CoA-transferase	p.Lys176Asn		Yes	Yes	0	0	0	0	0	0	0	0	0	0	1	0	0	0	0	0	0	0	0	0	0	0	0	0	1
2833199	T	C	SNV	MODERATE	missense_variant	lmo2755	lmo2755	NP_466277.1	CoA-transferase	p.Lys176Arg		Yes	Yes	0	0	0	0	0	0	0	0	0	0	1	0	0	0	0	0	0	0	0	0	0	0	0	0	1
2833212	C	T	SNV	MODERATE	missense_variant	lmo2755	lmo2755	NP_466277.1	CoA-transferase	p.Ala172Thr		Yes	Yes	0	0	0	0	0	0	0	0	0	0	1	0	0	0	0	0	0	0	0	0	0	0	0	0	1
2833344	T	C	SNV	MODERATE	missense_variant	lmo2755	lmo2755	NP_466277.1	CoA-transferase	p.Lys128Glu		Yes	Yes	0	0	0	0	0	0	0	0	0	0	1	0	0	0	0	0	0	0	0	0	0	0	0	0	1
2833419	C	A	SNV	MODERATE	missense_variant	lmo2755	lmo2755	NP_466277.1	CoA-transferase	p.Ala103Ser		Yes	Yes	0	0	0	0	0	0	0	0	0	0	1	0	0	0	0	0	0	0	0	0	0	0	0	0	1
2833489	A	T	SNV	MODERATE	missense_variant	lmo2755	lmo2755	NP_466277.1	CoA-transferase	p.Asp79Glu		Yes	Yes	0	0	0	0	0	0	0	0	0	0	1	0	0	0	0	0	0	0	0	0	0	0	0	0	1
2833536	C	T	SNV	MODERATE	missense_variant	lmo2755	lmo2755	NP_466277.1	CoA-transferase	p.Val64Ile		Yes	Yes	0	0	0	0	0	0	0	0	0	0	1	0	0	0	0	0	0	0	0	0	0	0	0	0	1
2833551	C	T	SNV	MODERATE	missense_variant	lmo2755	lmo2755	NP_466277.1	CoA-transferase	p.Ala59Thr		Yes	Yes	0	0	0	0	0	0	0	0	0	0	1	0	0	0	0	0	0	0	0	0	0	0	0	0	1
2833569	T	G	SNV	MODERATE	missense_variant	lmo2755	lmo2755	NP_466277.1	CoA-transferase	p.Ile53Leu		Yes	Yes	0	0	0	0	0	0	0	0	0	0	1	0	0	0	0	0	0	0	0	0	0	0	0	0	1
2833626	C	T	SNV	MODERATE	missense_variant	lmo2755	lmo2755	NP_466277.1	CoA-transferase	p.Glu34Lys		Yes	Yes	0	0	0	0	0	0	0	0	0	0	1	0	0	0	0	0	0	0	0	0	0	0	0	0	1
2833631	G	T	SNV	MODERATE	missense_variant	lmo2755	lmo2755	NP_466277.1	CoA-transferase	p.Ala32Glu		Yes	Yes	0	0	0	0	0	0	0	0	0	0	1	0	0	0	0	0	0	0	0	0	0	0	0	0	1
2833860	G	A	SNV	MODERATE	missense_variant	topB	lmo2756	NP_466278.1	DNA topoisomerase III	p.Leu710Phe		Yes	Yes	0	0	0	0	0	0	0	0	0	0	1	0	0	0	0	0	0	0	0	0	0	0	0	0	1
2833894	T	A	SNV	MODERATE	missense_variant	topB	lmo2756	NP_466278.1	DNA topoisomerase III	p.Glu698Asp		Yes	Yes	0	0	0	0	0	0	0	0	0	0	1	0	0	0	0	0	0	0	0	0	0	0	0	0	1
2833965	C	T	SNV	MODERATE	missense_variant	topB	lmo2756	NP_466278.1	DNA topoisomerase III	p.Asp675Asn		Yes	Yes	0	0	0	0	0	0	0	0	0	0	1	0	0	0	0	0	0	0	0	0	0	0	0	0	1
2833974	G	C	SNV	MODERATE	missense_variant	topB	lmo2756	NP_466278.1	DNA topoisomerase III	p.Gln672Glu		Yes	Yes	0	0	0	0	0	0	0	0	0	0	1	0	0	0	0	0	0	0	0	0	0	0	0	0	1
2834439	A	C	SNV	MODERATE	missense_variant	topB	lmo2756	NP_466278.1	DNA topoisomerase III	p.Ser517Ala		Yes	Yes	0	0	0	0	0	0	0	0	0	0	1	0	0	0	0	0	0	0	0	0	0	0	0	0	1
2834631	T	C	SNV	MODERATE	missense_variant	topB	lmo2756	NP_466278.1	DNA topoisomerase III	p.Ile453Val		Yes	Yes	0	0	0	0	0	0	0	0	0	0	1	0	0	0	0	0	0	0	0	0	0	0	0	0	1
2834648	G	T	SNV	MODERATE	missense_variant	topB	lmo2756	NP_466278.1	DNA topoisomerase III	p.Thr447Asn		Yes	Yes	0	0	0	0	0	0	0	0	0	0	1	0	0	0	0	0	0	0	0	0	0	0	0	0	1
2834691	A	C	SNV	MODERATE	missense_variant	topB	lmo2756	NP_466278.1	DNA topoisomerase III	p.Ser433Ala		Yes	Yes	0	0	0	0	0	0	0	0	0	0	1	0	0	0	0	0	0	0	0	0	0	0	0	0	1
2834749	T	G	SNV	MODERATE	missense_variant	topB	lmo2756	NP_466278.1	DNA topoisomerase III	p.Glu413Asp		Yes	Yes	0	0	0	0	0	0	0	0	0	0	1	0	0	0	0	0	0	0	0	0	0	0	0	0	1
2834835	G	A	SNV	MODERATE	missense_variant	topB	lmo2756	NP_466278.1	DNA topoisomerase III	p.Leu385Phe		Yes	Yes	0	0	0	0	0	0	0	0	0	0	1	0	0	0	0	0	0	0	0	0	0	0	0	0	1
2835219	A	C	SNV	MODERATE	missense_variant	topB	lmo2756	NP_466278.1	DNA topoisomerase III	p.Ser257Ala		Yes	Yes	0	0	0	0	0	0	0	0	0	0	1	0	0	0	0	0	0	0	0	0	0	0	0	0	1
2835234	C	A	SNV	MODERATE	missense_variant	topB	lmo2756	NP_466278.1	DNA topoisomerase III	p.Val252Leu		Yes	Yes	0	0	0	0	0	0	0	0	0	0	1	0	0	0	0	0	0	0	0	0	0	0	0	0	1
2835238	A	C	SNV	MODERATE	missense_variant	topB	lmo2756	NP_466278.1	DNA topoisomerase III	p.Asn250Lys		Yes	Yes	0	0	0	0	0	0	0	0	0	0	1	0	0	0	0	0	0	0	0	0	0	0	0	0	1
2835239	T	G	SNV	MODERATE	missense_variant	topB	lmo2756	NP_466278.1	DNA topoisomerase III	p.Asn250Thr		Yes	Yes	0	0	0	0	0	0	0	0	0	0	1	0	0	0	0	0	0	0	0	0	0	0	0	0	1
2835278	G	T	SNV	MODERATE	missense_variant	topB	lmo2756	NP_466278.1	DNA topoisomerase III	p.Ala237Asp		Yes	Yes	0	0	0	0	0	0	0	0	0	0	1	0	0	0	0	0	0	0	0	0	0	0	0	0	1
2835342	C	T	SNV	MODERATE	missense_variant	topB	lmo2756	NP_466278.1	DNA topoisomerase III	p.Gly216Arg		Yes	Yes	0	0	0	0	0	0	0	0	0	0	1	0	0	0	0	0	0	0	0	0	0	0	0	0	1
2835534	C	T	SNV	MODERATE	missense_variant	topB	lmo2756	NP_466278.1	DNA topoisomerase III	p.Ala152Thr		Yes	Yes	0	0	0	0	0	0	0	0	0	0	1	0	0	0	0	0	0	0	0	0	0	0	0	0	1
2835535	T	A	SNV	MODERATE	missense_variant	topB	lmo2756	NP_466278.1	DNA topoisomerase III	p.Lys151Asn		Yes	Yes	0	0	0	0	0	0	0	0	0	0	1	0	0	0	0	0	0	0	0	0	0	0	0	0	1
2835822	A	G	SNV	MODERATE	missense_variant	topB	lmo2756	NP_466278.1	DNA topoisomerase III	p.Ser56Pro		Yes	Yes	0	0	0	0	0	0	0	0	0	0	1	0	0	0	0	0	0	0	0	0	0	0	0	0	1
2835855	G	A	SNV	MODERATE	missense_variant	topB	lmo2756	NP_466278.1	DNA topoisomerase III	p.Leu45Phe		Yes	Yes	0	0	0	0	0	0	0	0	0	0	1	0	0	0	0	0	0	0	0	0	0	0	0	0	1
2835864	G	A	SNV	MODERATE	missense_variant	topB	lmo2756	NP_466278.1	DNA topoisomerase III	p.Leu42Phe		Yes	Yes	0	0	0	0	0	0	0	0	0	0	1	0	0	0	0	0	0	0	0	0	0	0	0	0	1
2836019	A	C	SNV	MODERATE	missense_variant	lmo2757	lmo2757	NP_466279.1	ATP-dependent DNA helicase	p.Ser589Ala		Yes	Yes	0	0	0	0	0	0	0	0	0	0	1	0	0	0	0	0	0	0	0	0	0	0	0	0	1
2836234	T	C	SNV	MODERATE	missense_variant	lmo2757	lmo2757	NP_466279.1	ATP-dependent DNA helicase	p.Asn517Ser		Yes	Yes	0	0	0	0	0	0	0	0	0	0	1	0	0	0	0	0	0	0	0	0	0	0	0	0	1
2836242	T	C	SNV	MODERATE	missense_variant	lmo2757	lmo2757	NP_466279.1	ATP-dependent DNA helicase	p.Ile514Met		Yes	Yes	0	0	0	0	0	0	0	0	0	0	1	0	0	0	0	0	0	0	0	0	0	0	0	0	1
2836275	T	A	SNV	MODERATE	missense_variant	lmo2757	lmo2757	NP_466279.1	ATP-dependent DNA helicase	p.Arg503Ser		Yes	Yes	0	0	0	0	0	0	0	0	0	0	1	0	0	0	0	0	0	0	0	0	0	0	0	0	1
2836310	C	T	SNV	MODERATE	missense_variant	lmo2757	lmo2757	NP_466279.1	ATP-dependent DNA helicase	p.Val492Ile		Yes	Yes	0	0	0	0	0	0	0	0	0	0	1	0	0	0	0	0	0	0	0	0	0	0	0	0	1
2836329	T	A	SNV	MODERATE	missense_variant	lmo2757	lmo2757	NP_466279.1	ATP-dependent DNA helicase	p.Leu485Phe		Yes	Yes	0	0	0	0	0	0	0	0	0	0	1	0	0	0	0	0	0	0	0	0	0	0	0	0	1
2836829	G	T	SNV	MODERATE	missense_variant	lmo2757	lmo2757	NP_466279.1	ATP-dependent DNA helicase	p.Arg319Ser		Yes	Yes	0	0	0	0	0	0	0	0	0	0	1	0	0	0	0	0	0	0	0	0	0	0	0	0	1
2836988	A	T	SNV	MODERATE	missense_variant	lmo2757	lmo2757	NP_466279.1	ATP-dependent DNA helicase	p.Leu266Ile		Yes	Yes	0	0	0	0	0	0	0	0	0	0	1	0	0	0	0	0	0	0	0	0	0	0	0	0	1
2837034	T	A	SNV	MODERATE	missense_variant	lmo2757	lmo2757	NP_466279.1	ATP-dependent DNA helicase	p.Gln250His		Yes	Yes	0	0	0	0	0	0	0	0	0	0	1	0	0	0	0	0	0	0	0	0	0	0	0	0	1
2837051	G	T	SNV	MODERATE	missense_variant	lmo2757	lmo2757	NP_466279.1	ATP-dependent DNA helicase	p.Leu245Met		Yes	Yes	0	0	0	0	0	0	0	0	0	0	1	0	0	0	0	0	0	0	0	0	0	0	0	0	1
2837084	T	C	SNV	MODERATE	missense_variant	lmo2757	lmo2757	NP_466279.1	ATP-dependent DNA helicase	p.Ile234Val		Yes	Yes	0	0	0	0	0	0	0	0	0	0	1	0	0	0	0	0	0	0	0	0	0	0	0	0	1
2837101	A	G	SNV	MODERATE	missense_variant	lmo2757	lmo2757	NP_466279.1	ATP-dependent DNA helicase	p.Val228Ala		Yes	Yes	0	0	0	0	0	0	0	0	0	0	1	0	0	0	0	0	0	0	0	0	0	0	0	0	1
2837102	C	A	SNV	MODERATE	missense_variant	lmo2757	lmo2757	NP_466279.1	ATP-dependent DNA helicase	p.Val228Leu		Yes	Yes	0	0	0	0	0	0	0	0	0	0	1	0	0	0	0	0	0	0	0	0	0	0	0	0	1
2837195	C	T	SNV	MODERATE	missense_variant	lmo2757	lmo2757	NP_466279.1	ATP-dependent DNA helicase	p.Val197Ile		Yes	Yes	0	0	0	0	0	0	0	0	0	0	1	0	0	0	0	0	0	0	0	0	0	0	0	0	1
2837204	C	T	SNV	MODERATE	missense_variant	lmo2757	lmo2757	NP_466279.1	ATP-dependent DNA helicase	p.Asp194Asn		Yes	Yes	0	0	0	0	0	0	0	0	0	0	1	0	0	0	0	0	0	0	0	0	0	0	0	0	1
2837209	C	T	SNV	MODERATE	missense_variant	lmo2757	lmo2757	NP_466279.1	ATP-dependent DNA helicase	p.Arg192Lys		Yes	Yes	0	0	0	0	0	0	0	0	0	0	1	0	0	0	0	0	0	0	0	0	0	0	0	0	1
2837300	C	T	SNV	MODERATE	missense_variant	lmo2757	lmo2757	NP_466279.1	ATP-dependent DNA helicase	p.Asp162Asn		Yes	Yes	0	0	0	0	0	0	0	0	0	0	1	0	0	0	0	0	0	0	0	0	0	0	0	0	1
2837387	A	C	SNV	MODERATE	missense_variant	lmo2757	lmo2757	NP_466279.1	ATP-dependent DNA helicase	p.Ser133Ala		Yes	Yes	0	0	0	0	0	0	0	0	0	0	1	0	0	0	0	0	0	0	0	0	0	0	0	0	1
2837695	C	G	SNV	MODERATE	missense_variant	lmo2757	lmo2757	NP_466279.1	ATP-dependent DNA helicase	p.Cys30Ser		Yes	Yes	0	0	0	0	0	0	0	0	0	0	1	0	0	0	0	0	0	0	0	0	0	0	0	0	1
2837717	C	T	SNV	MODERATE	missense_variant	lmo2757	lmo2757	NP_466279.1	ATP-dependent DNA helicase	p.Val23Ile		Yes	Yes	0	0	0	0	0	0	0	0	0	0	1	0	0	0	0	0	0	0	0	0	0	0	0	0	1
2837726	T	C	SNV	MODERATE	missense_variant	lmo2757	lmo2757	NP_466279.1	ATP-dependent DNA helicase	p.Asn20Asp		Yes	Yes	0	0	0	0	0	0	0	0	0	0	1	0	0	0	0	0	0	0	0	0	0	0	0	0	1
2839826	C	T	SNV	MODERATE	missense_variant	lmo2759	lmo2759	NP_466281.1	hypothetical protein	p.Ala135Thr		Yes	Yes	0	0	0	0	0	0	0	0	0	0	1	0	0	0	0	0	0	0	0	0	0	0	0	0	1
2843995	A	G	SNV	MODERATE	missense_variant	lmo2762	lmo2762	NP_466284.1	PTS cellbiose transporter subunit IIB	p.Ile28Val		Yes	Yes	8	0	0	0	0	0	0	0	0	0	1	0	0	0	0	0	0	0	0	0	0	0	0	0	1
2851859	G	A	SNV	MODERATE	missense_variant	lmo2770	lmo2770	NP_466292.1	bifunctional glutamate--cysteine ligase/glutathione synthetase	p.Glu414Lys		Yes	No	0	0	0	0	0	0	0	0	0	0	1	0	0	0	0	0	0	0	0	0	0	0	0	0	1
2851914	A	G	SNV	MODERATE	missense_variant	lmo2770	lmo2770	NP_466292.1	bifunctional glutamate--cysteine ligase/glutathione synthetase	p.Asp432Gly		Yes	Yes	0	0	0	0	0	0	0	0	0	0	1	0	0	0	0	0	0	0	0	0	0	0	0	0	1
2860680	T	C	SNV	MODERATE	missense_variant	lmo2776	lmo2776	NP_466298.1	hypothetical protein	p.Ile48Val		Yes	Yes	0	0	0	0	0	0	0	0	0	0	1	0	0	0	0	0	0	0	0	0	0	0	0	0	1
2875219	G	A	SNV	MODERATE	missense_variant	bvrB	lmo2787	NP_466309.1	beta-glucoside-specific phosphotransferase enzyme II ABC component	p.Pro207Ser		Yes	No	4	0	0	0	0	0	0	0	0	0	1	0	0	0	0	0	0	0	0	0	0	0	0	0	1
2886981	T	G	SNV	MODERATE	missense_variant	lmo2801	lmo2801	NP_466323.1	N-acetylmannosamine-6-phosphate 2-epimerase	p.Lys106Thr		Yes	Yes	0	0	0	0	0	0	0	0	0	0	1	0	0	0	0	0	0	0	0	0	0	0	0	0	1
2889715	A	G	SNV	MODERATE	missense_variant	lmo2804	lmo2804	NP_466326.1	hypothetical protein	p.Ile188Thr		Yes	Yes	0	0	0	0	0	0	0	0	0	0	1	0	0	0	0	0	0	0	0	0	0	0	0	0	1
2894845	G	A	SNV	MODERATE	missense_variant	trmE	lmo2811	NP_466333.1	tRNA modification GTPase TrmE	p.Arg347Cys		Yes	Yes	0	0	0	0	0	0	0	0	0	0	1	0	0	0	0	0	0	0	0	0	0	0	0	0	1
2894913	G	A	SNV	MODERATE	missense_variant	trmE	lmo2811	NP_466333.1	tRNA modification GTPase TrmE	p.Ala324Val		Yes	Yes	0	0	0	0	0	0	0	0	0	0	1	0	0	0	0	0	0	0	0	0	0	0	0	0	1
2897682	T	C	SNV	MODERATE	missense_variant	lmo2813	lmo2813	NP_466335.1	hypothetical protein	p.Met48Val		Yes	Yes	0	0	0	0	0	0	0	0	0	0	1	0	0	0	0	0	0	0	0	0	0	0	0	0	1
2897783	A	T	SNV	MODERATE	missense_variant	lmo2813	lmo2813	NP_466335.1	hypothetical protein	p.Phe14Tyr		Yes	Yes	0	1	0	0	0	0	0	0	0	0	0	0	0	0	0	0	0	0	0	0	0	0	0	0	1
2900497	C	T	SNV	MODERATE	missense_variant	lmo2816	lmo2816	NP_466338.1	MFS transporter	p.Val4Ile		Yes	Yes	0	0	0	0	0	0	0	0	0	0	1	0	0	0	0	0	0	0	0	0	0	0	0	0	1
2917549	T	G	SNV	MODERATE	missense_variant	lmo2831	lmo2831	NP_466353.1	phosphoglucomutase	p.Glu168Ala		Yes	Yes	2	0	0	0	0	0	0	0	0	0	1	0	0	0	0	0	0	0	0	0	0	0	0	0	1
2922110	T	G	SNV	MODERATE	missense_variant	lmo2834	lmo2834	NP_466356.1	oxidoreductase	p.Asn88His		Yes	Yes	2	0	0	0	0	0	0	0	0	0	1	0	0	0	0	0	0	0	0	0	0	0	0	0	1
2922113	C	A	SNV	MODERATE	missense_variant	lmo2834	lmo2834	NP_466356.1	oxidoreductase	p.Ala87Ser		Yes	Yes	2	0	0	0	0	0	0	0	0	0	1	0	0	0	0	0	0	0	0	0	0	0	0	0	1
2922185	C	T	SNV	MODERATE	missense_variant	lmo2834	lmo2834	NP_466356.1	oxidoreductase	p.Ala63Thr		Yes	Yes	2	0	0	0	0	0	0	0	0	0	1	0	0	0	0	0	0	0	0	0	0	0	0	0	1
2922235	G	A	SNV	MODERATE	missense_variant	lmo2834	lmo2834	NP_466356.1	oxidoreductase	p.Ala46Val		Yes	Yes	2	0	0	0	0	0	0	0	0	0	1	0	0	0	0	0	0	0	0	0	0	0	0	0	1
2922236	C	T	SNV	MODERATE	missense_variant	lmo2834	lmo2834	NP_466356.1	oxidoreductase	p.Ala46Thr		Yes	Yes	2	0	0	0	0	0	0	0	0	0	1	0	0	0	0	0	0	0	0	0	0	0	0	0	1
2922260	A	T	SNV	MODERATE	missense_variant	lmo2834	lmo2834	NP_466356.1	oxidoreductase	p.Leu38Met		Yes	Yes	2	0	0	0	0	0	0	0	0	0	1	0	0	0	0	0	0	0	0	0	0	0	0	0	1
2922628	T	G	SNV	MODERATE	missense_variant	lmo2835	lmo2835	NP_466357.1	xylose isomerase	p.Asp199Ala		Yes	Yes	0	0	0	0	0	0	0	0	0	0	1	0	0	0	0	0	0	0	0	0	0	0	0	0	1
2924000	T	A	SNV	MODERATE	missense_variant	lmo2836	lmo2836	NP_466358.1	alcohol dehydrogenase	p.Thr97Ser		Yes	Yes	0	0	0	0	0	0	0	0	0	0	1	0	0	0	0	0	0	0	0	0	0	0	0	0	1
2928267	A	G	SNV	MODERATE	missense_variant	lmo2840	lmo2840	NP_466362.1	sucrose phosphorylase	p.Val122Ala		Yes	Yes	1	0	0	0	0	0	0	0	0	0	1	0	0	0	0	0	0	0	0	0	0	0	0	0	1
2931050	C	T	SNV	MODERATE	missense_variant	lmo2843	lmo2843	NP_466365.1	hypothetical protein	p.Arg475Gln		Yes	Yes	0	0	0	0	0	0	0	0	0	0	1	0	0	0	0	0	0	0	0	0	0	0	0	0	1
2936717	C	T	SNV	MODERATE	missense_variant	lmo2848	lmo2848	NP_466370.1	L-rhamnose isomerase	p.Glu155Lys		Yes	Yes	0	0	0	0	0	0	0	0	0	0	1	0	0	0	0	0	0	0	0	0	0	0	0	0	1
2943902	G	T	SNV	MODERATE	missense_variant	lmo2857	lmo2857	NP_466379.1	hypothetical protein	p.Thr147Lys		Yes	Yes	0	0	0	0	0	0	0	0	0	0	0	0	0	0	0	1	0	0	0	0	0	0	0	0	1
53999	AA	A	INDEL	HIGH	frameshift_variant	lmo0051	lmo0051	NP_463584.1	response regulator	p.Lys19fs	Yes	Yes	Yes	0	0	0	0	0	0	0	0	0	0	0	0	0	0	0	0	0	1	0	0	0	0	0	0	1
64468	A	AA	INDEL	HIGH	frameshift_variant	lmo0058	lmo0058	NP_463591.1	hypothetical protein	p.Thr109fs	Yes	Yes	Yes	0	0	0	0	1	1	0	0	0	0	0	0	0	0	0	0	0	0	0	0	0	0	0	0	2
366659	TC	T	INDEL	HIGH	frameshift_variant	lmo0334	lmo0334	NP_463864.1	hypothetical protein	p.Ile51fs	Yes	Yes	Yes	0	0	0	0	0	0	0	0	0	0	0	0	1	0	0	0	0	0	0	0	0	0	0	0	1
456812	ATA	A	INDEL	HIGH	frameshift_variant	inlA	lmo0433	NP_463962.1	internalin A	p.Tyr760fs	Yes	Yes	Yes	1	0	0	0	1	1	0	0	0	0	0	0	0	0	0	0	0	0	0	0	0	0	0	0	2
654811	TA	T	INDEL	HIGH	frameshift_variant	lmo0615	lmo0615	NP_464142.1	hypothetical protein	p.Thr13fs	Yes	Yes	Yes	0	0	0	0	1	1	0	0	0	0	0	0	0	0	0	0	0	0	0	0	0	0	0	0	2
732021	AA	A	INDEL	HIGH	frameshift_variant&start_lost	fliM	lmo0699	NP_464226.1	flagellar motor switch protein FliM	p.Met1fs	Yes	No	No	0	0	0	0	0	0	0	0	0	0	1	0	0	0	0	0	0	0	0	0	0	0	0	0	1
898994	CG	C	INDEL	HIGH	frameshift_variant	lmo0860	lmo0860	NP_464386.1	sugar ABC transporter permease	p.Arg136fs	Yes	Yes	Yes	5	0	0	0	0	0	0	0	0	0	0	0	0	0	1	0	0	0	0	0	0	0	0	0	1
1244765	GG	G	INDEL	HIGH	frameshift_variant	lmo1223	lmo1223	NP_464748.1	ABC transporter ATP-binding proteins	p.Gly33fs	Yes	Yes	Yes	55	0	0	0	0	0	0	0	0	0	0	0	0	1	0	0	0	0	0	0	0	0	0	0	1
1287462	GCG	G	INDEL	HIGH	frameshift_variant	lmo1263	lmo1263	NP_464788.1	transcriptional regulator	p.Arg30fs	Yes	Yes	Yes	0	1	0	0	0	0	0	0	0	0	0	0	0	0	0	0	0	0	0	0	0	0	0	0	1
1287721	AA	A	INDEL	HIGH	frameshift_variant	lmo1264	lmo1264	NP_464789.1	hypothetical protein	p.Thr5fs		Yes	Yes	0	0	0	0	0	0	0	0	0	0	0	0	0	0	0	1	1	0	0	0	0	0	0	0	2
1320369	TAAATAAT	T	INDEL	HIGH	stop_lost&inframe_deletion&splice_region_variant	lmo1292	lmo1292	NP_464817.1	glycerophosphodiester phosphodiesterase	p.Lys232_Ter233del		Yes	Yes	1	0	0	0	0	0	0	0	0	0	1	0	0	0	0	0	0	0	0	0	0	0	0	0	1
1894355	C	CC	INDEL	HIGH	frameshift_variant	lmo1820	lmo1820	NP_465345.1	serine/threonine protein kinase	p.Asp371fs	Yes	Yes	Yes	0	0	0	0	0	0	0	0	0	0	0	0	0	0	0	0	0	1	0	0	0	0	0	0	1
2078460	AA	A	INDEL	HIGH	frameshift_variant	alsS	lmo2006	NP_465530.1	acetolactate synthase	p.Leu457fs	Yes	Yes	Yes	3	0	0	0	0	0	0	0	0	0	0	0	1	0	0	0	0	0	0	0	0	0	0	0	1
2086706	TT	T	INDEL	HIGH	frameshift_variant	lmo2011	lmo2011	NP_465535.1	two-component sensor histidine kinase	p.Leu18fs		Yes	Yes	0	0	0	0	0	0	0	0	0	0	0	0	0	0	0	1	0	0	0	0	0	0	0	0	1
2366289	T	TT	INDEL	HIGH	frameshift_variant&splice_region_variant	lmo2281	lmo2281	NP_465805.1	protein gp22			Yes	Yes	0	0	0	0	0	0	0	0	0	0	0	0	0	0	0	0	0	1	0	0	0	0	0	0	1
2380828	TT	T	INDEL	HIGH	frameshift_variant	lmo2297	lmo2297	NP_465821.1	scaffolding protein	p.Asn61fs	Yes	Yes	Yes	0	0	0	0	0	0	0	0	0	0	0	0	0	0	0	0	0	0	0	0	0	0	1	0	1
2546251	TC	T	INDEL	HIGH	frameshift_variant	lmo2471	lmo2471	NP_465994.1	NADPH dehydrogenase	p.Leu84fs	Yes	Yes	Yes	2	0	0	0	0	0	0	0	0	0	0	0	0	0	0	0	0	0	0	0	0	0	0	1	1
2591133	TC	T	INDEL	HIGH	frameshift_variant	comFC	lmo2512	NP_466035.1	competence protein ComFC	p.Glu109fs	Yes	Yes	Yes	0	0	0	0	0	0	0	0	0	0	1	0	0	0	0	0	0	0	0	0	0	0	0	0	1
2625505	CC	C	INDEL	HIGH	frameshift_variant	lmo2550	lmo2550	NP_466073.1	glycosyl transferase	p.Gly286fs	Yes	Yes	Yes	1	0	0	0	0	0	0	0	0	0	0	0	0	0	0	0	0	1	0	0	0	0	0	0	1
2758598	A	AA	INDEL	HIGH	frameshift_variant	lmo2684	lmo2684	NP_466206.1	PTS cellbiose transporter subunit IIC	p.Met185fs	Yes	Yes	Yes	9	1	0	0	0	0	0	0	0	0	0	0	0	0	0	0	0	0	0	0	0	0	0	0	1
195126	GATG	G	INDEL	MODERATE	disruptive_inframe_deletion	lmo0191	lmo0191	NP_463722.1	phospho-beta-glucosidase	p.Asp79del		Yes	Yes	1	0	0	0	0	0	0	0	0	0	1	0	0	0	0	0	0	0	0	0	0	0	0	0	1
2129737	GCTA	G	INDEL	MODERATE	disruptive_inframe_deletion	lmo2046	lmo2046	NP_465570.1	2-dehydropantoate 2-reductase	p.Ser114del		Yes	Yes	0	0	0	0	0	0	0	0	0	0	0	0	0	0	1	0	0	0	0	0	0	0	0	0	1
2814066	T	TACT	INDEL	MODERATE	inframe_insertion	lmo2738	lmo2738	NP_466260.1	hemolysin	p.Lys406dup		Yes	No	2	0	0	0	1	1	0	0	0	0	0	0	0	0	0	0	0	0	0	0	0	0	0	0	2

## Sheet: potential_regulatory
POS	REF	ALT	SNV or INDEL?	IMPACT	AFFECT	Gene	Locus	Protein Accession	Gene Product	Clustered within 50bp of another SNV?	Clustered within 20bp of another SNV?	A147	A507	A509	A55	A58	C5	Lm1	Lm101	Lm116	Lm210	Lm227	Lm230	Lm33	Lm99	Lm79	OCF14	SUM
20303	T	C	SNV	MODIFIER	upstream_gene_variant	lmo0018	lmo0018	NP_463551.1	beta-glucosidase	Yes	Yes	0	0	0	0	0	1	0	0	0	0	0	0	0	0	0	0	1
31965	A	G	SNV	MODIFIER	upstream_gene_variant	lmo0029	lmo0029	NP_463562.1	hypothetical protein	Yes	Yes	0	0	0	0	0	1	0	0	0	0	0	0	0	0	0	0	1
82846	A	T	SNV	MODIFIER	upstream_gene_variant	lmo0077	lmo0077	NP_463610.1	hypothetical protein	Yes	Yes	0	0	0	0	0	1	0	0	0	0	0	0	0	0	0	0	1
120541	G	T	SNV	MODIFIER	upstream_gene_variant	lmo0108	lmo0108	NP_463641.1	ABC transporter ATP-binding protein	Yes	Yes	0	0	0	0	0	1	0	0	0	0	0	0	0	0	0	0	1
121487	C	T	SNV	MODIFIER	upstream_gene_variant	lmo0108	lmo0108	NP_463641.1	ABC transporter ATP-binding protein	Yes	Yes	0	0	0	0	0	1	0	0	0	0	0	0	0	0	0	0	1
122679	G	T	SNV	MODIFIER	upstream_gene_variant	lmo0112	lmo0112	NP_463645.1	Fnr/Crp family transcriptional regulator	Yes	Yes	0	0	0	0	0	0	0	0	0	0	0	0	1	0	0	0	1
133820	A	G	SNV	MODIFIER	upstream_gene_variant	lmo0130	lmo0130	NP_463663.1	5'-nucleotidase	Yes	Yes	0	0	0	0	0	1	0	0	0	0	0	0	0	0	0	0	1
133924	G	T	SNV	MODIFIER	upstream_gene_variant	lmo0130	lmo0130	NP_463663.1	5'-nucleotidase	Yes	No	0	0	0	0	0	1	0	0	0	0	0	0	0	0	0	0	1
138909	C	T	SNV	MODIFIER	upstream_gene_variant	lmo0132	lmo0132	NP_463665.1	inosine 5-monophosphate dehydrogenase	Yes	Yes	0	0	0	0	0	1	0	0	0	0	0	0	0	0	0	0	1
156866	A	T	SNV	MODIFIER	upstream_gene_variant	lmo0156	lmo0156	NP_463689.1	hypothetical protein	Yes	Yes	0	0	0	0	0	1	0	0	0	0	0	0	0	0	0	0	1
167977	A	G	SNV	MODIFIER	upstream_gene_variant	lmo0168	lmo0168	NP_463701.1	AbrB family transcriptional regulator	Yes	Yes	0	0	0	0	0	1	0	0	0	0	0	0	0	0	0	0	1
167991	T	A	SNV	MODIFIER	upstream_gene_variant	lmo0168	lmo0168	NP_463701.1	AbrB family transcriptional regulator	Yes	Yes	0	0	0	0	0	1	0	0	0	0	0	0	0	0	0	0	1
175711	G	T	SNV	MODIFIER	upstream_gene_variant	lmo0174	lmo0174	NP_463705.1	transposase	Yes	Yes	0	0	0	0	0	1	0	0	0	0	0	0	0	0	0	0	1
209455	G	A	SNV	MODIFIER	upstream_gene_variant	plcA	lmo0201	NP_463732.1	phosphatidylinositol-specific phospholipase c	Yes	Yes	0	0	0	0	0	1	0	0	0	0	0	0	0	0	0	0	1
264988	G	T	SNV	MODIFIER	upstream_gene_variant	rplK	lmo0248	NP_463779.1	50S ribosomal protein L11	No	No	0	0	0	0	0	1	0	0	0	0	0	0	0	0	0	0	1
266188	T	C	SNV	MODIFIER	upstream_gene_variant	rplJ	lmo0250	NP_463781.1	50S ribosomal protein L10	Yes	Yes	0	1	1	0	0	0	0	0	0	0	0	0	0	0	0	0	2
282500	G	A	SNV	MODIFIER	upstream_gene_variant	inlG	lmo0262	NP_463793.1	internalin G	Yes	Yes	0	0	0	0	0	0	0	0	0	0	0	1	0	0	0	0	1
282627	G	A	SNV	MODIFIER	upstream_gene_variant	inlG	lmo0262	NP_463793.1	internalin G	Yes	Yes	0	0	0	0	0	1	0	0	0	0	0	0	0	0	0	0	1
287786	G	C	SNV	MODIFIER	upstream_gene_variant	lmo0265	lmo0265	NP_463796.1	succinyl-diaminopimelate desuccinylase	Yes	Yes	0	0	0	0	0	0	0	0	0	0	0	1	0	0	0	0	1
293202	T	G	SNV	MODIFIER	upstream_gene_variant	lmo0273	lmo0273	NP_463804.1	hypothetical protein	Yes	Yes	0	0	0	0	0	1	0	0	0	0	0	0	0	0	0	0	1
293206	A	T	SNV	MODIFIER	upstream_gene_variant	lmo0273	lmo0273	NP_463804.1	hypothetical protein	Yes	Yes	0	0	0	0	0	1	0	0	0	0	0	0	0	0	0	0	1
293207	A	C	SNV	MODIFIER	upstream_gene_variant	lmo0273	lmo0273	NP_463804.1	hypothetical protein	Yes	Yes	0	0	0	0	0	1	0	0	0	0	0	0	0	0	0	0	1
301994	A	G	SNV	MODIFIER	upstream_gene_variant	lmo0274	lmo0274	NP_463805.1	hypothetical protein	Yes	Yes	1	0	0	0	0	0	0	0	0	0	0	0	0	0	0	0	1
305679	T	G	SNV	MODIFIER	upstream_gene_variant	lmo0278	lmo0278	NP_463809.1	sugar ABC transporter ATP-binding protein	Yes	Yes	0	0	0	0	0	1	0	0	0	0	0	0	0	0	0	0	1
305773	A	G	SNV	MODIFIER	upstream_gene_variant	lmo0278	lmo0278	NP_463809.1	sugar ABC transporter ATP-binding protein	Yes	Yes	0	0	0	0	0	1	0	0	0	0	0	0	0	0	0	0	1
306610	T	C	SNV	MODIFIER	upstream_gene_variant	lmo0278	lmo0278	NP_463809.1	sugar ABC transporter ATP-binding protein	Yes	Yes	0	0	0	0	0	1	0	0	0	0	0	0	0	0	0	0	1
306620	T	G	SNV	MODIFIER	upstream_gene_variant	lmo0278	lmo0278	NP_463809.1	sugar ABC transporter ATP-binding protein	Yes	Yes	0	0	0	0	0	1	0	0	0	0	0	0	0	0	0	0	1
318692	T	C	SNV	MODIFIER	upstream_gene_variant	lmo0293	lmo0293	NP_463824.1	rRNA large subunit methyltransferase	Yes	Yes	0	0	0	0	0	1	0	0	0	0	0	0	0	0	0	0	1
318800	T	G	SNV	MODIFIER	upstream_gene_variant	lmo0293	lmo0293	NP_463824.1	rRNA large subunit methyltransferase	Yes	Yes	0	0	0	0	0	0	0	0	0	0	0	1	0	0	0	0	1
318866	A	G	SNV	MODIFIER	upstream_gene_variant	lmo0293	lmo0293	NP_463824.1	rRNA large subunit methyltransferase	Yes	Yes	0	0	0	0	0	1	0	0	0	0	0	0	0	0	0	0	1
327491	G	A	SNV	MODIFIER	upstream_gene_variant	lmo0297	lmo0297	NP_463828.1	transcriptional antiterminator BglG	Yes	Yes	0	0	0	0	0	1	0	0	0	0	0	0	0	0	0	0	1
327521	G	T	SNV	MODIFIER	upstream_gene_variant	lmo0297	lmo0297	NP_463828.1	transcriptional antiterminator BglG	Yes	No	0	0	0	0	0	1	0	0	0	0	0	0	0	0	0	0	1
340096	A	G	SNV	MODIFIER	upstream_gene_variant	lmo0315	lmo0315	NP_463845.1	thiamin biosynthesis protein	Yes	No	0	0	0	0	0	1	0	0	0	0	0	0	0	0	0	0	1
340120	A	T	SNV	MODIFIER	upstream_gene_variant	lmo0315	lmo0315	NP_463845.1	thiamin biosynthesis protein	Yes	No	0	0	0	0	0	1	0	0	0	0	0	0	0	0	0	0	1
340260	T	G	SNV	MODIFIER	upstream_gene_variant	lmo0315	lmo0315	NP_463845.1	thiamin biosynthesis protein	Yes	Yes	0	0	0	0	0	1	0	0	0	0	0	0	0	0	0	0	1
347170	T	G	SNV	MODIFIER	upstream_gene_variant	lmo0319	lmo0319	NP_463849.1	phospho-beta-glucosidase	Yes	Yes	0	0	0	0	0	1	0	0	0	0	0	0	0	0	0	0	1
349137	C	G	SNV	MODIFIER	upstream_gene_variant	lmo0319	lmo0319	NP_463849.1	phospho-beta-glucosidase	Yes	Yes	0	0	0	0	0	1	0	0	0	0	0	0	0	0	0	0	1
356417	C	T	SNV	MODIFIER	upstream_gene_variant	lmo0329	lmo0329	NP_463859.1	transposase	Yes	Yes	0	0	0	0	0	1	0	0	0	0	0	0	0	0	0	0	1
366492	G	A	SNV	MODIFIER	upstream_gene_variant	lmo0334	lmo0334	NP_463864.1	hypothetical protein	Yes	Yes	0	0	0	0	0	1	0	0	0	0	0	0	0	0	0	0	1
367092	A	G	SNV	MODIFIER	upstream_gene_variant	lmo0335	lmo0335	NP_463865.1	hypothetical protein	Yes	Yes	0	0	0	0	0	1	0	0	0	0	0	0	0	0	0	0	1
367100	A	G	SNV	MODIFIER	upstream_gene_variant	lmo0335	lmo0335	NP_463865.1	hypothetical protein	Yes	Yes	0	0	0	0	0	1	0	0	0	0	0	0	0	0	0	0	1
367107	A	C	SNV	MODIFIER	upstream_gene_variant	lmo0335	lmo0335	NP_463865.1	hypothetical protein	Yes	Yes	0	0	0	0	0	1	0	0	0	0	0	0	0	0	0	0	1
367112	A	G	SNV	MODIFIER	upstream_gene_variant	lmo0335	lmo0335	NP_463865.1	hypothetical protein	Yes	Yes	0	0	0	0	0	1	0	0	0	0	0	0	0	0	0	0	1
367135	A	G	SNV	MODIFIER	upstream_gene_variant	lmo0335	lmo0335	NP_463865.1	hypothetical protein	Yes	Yes	0	0	0	0	0	1	0	0	0	0	0	0	0	0	0	0	1
367145	T	A	SNV	MODIFIER	upstream_gene_variant	lmo0335	lmo0335	NP_463865.1	hypothetical protein	Yes	Yes	0	0	0	0	0	1	0	0	0	0	0	0	0	0	0	0	1
367241	C	T	SNV	MODIFIER	upstream_gene_variant	lmo0335	lmo0335	NP_463865.1	hypothetical protein	Yes	Yes	0	0	0	0	0	1	0	0	0	0	0	0	0	0	0	0	1
370407	A	G	SNV	MODIFIER	upstream_gene_variant	lmo0340	lmo0340	NP_463870.1	hypothetical protein	Yes	Yes	0	0	0	0	0	1	0	0	0	0	0	0	0	0	0	0	1
378932	A	G	SNV	MODIFIER	upstream_gene_variant	lmo0344	lmo0344	NP_463874.1	short chain dehydrogenase	Yes	Yes	0	0	0	0	0	0	1	0	0	0	0	0	0	0	0	0	1
396186	C	T	SNV	MODIFIER	upstream_gene_variant	lmo0369	lmo0369	NP_463899.1	hypothetical protein	Yes	Yes	0	0	0	0	0	0	0	0	0	0	0	1	0	0	0	0	1
432703	G	A	SNV	MODIFIER	upstream_gene_variant	lmo0413	lmo0413	NP_463942.1	hypothetical protein	Yes	Yes	0	0	0	0	0	1	0	0	0	0	0	0	0	0	0	0	1
437266	C	A	SNV	MODIFIER	upstream_gene_variant	lmo0411	lmo0411	NP_463940.1	phosphoenolpyruvate synthase	Yes	Yes	0	0	0	0	0	1	0	0	0	0	0	0	0	0	0	0	1
452519	A	T	SNV	MODIFIER	upstream_gene_variant	lmo0430	lmo0430	NP_463959.1	LysR family transcriptional regulator	Yes	Yes	0	0	0	0	0	1	0	0	0	0	0	0	0	0	0	0	1
466424	T	G	SNV	MODIFIER	upstream_gene_variant	lmo0436	lmo0436	NP_463965.1	hypothetical protein	Yes	Yes	0	0	0	0	0	1	0	0	0	0	0	0	0	0	0	0	1
467389	G	A	SNV	MODIFIER	upstream_gene_variant	lmo0436	lmo0436	NP_463965.1	hypothetical protein	Yes	Yes	0	0	0	0	0	1	0	0	0	0	0	0	0	0	0	0	1
495581	A	G	SNV	MODIFIER	upstream_gene_variant	lmo0459	lmo0459	NP_463988.1	transcriptional regulator	Yes	Yes	0	0	0	0	0	1	0	0	0	0	0	0	0	0	0	0	1
511661	T	C	SNV	MODIFIER	upstream_gene_variant	lmo0475	lmo0475	NP_464003.1	hypothetical protein	Yes	Yes	1	0	0	0	0	0	0	0	0	0	0	0	0	0	0	0	1
513662	G	A	SNV	MODIFIER	upstream_gene_variant	lmo0476	lmo0476	NP_464004.1	oxetanocin A resistance protein OxrB	Yes	Yes	0	0	0	0	0	0	0	0	1	0	0	0	0	0	0	0	1
513862	T	C	SNV	MODIFIER	upstream_gene_variant	lmo0476	lmo0476	NP_464004.1	oxetanocin A resistance protein OxrB	Yes	Yes	0	0	0	0	0	0	0	0	0	0	0	1	0	0	0	0	1
514663	C	A	SNV	MODIFIER	upstream_gene_variant	lmo0476	lmo0476	NP_464004.1	oxetanocin A resistance protein OxrB	Yes	Yes	1	0	0	0	0	0	0	0	0	0	0	1	0	0	0	0	2
520384	C	T	SNV	MODIFIER	upstream_gene_variant	lmo0484	lmo0484	NP_464012.1	heme-degrading monooxygenase IsdG	Yes	Yes	0	0	0	0	0	1	0	0	0	0	0	0	0	0	0	0	1
557118	C	T	SNV	MODIFIER	upstream_gene_variant	lmo0517	lmo0517	NP_464045.1	phosphoglycerate mutase	Yes	Yes	0	0	0	0	0	1	0	0	0	0	0	0	0	0	0	0	1
598943	C	T	SNV	MODIFIER	upstream_gene_variant	lmo0558	lmo0558	NP_464086.1	hypothetical protein	Yes	Yes	0	0	0	0	0	1	0	0	0	0	0	0	0	0	0	0	1
600438	G	A	SNV	MODIFIER	upstream_gene_variant	lmo0558	lmo0558	NP_464086.1	hypothetical protein	Yes	Yes	0	0	0	0	0	1	0	0	0	0	0	0	0	0	0	0	1
611171	A	G	SNV	MODIFIER	upstream_gene_variant	hisZ	lmo0569	NP_464097.1	ATP phosphoribosyltransferase	Yes	Yes	0	0	0	0	0	1	0	0	0	0	0	0	0	0	0	0	1
611172	A	G	SNV	MODIFIER	upstream_gene_variant	hisZ	lmo0569	NP_464097.1	ATP phosphoribosyltransferase	Yes	Yes	0	0	0	0	0	1	0	0	0	0	0	0	0	0	0	0	1
615338	G	T	SNV	MODIFIER	upstream_gene_variant	lmo0573	lmo0573	NP_464101.1	hypothetical protein	Yes	Yes	0	0	0	0	0	0	0	0	0	0	0	1	0	0	0	0	1
620430	T	C	SNV	MODIFIER	upstream_gene_variant	lmo0577	lmo0577	NP_464105.1	hypothetical protein	Yes	Yes	0	1	1	0	0	0	0	0	0	0	0	0	0	0	0	0	2
624627	G	A	SNV	MODIFIER	upstream_gene_variant	iap	lmo0582	NP_464110.1	invasion associated secreted endopeptidase	Yes	Yes	0	0	0	0	0	1	0	0	0	0	0	0	0	0	0	0	1
640110	C	A	SNV	MODIFIER	upstream_gene_variant	metX	lmo0594	NP_464122.1	homoserine O-acetyltransferase	Yes	Yes	0	0	0	0	0	1	0	0	0	0	0	0	0	0	0	0	1
640196	C	T	SNV	MODIFIER	upstream_gene_variant	metX	lmo0594	NP_464122.1	homoserine O-acetyltransferase	Yes	Yes	0	0	0	0	0	1	0	0	0	0	0	0	0	0	0	0	1
649407	G	C	SNV	MODIFIER	upstream_gene_variant	lmo0605	lmo0605	NP_464132.1	hypothetical protein	Yes	Yes	0	0	0	0	0	1	0	0	0	0	0	0	0	0	0	0	1
664216	T	C	SNV	MODIFIER	upstream_gene_variant	lmo0624	lmo0624	NP_464151.1	hypothetical protein	Yes	Yes	0	0	0	0	0	0	0	0	0	1	0	0	0	0	0	0	1
708624	C	A	SNV	MODIFIER	upstream_gene_variant	lmo0672	lmo0672	NP_464199.1	hypothetical protein	Yes	Yes	0	0	0	0	0	1	0	0	0	0	0	0	0	0	0	0	1
708966	C	T	SNV	MODIFIER	upstream_gene_variant	lmo0672	lmo0672	NP_464199.1	hypothetical protein	Yes	Yes	0	0	0	0	0	1	0	0	0	0	0	0	0	0	0	0	1
724768	T	A	SNV	MODIFIER	upstream_gene_variant	flaA	lmo0690	NP_464217.1	flagellin	Yes	Yes	0	0	0	0	0	1	0	0	0	0	0	0	0	0	0	0	1
725955	G	T	SNV	MODIFIER	upstream_gene_variant	cheY	lmo0691	NP_464218.1	chemotaxis response regulator CheY	Yes	Yes	0	1	1	0	0	0	0	0	0	0	0	0	0	0	0	0	2
735982	G	T	SNV	MODIFIER	upstream_gene_variant	lmo0702	lmo0702	NP_464229.1	hypothetical protein	Yes	Yes	0	0	0	0	0	0	0	0	0	0	0	0	0	0	1	0	1
753338	A	G	SNV	MODIFIER	upstream_gene_variant	lmo0721	lmo0721	NP_464248.1	fibronectin-binding protein	Yes	Yes	0	0	0	0	0	1	0	0	0	0	0	0	0	0	0	0	1
755297	A	T	SNV	MODIFIER	upstream_gene_variant	lmo0721	lmo0721	NP_464248.1	fibronectin-binding protein	Yes	Yes	0	0	0	0	0	1	0	0	0	0	0	0	0	0	0	0	1
755303	G	C	SNV	MODIFIER	upstream_gene_variant	lmo0721	lmo0721	NP_464248.1	fibronectin-binding protein	Yes	Yes	0	0	0	0	0	1	0	0	0	0	0	0	0	0	0	0	1
755306	T	A	SNV	MODIFIER	upstream_gene_variant	lmo0721	lmo0721	NP_464248.1	fibronectin-binding protein	Yes	Yes	0	0	0	0	0	1	0	0	0	0	0	0	0	0	0	0	1
755307	A	C	SNV	MODIFIER	upstream_gene_variant	lmo0721	lmo0721	NP_464248.1	fibronectin-binding protein	Yes	Yes	0	0	0	0	0	1	0	0	0	0	0	0	0	0	0	0	1
756331	C	T	SNV	MODIFIER	upstream_gene_variant	lmo0725	lmo0725	NP_464252.1	peptidoglycan-binding protein	Yes	Yes	0	0	0	0	0	1	0	0	0	0	0	0	0	0	0	0	1
761007	T	C	SNV	MODIFIER	upstream_gene_variant	lmo0725	lmo0725	NP_464252.1	peptidoglycan-binding protein	Yes	Yes	0	0	0	0	0	1	0	0	0	0	0	0	0	0	0	0	1
778257	A	T	SNV	MODIFIER	upstream_gene_variant	lmo0746	lmo0746	NP_464273.1	hypothetical protein	Yes	No	0	0	0	0	0	1	0	0	0	0	0	0	0	0	0	0	1
803116	T	C	SNV	MODIFIER	upstream_gene_variant	lmo0773	lmo0773	NP_464300.1	alcohol dehydrogenase	Yes	Yes	0	1	1	0	0	0	0	0	0	0	0	0	0	0	0	0	2
810969	C	T	SNV	MODIFIER	upstream_gene_variant	lmo0782	lmo0782	NP_464309.1	PTS mannose transporter subunit IIC	Yes	No	0	0	0	0	0	1	0	0	0	0	0	0	0	0	0	0	1
823632	C	A	SNV	MODIFIER	upstream_gene_variant	lmo0789	lmo0789	NP_464316.1	hypothetical protein	Yes	Yes	0	0	0	0	0	1	0	0	0	0	0	0	0	0	0	0	1
830998	G	T	SNV	MODIFIER	upstream_gene_variant	lmo0798	lmo0798	NP_464325.1	lysine-specific permease	Yes	Yes	0	0	0	0	0	1	0	0	0	0	0	0	0	0	0	0	1
859581	C	T	SNV	MODIFIER	upstream_gene_variant	lmo0832	lmo0832	NP_464359.1	transposase	Yes	Yes	0	0	0	0	0	0	0	0	0	0	0	0	0	0	0	1	1
862644	G	A	SNV	MODIFIER	upstream_gene_variant	fbp	lmo0830	NP_464357.1	fructose-1,6-bisphosphatase	Yes	Yes	0	0	0	0	0	1	0	0	0	0	0	0	0	0	0	0	1
862902	G	A	SNV	MODIFIER	upstream_gene_variant	fbp	lmo0830	NP_464357.1	fructose-1,6-bisphosphatase	Yes	Yes	0	0	0	0	0	1	0	0	0	0	0	0	0	0	0	0	1
863769	C	T	SNV	MODIFIER	upstream_gene_variant	fbp	lmo0830	NP_464357.1	fructose-1,6-bisphosphatase	Yes	Yes	0	0	0	0	0	1	0	0	0	0	0	0	0	0	0	0	1
868838	A	T	SNV	MODIFIER	upstream_gene_variant	lmo0836	lmo0836	NP_464363.1	phosphate-starvation-inducible protein PsiE	Yes	Yes	1	0	0	0	0	0	0	0	0	0	0	0	0	0	0	0	1
871883	A	T	SNV	MODIFIER	upstream_gene_variant	lmo0836	lmo0836	NP_464363.1	phosphate-starvation-inducible protein PsiE	Yes	Yes	0	0	0	0	0	0	0	0	0	0	0	1	0	0	0	0	1
875295	A	G	SNV	MODIFIER	upstream_gene_variant	lmo0839	lmo0839	NP_464365.1	tetracycline resistance protein	Yes	Yes	0	0	0	0	0	1	0	0	0	0	0	0	0	0	0	0	1
884074	G	T	SNV	MODIFIER	upstream_gene_variant	lmo0843	lmo0843	NP_464369.1	hypothetical protein	Yes	Yes	0	0	0	0	0	0	0	0	0	0	0	0	0	1	0	0	1
890426	G	C	SNV	MODIFIER	upstream_gene_variant	lmo0849	lmo0849	NP_464375.1	amidase	Yes	No	0	0	0	0	0	0	0	1	0	0	0	0	0	0	0	0	1
893789	C	T	SNV	MODIFIER	upstream_gene_variant	lmo0849	lmo0849	NP_464375.1	amidase	Yes	Yes	0	0	0	0	1	0	0	0	0	0	0	0	0	0	0	0	1
914398	T	A	SNV	MODIFIER	upstream_gene_variant	lmo0871	lmo0871	NP_464397.1	hypothetical protein	Yes	Yes	0	0	0	0	0	1	0	0	0	0	0	0	0	0	0	0	1
945505	A	G	SNV	MODIFIER	upstream_gene_variant	lmo0908	lmo0908	NP_464434.1	hypothetical protein	Yes	Yes	0	0	0	0	0	1	0	0	0	0	0	0	0	0	0	0	1
945506	G	A	SNV	MODIFIER	upstream_gene_variant	lmo0908	lmo0908	NP_464434.1	hypothetical protein	Yes	Yes	0	0	0	0	0	1	0	0	0	0	0	0	0	0	0	0	1
979624	C	T	SNV	MODIFIER	upstream_gene_variant	lmo0939	lmo0939	NP_464464.1	hypothetical protein	Yes	Yes	0	0	0	0	0	1	0	0	0	0	0	0	0	0	0	0	1
989082	C	T	SNV	MODIFIER	upstream_gene_variant	lmo0950	lmo0950	NP_464475.1	hypothetical protein	Yes	Yes	0	0	0	0	0	1	0	0	0	0	0	0	0	0	0	0	1
1010210	T	A	SNV	MODIFIER	upstream_gene_variant	dltA	lmo0974	NP_464499.1	D-alanine--poly(phosphoribitol) ligase subunit 1	Yes	Yes	0	0	0	0	0	1	0	0	0	0	0	0	0	0	0	0	1
1010211	C	T	SNV	MODIFIER	upstream_gene_variant	dltA	lmo0974	NP_464499.1	D-alanine--poly(phosphoribitol) ligase subunit 1	Yes	Yes	0	0	0	0	0	1	0	0	0	0	0	0	0	0	0	0	1
1010212	C	A	SNV	MODIFIER	upstream_gene_variant	dltA	lmo0974	NP_464499.1	D-alanine--poly(phosphoribitol) ligase subunit 1	Yes	Yes	0	0	0	0	0	1	0	0	0	0	0	0	0	0	0	0	1
1032864	C	T	SNV	MODIFIER	upstream_gene_variant	clpE	lmo0997	NP_464522.1	ATP-dependent protease	Yes	Yes	0	0	0	0	0	1	0	0	0	0	0	0	0	0	0	0	1
1032865	T	C	SNV	MODIFIER	upstream_gene_variant	clpE	lmo0997	NP_464522.1	ATP-dependent protease	Yes	Yes	0	0	0	0	0	1	0	0	0	0	0	0	0	0	0	0	1
1036938	T	C	SNV	MODIFIER	upstream_gene_variant	lmo1000	lmo1000	NP_464525.1	phytoene dehydrogenase	Yes	Yes	0	0	0	0	0	0	0	0	0	0	0	0	0	0	1	0	1
1036940	C	T	SNV	MODIFIER	upstream_gene_variant	lmo1000	lmo1000	NP_464525.1	phytoene dehydrogenase	Yes	Yes	0	0	0	0	0	0	0	0	0	0	0	0	1	0	1	0	2
1043557	A	G	SNV	MODIFIER	upstream_gene_variant	lmo1013	lmo1013	NP_464538.1	hypothetical protein	Yes	Yes	0	0	0	0	0	1	0	0	0	0	0	0	0	0	0	0	1
1043629	C	G	SNV	MODIFIER	upstream_gene_variant	lmo1013	lmo1013	NP_464538.1	hypothetical protein	Yes	Yes	0	0	0	0	0	1	0	0	0	0	0	0	0	0	0	0	1
1043630	T	C	SNV	MODIFIER	upstream_gene_variant	lmo1013	lmo1013	NP_464538.1	hypothetical protein	Yes	Yes	0	0	0	0	0	1	0	0	0	0	0	0	0	0	0	0	1
1043632	T	C	SNV	MODIFIER	upstream_gene_variant	lmo1013	lmo1013	NP_464538.1	hypothetical protein	Yes	Yes	0	0	0	0	0	1	0	0	0	0	0	0	0	0	0	0	1
1043639	C	T	SNV	MODIFIER	upstream_gene_variant	lmo1013	lmo1013	NP_464538.1	hypothetical protein	Yes	Yes	0	0	0	0	0	1	0	0	0	0	0	0	0	0	0	0	1
1043670	A	T	SNV	MODIFIER	upstream_gene_variant	lmo1013	lmo1013	NP_464538.1	hypothetical protein	Yes	Yes	0	0	0	0	0	1	0	0	0	0	0	0	0	0	0	0	1
1043676	A	G	SNV	MODIFIER	upstream_gene_variant	lmo1013	lmo1013	NP_464538.1	hypothetical protein	Yes	Yes	0	0	0	0	0	1	0	0	0	0	0	0	0	0	0	0	1
1043713	G	T	SNV	MODIFIER	upstream_gene_variant	lmo1013	lmo1013	NP_464538.1	hypothetical protein	Yes	Yes	0	0	0	0	0	1	0	0	0	0	0	0	0	0	0	0	1
1043714	C	G	SNV	MODIFIER	upstream_gene_variant	lmo1013	lmo1013	NP_464538.1	hypothetical protein	Yes	Yes	0	0	0	0	0	1	0	0	0	0	0	0	0	0	0	0	1
1043715	C	T	SNV	MODIFIER	upstream_gene_variant	lmo1013	lmo1013	NP_464538.1	hypothetical protein	Yes	Yes	0	0	0	0	0	1	0	0	0	0	0	0	0	0	0	0	1
1076899	C	T	SNV	MODIFIER	upstream_gene_variant	lmo1048	lmo1048	NP_464573.1	molybdenum cofactor biosynthesis protein B	Yes	Yes	0	0	0	0	0	1	0	0	0	0	0	0	0	0	0	0	1
1105884	T	C	SNV	MODIFIER	upstream_gene_variant	lmo1076	lmo1076	NP_464601.1	autolysin	Yes	No	0	0	0	0	0	1	0	0	0	0	0	0	0	0	0	0	1
1110655	C	A	SNV	MODIFIER	upstream_gene_variant	lmo1078	lmo1078	NP_464603.1	UDP-glucose pyrophosphorylase	Yes	Yes	0	0	0	0	0	1	0	0	0	0	0	0	0	0	0	0	1
1110656	A	T	SNV	MODIFIER	upstream_gene_variant	lmo1078	lmo1078	NP_464603.1	UDP-glucose pyrophosphorylase	Yes	Yes	0	0	0	0	0	1	0	0	0	0	0	0	0	0	0	0	1
1126512	T	C	SNV	MODIFIER	upstream_gene_variant	lmo1092	lmo1092	NP_464617.1	nicotinate phosphoribosyltransferase	Yes	Yes	0	0	0	0	0	1	0	0	0	0	0	0	0	0	0	0	1
1145153	A	T	SNV	MODIFIER	upstream_gene_variant	lmo1105	lmo1105	NP_464630.1	hypothetical protein	Yes	Yes	0	0	0	0	0	0	1	0	0	0	0	0	0	0	0	0	1
1152666	T	A	SNV	MODIFIER	upstream_gene_variant	lmo1112	lmo1112	NP_464637.1	hypothetical protein	Yes	Yes	0	0	0	0	0	1	0	0	0	0	0	0	0	0	0	0	1
1152875	A	G	SNV	MODIFIER	upstream_gene_variant	lmo1112	lmo1112	NP_464637.1	hypothetical protein	Yes	Yes	0	0	0	0	0	1	0	0	0	0	0	0	0	0	0	0	1
1152914	G	A	SNV	MODIFIER	upstream_gene_variant	lmo1112	lmo1112	NP_464637.1	hypothetical protein	Yes	Yes	0	0	0	0	0	1	0	0	0	0	0	0	0	0	0	0	1
1153809	T	C	SNV	MODIFIER	upstream_gene_variant	lmo1112	lmo1112	NP_464637.1	hypothetical protein	Yes	Yes	0	0	0	0	0	1	0	0	0	0	0	0	0	0	0	0	1
1154242	A	G	SNV	MODIFIER	upstream_gene_variant	lmo1113	lmo1113	NP_464638.1	hypothetical protein	Yes	Yes	0	0	0	0	0	1	0	0	0	0	0	0	0	0	0	0	1
1154251	G	A	SNV	MODIFIER	upstream_gene_variant	lmo1113	lmo1113	NP_464638.1	hypothetical protein	Yes	Yes	0	0	0	0	0	1	0	0	0	0	0	0	0	0	0	0	1
1154253	A	C	SNV	MODIFIER	upstream_gene_variant	lmo1113	lmo1113	NP_464638.1	hypothetical protein	Yes	Yes	0	0	0	0	0	1	0	0	0	0	0	0	0	0	0	0	1
1154270	G	A	SNV	MODIFIER	upstream_gene_variant	lmo1113	lmo1113	NP_464638.1	hypothetical protein	Yes	Yes	0	0	0	0	0	1	0	0	0	0	0	0	0	0	0	0	1
1169626	G	T	SNV	MODIFIER	upstream_gene_variant	lmo1133	lmo1133	NP_464658.1	hypothetical protein	Yes	Yes	0	0	0	0	0	1	0	0	0	0	0	0	0	0	0	0	1
1169843	G	T	SNV	MODIFIER	upstream_gene_variant	lmo1133	lmo1133	NP_464658.1	hypothetical protein	No	No	0	0	0	0	0	1	0	0	0	0	0	0	0	0	0	0	1
1180036	A	G	SNV	MODIFIER	upstream_gene_variant	lmo1151	lmo1151	NP_464676.1	PduA protein	Yes	Yes	0	0	0	0	0	1	0	0	0	0	0	0	0	0	0	0	1
1180050	G	A	SNV	MODIFIER	upstream_gene_variant	lmo1151	lmo1151	NP_464676.1	PduA protein	Yes	Yes	0	0	0	0	0	1	0	0	0	0	0	0	0	0	0	0	1
1181102	C	A	SNV	MODIFIER	upstream_gene_variant	lmo1150	lmo1150	NP_464675.1	transcriptional regulator PocR	Yes	No	1	0	0	0	0	0	0	0	0	0	0	0	0	0	0	0	1
1192970	C	G	SNV	MODIFIER	upstream_gene_variant	lmo1166	lmo1166	NP_464691.1	NADPH-dependent butanol dehydrogenase	Yes	Yes	0	0	0	0	0	1	0	0	0	0	0	0	0	0	0	0	1
1192972	G	T	SNV	MODIFIER	upstream_gene_variant	lmo1166	lmo1166	NP_464691.1	NADPH-dependent butanol dehydrogenase	Yes	Yes	0	0	0	0	0	1	0	0	0	0	0	0	0	0	0	0	1
1194094	A	T	SNV	MODIFIER	upstream_gene_variant	glpF	lmo1167	NP_464692.1	glycerol uptake facilitator protein	Yes	Yes	0	0	0	0	0	1	0	0	0	0	0	0	0	0	0	0	1
1194118	C	A	SNV	MODIFIER	upstream_gene_variant	glpF	lmo1167	NP_464692.1	glycerol uptake facilitator protein	Yes	Yes	0	0	0	0	0	1	0	0	0	0	0	0	0	0	0	0	1
1194882	T	G	SNV	MODIFIER	upstream_gene_variant	AckA2	lmo1168	NP_464693.1	acetate kinase	Yes	Yes	0	0	0	0	0	1	0	0	0	0	0	0	0	0	0	0	1
1198053	A	T	SNV	MODIFIER	upstream_gene_variant	pduQ	lmo1171	NP_464696.1	NADPH-dependent butanol dehydrogenase	Yes	Yes	0	0	0	0	0	1	0	0	0	0	0	0	0	0	0	0	1
1198056	C	T	SNV	MODIFIER	upstream_gene_variant	pduQ	lmo1171	NP_464696.1	NADPH-dependent butanol dehydrogenase	Yes	Yes	0	0	0	0	0	1	0	0	0	0	0	0	0	0	0	0	1
1198091	T	G	SNV	MODIFIER	upstream_gene_variant	pduQ	lmo1171	NP_464696.1	NADPH-dependent butanol dehydrogenase	Yes	Yes	0	0	0	0	0	1	0	0	0	0	0	0	0	0	0	0	1
1198145	G	A	SNV	MODIFIER	upstream_gene_variant	pduQ	lmo1171	NP_464696.1	NADPH-dependent butanol dehydrogenase	No	No	0	0	0	0	0	1	0	0	0	0	0	0	0	0	0	0	1
1198341	A	G	SNV	MODIFIER	upstream_gene_variant	pduQ	lmo1171	NP_464696.1	NADPH-dependent butanol dehydrogenase	Yes	Yes	0	0	0	0	0	1	0	0	0	0	0	0	0	0	0	0	1
1198391	C	A	SNV	MODIFIER	upstream_gene_variant	pduQ	lmo1171	NP_464696.1	NADPH-dependent butanol dehydrogenase	Yes	No	0	0	0	0	0	1	0	0	0	0	0	0	0	0	0	0	1
1198444	T	C	SNV	MODIFIER	upstream_gene_variant	pduQ	lmo1171	NP_464696.1	NADPH-dependent butanol dehydrogenase	Yes	No	0	0	0	0	0	1	0	0	0	0	0	0	0	0	0	0	1
1198611	T	G	SNV	MODIFIER	upstream_gene_variant	pduQ	lmo1171	NP_464696.1	NADPH-dependent butanol dehydrogenase	Yes	Yes	0	0	0	0	0	1	0	0	0	0	0	0	0	0	0	0	1
1198615	A	T	SNV	MODIFIER	upstream_gene_variant	pduQ	lmo1171	NP_464696.1	NADPH-dependent butanol dehydrogenase	Yes	Yes	0	0	0	0	0	1	0	0	0	0	0	0	0	0	0	0	1
1198622	C	T	SNV	MODIFIER	upstream_gene_variant	pduQ	lmo1171	NP_464696.1	NADPH-dependent butanol dehydrogenase	Yes	Yes	0	0	0	0	0	1	0	0	0	0	0	0	0	0	0	0	1
1199948	A	G	SNV	MODIFIER	upstream_gene_variant	lmo1172	lmo1172	NP_464697.1	two-component response regulator	Yes	Yes	0	0	0	0	0	1	0	0	0	0	0	0	0	0	0	0	1
1199968	T	A	SNV	MODIFIER	upstream_gene_variant	lmo1172	lmo1172	NP_464697.1	two-component response regulator	Yes	Yes	0	0	0	0	0	1	0	0	0	0	0	0	0	0	0	0	1
1266764	T	C	SNV	MODIFIER	upstream_gene_variant	lmo1236	lmo1236	NP_464761.1	hypothetical protein	Yes	Yes	0	0	0	0	0	1	0	0	0	0	0	0	0	0	0	0	1
1266778	A	G	SNV	MODIFIER	upstream_gene_variant	lmo1236	lmo1236	NP_464761.1	hypothetical protein	Yes	Yes	0	0	0	0	0	1	0	0	0	0	0	0	0	0	0	0	1
1266949	T	A	SNV	MODIFIER	upstream_gene_variant	lmo1236	lmo1236	NP_464761.1	hypothetical protein	Yes	Yes	0	0	0	0	0	1	0	0	0	0	0	0	0	0	0	0	1
1266967	G	A	SNV	MODIFIER	upstream_gene_variant	lmo1236	lmo1236	NP_464761.1	hypothetical protein	Yes	Yes	0	0	0	0	0	1	0	0	0	0	0	0	0	0	0	0	1
1276880	A	T	SNV	MODIFIER	upstream_gene_variant	lmo1249	lmo1249	NP_464774.1	hypothetical protein	Yes	Yes	0	0	0	0	0	1	0	0	0	0	0	0	0	0	0	0	1
1281246	C	A	SNV	MODIFIER	upstream_gene_variant	lmo1252	lmo1252	NP_464777.1	hypothetical protein	Yes	Yes	0	0	0	0	0	0	0	0	0	0	1	0	0	0	0	0	1
1315673	C	T	SNV	MODIFIER	upstream_gene_variant	lmo1290	lmo1290	NP_464815.1	internalin	Yes	Yes	0	0	0	0	0	1	0	0	0	0	0	0	0	0	0	0	1
1323721	C	A	SNV	MODIFIER	upstream_gene_variant	lmo1291	lmo1291	NP_464816.1	acyltransferase	Yes	Yes	0	0	0	0	0	0	0	0	0	0	0	1	0	0	0	0	1
1330964	G	A	SNV	MODIFIER	upstream_gene_variant	lmo1301	lmo1301	NP_464826.1	hypothetical protein	Yes	Yes	0	0	0	0	0	1	0	0	0	0	0	0	0	0	0	0	1
1339552	C	A	SNV	MODIFIER	upstream_gene_variant	lmo1307	lmo1307	NP_464832.1	hypothetical protein	Yes	Yes	0	0	0	0	0	1	0	0	0	0	0	0	0	0	0	0	1
1367534	A	T	SNV	MODIFIER	upstream_gene_variant	lmo1332	lmo1332	NP_464857.1	GTPase EngC	Yes	Yes	0	0	0	0	0	0	1	0	0	0	0	0	0	0	0	0	1
1435370	G	A	SNV	MODIFIER	upstream_gene_variant	pflB	lmo1406	NP_464931.1	pyruvate formate-lyase	Yes	Yes	0	0	0	0	0	0	0	0	0	0	0	0	0	0	0	1	1
1442130	T	C	SNV	MODIFIER	upstream_gene_variant	lmo1408	lmo1408	NP_464933.1	hypothetical protein	Yes	Yes	0	0	0	0	0	1	0	0	0	0	0	0	0	0	0	0	1
1460297	C	T	SNV	MODIFIER	upstream_gene_variant	lmo1424	lmo1424	NP_464949.1	manganese transporter	Yes	Yes	0	0	0	0	0	1	0	0	0	0	0	0	0	0	0	0	1
1461106	C	T	SNV	MODIFIER	upstream_gene_variant	lmo1424	lmo1424	NP_464949.1	manganese transporter	Yes	Yes	0	0	0	0	0	0	0	1	0	0	0	0	0	0	0	0	1
1474709	G	A	SNV	MODIFIER	upstream_gene_variant	lmo1437	lmo1437	NP_464962.1	aspartate-semialdehyde dehydrogenase	Yes	Yes	1	0	0	0	0	0	0	0	0	0	0	0	0	0	0	0	1
1505311	A	T	SNV	MODIFIER	upstream_gene_variant	lmo1467	lmo1467	NP_464992.1	phosphate starvation-induced protein PhoH	Yes	Yes	0	0	0	0	0	1	0	0	0	0	0	0	0	0	0	0	1
1513776	A	G	SNV	MODIFIER	upstream_gene_variant	hrcA	lmo1475	NP_465000.1	heat-inducible transcription repressor	Yes	Yes	0	0	0	0	0	1	0	0	0	0	0	0	0	0	0	0	1
1543863	A	G	SNV	MODIFIER	upstream_gene_variant	lmo1509	lmo1509	NP_465034.1	exodeoxyribonuclease V	Yes	No	0	0	0	0	0	1	0	0	0	0	0	0	0	0	0	0	1
1633878	T	C	SNV	MODIFIER	upstream_gene_variant	argF	lmo1587	NP_465112.1	ornithine carbamoyltransferase	Yes	Yes	0	0	0	0	0	1	0	0	0	0	0	0	0	0	0	0	1
1640211	C	T	SNV	MODIFIER	upstream_gene_variant	lmo1593	lmo1593	NP_465118.1	iron-sulfur cofactor synthesis protein NifS	Yes	No	0	0	0	0	0	1	0	0	0	0	0	0	0	0	0	0	1
1641039	C	T	SNV	MODIFIER	upstream_gene_variant	lmo1593	lmo1593	NP_465118.1	iron-sulfur cofactor synthesis protein NifS	Yes	Yes	0	0	0	0	0	1	0	0	0	0	0	0	0	0	0	0	1
1677164	A	C	SNV	MODIFIER	upstream_gene_variant	trpF	lmo1629	NP_465154.1	N-(5'-phosphoribosyl)anthranilate isomerase	Yes	Yes	0	0	0	0	0	1	0	0	0	0	0	0	0	0	0	0	1
1702364	C	T	SNV	MODIFIER	upstream_gene_variant	lmo1649	lmo1649	NP_465174.1	hypothetical protein	Yes	Yes	0	0	0	0	0	0	0	0	0	0	0	1	0	0	0	0	1
1703951	C	T	SNV	MODIFIER	upstream_gene_variant	lmo1651	lmo1651	NP_465176.1	ABC transporter ATP-binding protein	Yes	Yes	0	0	0	0	0	1	0	0	0	0	0	0	0	0	0	0	1
1704386	A	G	SNV	MODIFIER	upstream_gene_variant	lmo1651	lmo1651	NP_465176.1	ABC transporter ATP-binding protein	Yes	Yes	0	0	0	1	0	0	0	0	0	0	0	0	0	0	0	0	1
1705986	A	T	SNV	MODIFIER	upstream_gene_variant	lmo1652	lmo1652	NP_465177.1	ABC transporter ATP-binding protein	Yes	Yes	0	0	0	0	0	1	0	0	0	0	0	0	0	0	0	0	1
1706117	T	A	SNV	MODIFIER	upstream_gene_variant	lmo1652	lmo1652	NP_465177.1	ABC transporter ATP-binding protein	Yes	Yes	0	0	0	0	0	1	0	0	0	0	0	0	0	0	0	0	1
1769710	C	T	SNV	MODIFIER	upstream_gene_variant	lmo1701	lmo1701	NP_465226.1	hypothetical protein	Yes	Yes	0	0	0	0	0	1	0	0	0	0	0	0	0	0	0	0	1
1772086	A	G	SNV	MODIFIER	upstream_gene_variant	lmo1703	lmo1703	NP_465228.1	RNA methyltransferase	Yes	Yes	0	0	0	0	0	0	0	0	1	0	0	0	0	0	0	0	1
1798755	G	A	SNV	MODIFIER	upstream_gene_variant	lmo1729	lmo1729	NP_465254.1	beta-glucosidase	Yes	Yes	0	0	0	0	0	0	0	1	0	0	0	0	0	0	0	0	1
1804923	C	T	SNV	MODIFIER	upstream_gene_variant	gltD	lmo1733	NP_465258.1	glutamate synthase subunit beta	Yes	Yes	0	0	0	0	0	1	0	0	0	0	0	0	0	0	0	0	1
1848063	T	C	SNV	MODIFIER	upstream_gene_variant	purQ	lmo1769	NP_465294.1	phosphoribosylformylglycinamidine synthase II	Yes	Yes	0	0	0	0	0	1	0	0	0	0	0	0	0	0	0	0	1
1861470	G	A	SNV	MODIFIER	upstream_gene_variant	lmo1780	lmo1780	NP_465305.1	aminotripeptidase	Yes	Yes	0	0	0	0	0	1	0	0	0	0	0	0	0	0	0	0	1
1861576	T	C	SNV	MODIFIER	upstream_gene_variant	lmo1780	lmo1780	NP_465305.1	aminotripeptidase	Yes	Yes	0	0	0	0	0	1	0	0	0	0	0	0	0	0	0	0	1
1873718	G	A	SNV	MODIFIER	upstream_gene_variant	lmo1798	lmo1798	NP_465323.1	hypothetical protein	Yes	Yes	1	0	0	0	0	0	0	0	0	0	0	0	0	0	0	0	1
1880935	G	A	SNV	MODIFIER	upstream_gene_variant	lmo1803	lmo1803	NP_465328.1	cell division protein FtsY	Yes	Yes	0	0	0	0	0	1	0	0	0	0	0	0	0	0	0	0	1
1926358	A	G	SNV	MODIFIER	upstream_gene_variant	lmo1845	lmo1845	NP_465370.1	hypothetical protein	Yes	Yes	0	0	0	0	0	1	0	0	0	0	0	0	0	0	0	0	1
1931428	G	A	SNV	MODIFIER	upstream_gene_variant	lmo1850	lmo1850	NP_465375.1	MarR family transcriptional regulator	Yes	Yes	0	0	0	0	0	1	0	0	0	0	0	0	0	0	0	0	1
1953311	G	A	SNV	MODIFIER	upstream_gene_variant	thyA	lmo1874	NP_465399.1	thymidylate synthase	Yes	Yes	0	0	0	0	0	1	0	0	0	0	0	0	0	0	0	0	1
1963657	G	A	SNV	MODIFIER	upstream_gene_variant	lmo1885	lmo1885	NP_465409.1	xanthine phosphoribosyltransferase	Yes	Yes	0	0	0	1	0	0	0	0	0	0	0	0	0	0	0	0	1
1985217	T	C	SNV	MODIFIER	upstream_gene_variant	mgsA	lmo1906	NP_465430.1	methylglyoxal synthase	Yes	No	0	0	0	0	0	1	0	0	0	0	0	0	0	0	0	0	1
1995507	G	T	SNV	MODIFIER	upstream_gene_variant	lmo1918	lmo1918	NP_465442.1	hypothetical protein	Yes	Yes	0	0	0	1	0	0	0	0	0	0	0	0	0	0	0	1	2
2013990	A	G	SNV	MODIFIER	upstream_gene_variant	lmo1935	lmo1935	NP_465459.1	protein-tyrosine/serine phosphatase	Yes	Yes	0	0	0	0	0	1	0	0	0	0	0	0	0	0	0	0	1
2020687	G	A	SNV	MODIFIER	upstream_gene_variant	lmo1940	lmo1940	NP_465464.1	asparaginase	Yes	Yes	0	0	0	0	0	1	0	0	0	0	0	0	0	0	0	0	1
2023950	C	G	SNV	MODIFIER	upstream_gene_variant	lmo1943	lmo1943	NP_465467.1	hypothetical protein	Yes	Yes	0	0	0	0	0	0	0	0	0	0	0	1	0	0	0	0	1
2034534	C	T	SNV	MODIFIER	upstream_gene_variant	drm	lmo1954	NP_465478.1	phosphopentomutase	Yes	Yes	0	0	0	0	0	1	0	0	0	0	0	0	0	0	0	0	1
2034554	A	G	SNV	MODIFIER	upstream_gene_variant	drm	lmo1954	NP_465478.1	phosphopentomutase	Yes	Yes	0	0	0	0	0	1	0	0	0	0	0	0	0	0	0	0	1
2039132	G	T	SNV	MODIFIER	upstream_gene_variant	lmo1959	lmo1959	NP_465483.1	ferrichrome-binding protein	Yes	Yes	0	0	0	0	0	0	0	0	0	0	0	1	0	0	0	0	1
2040197	T	C	SNV	MODIFIER	upstream_gene_variant	lmo1962	lmo1962	NP_465486.1	TetR family transcriptional regulator	Yes	Yes	0	0	0	0	0	1	0	0	0	0	0	0	0	0	0	0	1
2070660	C	T	SNV	MODIFIER	upstream_gene_variant	pdp	lmo1993	NP_465517.1	pyrimidine-nucleoside phosphorylase	Yes	Yes	0	0	0	0	0	1	0	0	0	0	0	0	0	0	0	0	1
2078092	T	A	SNV	MODIFIER	upstream_gene_variant	lmo1999	lmo1999	NP_465523.1	hypothetical protein	Yes	Yes	0	0	0	0	0	1	0	0	0	0	0	0	0	0	0	0	1
2091621	A	T	SNV	MODIFIER	upstream_gene_variant	lmo2011	lmo2011	NP_465535.1	two-component sensor histidine kinase	Yes	Yes	0	0	0	0	0	1	0	0	0	0	0	0	0	0	0	0	1
2109809	A	G	SNV	MODIFIER	upstream_gene_variant	lmo2026	lmo2026	NP_465550.1	peptidoglycan binding protein	Yes	Yes	0	0	0	0	0	0	0	0	1	0	0	0	0	0	0	0	1
2110904	G	A	SNV	MODIFIER	upstream_gene_variant	lmo2026	lmo2026	NP_465550.1	peptidoglycan binding protein	Yes	Yes	0	0	0	0	0	1	0	0	0	0	0	0	0	0	0	0	1
2115258	T	C	SNV	MODIFIER	upstream_gene_variant	lmo2028	lmo2028	NP_465552.1	hypothetical protein	Yes	Yes	0	0	0	0	0	1	0	0	0	0	0	0	0	0	0	0	1
2126974	G	A	SNV	MODIFIER	upstream_gene_variant	pbpB	lmo2039	NP_465563.1	penicillin-binding protein 2B	Yes	Yes	0	0	0	0	0	1	0	0	0	0	0	0	0	0	0	0	1
2147468	G	A	SNV	MODIFIER	upstream_gene_variant	lmo2061	lmo2061	NP_465585.1	hypothetical protein	Yes	Yes	0	0	0	0	0	1	0	0	0	0	0	0	0	0	0	0	1
2154698	G	A	SNV	MODIFIER	upstream_gene_variant	lmo2072	lmo2072	NP_465596.1	redox-sensing transcriptional repressor Rex	Yes	Yes	0	0	0	0	0	1	0	0	0	0	0	0	0	0	0	0	1
2155095	A	T	SNV	MODIFIER	upstream_gene_variant	lmo2072	lmo2072	NP_465596.1	redox-sensing transcriptional repressor Rex	Yes	Yes	0	0	0	0	0	1	0	0	0	0	0	0	0	0	0	0	1
2168034	A	C	SNV	MODIFIER	upstream_gene_variant	lmo2085	lmo2085	NP_465609.1	peptidoglycan binding protein	Yes	Yes	0	0	0	0	0	1	0	0	0	0	0	0	0	0	0	0	1
2179707	G	T	SNV	MODIFIER	upstream_gene_variant	lmo2095	lmo2095	NP_465619.1	phosphofructokinase	Yes	Yes	0	0	0	0	0	1	0	0	0	0	0	0	0	0	0	0	1
2192662	T	A	SNV	MODIFIER	upstream_gene_variant	lmo2110	lmo2110	NP_465634.1	mannnose-6 phospate isomerase	Yes	Yes	0	0	0	0	0	0	1	0	0	0	0	0	0	0	0	0	1
2215348	T	C	SNV	MODIFIER	upstream_gene_variant	lmo2126	lmo2126	NP_465650.1	maltogenic amylase	Yes	Yes	0	0	0	0	0	1	0	0	0	0	0	0	0	0	0	0	1
2227400	G	A	SNV	MODIFIER	upstream_gene_variant	lmo2138	lmo2138	NP_465662.1	transcriptional regulator	Yes	Yes	0	1	1	0	0	0	0	0	0	0	0	0	0	0	0	0	2
2232079	G	T	SNV	MODIFIER	upstream_gene_variant	lmo2142	lmo2142	NP_465666.1	hypothetical protein	Yes	Yes	0	0	0	0	0	1	0	0	0	0	0	0	0	0	0	0	1
2234210	T	C	SNV	MODIFIER	upstream_gene_variant	lmo2144	lmo2144	NP_465668.1	GntR family transcriptional regulator	Yes	Yes	0	0	0	0	0	1	0	0	0	0	0	0	0	0	0	0	1
2239512	G	T	SNV	MODIFIER	upstream_gene_variant	lmo2151	lmo2151	NP_465675.1	hypothetical protein	Yes	Yes	0	0	0	0	0	1	0	0	0	0	0	0	0	0	0	0	1
2264606	C	A	SNV	MODIFIER	upstream_gene_variant	lmo2178	lmo2178	NP_465702.1	peptidoglycan binding protein	Yes	Yes	0	1	1	0	0	0	0	0	0	0	0	0	0	0	0	0	2
2320848	T	C	SNV	MODIFIER	upstream_gene_variant	fumC	lmo2225	NP_465749.1	fumarate hydratase	Yes	Yes	0	0	0	0	0	1	0	0	0	0	0	0	0	0	0	0	1
2359802	C	T	SNV	MODIFIER	upstream_gene_variant	lmo2267	lmo2267	NP_465791.1	ATP-dependent deoxyribonuclease subunit A	Yes	Yes	0	0	0	0	0	1	0	0	0	0	0	0	0	0	0	0	1
2361303	C	T	SNV	MODIFIER	upstream_gene_variant	lmo2267	lmo2267	NP_465791.1	ATP-dependent deoxyribonuclease subunit A	Yes	Yes	0	0	0	0	0	0	1	0	0	0	0	0	0	0	0	0	1
2389470	A	G	SNV	MODIFIER	upstream_gene_variant	lmo2300	lmo2300	NP_465824.1	terminase large subunit from bacteriophage A118	Yes	Yes	0	0	0	0	0	0	0	0	0	0	0	1	0	0	0	0	1
2396380	A	T	SNV	MODIFIER	upstream_gene_variant	lmo2315	lmo2315	NP_465839.1	hypothetical protein	Yes	Yes	0	0	0	0	0	0	0	0	0	0	0	1	0	0	0	0	1
2436744	C	T	SNV	MODIFIER	upstream_gene_variant	lmo2364	lmo2364	NP_465887.1	hypothetical protein	Yes	No	0	0	0	0	0	0	0	0	0	0	0	0	0	0	0	1	1
2444186	A	T	SNV	MODIFIER	upstream_gene_variant	lmo2366	lmo2366	NP_465889.1	DeoR family transcriptional regulator	Yes	Yes	0	0	0	0	0	1	0	0	0	0	0	0	0	0	0	0	1
2444210	C	T	SNV	MODIFIER	upstream_gene_variant	lmo2366	lmo2366	NP_465889.1	DeoR family transcriptional regulator	Yes	Yes	0	0	0	0	0	1	0	0	0	0	0	0	0	0	0	0	1
2487048	A	G	SNV	MODIFIER	upstream_gene_variant	lmo2411	lmo2411	NP_465934.1	hypothetical protein	Yes	No	0	0	0	0	0	1	0	0	0	0	0	0	0	0	0	0	1
2494381	C	T	SNV	MODIFIER	upstream_gene_variant	lmo2418	lmo2418	NP_465941.1	ABC transporter permease	Yes	Yes	0	0	0	0	0	1	0	0	0	0	0	0	0	0	0	0	1
2505190	A	C	SNV	MODIFIER	upstream_gene_variant	lmo2431	lmo2431	NP_465954.1	ferrichrome ABC transporter substrate-binding protein	Yes	Yes	0	0	0	0	0	0	0	0	0	0	0	1	0	0	0	0	1
2505277	C	A	SNV	MODIFIER	upstream_gene_variant	lmo2431	lmo2431	NP_465954.1	ferrichrome ABC transporter substrate-binding protein	Yes	Yes	0	0	0	0	0	1	0	0	0	0	0	0	0	0	0	0	1
2518764	C	T	SNV	MODIFIER	upstream_gene_variant	lmo2444	lmo2444	NP_465967.1	glycosidase	Yes	Yes	0	0	0	0	0	1	0	0	0	0	0	0	0	0	0	0	1
2539772	G	A	SNV	MODIFIER	upstream_gene_variant	sigL	lmo2461	NP_465984.1	RNA polymerase factor sigma-54	Yes	Yes	0	0	0	0	0	1	0	0	0	0	0	0	0	0	0	0	1
2555993	A	C	SNV	MODIFIER	upstream_gene_variant	lmo2475	lmo2475	NP_465998.1	phosphoglucomutase	Yes	Yes	0	0	0	0	0	1	0	0	0	0	0	0	0	0	0	0	1
2632697	T	C	SNV	MODIFIER	upstream_gene_variant	rho	lmo2551	NP_466074.1	transcription termination factor Rho	Yes	Yes	0	0	0	0	0	1	0	0	0	0	0	0	0	0	0	0	1
2633812	T	A	SNV	MODIFIER	upstream_gene_variant	murZ	lmo2552	NP_466075.1	UDP-N-acetylglucosamine 1-carboxyvinyltransferase	Yes	Yes	1	0	0	0	0	0	0	0	0	0	0	0	0	0	0	0	1
2685292	A	G	SNV	MODIFIER	upstream_gene_variant	lmo2592	lmo2592	NP_466115.1	aldo/keto reductase	Yes	Yes	0	1	1	0	0	0	0	0	0	0	0	0	0	0	0	0	2
2721531	C	T	SNV	MODIFIER	upstream_gene_variant	lmo2643	lmo2643	NP_466166.1	hypothetical protein	Yes	No	0	0	0	0	0	1	0	0	0	0	0	0	0	0	0	0	1
2757267	A	G	SNV	MODIFIER	upstream_gene_variant	lmo2679	lmo2679	NP_466201.1	histidine kinase	Yes	Yes	0	0	0	0	0	1	0	0	0	0	0	0	0	0	0	0	1
2757435	C	A	SNV	MODIFIER	upstream_gene_variant	lmo2679	lmo2679	NP_466201.1	histidine kinase	Yes	Yes	0	0	0	0	0	1	0	0	0	0	0	0	0	0	0	0	1
2757458	C	T	SNV	MODIFIER	upstream_gene_variant	lmo2679	lmo2679	NP_466201.1	histidine kinase	Yes	Yes	0	0	0	0	0	1	0	0	0	0	0	0	0	0	0	0	1
2757474	T	A	SNV	MODIFIER	upstream_gene_variant	lmo2679	lmo2679	NP_466201.1	histidine kinase	Yes	Yes	0	0	0	0	0	1	0	0	0	0	0	0	0	0	0	0	1
2757934	A	G	SNV	MODIFIER	upstream_gene_variant	kdpC	lmo2680	NP_466202.1	potassium-transporting ATPase subunit C	Yes	Yes	0	0	0	0	0	1	0	0	0	0	0	0	0	0	0	0	1
2757964	T	A	SNV	MODIFIER	upstream_gene_variant	kdpC	lmo2680	NP_466202.1	potassium-transporting ATPase subunit C	Yes	Yes	0	0	0	0	0	1	0	0	0	0	0	0	0	0	0	0	1
2757965	A	C	SNV	MODIFIER	upstream_gene_variant	kdpC	lmo2680	NP_466202.1	potassium-transporting ATPase subunit C	Yes	Yes	0	0	0	0	0	1	0	0	0	0	0	0	0	0	0	0	1
2757969	A	C	SNV	MODIFIER	upstream_gene_variant	kdpC	lmo2680	NP_466202.1	potassium-transporting ATPase subunit C	Yes	Yes	0	0	0	0	0	1	0	0	0	0	0	0	0	0	0	0	1
2757974	G	A	SNV	MODIFIER	upstream_gene_variant	kdpC	lmo2680	NP_466202.1	potassium-transporting ATPase subunit C	Yes	Yes	0	0	0	0	0	1	0	0	0	0	0	0	0	0	0	0	1
2757978	T	A	SNV	MODIFIER	upstream_gene_variant	kdpC	lmo2680	NP_466202.1	potassium-transporting ATPase subunit C	Yes	Yes	0	0	0	0	0	1	0	0	0	0	0	0	0	0	0	0	1
2757998	C	T	SNV	MODIFIER	upstream_gene_variant	kdpC	lmo2680	NP_466202.1	potassium-transporting ATPase subunit C	Yes	Yes	0	0	0	0	0	1	0	0	0	0	0	0	0	0	0	0	1
2758006	C	T	SNV	MODIFIER	upstream_gene_variant	kdpC	lmo2680	NP_466202.1	potassium-transporting ATPase subunit C	Yes	Yes	0	0	0	0	0	1	0	0	0	0	0	0	0	0	0	0	1
2758008	C	A	SNV	MODIFIER	upstream_gene_variant	kdpC	lmo2680	NP_466202.1	potassium-transporting ATPase subunit C	Yes	Yes	0	0	0	0	0	1	0	0	0	0	0	0	0	0	0	0	1
2758011	C	T	SNV	MODIFIER	upstream_gene_variant	kdpC	lmo2680	NP_466202.1	potassium-transporting ATPase subunit C	Yes	Yes	0	0	0	0	0	1	0	0	0	0	0	0	0	0	0	0	1
2759714	T	C	SNV	MODIFIER	upstream_gene_variant	kdpB	lmo2681	NP_466203.1	potassium-transporting ATPase subunit B	Yes	Yes	0	0	0	0	0	1	0	0	0	0	0	0	0	0	0	0	1
2759746	T	G	SNV	MODIFIER	upstream_gene_variant	kdpB	lmo2681	NP_466203.1	potassium-transporting ATPase subunit B	Yes	Yes	0	0	0	0	0	1	0	0	0	0	0	0	0	0	0	0	1
2799104	T	C	SNV	MODIFIER	upstream_gene_variant	cydA	lmo2718	NP_466240.1	cytochrome D ubiquinol oxidase subunit I	Yes	Yes	0	0	0	0	0	1	0	0	0	0	0	0	0	0	0	0	1
2799107	T	G	SNV	MODIFIER	upstream_gene_variant	cydA	lmo2718	NP_466240.1	cytochrome D ubiquinol oxidase subunit I	Yes	Yes	0	0	0	0	0	1	0	0	0	0	0	0	0	0	0	0	1
2831911	A	G	SNV	MODIFIER	upstream_gene_variant	lmo2754	lmo2754	NP_466276.1	D-alanyl-D-alanine carboxypeptidase	Yes	Yes	0	0	0	0	0	1	0	0	0	0	0	0	0	0	0	0	1
2831935	A	C	SNV	MODIFIER	upstream_gene_variant	lmo2754	lmo2754	NP_466276.1	D-alanyl-D-alanine carboxypeptidase	Yes	Yes	0	0	0	0	0	1	0	0	0	0	0	0	0	0	0	0	1
2831943	C	T	SNV	MODIFIER	upstream_gene_variant	lmo2754	lmo2754	NP_466276.1	D-alanyl-D-alanine carboxypeptidase	Yes	Yes	0	0	0	0	0	1	0	0	0	0	0	0	0	0	0	0	1
2831947	C	T	SNV	MODIFIER	upstream_gene_variant	lmo2754	lmo2754	NP_466276.1	D-alanyl-D-alanine carboxypeptidase	Yes	Yes	0	0	0	0	0	1	0	0	0	0	0	0	0	0	0	0	1
2831948	A	T	SNV	MODIFIER	upstream_gene_variant	lmo2754	lmo2754	NP_466276.1	D-alanyl-D-alanine carboxypeptidase	Yes	Yes	0	0	0	0	0	1	0	0	0	0	0	0	0	0	0	0	1
2833743	C	T	SNV	MODIFIER	upstream_gene_variant	lmo2754	lmo2754	NP_466276.1	D-alanyl-D-alanine carboxypeptidase	Yes	Yes	0	0	0	0	0	1	0	0	0	0	0	0	0	0	0	0	1
2833745	G	A	SNV	MODIFIER	upstream_gene_variant	lmo2754	lmo2754	NP_466276.1	D-alanyl-D-alanine carboxypeptidase	Yes	Yes	0	0	0	0	0	1	0	0	0	0	0	0	0	0	0	0	1
2833756	T	C	SNV	MODIFIER	upstream_gene_variant	lmo2754	lmo2754	NP_466276.1	D-alanyl-D-alanine carboxypeptidase	Yes	Yes	0	0	0	0	0	1	0	0	0	0	0	0	0	0	0	0	1
2833807	A	G	SNV	MODIFIER	upstream_gene_variant	lmo2754	lmo2754	NP_466276.1	D-alanyl-D-alanine carboxypeptidase	Yes	Yes	0	0	0	0	0	1	0	0	0	0	0	0	0	0	0	0	1
2833830	A	G	SNV	MODIFIER	upstream_gene_variant	lmo2754	lmo2754	NP_466276.1	D-alanyl-D-alanine carboxypeptidase	Yes	Yes	0	0	0	0	0	1	0	0	0	0	0	0	0	0	0	0	1
2836010	T	C	SNV	MODIFIER	upstream_gene_variant	lmo2754	lmo2754	NP_466276.1	D-alanyl-D-alanine carboxypeptidase	Yes	Yes	0	0	0	0	0	1	0	0	0	0	0	0	0	0	0	0	1
2837832	C	A	SNV	MODIFIER	upstream_gene_variant	lmo2755	lmo2755	NP_466277.1	CoA-transferase	Yes	Yes	0	0	0	0	0	1	0	0	0	0	0	0	0	0	0	0	1
2837850	G	A	SNV	MODIFIER	upstream_gene_variant	lmo2755	lmo2755	NP_466277.1	CoA-transferase	Yes	Yes	0	0	0	0	0	1	0	0	0	0	0	0	0	0	0	0	1
2837851	G	A	SNV	MODIFIER	upstream_gene_variant	lmo2755	lmo2755	NP_466277.1	CoA-transferase	Yes	Yes	0	0	0	0	0	1	0	0	0	0	0	0	0	0	0	0	1
2837853	G	T	SNV	MODIFIER	upstream_gene_variant	lmo2755	lmo2755	NP_466277.1	CoA-transferase	Yes	Yes	0	0	0	0	0	1	0	0	0	0	0	0	0	0	0	0	1
2837862	G	T	SNV	MODIFIER	upstream_gene_variant	lmo2755	lmo2755	NP_466277.1	CoA-transferase	Yes	Yes	0	0	0	0	0	1	0	0	0	0	0	0	0	0	0	0	1
2837869	C	G	SNV	MODIFIER	upstream_gene_variant	lmo2755	lmo2755	NP_466277.1	CoA-transferase	Yes	Yes	0	0	0	0	0	1	0	0	0	0	0	0	0	0	0	0	1
2837871	C	G	SNV	MODIFIER	upstream_gene_variant	lmo2755	lmo2755	NP_466277.1	CoA-transferase	Yes	Yes	0	0	0	0	0	1	0	0	0	0	0	0	0	0	0	0	1
2837872	A	C	SNV	MODIFIER	upstream_gene_variant	lmo2755	lmo2755	NP_466277.1	CoA-transferase	Yes	Yes	0	0	0	0	0	1	0	0	0	0	0	0	0	0	0	0	1
2837891	T	A	SNV	MODIFIER	upstream_gene_variant	lmo2755	lmo2755	NP_466277.1	CoA-transferase	Yes	Yes	0	0	0	0	0	1	0	0	0	0	0	0	0	0	0	0	1
2837929	C	T	SNV	MODIFIER	upstream_gene_variant	lmo2755	lmo2755	NP_466277.1	CoA-transferase	Yes	Yes	0	0	0	0	0	1	0	0	0	0	0	0	0	0	0	0	1
2881226	C	T	SNV	MODIFIER	upstream_gene_variant	bvrA	lmo2788	NP_466310.1	transcription antiterminator	Yes	Yes	0	1	1	0	0	0	0	0	0	0	0	0	0	0	0	0	2
2915212	C	T	SNV	MODIFIER	upstream_gene_variant	lmo2823	lmo2823	NP_466345.1	sporulation protein SpoOJ	Yes	No	0	0	0	0	0	1	0	0	0	0	0	0	0	0	0	0	1
2922408	A	G	SNV	MODIFIER	upstream_gene_variant	lmo2831	lmo2831	NP_466353.1	phosphoglucomutase	Yes	Yes	0	0	0	0	0	1	0	0	0	0	0	0	0	0	0	0	1
2922410	T	A	SNV	MODIFIER	upstream_gene_variant	lmo2831	lmo2831	NP_466353.1	phosphoglucomutase	Yes	Yes	0	0	0	0	0	1	0	0	0	0	0	0	0	0	0	0	1
2929238	G	A	SNV	MODIFIER	upstream_gene_variant	lmo2836	lmo2836	NP_466358.1	alcohol dehydrogenase	Yes	Yes	0	0	0	0	0	1	0	0	0	0	0	0	0	0	0	0	1
173303	G	GCT	INDEL	MODIFIER	upstream_gene_variant	lmo0174	lmo0174	NP_463705.1	transposase	Yes	Yes	0	0	0	0	0	0	0	1	0	0	0	0	0	0	0	0	1
207459	AAA	A	INDEL	MODIFIER	upstream_gene_variant	prfA	lmo0200	NP_463731.1	listeriolysin positive regulatory protein	Yes	Yes	0	0	0	0	0	1	0	0	0	0	0	0	0	0	0	0	1
309371	CG	C	INDEL	MODIFIER	upstream_gene_variant	lmo0281	lmo0281	NP_463812.1	hypothetical protein	Yes	Yes	0	0	0	0	0	0	0	0	0	0	1	0	0	0	0	0	1
360897	TT	T	INDEL	MODIFIER	upstream_gene_variant	lmo0331	lmo0331	NP_463861.1	internalin	Yes	Yes	0	0	0	0	0	0	0	0	0	1	0	0	0	0	0	0	1
367224	T	TT	INDEL	MODIFIER	upstream_gene_variant	lmo0335	lmo0335	NP_463865.1	hypothetical protein	Yes	Yes	0	0	0	0	0	1	0	0	0	0	0	0	0	0	0	0	1
383694	A	AA	INDEL	MODIFIER	upstream_gene_variant	lmo0351	lmo0351	NP_463881.1	phosphotransferase mannnose-specific family component IIA	Yes	Yes	0	0	0	0	0	0	0	0	0	0	0	0	1	0	0	0	1
406522	T	TT	INDEL	MODIFIER	upstream_gene_variant	lmo0376	lmo0376	NP_463906.1	transcriptional regulator	Yes	Yes	1	0	0	0	0	0	0	0	0	0	0	0	0	0	0	0	1
427075	AA	A	INDEL	MODIFIER	upstream_gene_variant	lmo0405	lmo0405	NP_463935.1	phosphate transporter	Yes	Yes	0	0	0	0	0	1	0	0	0	0	0	0	0	0	0	0	1
440711	AA	A	INDEL	MODIFIER	upstream_gene_variant	lmo0412	lmo0412	NP_463941.1	hypothetical protein	Yes	Yes	0	0	0	0	0	1	0	0	0	0	0	0	0	0	0	0	1
783798	TT	T	INDEL	MODIFIER	upstream_gene_variant	lmo0758	lmo0758	NP_464285.1	hypothetical protein	Yes	Yes	0	0	0	0	0	1	0	0	0	0	0	0	0	0	0	0	1
1043497	CC	C	INDEL	MODIFIER	upstream_gene_variant	lmo1013	lmo1013	NP_464538.1	hypothetical protein	Yes	Yes	0	0	0	0	0	1	0	0	0	0	0	0	0	0	0	0	1
1095891	AT	A	INDEL	MODIFIER	upstream_gene_variant	lmo1064	lmo1064	NP_464589.1	transporter	Yes	Yes	0	0	0	0	0	1	0	0	0	0	0	0	0	0	0	0	1
1095896	AA	A	INDEL	MODIFIER	upstream_gene_variant	lmo1064	lmo1064	NP_464589.1	transporter	Yes	Yes	0	0	0	0	0	1	0	0	0	0	0	0	0	0	0	0	1
1198300	A	AG	INDEL	MODIFIER	upstream_gene_variant	pduQ	lmo1171	NP_464696.1	NADPH-dependent butanol dehydrogenase	Yes	No	0	0	0	0	0	1	0	0	0	0	0	0	0	0	0	0	1
1198345	A	AA	INDEL	MODIFIER	upstream_gene_variant	pduQ	lmo1171	NP_464696.1	NADPH-dependent butanol dehydrogenase	Yes	Yes	0	0	0	0	0	1	0	0	0	0	0	0	0	0	0	0	1
1326270	T	TT	INDEL	MODIFIER	upstream_gene_variant	glnR	lmo1298	NP_464823.1	glutamine synthetase repressor	Yes	Yes	0	0	0	0	0	1	0	0	0	0	0	0	0	0	0	0	1
1414809	A	AA	INDEL	MODIFIER	upstream_gene_variant	lmo1387	lmo1387	NP_464912.1	pyrroline-5-carboxylate reductase	Yes	Yes	0	0	0	0	0	0	0	0	0	0	0	0	1	0	0	0	1
1414939	AA	A	INDEL	MODIFIER	upstream_gene_variant	lmo1387	lmo1387	NP_464912.1	pyrroline-5-carboxylate reductase	Yes	Yes	0	0	0	0	0	1	0	0	0	0	0	0	0	0	0	0	1
1636368	A	AA	INDEL	MODIFIER	upstream_gene_variant	argB	lmo1589	NP_465114.1	acetylglutamate kinase	Yes	Yes	0	0	0	0	0	1	0	0	0	0	0	0	0	0	0	0	1
1777599	TC	TTC	INDEL	MODIFIER	upstream_gene_variant	lmo1714	lmo1714	NP_465239.1	hypothetical protein	Yes	Yes	0	0	0	0	0	1	0	0	0	0	0	0	0	0	0	0	1
1990870	AC	AAC	INDEL	MODIFIER	upstream_gene_variant	pflA	lmo1917	NP_465441.1	pyruvate formate-lyase	Yes	Yes	0	0	0	0	0	1	0	0	0	0	0	0	0	0	0	0	1
2106226	TT	T	INDEL	MODIFIER	upstream_gene_variant	lmo2021	lmo2021	NP_465545.1	hypothetical protein	Yes	Yes	0	0	0	0	0	1	0	0	0	0	0	0	0	0	0	0	1
2215977	TT	T	INDEL	MODIFIER	upstream_gene_variant	lmo2128	lmo2128	NP_465652.1	LacI family transcriptional regulator	Yes	Yes	0	0	0	0	0	1	0	0	0	0	0	0	0	0	0	0	1
2229175	TT	T	INDEL	MODIFIER	upstream_gene_variant	lmo2142	lmo2142	NP_465666.1	hypothetical protein	Yes	Yes	0	0	0	0	0	1	0	0	0	0	0	0	0	0	0	0	1
2377190	TT	T	INDEL	MODIFIER	upstream_gene_variant	lmo2287	lmo2287	NP_465811.1	tape-measure	Yes	Yes	0	0	0	0	0	0	0	0	0	0	0	1	0	0	0	0	1
2396438	TT	T	INDEL	MODIFIER	upstream_gene_variant	lmo2315	lmo2315	NP_465839.1	hypothetical protein	Yes	Yes	0	0	0	0	0	0	0	0	0	0	0	1	0	0	0	0	1
2396446	GG	G	INDEL	MODIFIER	upstream_gene_variant	lmo2315	lmo2315	NP_465839.1	hypothetical protein	Yes	Yes	0	0	0	0	0	0	0	0	0	0	0	1	0	0	0	0	1
2444193	A	AA	INDEL	MODIFIER	upstream_gene_variant	lmo2366	lmo2366	NP_465889.1	DeoR family transcriptional regulator	Yes	Yes	0	0	0	0	0	1	0	0	0	0	0	0	0	0	0	0	1
2478610	G	GG	INDEL	MODIFIER	upstream_gene_variant	lmo2399	lmo2399	NP_465922.1	hypothetical protein	Yes	Yes	0	0	0	0	0	1	0	0	0	0	0	0	0	0	0	0	1
2624579	AA	A	INDEL	MODIFIER	upstream_gene_variant	prfA	lmo2543	NP_466066.1	peptide chain release factor 1	Yes	Yes	0	0	0	0	0	1	0	0	0	0	0	0	0	0	0	0	1
2681163	TC	T	INDEL	MODIFIER	upstream_gene_variant	lmo2590	lmo2590	NP_466113.1	ATP-binding protein	Yes	Yes	0	0	0	0	0	1	0	0	0	0	0	0	0	0	0	0	1
2682555	AGA	A	INDEL	MODIFIER	upstream_gene_variant	lmo2590	lmo2590	NP_466113.1	ATP-binding protein	Yes	Yes	0	0	0	0	0	1	0	0	0	0	0	0	0	0	0	0	1
2684065	AA	A	INDEL	MODIFIER	upstream_gene_variant	lmo2590	lmo2590	NP_466113.1	ATP-binding protein	Yes	Yes	0	0	0	0	0	1	0	0	0	0	0	0	0	0	0	0	1
2757599	AA	A	INDEL	MODIFIER	upstream_gene_variant	lmo2679	lmo2679	NP_466201.1	histidine kinase	Yes	No	0	0	0	0	0	1	0	0	0	0	0	0	0	0	0	0	1
2757915	A	AA	INDEL	MODIFIER	upstream_gene_variant	lmo2679	lmo2679	NP_466201.1	histidine kinase	Yes	Yes	0	0	0	0	0	1	0	0	0	0	0	0	0	0	0	0	1
2758024	CC	C	INDEL	MODIFIER	upstream_gene_variant	kdpC	lmo2680	NP_466202.1	potassium-transporting ATPase subunit C	Yes	Yes	0	0	0	0	0	1	0	0	0	0	0	0	0	0	0	0	1
2835995	AA	A	INDEL	MODIFIER	upstream_gene_variant	lmo2754	lmo2754	NP_466276.1	D-alanyl-D-alanine carboxypeptidase	Yes	Yes	0	0	0	0	0	1	0	0	0	0	0	0	0	0	0	0	1
